# Supplementary material for: Revealing pathogenesis-associated metabolites in Histoplasma capsulatum through comprehensive metabolic profiling
Source: mSystems. 2025 Feb 27;10(3):e00186-25. doi: 10.1128/msystems.00186-25 (PMC11915866; doi:10.1128/msystems.00186-25)
Supplement: Table S1, Part 1 — Table S1a–d. [file msystems.00186-25-s0002.xlsx]

## Sheet: Table S1
Table S1. Contents of intracellular untargeted metabolomic datasets from MS-DIAL.
Table Name	Description	Extraction Method	Acquisition Type	Chromatography Type	Ion Mode
S1a	Analysis of extraction efficacy of the metabolome with different acquisitions. For LC-MS/MS, spectral libraries utilized included an in-house and MoNA.	Boiling Water	GC-MS
S1b*		Chloroform/Methanol/Water	GC-MS
S1c		Boiling Water	LC-MS/MS	Hydrophilic Interaction Liquid Chromatography	Negative
S1d		Chloroform/Methanol/Water	LC-MS/MS	Hydrophilic Interaction Liquid Chromatography	Negative
S1e		Boiling Water	LC-MS/MS	Hydrophilic Interaction Liquid Chromatography	Positive
S1f		Chloroform/Methanol/Water	LC-MS/MS	Hydrophilic Interaction Liquid Chromatography	Positive
S1g	LC-MS/MS datasets used for statistical analysis. Spectral libraries utilized included an in-house, MoNA, GNPS, and an in-silico library from MoNA. *S1b was also chosen for statistical analysis.	Chloroform/Methanol/Water	LC-MS/MS	Hydrophilic Interaction Liquid Chromatography	Negative
S1h		Chloroform/Methanol/Water	LC-MS/MS	Hydrophilic Interaction Liquid Chromatography	Positive
S1i		Chloroform/Methanol/Water	LC-MS/MS	Reverse Phase	Negative
S1j		Chloroform/Methanol/Water	LC-MS/MS	Reverse Phase	Positive
S1k	Collective list of filtered features from GC-MS, LC-MS/MS HILIC, and LC-MS/MS RP acquisition using chloroform/methanol/water phase extraction. Negative and positive mode data was amalgamated. All Intensities are normalized to 13C-glycine internal standard.	Chloroform/Methanol/Water	All	All	All
Abbreviations	Full Name
A	Glucose Growth Condition
B	Glucose + Amino Acid Growth Condition
C	Amino Acid Growth Condition
QC	Quality Control
IS	Internal Standard
S/N	Signal-to-noise
RT	Retention time
RI	Retention index
EI	Electron impact ionization
Mz or M/z	Mass-to-charge
HC or HILIC	Hydrophilic interaction liquid chromatography
RP	Reverse phase chromatography
MoNA	MassBank of North America
GNPS	Global Natural Product Social Molecular Networking
Column Name	Description
Alignment ID	Unique identification number for every aligned feature
Average Rt(min)	Average retention time
Average RI	Average retention index value for identification to the Kovat's library
Quant mass / Average Mz	Quantitative mass of precursor ion
Adduct type (LC-MS/MS)	Complex formed during ionization to produce mass-to-charge value
Metabolite name	Name of identified metabolite
Ontology (GC-MS)	Class of compound of the identified metabolite.
INCHIKEY	International chemical identifier of the identified metabolite
SMILES	String of molecular structure of the identified metabolite
Comment	Manual annotation noting internal standard, to remove feature, or describes spectral library used for annotation
Total score	Retention time and/or spectral similarity to the reference spectrum. GC-MS values are scaled 0-100%. LC-MS/MS values range between 0-1.7. Higher values (above 1.1) have higher spectral matching.
S/N average	Average signal-to-noise for aligned feature, calculated by dividing the intensity by the root mean square of the noise.
EI spectrum	Electron impact ionization spectrum. Peaks are represented as A:B - "A" represents mass-to-charge and "B" represents intensity of ion
MS1 isotopic spectrum	Spectrum of precursor ions. Peaks are represented as A:B - "A" represents mass-to-charge and "B" represents intensity of ion
MS/MS spectrum	Spectrum of product ions from selected precursor ion. Peaks are represented as A:B - "A" represents mass-to-charge and "B" represents intensity of ion

## Sheet: S1a
Table S1a. Analysis of extraction efficacy of the metabolome using boiling water with GC-MS.
												Raw Peak Intensity (counts per second)
Alignment ID	Average Rt(min)	Average RI	Quant mass	Metabolite name	Ontology	INCHIKEY	SMILES	Comment	Total score	S/N average	EI spectrum	IS1-1	QC-1	A1	A2	A3	A4	A5	B1	B2	IS2-1	QC-2	B3	B4	B5	C1	C2	C3	C4	C5	QC-3	IS1-2
2	11.108	1005.84	72.9901	1-BUTYLAMINE; EI-B; MS	Monoalkylamines	HQABUPZFAYXKJW-UHFFFAOYSA-N	CCCCN	remove	88.2	36.38	50.12386:28473 54.98766:31724 55.98459:40377 56.9416:7824 63.06228:4679 64.09696:3852 64.78994:7089 69.90121:31794 72.98355:1450412 77.96931:8135 91.05194:11682 92.26009:10769 94.06752:2321 96.15848:8615 97.95064:4416 99.02079:7344 107.11657:5065 110.2728:2394 137.44659:4746 140.26325:3032 141.3013:7090 143.08518:92719 144.11992:8626 145.08986:10041 146.11844:12336 150.89459:7010 155.71367:2326 1…	3092298	2091584	2668066	2838617	2403133	2174991	1959095	1577572	1901221	3533995	1888052	1768165	2502021	1870714	2030375	2113528	1837904	2425360	1800766	2030647	2974163
3	11.11	1005.16	88.9712	ISOPROPYL CELLOSOLVE; EI-B; MS	Dialkyl ethers	HCGFUIQPSOCUHI-UHFFFAOYSA-N	OCCOC(C)C	remove	83.7	71.38	51.95875:3954 52.89241:23222 57.97944:63861 58.98531:178883 68.20058:2103 71.16033:17184 72.03632:30211 72.99458:568425 74.05733:88395 88.96844:558712 95.03093:704 103.95151:4090 104.58895:5455 105.24162:10761 109.11433:3323 112.07845:1616 120.14051:10941 123.15624:6998 126.0012:5715 129.01642:6829 132.93028:2947 134.9409:7889 137.93532:581 141.2596:3144 161.0676:122084 162.0416:5121 162.90732:64…	57551.5	826645	1009986	1077624	890957	1016488	923401	740885	870487	53850.2	664794	692650	551517	874468	521405	583260	654587	596172	523318	796263	59469.6
6	11.123	1005.93	72.95	(2-METHYL-2-PROPENYL)TRIMETHYLSILANE; EI-B; MS	Hydrocarbon derivatives	OWVJMAKUWHECNI-UHFFFAOYSA-N	CC(=C)C[Si](C)(C)C	remove	84	75.42	51.98868:14425 56.65557:884 65.97186:3650 70.0036:17476 71.61523:5632 72.94769:765145 74.07788:44252 74.96629:79105 77.03903:24914 85.09963:12713 86.87953:1587 95.80979:1139 97.45358:991 99.18851:9189 100.12023:33075 101.94158:14684 105.09164:17105 106.26439:18988 107.16134:1441 108.09398:4322 109.22816:1175 112.0222:6318 112.87489:29327 113.90198:2006 114.90302:7496 127.11928:19122 128.14337:331…	130686	2091497	2336259	2621935	1959447	2174991	2155932	1569253	1985221	232876	1833906	1920628	1391349	1865176	2699230	2778778	1901633	2465712	1782169	2030647	157124
11	11.244	1008.21	117.049	Propyleneglycol	1,2-diols	DNIAPMSPPWPWGF-UHFFFAOYSA-N	CC(O)CO	remove	91.4	156.4	50.97813:6409 51.95844:46120 53.94723:10551 54.9639:21975 59.96659:37628 65.93182:695500 66.86002:35498 68.98553:115048 71.88218:81741 74.01953:172312 78.00981:8753 80.98959:220982 82.86504:49483 84.049:74420 86.10146:20719 87.00025:73853 87.84861:29627 92.1687:11086 94.03876:14134 95.18649:8678 96.09152:34107 97.08488:31455 103.04916:97874 105.01458:30249 106.80936:6324 108.93037:4606 109.49135:…	2034264	3566582	3283842	4365433	3462954	4639252	4967965	3557054	4482835	3012023	3701988	3634951	3815319	4084241	4057935	3884357	4017969	3851856	3811457	4264486	2957722
12	11.248	1008.26	72.9693	ETHYL ISOPROPOXYACETATE; EI-B; MS	Carboxylic acid esters	JECQALZMHMNOLO-UHFFFAOYSA-N	CCOC(=O)COC(C)C	remove	84	48.93	50.21736:15235 51.03156:34981 51.97617:12253 52.83251:27477 53.9671:5800 54.87859:49974 55.94648:108185 56.46014:125334 56.96861:321053 57.97121:117257 58.94807:455276 60.00588:43399 60.95691:95986 64.86391:10724 67.00014:8096 67.87556:11355 68.9547:128759 69.99517:19406 70.99871:62710 71.99081:69729 72.9704:5187714 74.07528:385724 74.9711:470354 76.07232:30779 77.94524:32379 80.94223:11195 81.63…	2929086	4203180	3813489	5039671	4155710	5234470	5430315	3706859	4730894	3414804	3747342	3889666	4513029	4181311	4215321	4562474	4690852	4008172	3965408	4512415	3531977
13	11.248	1008.34	72.9797	ALPHA-BROMOALLYLTRIMETHYLSILANE; EI-B; MS	Trialkylsilanes	CNCUFOZUVQDEDC-UHFFFAOYNA-N	C=CC(Br)[Si](C)(C)C	remove	84.5	26.45	50.93035:26011 51.93974:64805 52.86448:11333 54.12722:24959 55.54332:96078 57.01739:210831 57.91109:130986 58.96605:328592 59.97669:37806 60.96454:50695 62.70452:7341 63.22994:12969 65.1598:13199 67.38799:34216 70.93964:42768 71.54281:61174 72.04469:41705 72.98511:3898237 74.01252:306229 74.9265:205005 76.03425:31595 77.99344:44079 78.98113:39106 85.09042:41870 87.06486:58390 87.92333:26613 88.88…	2929086	4215041	3931513	5039671	4155710	5056990	5430315	3706859	4399367	3414804	3747342	3889666	4513029	4181311	4215321	3955040	4416957	4008172	3965408	4512415	3531977
19	11.292	1008.4	131.047	Propylene glycol; GC-EI-TOF; MS; n TMS; RT	1,2-diols	DNIAPMSPPWPWGF-UHFFFAOYNA-N	OCC(C)O	remove	83.6	62.89	51.76216:6340 54.01363:22490 54.56506:74770 55.10454:11538 56.06293:196430 57.01005:179758 57.973:97662 58.99143:312991 60.01446:29420 60.90978:23223 65.0034:14341 65.96068:301245 66.95978:66041 68.12443:20583 69.03014:191460 72.06596:64516 72.98712:127484 78.45843:37026 79.04919:31213 81.11667:9308 82.10169:95454 83.04108:69034 84.05932:223420 85.98839:27615 86.97198:49432 87.47523:41673 88.0373…	778488	664361	660120	703768	577036	680688	734478	572671	621727	649520	584606	662073	661393	584202	628940	662625	753075	575878	727370	709838	830130
27	11.432	1012.12	74.9935	HEPTANAL DIMETHYL ACETAL; EI-B; MS	Acetals	BBMCNYFBAIUERL-UHFFFAOYSA-N	CCCCCCC(OC)OC	remove	78	18.23	50.1598:5287 51.97302:17314 54.9765:70093 56.44841:3243 57.08966:43551 57.93022:8746 59.99586:12348 60.94632:36736 61.59995:7228 62.34541:7353 64.02348:4389 65.89359:10896 67.64758:1503 68.97123:5022 71.0238:32262 72.00651:9214 73.90914:14167 74.94511:706029 78.9464:41243 80.98725:5911 82.00127:63602 82.94861:43925 84.0262:12872 85.03912:19155 88.93538:2404 92.98315:11953 94.15794:2595 96.52912:9…	592471	1120335	923134	946234	993233	935915	881163	918116	1136043	428583	998133	1067448	911849	902455	1144575	1018292	1139209	1021625	1181623	1011889	496336
34	11.61	1015.73	74.9563	1-TRIMETHYLSILOXYCYCLOPENTENE; EI-B; MS	Trialkylheterosilanes	UBMYYGXGMPGCBO-UHFFFAOYSA-N	C(C1)CC(=C1)O[Si](C)(C)C	remove	79.2	11.95	50.90849:17120 51.90096:8746 54.93755:27693 56.00304:5393 57.03527:65643 59.0469:9416 59.88891:4811 60.56206:23356 61.12325:24552 62.32723:7912 62.98092:5693 63.91:2505 66.99295:12745 68.13368:17185 68.93887:15738 69.87731:16891 70.93219:83525 71.88844:23100 72.93778:208012 74.02714:29476 74.99058:339577 76.08641:30577 76.99619:34252 78.98492:26520 81.04903:2307 82.0769:9310 82.90758:20601 83.786…	238602	794139	645404	644074	569022	510701	535359	580963	1009973	505485	872718	577670	572784	905325	839822	982146	1239483	814637	673488	924812	474020
36	11.746	1019.04	72.9703	Unknown	null	null	null	remove	null	26.9	50.30543:11300 51.14308:17125 52.01656:9550 52.90771:34368 54.95729:16807 56.00066:31786 58.01683:33778 58.96002:55411 60.89787:2422 62.83278:16209 67.04036:32223 67.92517:19985 71.90182:18110 72.96773:585072 73.91631:102768 75.9379:29215 76.96545:7261 77.93235:6813 78.98962:30247 80.09258:3594 83.19837:28605 84.0714:5061 87.78099:891 89.03674:199916 90.02803:7215 92.05084:2994 94.13608:4019 95.0…	165066	786587	1380836	1156010	1633334	1432151	1625064	707617	922717	400190	1127582	803264	945248	1053078	836324	1069570	942436	914873	507575	1571727	383583
44	12.016	1024.64	248.036	Unknown	null	null	null		null	33.61	50.34007:12607 51.05681:5270 69.97637:6938 71.03386:46239 76.0565:7891 80.09309:4447 81.06877:7305 83.00391:1961 84.17866:1015 91.99062:2038 92.96181:4913 96.96999:21730 97.92001:6721 103.38785:684 104.28244:981 108.17236:7644 124.03137:6038 126.09181:2644 128.6517:7709 130.00504:2130 139.6568:2168 140.52869:311 141.25426:640 144.42094:5806 148.55884:6684 150.14113:1531 152.07327:898 157.76694:15…	1298.99	29075.4	33854.4	51181.8	39838.8	40335.2	61410.7	42524.4	50546.6	6393.94	46283.6	44374.6	61207.6	74165.1	46272.9	40295.9	61440.8	46793	59882.3	43170	6351.88
49	12.088	1026.36	174.14	n-Propylamine	Monoalkylamines	WGYKZJWCGVVSQN-UHFFFAOYSA-N	CCCN	remove	88.1	57.7	50.30383:7493 60.44104:40964 63.96782:9413 64.90514:1038 76.96979:24846 77.80535:11854 78.64735:31024 79.16357:20274 85.15287:20577 86.11513:173961 87.84009:20323 95.58262:9690 100.02796:132222 101.02434:46231 103.92477:4946 112.95303:8757 113.58543:147220 114.14319:150659 115.05628:1169 116.14108:33120 118.10469:6965 130.22588:67464 131.10226:17165 141.79625:1794 144.25822:5684 144.9041:603 146.…	480437	511291	462153	474917	439122	490004	490098	508452	528718	489139	458128	512307	487394	467537	481508	489271	507192	471390	503477	564487	562270
58	12.155	1027.65	56.9557	decane	Alkanes	DIOQZVSQGTUSAI-UHFFFAOYSA-N	CCCCCCCCCC	remove	86.4	83.71	50.08624:4044 50.97116:5703 52.99833:25204 53.87906:5253 54.92392:161351 55.80318:86294 56.93751:1021115 68.97816:206148 70.0387:131835 71.0582:208503 72.03645:52369 78.0887:12696 78.98767:32669 82.07552:17463 84.0284:163369 85.0738:6099 87.05746:34338 91.07805:10547 92.13236:5943 98.17322:74058 99.14314:74432 102.88648:25559 104.08476:4375 105.0023:22293 106.28682:4106 107.24664:4617 107.93075:2…	1255654	1337265	1130840	1085271	1007599	1096556	1151750	1063680	1114330	1021130	1083533	1203236	1075964	1060996	1061361	1081328	1052261	973648	1065067	1051578	1111278
63	12.268	1030.12	208.093	Unknown	null	null	null		null	46.07	51.06817:9175 54.11401:3162 56.90968:3851 61.89484:4055 62.69218:1415 63.26714:4406 63.96087:10029 65.81113:8377 66.78375:719 68.56736:2039 72.44785:14776 73.01125:1966 78.98389:33202 81.46052:3272 82.4573:7575 86.84623:3498 87.44108:2783 88.22881:1461 94.86007:2052 95.42394:4992 96.16657:3403 100.98454:1336 101.85983:5666 103.12117:9027 103.92095:11322 104.61722:2800 105.25848:3316 112.34999:646…	118553	477424	548974	723622	579271	602106	686161	475326	592016	164880	443579	212841	423890	600417	210215	405436	219563	155672	327632	504639	121830
64	12.269	1029.71	72.9195	Unknown	null	null	null	remove	null	16.68	51.89859:22229 56.18315:3166 57.94883:25126 58.90724:21777 59.87174:2940 61.0076:5288 61.99034:2920 63.82835:7003 64.96315:5239 65.76461:6215 67.8448:10416 71.91502:4375 72.42915:6994 73.02372:201989 74.16604:40666 74.99262:22200 77.97965:19105 78.9856:16259 80.18036:13559 85.95201:9826 86.88104:3370 90.91359:4086 95.04649:3292 95.98637:1635 101.13882:1028 102.9528:1705 105.09712:1695 106.05199:2…	637029	2614708	3013707	3604041	2754080	3265360	3564215	2418392	3138475	871394	2256423	1075503	2056454	3066149	936696	2051183	1140078	827282	1746140	2404986	625926
65	12.27	1030.05	207.041	Unknown	null	null	null	remove	null	37.18	56.98558:3243 58.95972:4995 60.05937:1679 63.915:10399 65.00214:33812 65.79061:8629 72.96678:558573 74.04126:30972 74.95333:34227 75.96931:31304 78.99:35707 86.69022:5467 96.25349:2191 99.15929:667 100.53274:7794 104.1126:41604 105.0052:1361 112.42831:1098 115.01296:8309 117.91073:4941 120.92274:5536 122.24915:663 124.14014:4671 126.26624:15470 128.92316:23511 130.89032:6946 133.1031:7773 133.947…	544100	2313962	2833935	3530756	2701485	2985212	3116016	2342137	2800443	842576	2077737	1076615	2002236	2921862	888771	1910867	1137099	772858	1682626	2357554	587724
67	12.275	1030.17	283.041	Unknown	null	null	null	remove	null	20.01	50.17078:6673 52.90201:2748 55.94799:1111 60.97197:11545 63.89463:5111 65.86347:5303 68.93376:3414 73.97465:16227 76.06952:22303 76.97116:53944 79.97247:8780 81.12119:4069 84.9794:12074 86.8108:4681 89.15109:7897 93.58369:5107 94.36119:1868 95.01017:5907 98.70745:4096 99.3158:4309 100.07105:5549 103.06132:15584 104.04507:52737 108.07034:5099 110.94214:3618 114.52997:8077 115.15543:4140 116.13619:…	14043.2	50025.7	48596.3	74075.9	54402.9	58876.6	69614.8	46768.9	52091.5	7841.09	33887.2	23416	49747.9	58009.7	28489.7	44185.5	22608.4	22768.4	36092.7	51736.4	15604
69	12.376	1032.45	57.9756	2-AMINO-1-METHOXYBUTANE; EI-B; MS	Dialkyl ethers	QAFODUGVXFNLBE-UHFFFAOYNA-N	CCC(N)COC		85.1	305.2	50.13158:10369 51.98212:15188 54.94346:102714 55.94036:169583 56.87352:96774 57.95192:3750050 58.9672:133344 63.96207:5061 65.9335:15386 66.91019:8153 71.98359:10436 74.03173:476428 76.95873:72787 80.52666:6539 81.88599:9286 82.41431:4445 83.05412:134780 84.14787:10391 84.93686:13244 86.98331:38608 88.0463:14533 90.93262:16962 96.95758:6512 99.00827:42834 101.19336:5351 102.99155:54791 104.98434:…	80803.2	7277365	1469101	1899586	1662728	1930831	1923974	8129857	8281865	130828	5968224	8266583	6601304	7868695	14814370	10798990	6268074	10396820	11145980	7310396	137182
70	12.379	1032.53	55.93	ETHYL LACTATE; EI-B; MS	Carboxylic acid esters	LZCLXQDLBQLTDK-UHFFFAOYNA-N	CCOC(=O)C(C)O	remove	86	26.35	50.93797:6943 53.00408:9983 55.93432:229598 56.91265:106074 61.89566:12187 64.0446:7461 65.88576:26981 74.94154:1304234 75.9921:96476 76.94428:46472 77.97887:14329 78.98608:19619 80.88841:4818 83.05597:108278 85.05662:11912 88.98241:18046 90.88554:29480 92.2855:14698 92.96645:4037 97.95641:36491 99.05624:57296 103.0071:55852 105.07355:17374 106.11865:2416 106.76769:2815 107.83688:2378 110.67113:1…	109211	279990	113063	131220	126096	132557	142596	281214	324585	94718.9	264437	284593	254916	291327	480649	334193	246748	328715	366864	284443	123802
72	12.382	1032.58	73.0008	Unknown	null	null	null	remove	null	13.93	54.00358:26809 55.93244:223562 60.01351:54588 60.89717:140721 62.14918:7689 64.03495:2356 66.16161:14768 66.69508:4834 67.20956:5640 68.07029:6962 68.9642:10460 69.95317:11021 72.93075:854810 74.89929:1249660 76.00412:83837 81.92567:6569 84.08445:2288 85.12349:17037 85.94965:24166 86.93472:30640 91.0976:12546 96.98254:1634 100.05621:4351 101.9502:2642 102.99516:268083 105.04625:7235 106.13495:594…	242954	1068511	309747	397094	291179	406038	335648	1124592	1191886	128679	882481	1168084	935672	1232890	2034297	1500022	960725	1424459	1532412	1032626	252460
76	12.466	1034.92	102.123	Unknown	null	null	null	remove	null	25.76	53.97148:20752 54.97779:29145 55.96001:32789 56.83634:26312 57.92481:731587 58.94885:21493 59.82083:12180 60.85966:24322 61.83988:5127 64.81551:8876 65.88399:4894 66.81318:6655 67.69532:4166 68.93556:30669 71.00851:7050 72.97279:115575 74.05912:23881 76.01324:24327 76.97049:17838 78.01945:16032 79.93295:10193 81.96816:5835 82.92909:24489 83.61204:18933 84.12417:18533 86.95247:12148 87.75932:4407 …	17518.6	191789	136336	129846	130156	163823	134144	145685	209035	23730.7	143538	153862	138849	165308	276408	273100	162514	217843	188898	165648	18538.9
77	12.509	1035.23	69.9732	Unknown	null	null	null		null	54.28	62.07524:1453 62.79983:967 64.05278:5074 65.65286:3934 67.8805:10147 69.94453:428107 78.87562:40440 93.01549:4028 94.03567:6673 94.91834:6692 96.17231:1127 102.02358:38846 105.16112:4367 106.03662:1147 106.89005:2989 107.54915:5172 108.06425:3067 109.7601:3297 110.59017:2041 111.12756:2533 116.98658:679 118.85175:5741 124.91969:10166 125.87193:3073 128.1459:8716 129.02324:14118 130.16815:7322 143…	57131.4	475136	501584	580007	580510	817391	616302	502972	502762	67468.7	497749	349584	444324	463703	333027	364807	398796	386738	406299	434300	82537.1
79	12.545	1035.99	72.9475	N-METHYLACETAMIDE; EI-B; MS	Carboximidic acids	OHLUUHNLEMFGTQ-UHFFFAOYSA-N	CNC(C)=O	remove	85.6	11.96	50.13469:8887 50.93923:16183 51.94629:32858 54.09581:17759 54.9635:20719 56.00597:61042 57.02113:17597 57.95812:431668 58.96078:26515 59.93157:8645 60.9308:5457 62.15813:5989 62.96367:3438 65.8404:2006 67.86933:6859 68.95683:33085 71.9543:30017 72.94555:989697 74.08699:81350 76.1563:11458 77.9827:8821 80.92872:9282 82.0128:31467 82.9315:9246 86.57801:1358 91.116:6984 92.08395:4676 97.31518:6538 9…	1037259	1317233	1143749	1292758	1164007	1296584	1418361	1116406	1396752	1104868	1241335	1356489	1340784	1433739	1356450	1614103	1546247	1309988	1531511	1652281	1392879
80	12.553	1036.21	57.919	2-HEXANONE; EI-B; MS	Ketones	QQZOPKMRPOGIEB-UHFFFAOYSA-N	CCCCC(C)=O	remove	85.3	18.14	56.92463:187956 57.92018:509440 59.02843:25436 62.12976:6078 72.94737:297182 84.92181:45804 87.72694:978 100.08328:61866 107.9749:3446 111.04015:1550 113.11704:5541 114.98929:7802 129.13341:4349 141.82922:1223 156.19705:3330 161.12679:971 162.86015:1297 164.9781:615 173.87694:4100 175.18588:1364 182.46674:942 184.14589:1642 189.15437:1511 190.56561:1445 194.48718:3892 204.99913:1838 206.1199:2870…	562706	585807	709292	756150	626531	625080	682947	610280	649497	561218	676045	716336	775887	700578	735233	685244	823382	692197	763679	750790	745624
86	12.708	1039.26	152.018	2-Hydroxypyridine	Pyridinones	UBQKCCHYAOITMY-UHFFFAOYSA-N	OC1=CC=CC=N1	remove	94.3	1978.67	51.01981:443131 52.03878:124417 52.87354:112310 53.97513:35813 54.9468:100589 58.91841:302274 59.8494:56771 60.63104:72012 61.13595:73243 61.76162:58091 64.09805:30033 64.94845:121452 66.0784:177808 67.07989:145966 68.10601:33870 68.97652:220409 69.97662:88675 71.0361:67244 72.95225:600905 74.8836:373610 75.98458:216772 76.89606:88093 77.94627:1479516 78.96274:154073 79.88849:51771 81.21693:31756…	10449290	13250770	12171600	13133200	11777510	13187130	13058560	10281870	11704600	10517830	11622140	11892070	11973330	12922230	11839710	13381840	17301860	10346070	14814370	14195600	11989510
88	12.71	1039.57	152.028	2-Hydroxypyridine; GC-EI-TOF; MS; n TMS; RT	Pyridinones	UBQKCCHYAOITMY-UHFFFAOYSA-N	Oc(c1)nccc1	remove	94.5	3684.57	50.12415:37254 50.93136:59157 53.95121:5242 54.87308:15099 57.01192:15106 58.92228:71886 59.94002:8805 61.58758:9875 63.02673:8465 63.97416:22520 65.00462:55572 66.18502:13348 66.93027:53975 69.92537:10159 70.95791:24220 75.97919:60730 77.96041:347953 78.93437:11211 79.92104:33540 82.00852:21318 82.96674:28615 84.00994:14123 87.09249:4301 88.93297:9528 92.96413:67644 94.08666:6733 94.95662:49593 …	10449290	13253460	12177960	13134240	11777510	13187390	13066470	10287400	11700770	10517830	11627560	11899750	11978020	12923340	11837540	13386090	17306560	10346070	14814370	14195600	11992860
89	12.774	1041.45	50.883	Unknown	null	null	null	remove	null	9.85	50.88297:339858 52.9335:4206 53.98794:20232 54.97946:35353 55.93296:68891 56.95526:23342 58.97554:27574 64.93186:4768 66.05045:3254 69.88014:7754 70.57739:12313 74.89915:26332 75.92824:10728 79.75461:1158 80.30322:3052 81.10707:11885 82.04845:18679 83.01485:39001 85.89064:12906 86.78531:4703 89.78226:3658 91.60792:2951 93.75044:4561 94.37497:5106 94.98521:8957 96.01122:6166 96.97001:7442 98.04613…	67312.1	80090.3	44332.9	81077.4	445586	530526	89179.7	74914.4	472936	62364.6	47699.2	70142.6	75618.9	329792	447968	487051	623785	83398.6	566858	70944.4	55840.5
97	12.961	1044.92	115.039	2,2-DIMETHYLPROPYL ACETATE; EI-B; MS	Carboxylic acid esters	QLNYTCSELYEEPV-UHFFFAOYSA-N	CC(=O)OCC(C)(C)C	remove	75.8	8.22	50.89806:18066 51.92228:5919 54.05664:8950 54.96255:25552 56.94159:282532 58.00606:15985 58.99873:1195 67.00011:6949 67.94086:7241 68.94148:9163 69.92977:6638 71.02118:23853 72.01398:48598 72.91579:133013 78.06928:11651 79.71694:2185 82.00108:4860 83.77766:11994 84.87724:16828 87.14432:28675 88.78572:6721 89.33874:6979 90.87798:11530 93.96513:6661 95.57026:635 96.40462:2975 97.22117:10610 98.0188…	90761.3	95241.2	85151.2	91306	83978	92249.1	98682.1	112349	116641	56504.8	103084	105994	104726	124614	117223	137604	116878	95554.6	105629	124602	137643
100	12.983	1045.37	86.0102	2,3-BUTANEDIONE; EI-B; MS	Alpha-diketones	QSJXEFYPDANLFS-UHFFFAOYSA-N	CC(=O)C(C)=O	remove	90.7	477.82	50.20973:6562 50.93745:14019 52.8693:2575 55.95926:7001 60.04887:11215 62.09432:5738 69.01769:6814 72.96582:46424 75.99963:2481 77.9354:10205 78.97966:65900 79.89414:34211 81.96021:7311 86.05101:2470485 87.07686:61868 89.05834:10861 90.98415:9876 92.98616:4822 94.98461:12503 98.1647:14180 98.99599:2715 100.01006:3959 100.5516:38511 102.1085:4170 102.88875:27744 110.37095:2996 117.19754:11554 117.…	2638102	2960478	2825895	2890433	2645755	2853715	2722896	2567029	2784489	2486077	2626525	2883621	2880525	2842439	2855642	2695812	2901551	2685653	2773205	2931259	2926629
102	12.987	1045.67	85.9992	DIISOPROPYLAMINE; EI-B; MS	Dialkylamines	UAOMVDZJSHZZME-UHFFFAOYSA-N	CC(C)NC(C)C	remove	89.1	520.19	50.24322:4124 52.79313:11266 53.86069:11360 55.97601:185849 56.97466:19939 57.989:245839 58.96498:31094 60.91999:11460 63.8219:5420 69.97691:49436 71.92889:39049 74.94005:105344 79.96791:14529 83.13644:12288 84.86455:9326 86.04226:2938494 87.08056:185043 87.95394:14474 88.95555:9076 90.00957:3318 97.82255:10421 99.94198:39792 101.84749:3168 109.03845:4736 111.08195:4300 111.83483:3042 114.41678:4…	2634895	2960478	2827317	2896274	2650372	2854379	2722896	2568428	2782487	2486077	2628892	2884960	2880525	2841632	2855642	2695043	2901551	2698397	2773439	2931118	2926629
107	13.188	1049.86	72.9414	1-ETHYL-1-ISOBUTYLHYDRAZINE; EI-B; MS	Alkylhydrazines	SRPRMXWUMUHGED-UHFFFAOYSA-N	CCN(N)CC(C)C	remove	82.1	118.63	50.83958:24585 54.85256:12141 56.02983:5927 56.93705:11113 57.95174:35050 58.95204:175331 59.91103:9318 60.95455:20575 62.74033:9475 70.22016:11474 71.02723:10848 72.95627:3118567 73.95529:160012 74.9271:213396 76.0311:17349 76.99053:11630 78.02543:6395 78.93922:13854 79.70541:5480 80.2392:4632 83.05729:11639 84.59471:20136 85.19558:21959 86.92592:31493 87.68996:13006 88.3616:21225 89.09457:9513 …	5152629	5669169	4576247	4673350	4326950	4885752	5199950	4951139	5326260	5608234	5370389	5183275	4862637	5384833	5081653	5314063	5170116	4652687	5041643	5827642	5229130
109	13.291	1052.05	229.03	Unknown	null	null	null		null	46.28	51.97184:8104 54.914:12310 55.87924:9215 57.86979:5644 58.90778:43271 59.97184:5329 63.03642:4474 64.77117:567 65.84373:9022 66.80456:5308 67.95644:3874 70.19106:6417 72.99997:165981 74.18056:36656 77.50999:14792 78.0385:14625 82.02094:6506 82.87375:541 83.42321:284 83.95566:26037 85.00725:6137 86.05444:24967 87.75484:1067 92.34448:16282 97.0668:3548 100.62286:4321 101.34513:4965 102.06348:11203 …	42340.4	224017	367056	467890	401830	410789	453403	172877	139050	15205.7	163724	157682	138165	129809	164182	161698	149826	138427	163355	202227	9845.73
115	13.483	1056.18	151.09	phenol	1-hydroxy-4-unsubstituted benzenoids	ISWSIDIOOBJBQZ-UHFFFAOYSA-N	OC1=CC=CC=C1	remove	88.9	109.47	50.1176:12570 50.64599:17927 51.15991:18802 51.95533:13211 53.94131:3267 54.89926:10583 55.77873:9184 56.47715:28822 57.91564:18850 60.17629:16339 61.69086:6518 62.87733:9315 64.21742:858 65.07873:16865 67.15528:18554 67.77634:29094 70.68046:15759 76.9389:80871 80.11056:2748 82.91686:3297 83.74145:4686 84.67485:18025 85.23221:19487 87.736:2376 90.19966:8127 91.10551:37273 93.01102:15469 93.77222:…	382476	431706	390327	408728	355023	386358	396168	364742	415435	363380	387163	388829	426402	418417	390885	423968	417996	373601	392910	376494	411167
117	13.513	1056.48	176.05	Unknown	null	null	null	remove	null	21.67	54.95287:10747 64.02254:5710 71.90267:52807 77.93343:14920 79.01596:20925 82.38595:4976 83.21449:503 86.9948:3979 88.98765:98037 94.91753:7009 96.8875:1963 99.00928:40284 105.90741:3236 107.12887:1893 107.98186:4321 113.21339:2142 114.1455:18451 115.04726:57531 116.13538:22269 117.02189:27388 120.01104:679 125.39578:2362 125.9922:560 126.90276:4940 129.13718:1123 139.02251:2135 139.54381:684 145.…	8673.22	50115.1	43541.1	18492.9	30671.4	36696.2	36402.4	29219.7	32869.4	4475.55	38648.8	29259.1	30995.5	33676.8	34409	39839	51680.3	52365.5	41223.2	42351.7	7144.58
118	13.523	1057.05	174.052	pyruvic acid	Alpha-keto acids and derivatives	LCTONWCANYUPML-UHFFFAOYSA-N	CC(=O)C(O)=O		85.6	66.74	50.39996:16522 53.83444:14638 54.86395:29093 57.95755:120716 58.96265:373572 60.95698:35444 62.81007:5235 67.80318:13698 68.94697:5277 69.92363:26210 71.87147:122438 72.96391:1115128 73.95761:3969 74.92185:251049 77.94329:24649 79.85064:9589 81.69591:11005 83.87035:26511 87.97099:12862 88.95052:364070 90.01865:32337 92.84717:16256 93.59341:6380 99.01157:121816 99.99249:109983 100.96822:38166 102.…	19662.7	826444	782578	437001	720260	921703	896300	691512	740456	15000.8	710392	611347	596155	700778	806512	830891	987988	871864	838006	792428	36130.3
119	13.526	1057.04	72.9304	Unknown	null	null	null	remove	null	19.66	51.887:13337 55.92422:34133 58.9283:168259 60.85694:29437 62.07422:5784 62.84505:2387 63.91895:2548 64.87206:12418 67.15648:6869 68.01034:11893 69.96382:31915 70.77137:27418 72.137:84799 72.95236:443968 74.02603:461500 76.9418:60715 80.47459:13426 84.98662:3089 86.96841:6217 87.86172:7921 88.94405:108992 91.7602:9054 92.88886:16174 93.97836:5913 94.89038:8694 96.76739:10612 97.31887:3457 99.02856…	266665	2118603	2114485	1202605	1958251	2439440	2234389	1902796	1970264	261864	1935197	1709239	1623888	1853686	2051950	2098569	2543133	2240910	2258270	2014341	275646
122	13.703	1060.9	72.9698	3-ETHOXY-2-TRIMETHYLSILOXYPROPENE; EI-B; MS	Trialkylheterosilanes	CRMAIVBWLODODC-UHFFFAOYSA-N	CCOCC(=C)O[Si](C)(C)C	remove	82.9	45.53	52.97568:5700 57.08499:20343 57.99671:54716 60.91551:38846 64.9363:2544 67.94619:3715 68.9928:72602 70.99999:6147 72.93652:507729 74.93653:315306 75.98296:6901 83.06226:37340 86.08845:91687 86.83548:20042 89.85941:10647 92.90073:13355 95.08575:14261 96.61184:16131 97.21098:12964 97.92402:7925 100.98708:9800 102.07817:23319 108.22908:1849 108.74095:9176 109.42547:3241 112.0767:6102 117.05404:22215…	1731844	1964679	1883533	1787828	1660527	1730937	1704917	1633707	1739719	1593699	1683600	1859917	1749104	1902355	1902639	1877627	1914799	1680633	1923242	1846735	1821691
133	14.06	1068.72	207.021	lactic acid	Alpha hydroxy acids and derivatives	JVTAAEKCZFNVCJ-UHFFFAOYNA-N	CC(O)C(O)=O	remove	88.3	208.43	50.227:12279 51.93243:148891 54.90068:245190 57.94004:282292 58.92982:528221 59.89871:76429 60.84733:156063 65.53104:936242 66.10214:963390 67.03054:115552 68.97417:21273 69.91064:36219 70.9548:77856 71.97784:83184 72.95827:10229474 74.02824:851582 74.93549:949935 75.99219:37816 76.93366:38345 86.91664:164361 87.82704:385166 88.37537:391776 89.23209:49244 93.98706:21985 101.03014:186402 102.02055…	2256033	2687213	2508753	2114425	2312341	2468404	2697011	2597815	3297837	3027530	2421633	2980504	2292258	2824574	2516402	2693498	2909335	2409316	2770589	2741193	2438967
134	14.071	1068.92	72.9293	LACTIC ACID-DI-TMS; EI-B; MS	Trimethylsilyl esters	HXRGKEOWDNVHPA-UHFFFAOYNA-N	O=C(O[Si](C)(C)C)C([H])(C)O[Si](C)(C)C	remove	86.7	86.12	50.13575:24042 51.99048:117578 54.88936:150153 55.95787:20967 56.92773:67029 57.81583:32594 58.88287:439285 59.90712:59852 60.9226:128637 66.05926:298634 66.86147:9260 68.87891:9375 69.9359:29133 70.92635:63462 72.9592:7797524 74.05733:478065 74.94243:872133 76.91195:51493 84.96193:28439 86.34155:33747 87.14814:130247 88.05347:242251 88.92212:42626 91.02696:12679 94.09394:18182 99.2084:9541 100.9…	6550050	11435530	12544030	9171455	8509687	9003161	13415630	11074310	12625130	5108587	9953536	7348039	8223611	14237450	10022460	9570510	9749626	7619495	12482040	11054730	5282891
135	14.077	1069	147.048	Lactic acid	Alpha hydroxy acids and derivatives	JVTAAEKCZFNVCJ-UHFFFAOYSA-N	CC(O)C(O)=O	remove	95.2	158.66	51.9485:54208 52.85656:27311 54.91088:215061 57.86927:42911 60.92789:165832 62.92932:12604 65.94704:708543 71.07338:96428 86.99082:7664 88.01689:422350 92.91602:37161 95.01337:13162 99.32899:22009 101.02927:227800 102.13377:152318 102.93555:71859 104.93001:62707 105.94186:7953 107.14798:9807 117.01322:4638952 118.08623:186280 119.04381:262461 120.14454:12236 128.90883:75156 131.06:319678 132.1868…	3301334	7242985	7821265	5711375	4982096	5591503	8187796	7003111	8181677	2421360	6657797	4173873	4866340	9838374	6322339	6239493	6260058	4483826	8565509	7486929	2853484
138	14.223	1072.14	55.8918	BUTYL ACETATE; EI-B; MS	Carboxylic acid esters	DKPFZGUDAPQIHT-UHFFFAOYSA-N	CCCCOC(C)=O	remove	75	1897.32	50.85918:44832 51.89241:52352 52.8844:150492 53.83838:292802 55.91252:33984824 57.02762:927814 57.95763:284680 58.95842:1096662 59.95287:120462 60.89365:293219 64.91615:48243 66.56204:83705 67.11293:75595 68.01826:125318 69.95531:56633 70.96049:285076 72.95857:9021277 74.01897:739936 78.04356:37821 80.13323:49820 81.97663:345312 84.01654:123925 85.98062:121707 86.86032:67353 88.33513:55223 94.178…	31976900	35453020	33432250	39029280	34653840	40211020	35588270	28523490	31047800	27446060	32179210	31943130	32629690	29893990	29076170	29904160	34478400	27457790	34067980	36542540	33981420
139	14.226	1072.33	72.9038	2-PROPOXYETHANOL; EI-B; MS	Dialkyl ethers	YEYKMVJDLWJFOA-UHFFFAOYSA-N	CCCOCCO	remove	91.2	42.28	51.0086:26949 51.91098:47389 52.99871:21717 54.77307:41539 55.93715:39539 57.01835:41297 57.91844:174566 58.90764:395659 59.97466:86411 61.00508:155206 62.38878:36721 62.9981:22625 66.04472:15090 66.92984:66489 68.94092:100164 69.76403:123495 71.12607:26763 72.90379:6696869 74.01144:568053 74.9343:1173223 76.97887:55506 78.08546:7459 79.01808:43903 80.89325:49731 82.56343:161168 83.08289:91781 84…	8827424	8870050	9130091	10138290	8790716	10092610	9425480	7660562	8411765	7149510	8117134	8475451	9106898	8236423	8173720	7589187	9334602	7568877	9269214	9947211	9281410
140	14.23	1072.46	72.9455	(E)-1-DIMETHYLSILYL-2-TRIMETHYLSILYLETHYLENE; EI-B; MS	Trialkylsilanes	CREOOXLOBAKASH-UHFFFAOYSA-N	C[SiH](C)C([H])=C([H])[Si](C)(C)C	remove	74.2	43.68	50.17279:12379 50.91431:27941 51.88972:19187 52.92427:131050 57.00182:134258 57.98899:244318 58.92419:810696 59.93251:103581 60.90309:276840 62.30223:35169 64.77457:33025 65.57347:33939 66.12575:23542 66.95194:62418 68.95695:131323 69.92429:111939 70.70746:220308 71.21587:25781 71.93542:183934 72.94553:7329538 74.06409:649568 76.02173:80911 76.93876:97449 78.00985:11794 79.94818:48760 81.94952:10…	8827424	8870050	9130091	10139340	8801363	10092610	9465379	7660562	8411765	7149510	8117134	8475451	9156445	8236423	8173720	7589187	9334602	7568877	9269214	9947211	9281410
141	14.4	1075.96	173.119	2-METHYLPENTANOIC ACID TRIMETHYLSILYL ESTER; EI-B; MS	Trimethylsilyl esters	IAHOCIHIHKVJIW-UHFFFAOYNA-N	CCCC(C)C(=O)O[Si](C)(C)C	remove	81.4	66.28	51.99962:14219 54.9407:53219 62.94652:6594 66.91024:3874 68.95594:26360 74.89014:1021020 75.94287:68027 76.96024:36325 77.96645:6508 78.91174:36407 82.88611:22291 84.48878:12435 92.82837:6108 96.0323:9858 96.92174:10700 98.03295:6904 99.04752:7815 101.11905:3669 107.07212:6293 108.95381:2044 109.57724:5345 110.97928:8979 111.97726:3687 115.91933:25206 116.97298:148929 120.01562:4823 123.10818:448…	335640	374652	358827	338106	364587	377511	329368	319573	376166	319158	336623	357607	394922	522856	425501	399783	507207	419183	506339	423590	460392
148	14.456	1077.3	72.9623	1,2-BIS(TRIMETHYLSILYL)ETHANE; EI-B; MS	Organic metalloid salts	DMKCEJPDZDUPDV-UHFFFAOYSA-N	C[Si](C)(C)CC[Si](C)(C)C	remove	81.5	17.41	51.89871:5238 55.07133:39813 56.93575:20669 57.9597:2504 60.85092:25741 61.77303:3341 62.29258:1988 64.8625:8520 69.9575:2974 71.06773:6267 71.95336:33592 72.96334:1318590 74.0027:128931 74.92584:108251 75.98687:24447 76.93202:13026 77.9859:27339 78.9736:3406 79.9939:3806 80.80176:13118 81.36585:7888 82.20352:25283 83.06171:20876 84.12214:2679 85.0931:8696 86.07866:1837 87.77993:13156 90.89432:85…	1365936	1335799	967834	773070	763784	1222410	1329272	1294867	1347529	2243634	1317593	1146723	1059117	1533365	1404385	1618664	1192243	1226947	1358045	1865808	1514695
155	14.675	1082.03	174.062	Pyruvic acid; GC-EI-TOF; MS; n TMS; RT	Alpha-keto acids and derivatives	LCTONWCANYUPML-UHFFFAOYSA-N	CC(=O)C(O)=O	remove	84.1	250.75	53.95961:2737 54.94412:87920 57.96863:58415 60.85574:46507 62.96127:6502 68.95561:25817 76.93044:24297 78.02414:11882 79.75302:16786 82.10143:20837 84.98397:26663 85.98205:3256 89.01084:257583 90.09122:18832 90.87735:10938 91.56447:11439 92.07785:5984 93.03001:14810 95.98796:22272 96.79526:18745 98.2578:13335 99.0471:37069 100.01606:2938 101.34867:16441 105.01968:48324 106.0358:7359 110.96078:631…	2028206	1972388	1138585	1129495	1192696	1489892	1488382	1875632	1636683	2812252	1735500	1387287	1155852	1914958	1339072	1935131	1155225	1536844	1382721	1905871	2191687
156	14.676	1081.91	174.068	1-METHOXY-1-TRIMETHYLSILOXY-2-METHYLPROPENE; EI-B; MS	Trialkylheterosilanes	JNOGVQJEBGEKMG-UHFFFAOYSA-N	COC(=C(C)C)O[Si](C)(C)C	remove	84.9	356.24	50.1814:9368 50.91655:15071 54.98465:83902 56.01867:25903 57.87253:36438 58.96236:57469 60.88165:45360 61.97282:10268 62.90087:13742 63.78716:15060 64.64354:2525 68.95986:17058 71.07779:8501 71.98675:21105 72.95502:1926737 74.04211:163610 75.0022:201460 77.98617:3657 78.97609:27501 80.06905:17303 80.92816:21383 82.00816:16413 83.9099:10267 84.97017:35991 88.00016:17353 88.96308:242309 90.02318:11…	2028208	1972526	1138585	1129495	1192696	1489892	1488382	1875631	1636683	2812252	1735588	1387325	1155852	1914958	1338878	1935131	1155225	1536844	1382721	1905871	2187291
160	14.732	1083.18	72.9393	TRIMETHYLSILYLMETHANETHIOL; EI-B; MS	Alkylthiols	IIYTXTQVIDHSSL-UHFFFAOYSA-N	SC[Si](C)(C)C	remove	85.9	15.48	50.38062:13202 51.09327:18439 52.89061:38576 56.86821:41377 57.88558:90241 58.97053:146212 59.93467:32312 60.91964:14689 61.92973:2767 62.93506:2895 67.16013:3164 67.89451:3464 68.95089:2362 70.40483:25323 71.13043:14295 71.97582:69769 72.94855:2137542 74.01515:165563 75.00541:200074 78.99743:22491 81.09081:15378 82.84158:22861 84.02644:5931 86.99392:18005 88.00034:3770 94.08398:6392 95.92271:885…	3228318	4360016	3945811	4091849	3205827	3713905	3744411	3068484	3290609	503289	3311133	3450309	3044184	3373002	3466978	3499315	3742997	3688371	3480668	3839027	2603721
162	14.736	1083.12	72.9227	Glycolic acid; GC-EI-TOF; MS; 2 TMS; BP	Alpha hydroxy acids and derivatives	AEMRFAOFKBGASW-UHFFFAOYSA-N	OCC(O)=O	remove	96	24.11	50.39438:9149 51.91993:73448 52.91912:18944 53.73148:6084 54.37658:20468 57.92249:135514 58.91877:215522 59.88023:12994 60.90615:25005 62.93262:12312 65.87576:256512 66.61901:41237 67.13923:25821 70.90744:19292 71.80437:41026 72.92336:2863160 74.05329:89600 74.93622:97114 76.0557:8054 79.60304:6584 80.12376:7770 81.01698:45902 81.94784:7858 83.84694:3650 85.05:3461 87.1937:21943 87.96376:49145 88…	3220925	4360016	3945811	4101900	3209881	3713905	3744411	3068484	3290609	590084	3314571	3450309	3044184	3373002	3466978	3499315	3742997	3688371	3480668	3839027	1853480
166	14.917	1087.03	72.9293	2-METHYL-3-TRIMETHYLSILOXY-2-PENTENE; EI-B; MS	Trialkylheterosilanes	DYKBJHFIVZAUPC-UHFFFAOYSA-N	CCC(=C(C)C)O[Si](C)(C)C	remove	84	17.97	52.99245:1299 54.87651:47400 56.84315:130164 57.34586:112159 58.95414:25523 60.00798:25000 60.87394:34015 61.62646:12293 62.34816:6108 62.93799:2519 64.79762:11161 68.87183:33224 69.89791:78417 70.95957:9331 71.76962:21263 72.94784:1168813 74.07379:105369 74.96352:297872 75.98161:26220 76.93058:13776 77.93714:11798 82.96548:24756 83.99248:10421 84.56562:9469 85.09679:12147 86.04467:10319 87.00211…	1421753	1924111	1768618	1667977	1562229	1723979	1593530	1557341	1647015	1415867	1576363	1788529	1705887	1491722	1478039	1621893	1481335	1590151	1599800	1697339	1648798
169	15.003	1089.09	72.9496	Unknown	null	null	null	remove	null	15.38	51.91127:9655 52.98751:12506 54.94606:40900 55.90018:41590 56.96233:95010 57.88591:26703 58.95115:60797 60.02368:8292 60.81727:18950 62.05449:5577 62.90167:13642 64.76948:10416 66.18727:17432 67.0097:17733 67.91522:6913 69.90787:64494 71.08305:18352 72.94961:1098580 73.94335:91287 74.9033:218101 75.99194:11970 76.91972:19837 78.95057:16353 82.06482:10508 82.95636:61109 85.01173:1935 86.96355:1092…	266454	1924111	8296644	1645983	1526688	281147	1593530	1557341	2258407	271739	205208	357738	377291	1491722	4419611	1621893	3246617	4015361	1604524	4846412	200107
171	15.106	1091.06	71.9704	N-PROPYLACETAMIDE; EI-B; MS	Acetamides	IHPHPGLJYCDONF-UHFFFAOYSA-N	CCCNC(C)=O		81.7	2339.76	53.02649:59740 54.42324:215493 55.01231:1902358 55.93999:399353 56.96116:307238 57.91757:91962 58.93284:142480 59.88965:58172 61.86566:22601 65.01437:14359 67.5315:28701 68.99713:38026 71.96743:12042186 73.00842:2000814 74.01153:969414 74.95043:2018904 75.93463:131381 77.96351:19569 82.91966:36944 85.98933:70347 86.96386:176591 88.08397:32768 91.03444:68536 99.94878:37916 100.51509:26642 102.0624…	96191.3	28492090	42341730	46228190	38271120	47224040	38448720	11671010	12120420	173788	23797880	11997020	9756581	12770680	25911020	29989690	18239530	23188470	25176250	28480090	266750
173	15.105	1091.06	72.9958	Unknown	null	null	null	remove	null	17.85	50.2137:13003 50.96086:8852 51.94719:25473 52.91033:43353 56.96265:297252 57.95409:229738 58.95646:180898 60.94809:73816 61.95687:38315 62.91643:5404 64.00613:11758 66.10957:21066 68.96003:75336 71.95866:3651 72.99584:691825 76.03618:226183 77.96321:31283 78.98968:4373 80.94182:4139 83.01675:42158 84.02153:49468 84.94698:76295 86.01721:108641 88.11684:67247 89.11042:27373 90.30968:26826 91.04614:…	374042	5218224	8269108	8973111	6655380	8738716	6867036	2158973	2297273	364371	4345922	2088906	1921565	2363674	4546018	5501786	3414658	4055750	4561123	4845079	241197
175	15.128	1092.51	74.9251	1,4-DIISOPROPYL-1,4-DIMETHYL-2-TETRAZENE; EI-B; MS	Organonitrogen compounds	LHQPFVXOECBIPT-UHFFFAOYSA-N	CC(C)N(C)N=NN(C)C(C)C	remove	81.1	16.36	52.89637:140667 54.89271:5275678 55.99934:1168094 56.98515:546179 58.00991:224855 58.9655:383658 59.92849:201855 60.8956:511102 61.97676:38404 68.91344:35032 69.98759:139329 71.98309:29885304 73.00058:4153898 74.00265:2157628 74.93861:4599860 75.9675:441891 82.00645:93548 82.90764:48958 84.95733:80380 85.96943:75128 86.94976:81744 91.14912:204528 91.9554:47669 101.97413:186668 104.10298:82246 112…	208956	4747534	6816065	7467415	5907975	7780422	794329	401271	2406311	264661	4184642	2154262	1849379	2635473	4151882	4929287	3146096	3895431	4096730	4761273	250384
179	15.275	1094.7	154.031	Unknown	null	null	null		null	87.02	50.95801:1590 53.8442:23367 54.87636:2339 55.94386:10489 56.92228:7488 57.99793:51427 62.89256:23732 63.71412:14464 69.06836:36056 69.96416:11581 71.11684:10103 72.94614:188450 74.05885:20485 74.94546:112309 75.92279:23560 79.99054:25729 83.80254:4870 84.82606:217 85.55586:41901 86.08901:26933 89.51045:1663 90.43012:18999 93.99754:3778 98.12344:902 98.9406:1059 100.10418:18894 100.98332:21636 106…	207729	495850	246075	315115	237207	323263	696435	498765	530426	95116.4	441479	696235	576285	512600	1460654	908442	666109	723410	674057	588989	96374.2
182	15.405	1097.52	72.9298	TERT-BUTYLDIMETHYLSILOXYBUTANE; EI-B; MS	Organic metalloid salts	REZBYFYIMOZMSY-UHFFFAOYSA-N	[SiH3]OCCCC(C)(C)C(C)(C)C	remove	83.5	40.37	50.16758:10558 54.9213:86461 55.89491:58580 57.03612:24169 57.93235:39429 58.94963:58477 61.05382:29854 62.79324:15877 65.74436:4293 66.47063:22752 68.95677:16995 69.78:31971 70.28439:33491 71.09737:14707 71.9728:31293 72.92668:1154548 73.92779:62631 74.90301:205894 75.86786:16122 76.88919:184447 78.97129:31780 82.895:5806 86.94608:15888 89.87239:4827 90.82706:18338 92.96123:11694 97.98196:20458 …	1378627	1515424	1408674	1181023	1138819	1254576	1279820	1211053	1336905	978940	1194098	1157904	1276912	989298	926007	1416033	1246605	1059642	1148218	1537197	1067740
186	15.51	1099.78	131.041	2-Hydroxyisobutyric acid; GC-EI-TOF; MS; 2 TMS; BP	Alpha hydroxy acids and derivatives	BWLBGMIXKSTLSX-UHFFFAOYSA-N	OC(=O)C(C)(C)O	remove	91.3	518.35	50.92013:13539 51.85963:20875 57.92468:121392 58.95096:9758 59.94651:44254 60.89399:123278 62.18587:11307 64.88345:12795 65.97441:163265 66.78381:54614 67.29516:44374 70.9578:80148 71.90987:66274 72.94562:4639166 74.0118:362292 74.92246:642708 75.98602:32977 81.00186:14234 87.57396:148980 88.11409:156631 90.61031:11110 91.17519:33003 93.68243:18137 94.85407:24427 95.41846:24073 100.96335:57683 10…	6877488	2389041	575000	386784	491211	1173161	774780	4397486	1976887	7828701	2154942	2576540	829707	3675620	2014946	4583934	1004728	3493892	4940145	2416334	7295642
188	15.594	1101.56	72.9303	ALPINAL DIMETHYL ACETAL; EI-B; MS	Acetals	OKMANJUJOSTZGX-UHFFFAOYNA-N	COC(OC)CC(C)CC(C)(C)C	remove	82.3	30.8	51.93315:11864 52.93056:29540 54.89015:5199 55.97588:19514 56.96898:262809 57.96566:114810 58.95852:62387 59.91987:33650 60.95378:35889 66.97831:122527 68.34985:34421 69.98875:41901 70.49678:86128 71.05755:63983 72.89777:318545 73.98497:8767 74.9526:1554692 79.90378:7905 80.91264:27669 83.00874:61765 84.00017:33938 84.53977:44793 85.15945:9897 85.88734:11985 87.01009:14926 91.12117:26924 92.07174…	4116021	4744399	4311810	3972785	3882866	4019887	3813966	3625896	3778276	3079508	3772352	2168337	4014829	4283521	4251211	3883875	3955571	3589098	3948510	4182991	3895823
195	15.857	1107.07	103.231	BENZONITRILE; EI-B; MS	Benzonitriles	JFDZBHWFFUWGJE-UHFFFAOYSA-N	N#Cc(c1)cccc1	remove	87.8	13.35	50.21035:9021 51.95598:11648 53.00171:12492 53.7598:8442 54.93725:30017 58.98286:23511 68.11818:7947 68.88104:23756 69.77166:12194 70.37608:6869 71.91415:44449 72.92355:143266 73.90369:34934 74.91822:233112 75.96387:19119 76.88432:16692 77.62966:8541 78.47362:28404 81.93692:10277 82.85685:31589 83.58417:12160 89.49976:6610 90.19338:6477 92.05289:6228 94.21416:7186 94.92372:9808 96.91603:8415 98.9…	35805.4	61797.6	38547.8	22430.2	16329.5	26024.4	23405	28359.7	31022.5	17877.4	32114.2	28336.7	30950.7	61449.7	25353.2	26053	30085.1	34844.1	50663.7	25567.5	30920.5
201	15.993	1109.97	204.08	IODOBENZENE; EI-B; MS	Iodobenzenes	SNHMUERNLJLMHN-UHFFFAOYSA-N	c(c1)ccc(I)c1	remove	82.1	843.21	50.87093:28557 51.91462:24685 63.80202:8195 64.52518:37859 68.88386:26492 78.69924:67314 85.96929:262963 88.99295:27262 90.17043:10172 90.99447:11413 92.41141:69229 93.17724:213067 95.13567:270244 95.94617:38544 97.14987:13486 97.92606:76316 98.90198:52382 102.05766:93533 107.00149:14035 110.0214:12393 114.64735:28511 121.28463:14439 122.01945:9330 127.1659:19531 132.02612:129403 136.03752:14157 …	1691104	2761219	5469045	6265979	5330732	3328036	4094588	3972503	5908254	4537083	3871967	2763356	4253402	6242722	5478197	5544188	8260683	6621713	4354147	5539593	4954557
202	16.022	1109.17	144.06	Unknown	null	null	null		null	16.48	50.20957:3475 50.94539:693 52.96716:649 62.02264:596 79.92556:1986 92.07633:3021 92.97873:1844 99.93119:42927 101.43936:3518 103.05127:18489 104.01036:526 108.94605:4800 110.90015:3083 115.90054:6294 121.12826:2121 131.01366:975 133.08314:2268 134.12204:855 140.14925:2777 144.05559:29439 144.73895:3046 151.23656:481 158.04147:23012 159.2117:4324 160.38422:2861 167.11414:2282 173.14092:1165 176.90…	23251.3	516184	406159	521270	417809	459854	417014	629853	746696	17689.7	522218	496246	491390	592692	461415	598492	400055	490336	402357	565432	39617.8
203	16.01	1110.63	147.043	Oxalate	Dicarboxylic acids and derivatives	MUBZPKHOEPUJKR-UHFFFAOYSA-N	OC(=O)C(O)=O	remove	87	347.35	51.88646:80145 52.86056:11449 55.06595:43866 57.8732:176187 58.88129:109749 59.946:23367 60.85801:13936 65.97638:47895 68.97553:47242 70.0373:19089 71.95861:59512 72.93823:378134 74.01633:25856 74.92834:93125 76.02078:29802 78.9282:32537 79.92116:12857 83.26938:16514 84.15784:9885 84.89757:23449 85.96472:14591 88.92618:10294 93.80947:10049 94.60512:193981 98.13618:17433 99.93154:19364 101.65817:1…	8994164	44545650	43696020	54108440	45832810	39852440	40949860	56844930	72659770	21823730	48429840	44643990	46075120	62400450	51884160	58614580	57871450	52797410	41682500	56840450	23083010
204	16.01	1110.62	147.04	3-TRIMETHYLSILYL-2-TRIMETHYLSILOXYPROPENE; EI-B; MS	Trialkylheterosilanes	CJEVAYSVMDKECV-UHFFFAOYSA-N	C=C(C[Si](C)(C)C)O[Si](C)(C)C	remove	86.4	648.85	50.32255:27341 51.93384:255720 53.03252:49307 53.85831:40069 54.78835:178388 55.29797:147901 55.89988:141167 56.87542:327680 58.93201:1127099 60.0691:45134 60.93037:92217 65.89399:1019958 66.86207:184458 67.80277:21747 68.98154:110574 69.89641:124626 70.83224:46792 71.72394:278139 72.90806:4988516 74.02347:211058 74.93569:560320 75.99229:28527 78.95427:34658 80.86556:17274 83.13511:48805 84.09285…	8994164	44545650	43696020	54108440	45832810	39852440	40951690	56844930	72643100	21823730	48396140	44645500	46075120	62400450	51884160	58614580	57871450	52797410	41682500	56839200	23083010
205	16.01	1110.6	147.031	L-Alanine; GC-EI-TOF; MS; 3 TMS; BP	Alanine and derivatives	QNAYBMKLOCPYGJ-UHFFFAOYNA-N	CC(N)C(O)=O	remove	96.6	6413.44	50.82104:170914 51.96092:363142 52.93203:152696 53.87277:153534 54.9009:842842 55.88487:496383 56.87772:927297 57.93819:1918551 58.92946:7461496 60.00469:957332 60.93598:1397800 65.9551:1892969 66.89506:291027 69.86494:983994 70.91373:661816 72.92015:88324856 74.00011:6940356 74.95548:7418322 75.98865:418805 76.93202:246750 79.00265:208617 79.70463:340718 83.95302:365014 84.94366:168581 85.96962:…	8994164	44545650	43696020	54108440	45835360	39852440	40951690	56844930	72643100	21823730	48391040	44645500	46075120	62400450	51884160	58614580	57871450	52797410	41682500	56839200	23083010
206	16.018	1110.41	116.033	n-Methylethanolamine	1,2-aminoalcohols	OPKOKAMJFNKNAS-UHFFFAOYSA-N	CNCCO	remove	91.2	8274.42	50.82018:352147 51.98265:1020547 52.95684:287520 54.91795:1097101 55.93467:854497 56.92706:1667020 57.95007:3019723 58.91159:12125708 59.99248:1649371 60.93819:1929178 66.05539:6047956 69.49341:1460897 70.02866:1496587 70.98573:646164 72.91607:31677984 74.05975:10934690 74.9657:11743223 76.00648:715814 76.95467:396613 79.15466:352740 79.89694:343790 83.01931:229701 83.97742:562012 84.9947:288271 …	80976.8	205275600	159384900	208771600	170456900	189048100	156823500	248744900	294157300	1490244	201016500	204428100	182751500	229053400	178115400	218650000	153067400	170946100	163726100	215055500	1866874
207	16.019	1110.5	132.97	Unknown	null	null	null	remove	null	145.17	50.99831:48271 51.88649:103534 54.11742:22685 54.96296:93778 57.91337:8740 58.90786:298258 59.82059:45286 62.41446:7439 63.73061:5120 65.9761:256918 66.95351:48438 67.8246:3874 68.52275:41230 69.08231:59588 70.00668:74286 71.96516:108984 72.94577:2186830 73.98267:130715 74.90875:132488 76.0268:34179 76.9261:25304 78.9716:32902 79.98889:8522 81.73235:5835 82.63588:37060 83.23048:37435 84.17527:964…	289315	3674758	3055275	3970360	3347924	3202896	2990762	4486811	5427880	695373	3649913	3616471	3547679	4473343	3442361	4164432	3205904	3423544	3141777	4262103	776243
208	16.023	1110.6	72.9097	DL-beta-Hydroxybutyric acid; GC-EI-TOF; MS; 2 TMS; BP	Beta hydroxy acids and derivatives	WHBMMWSBFZVSSR-UHFFFAOYNA-N	CC(O)CC(O)=O	remove	89	508.47	50.48494:247373 51.13581:182270 51.92606:1031164 52.89227:333863 53.88902:214308 54.86721:1252034 55.87832:954622 56.91171:1696939 57.90939:2144593 58.92828:12843064 60.95344:1584579 62.86337:96719 66.05021:6394651 67.9127:173498 68.91242:223906 69.94976:577215 70.97215:1074672 72.91702:55041788 74.02934:10048331 74.95474:12320522 76.0544:808623 77.01758:430163 78.12322:66788 83.02013:64359 83.98…	3013339	127233400	100058600	129176100	105875700	112031400	97295700	154179100	180714500	7431211	122684900	121621600	114188100	138846000	110251700	127980300	94083100	108545500	99550260	133616400	7874351
209	16.024	1110.5	58.9403	Unknown	null	null	null	remove	null	136.2	51.22139:152695 52.95744:124700 54.21555:231410 54.99691:208251 55.94118:540876 56.91779:1588009 57.93788:437871 58.94033:11926965 59.95932:730828 61.91055:149323 62.86771:35019 63.93026:26030 68.94247:210687 69.92875:673504 70.99601:749443 71.92006:381701 74.03816:3443566 76.03208:752808 78.18873:93706 78.99715:79978 79.59196:560786 82.93892:230288 83.95557:527843 84.97674:314002 85.99412:795495…	786118	11718290	9999159	11980000	9829216	10096480	9413169	13938440	16374520	1918786	11844110	10929150	10455110	12905630	10556730	12094990	9456277	10394700	9015898	12230350	1815939
210	16.028	1111.06	116.033	Alanine_2TMS	Alanine and derivatives	QNAYBMKLOCPYGJ-UHFFFAOYSA-N	CC(N)C(O)=O		87.5	13708.4	52.8661:287467 54.84819:216552 55.90306:858551 60.90243:284086 67.23684:396420 68.95669:216620 72.90817:21194060 74.05288:541571 76.95242:279807 79.77888:423686 82.93684:224581 84.97094:291259 86.00366:891840 87.03116:1856586 87.80584:2844584 93.96492:2264751 99.97401:338921 102.91893:1488994 104.04289:612633 116.02695:214749840 117.11591:8434502 118.0838:526649 128.02754:1996711 190.07054:193570…	77793.1	205238200	159388300	208782400	170485700	189054200	156739700	248708100	294113100	1537114	201026100	204443400	182747700	228990100	178115400	218638300	153084500	170946100	163751400	215013500	1826181
213	16.02	1110.44	101.167	2,3-BUTANEDIONE MONOXIME; EI-B; MS	Ketoximes	FSEUPUDHEBLWJY-UHFFFAOYSA-N	ON=C(C)C(C)=O	remove	80.5	418.8	50.09976:6070 52.91346:2231 55.90045:3811 57.86259:9129 59.98376:9421 61.91942:2055 67.15321:4051 69.89866:2206 72.90751:162092 74.04772:49772 74.96282:3070 76.00769:4661 80.71401:4117 84.96001:223132 86.96896:55800 87.54422:22791 92.55068:6519 101.16713:1995548 102.94654:4280 104.92567:3142 109.86919:94006 112.4879:10682 113.04159:3943 114.56673:50183 117.10393:11426 119.08599:5615 131.0195:2266…	63861.5	2614160	2014574	2449848	2335885	2308384	2030379	3054938	3734080	159526	2366596	2543934	2189552	3060480	2476888	2971385	1920421	2503225	2250793	2624727	139354
217	16.228	1115.04	74.8986	PROPYL LACTATE; EI-B; MS	Carboxylic acid esters	ILVGAIQLOCKNQA-UHFFFAOYNA-N	CCCOC(=O)C(C)O	remove	82.5	10.09	50.14225:4239 51.9288:22677 55.69419:19191 56.43879:12053 58.9606:44849 59.87422:3016 62.08542:5237 64.8901:5298 65.78998:5369 66.91142:6487 68.9371:22683 69.6124:15788 70.40229:24106 72.11078:20345 72.95904:155904 73.86565:24051 74.89855:2729996 80.17558:6308 83.57771:10054 84.216:23739 85.06268:26264 86.13664:23964 87.25552:11048 88.18535:8824 88.9668:99552 89.99899:7209 92.88638:11815 94.05653…	140035	404165	349378	358598	360406	458957	395877	515793	536726	169936	370421	378108	445784	390779	406772	401316	273502	339819	553434	388132	222027
229	16.526	1121.74	130.026	Hydroxylamine; GC-EI-TOF; MS; 3 TMS; BP	Homogeneous other non-metal compounds	AVXURJPOCDRRFD-UHFFFAOYSA-N	NO	remove	94.7	34.44	51.27415:4220 57.0202:11918 57.93188:39550 58.90836:65607 59.77507:9931 60.84439:2473 69.95393:19097 71.0224:13011 71.76632:29898 72.89245:611773 73.68847:47462 74.91032:67122 76.04149:2285 79.97868:2640 84.93735:12782 85.90972:91914 88.01511:19615 90.01991:3931 92.97346:768 99.93452:29490 102.04731:12735 102.97604:7226 103.92576:7276 104.43524:1959 106.07108:12898 113.13258:10884 114.07552:23670…	512182	504101	403675	494318	377659	435390	349226	606343	585336	392614	440466	675065	554487	538116	563235	381140	234217	351281	360696	456200	541927
238	16.79	1126.97	103.02	Unknown	null	null	null		null	686.95	52.86062:32869 53.6032:3867 54.17768:14528 54.95214:200096 55.99998:9874 57.04018:71494 57.96668:50502 58.97749:96454 59.88526:3070 60.72197:2806 61.32359:1064 62.02596:8350 62.84177:12964 63.79047:16922 64.6767:43743 65.3433:37924 66.03912:35361 68.01809:21139 69.95951:60068 70.64481:40127 71.22603:42939 72.93549:519799 74.00951:53482 75.86887:5866 76.93729:13891 81.98977:22671 82.99875:206473 8…	700175	7595302	8176447	10006280	8579688	12155860	10743550	8552976	9586368	2974092	10206460	10645050	7003544	10235380	9203847	11418650	10831360	10241860	9431482	11076490	2740990
239	16.791	1126.97	72.94	Unknown	null	null	null	remove	null	90.22	51.00505:71411 52.00946:112859 56.8623:99530 57.9858:254560 58.95649:495328 60.02218:64524 61.86779:10989 62.47506:25775 62.98405:17954 65.93935:97848 68.97392:188698 72.93807:7041380 74.01096:594351 74.92382:772439 77.04408:105029 84.9428:42009 86.0259:67906 87.86942:92394 88.97183:53241 90.03407:7284 91.03493:33230 91.74183:18558 92.92388:38590 98.03408:56925 99.96432:47069 100.96761:60041 102.…	748798	7133411	6699807	8253764	6995173	9523077	8279788	6913057	7753922	2485924	8848756	8585815	5922552	8144595	8150858	9656073	9640195	9022695	8775343	9584008	2279383
242	16.794	1127.15	101.978	glycine TMS1x	Alpha amino acids	DHMQDGOQFOQNFH-UHFFFAOYSA-N	NCC(O)=O		83.6	182.57	50.09238:10969 51.9439:109537 53.96521:90113 54.93134:225338 56.90962:168913 62.18896:14245 63.16644:15844 65.94246:714508 70.98448:12147 78.94496:136605 80.33807:287802 81.09082:173997 82.99079:57783 84.07466:89182 85.01987:56614 85.89564:98214 91.99611:17390 92.52159:63842 93.0861:76986 100.98085:136093 102.02993:2905463 104.04003:320599 111.89294:88216 112.43504:81513 117.95232:68196 120.03964…	146571	1817305	1349373	1482277	1215566	1605248	1357474	1286038	1238553	195743	1826929	1929652	1091507	1426942	2684366	2930899	2805634	2945020	2865088	2340231	256341
257	17.226	1136.07	204.08	Unknown	null	null	null		null	31.43	51.88312:2189 54.23717:31518 55.02594:10998 56.91667:9544 63.82816:7988 66.73457:1112 68.10634:5882 68.89882:10063 75.99359:28776 77.91706:9747 78.93225:5681 81.93273:2310 83.07976:9904 88.07175:4362 91.0281:8288 92.26311:7780 97.03339:5815 98.06494:4422 98.80422:9722 106.97396:7235 109.58403:1547 110.15723:4491 113.74101:5780 121.62882:593 124.01093:2113 126.63296:8800 127.25177:1545 127.95148:2…	2748.36	42110.1	32636.5	36323.9	41391	41434.7	37819.2	65553.7	89344.3	7393.53	62518.4	74197.7	76296.2	116294	53805.6	45496.3	63652.6	53953.3	57803.6	70694.1	8507.02
259	17.269	1136.24	147.04	oxamic acid	Alpha amino acids and derivatives	SOWBFZRMHSNYGE-UHFFFAOYSA-N	NC(=O)C(O)=O	remove	76.8	90.48	50.13738:4448 53.80401:15997 55.96106:110391 58.86654:249686 60.87843:53472 71.86391:123512 74.04572:137397 77.00423:5519 78.94398:17266 85.08349:18014 86.06891:167746 90.08367:12383 99.90359:165219 101.05724:28958 102.01519:44244 102.9854:34860 103.9864:7606 104.559:26142 105.14395:16180 112.13316:3568 114.14459:24973 116.01643:67101 117.06365:45598 121.0013:5376 128.25078:4562 132.44089:44738 1…	1428366	2679754	4632378	4995728	4620687	3023756	3578183	2908019	5165770	3079310	3531361	2554136	3736081	5554377	5143139	4987307	8019959	5188953	3826589	5350015	3955763
267	17.338	1138.5	152.001	4-Hydroxypyridine; GC-EI-TOF; MS; n TMS; RT	Dihydropyridines	GCNTZFIIOFTKIY-UHFFFAOYSA-N	Oc(c1)ccnc1	remove	92.9	307.3	50.11164:18903 50.90397:65965 52.83787:17588 56.86755:15378 61.89417:1101 63.02063:8589 64.97839:9965 68.35158:43659 68.87605:16784 75.91301:21380 78.02151:95805 78.95714:1674 79.95211:3768 81.0328:9030 83.05437:5359 84.32444:5787 92.03516:33049 92.95255:12981 93.92181:5898 94.91862:17337 95.62976:5612 96.32953:2653 96.98165:5879 98.6954:11910 106.07487:4335 107.01934:7034 107.96114:8987 109.1304…	1152354	1157729	1173602	1263518	1179328	1311821	1287052	1020415	1205696	992062	1080143	1118598	1134119	1187012	1085723	1249885	1414275	1122942	1411074	1679108	1374659
269	17.46	1141.14	72.9199	Malonic acid; GC-EI-TOF; MS; 2 TMS; BP	Dicarboxylic acids and derivatives	OFOBLEOULBTSOW-UHFFFAOYSA-N	OC(=O)CC(O)=O	remove	92.5	31.85	50.17039:19188 52.00277:33590 52.91087:6427 54.04589:2999 54.93688:21448 56.09264:9417 57.07674:18744 57.96648:30452 58.85711:43651 59.54944:4044 60.07455:6880 61.00572:7620 62.45071:1579 63.99752:1323 65.91139:73032 68.78572:14481 69.96335:6042 70.81307:5149 71.62041:85251 72.89715:847130 73.91608:68942 74.9445:91147 76.03833:1907 76.91058:40945 78.00079:11012 78.96579:9520 82.88542:3921 84.0250…	4457913	6715461	6045539	5543154	3257794	3194345	3276633	3327624	2412263	917025	3367007	3945376	2197412	2982929	3447536	5328606	6367729	5168752	4797864	3295345	982768
270	17.46	1141.49	72.9138	Oxalic acid; GC-EI-TOF; MS; 2 TMS; BP	Dicarboxylic acids and derivatives	MUBZPKHOEPUJKR-UHFFFAOYSA-N	OC(=O)C(O)=O	remove	87.6	25.3	51.92893:90680 53.00992:16027 53.92898:15322 54.88871:46057 55.99593:36691 56.82241:40377 57.95368:102595 58.9047:49627 60.80886:38553 63.83543:5391 65.9851:153494 66.79961:14944 70.01475:31755 70.82938:31060 71.85213:242720 72.93673:3268265 74.00142:143413 74.93206:320711 80.51611:11234 81.02433:10629 82.02193:18455 82.88261:4450 83.93542:24364 90.0174:4184 90.94566:12111 92.92094:4190 97.99365:…	4924127	6715461	6045539	5555779	3257794	3213675	3263948	3327624	2412263	917025	3367007	3944732	2197412	2982929	3447536	5328606	6367729	5168752	4797864	3295345	982768
271	17.52	1142.48	123.04	Unknown	null	null	null	remove	null	61.57	55.97842:13693 62.40644:6506 63.02394:8720 63.89474:3072 69.03527:1447 80.10545:7812 83.03265:8397 87.85034:5159 88.83823:1174 92.45763:16958 93.02976:2190 94.91954:712 97.88312:2918 98.40408:1914 99.02699:956 100.09162:6599 101.41782:4857 103.64909:2209 104.23218:428 109.46761:5897 110.32141:9323 115.15814:2188 115.96345:5847 119.90468:4567 122.21361:10952 123.0361:16222 123.77434:2368 125.31702…	6440.67	38458.9	35186.2	37223.4	24884.3	34181.3	40441.2	20457.7	40676.8	5091.89	35389.3	36675.2	16859.3	20204.5	30258.8	30445.9	32830.5	38218.1	46394.6	31485	5357.61
272	17.522	1142.39	219.164	Unknown	null	null	null	remove	null	36.21	56.01403:20477 58.97194:15687 59.80124:6371 65.8998:1850 66.98255:83686 70.03613:6959 76.00327:2991 78.97667:9736 80.8774:22952 82.00668:28797 83.07308:19246 84.09935:386 89.06572:8874 91.90906:2189 92.88246:3271 95.94535:11153 104.94709:4960 106.02215:10466 107.83992:5486 111.22955:3096 112.75908:13678 113.52218:2815 114.92586:7657 119.08486:9414 119.61803:2827 121.01624:49952 122.39492:13659 12…	7940.61	142973	111264	140962	109047	131132	155723	91348.1	131047	8794.6	124393	163582	57752.9	91978.6	150924	141870	139008	147873	188430	150419	5162.65
274	17.526	1142.37	120.919	Unknown	null	null	null	remove	null	20.55	50.19696:9870 53.84559:11157 62.88484:28443 69.87571:1022 77.98468:1063 81.11097:20931 81.97709:97498 83.89186:2159 90.97829:3614 92.05088:3594 94.8593:6360 96.9655:6234 99.09332:1335 106.88834:17986 107.75104:955 108.8494:7003 109.96848:1607 111.12222:2769 116.96973:3040 119.89018:2770 120.919:32843 122.34946:10122 124.16281:4369 125.48529:5338 128.44864:1096 134.92276:19256 135.8793:12096 137.0…	5217.85	73714.8	53933.5	59567.7	38078.6	54862.1	68738	38439.6	62446.6	5776.61	55623.7	66326.7	31441.2	34513.4	63623.3	62117.5	57253.7	72764.2	76402.4	70478.7	9253.16
275	17.525	1142.53	136.992	Unknown	null	null	null		null	124.7	61.91181:6561 68.12902:20254 81.16507:26292 82.02786:69248 83.00436:21246 90.88167:9872 94.77355:6267 106.996:17046 110.12126:5786 115.97413:7845 120.95855:32843 122.89379:29575 125.15651:2771 128.25241:446 129.21904:10883 135.91975:12663 137.00383:445886 138.08586:52758 138.98624:11019 139.83781:4399 140.4395:2941 145.24211:9450 151.05478:137949 152.94923:17233 153.80911:8545 154.68306:2530 160.…	16965.7	449812	345695	458581	292540	410216	455013	276214	396668	11044.7	367973	470258	200639	285313	473481	456829	441625	490340	498054	448469	14875.7
280	17.692	1146.13	142.042	ALPHA-METHYLNAPHTHALENE; EI-B; MS	Naphthalenes	QPUYECUOLPXSFR-UHFFFAOYSA-N	Cc(c1)c(c2)c(ccc2)cc1	remove	78.2	58.89	50.10548:9024 59.96185:4839 62.96494:9028 63.88217:9113 65.96715:9310 70.56322:14543 92.27945:9144 94.05874:9884 109.28212:5615 125.80386:12295 126.39178:10942 134.02704:763 139.93517:1849 140.76956:4365 142.06175:546253 143.13736:19828 144.09018:16413 145.19954:3048 153.76782:2948 165.2973:2003 166.80907:3734 167.39851:2877 168.39021:1845 184.01218:973 191.05292:8348 192.00359:3133 197.89662:111…	41917.9	725422	620622	684400	628581	841007	772452	552786	400179	58227.4	687215	614224	352424	586832	870813	929902	437710	936224	925162	830097	66355.7
281	17.694	1146	142.049	butyrolactam NIST	Pyrrolidine-2-ones	HNJBEVLQSNELDL-UHFFFAOYSA-N	OC1=NCCC1		85.4	133.06	50.25684:10524 60.84188:6364 61.59469:7707 62.23569:8056 63.80906:10703 67.76371:780 69.85906:20240 78.95391:5319 86.04862:37044 88.40571:15182 92.16093:4280 99.9199:37725 112.60957:6224 116.16004:1723 125.32169:5693 125.95562:2598 128.08077:2933 133.06897:2740 139.89333:10115 142.02547:714181 143.10547:58027 143.97182:5493 146.12529:13043 153.63077:3212 154.2393:2991 155.12852:2649 155.66786:290…	41917.9	725422	620622	669849	618421	841007	772452	551031	390951	58328.8	682627	608183	352446	579591	870813	908945	438150	946740	916056	830097	66355.7
283	17.83	1149.02	100.92	Oxalic acid; GC-EI-TOF; MS; n TMS; RT	Dicarboxylic acids and derivatives	MUBZPKHOEPUJKR-UHFFFAOYSA-N	OC(=O)C(O)=O	remove	84.1	157.09	50.27646:31124 51.97222:119365 55.94063:191416 57.88324:179150 59.9565:364959 62.0334:20082 65.25227:35154 69.80888:487757 70.90392:37790 71.92091:91777 74.00093:2209966 75.9893:177516 77.98464:20665 80.04443:17701 84.92801:59601 85.92655:420696 87.04203:240816 87.96921:112171 88.47317:1899715 89.01411:924671 89.98389:16596 99.94407:2670073 100.9164:269463 101.46977:35989 102.02184:60351 102.9934…	244833	327710	299560	237066	296699	283018	252763	264204	310335	365670	355958	282591	293523	312560	268222	313765	279959	273062	175120	328529	288941
284	17.832	1149.22	72.9321	5,6-Dihydrouracil; GC-EI-TOF; MS; 2 TMS; BP	Pyrimidones	OIVLITBTBDPEFK-UHFFFAOYSA-N	O=C(C1)NC(=O)NC1	remove	94.5	79.26	50.46448:40730 51.06513:48392 51.88268:71996 52.93492:38112 53.84585:22489 54.86641:64396 55.93243:130858 56.92656:212618 57.92133:525407 58.93169:2336344 59.90555:194144 60.88933:221459 64.98026:22983 65.8476:192258 66.50982:49665 67.10938:15495 69.13139:18704 69.93652:675652 70.87178:141520 71.86769:1611439 72.92191:14340596 73.98611:1267964 74.94412:1384077 75.96994:75076 77.02513:123528 84.88…	14676970	23795310	24836780	20937620	26514180	26297540	24558010	20179490	25955570	22922180	26882060	24929260	29685660	28464120	25107050	29728200	29954500	26923050	17918030	32074390	28109420
286	17.834	1149.15	147.055	133334 TBS	NA	Z artifact	Z artifact	remove	82.9	46.78	50.28051:25087 51.92498:156706 52.86647:71558 54.89542:198991 57.84507:526276 59.94914:132665 62.80702:22809 64.86625:19265 65.91694:339748 66.8775:41000 68.71792:21284 70.10981:149096 70.95506:230368 74.05451:103036 74.99841:1582511 75.98371:79996 76.99367:127225 78.95715:43285 79.51298:51135 83.50978:32157 84.01362:46005 84.89262:134068 85.95683:91391 87.02092:276080 87.93193:750976 88.96245:94…	8590340	14270390	16146790	14184270	16355330	16182500	15789300	12211610	16044710	14110560	17007020	16059480	20071770	19441510	16984310	20332350	19069260	17731100	10904870	21288250	18481340
287	17.836	1149.22	58.9034	Glycolic acid; GC-EI-TOF; MS; n TMS; RT	Alpha hydroxy acids and derivatives	AEMRFAOFKBGASW-UHFFFAOYSA-N	OCC(O)=O	remove	80.2	11.4	50.15872:10352 52.96517:59648 54.88221:165371 55.93537:61191 58.9034:3965878 60.0108:29147 60.98877:65821 62.10049:16571 65.93367:307079 66.87206:53656 67.85475:15273 74.00784:34212 78.94859:29119 80.08028:20190 81.00513:14716 81.89102:11646 90.04979:191985 95.96356:21362 101.02406:37802 101.9021:53678 104.97543:43885 106.01054:23069 109.11348:4846 112.09772:12414 114.13512:72219 115.03453:61383 …	2580127	4060849	4308740	3636837	4482197	4355373	4299464	3298062	4288070	3754329	4597878	4230863	5056029	4615845	4141582	5050169	4661788	4513030	2806332	5342017	4398603
290	17.976	1152.24	147.021	2-hydroxybutanoic acid	Alpha hydroxy acids and derivatives	AFENDNXGAFYKQO-VKHMYHEASA-N	CC[C@H](O)C(O)=O	remove	85.4	61.38	52.92823:11578 53.73929:47901 54.94118:87017 56.02077:66175 57.00383:141528 57.83602:102311 59.9877:10372 60.90738:56573 61.83582:7259 63.93996:7820 65.55379:25668 66.0764:21530 66.84838:20984 68.89085:14858 69.96602:26649 70.95793:4833 71.62225:45309 74.92707:500897 76.01224:30460 78.1301:13910 80.08687:23531 80.98261:30695 81.98502:5930 83.24065:2212 87.01744:63236 88.07523:31163 88.99674:29390…	1789626	2665433	2139806	2355053	2316771	2388572	2560968	2231327	2593311	1605291	2348413	2236479	2126983	2996122	2363125	2587774	3004696	2428281	2683112	2721479	2819687
291	17.978	1152.39	131.03	DL-alpha-Hydroxybutyric acid; GC-EI-TOF; MS; 2 TMS; BP	Alpha hydroxy acids and derivatives	AFENDNXGAFYKQO-UHFFFAOYNA-N	CCC(O)C(O)=O	remove	89.8	89.86	52.88712:29178 54.89986:101294 55.97646:45196 56.94195:162253 58.92549:39333 59.97922:29842 60.95538:76431 62.95005:7797 66.08107:50913 66.94274:23753 70.9002:42780 71.64684:43220 72.9212:3304418 73.99266:222920 74.91423:632753 78.97975:28578 79.85896:16388 81.06604:20815 82.00375:13943 84.95733:42616 86.9665:56725 87.93008:40734 88.98859:32948 89.92731:34367 90.90555:29705 92.87775:8914 96.03728…	1582271	1785304	1635647	1661989	1585219	1587917	1652738	1568464	1614782	1539571	1376839	1675746	1629865	1738983	1590639	1618892	1709099	1622103	1713169	1720283	1688010
292	17.981	1152.58	147.031	3-hydroxypropionic acid	Beta hydroxy acids and derivatives	ALRHLSYJTWAHJZ-UHFFFAOYSA-N	OCCC(O)=O	remove	87.6	52.6	52.95561:23614 54.87884:88882 56.99708:48343 57.82529:34564 59.97258:2193 62.42226:10327 63.10791:10630 64.97464:5075 65.91122:85679 66.88528:20049 69.01145:18718 71.04012:16122 71.67198:31950 74.92005:528605 75.95702:29479 76.91439:8995 80.94065:36199 81.98957:3771 84.91686:6065 86.94487:4867 87.91948:34128 90.12067:9634 94.81763:11057 95.32532:13172 100.96841:94955 101.50923:118870 102.22446:46…	1789626	3012589	2139806	2600473	2060615	2307687	2888803	2231327	3024451	1605291	2784356	2233535	2130175	2996122	2363125	2587774	3004696	2428281	2683112	3320486	2602290
295	17.999	1152.34	74.9649	BUTYLAMINE; EI-B; MS	Monoalkylamines	HQABUPZFAYXKJW-UHFFFAOYSA-N	CCCCN	remove	70.6	17.53	52.00434:9298 54.21255:25629 54.99222:170609 56.04275:48348 60.86554:80665 64.86369:8070 71.99632:40870 72.95388:3520323 73.99094:276887 74.91559:363252 75.93716:51423 79.88186:10396 83.04177:20491 83.93961:26393 84.99037:13857 89.91415:33802 91.15324:9230 94.03908:32136 94.89797:4169 95.91103:69358 97.129:20819 98.07504:23843 103.98444:4572 105.46018:5952 112.10258:26772 112.93886:17936 113.9916…	880636	1077971	1297243	462236	1153556	1398858	1186138	1311936	1509447	1076471	1043717	1190644	1143859	1741067	1381027	1358870	1212698	1263814	344299	1097175	867298
304	18.15	1155.71	152.039	4-Hydroxypyridine	NA	NITSAQJPBJYMFL-UHFFFAOYSA-N	O=C1C=[C]NC=C1	remove	88.5	93.24	50.91876:22902 51.92897:2357 61.87835:6584 67.01701:7461 68.41698:1102 76.09969:10333 77.94628:1906 78.97715:7739 80.03477:2913 91.01157:2083 92.08203:4398 92.96856:693 95.59219:4426 98.99765:16338 104.10781:4236 105.88971:3559 106.89824:822 107.49751:1087 108.15151:2157 108.98179:5211 111.06086:1226 115.91669:4903 121.89606:8649 123.14222:6050 132.98167:3936 135.77054:8005 136.28052:7828 136.806…	167317	243620	299550	286174	256250	317787	334300	249116	271842	214204	276336	315054	295096	322454	281402	385630	444462	266224	380074	445357	232055
307	18.253	1157.85	72.9609	BIS(TRIMETHYLSILYLMETHYL) SULFIDE; EI-B; MS	Organic metalloid salts	GISUCMFTNKRCPF-UHFFFAOYSA-N	C[Si](C)(C)CSC[Si](C)(C)C	remove	83.7	13.65	51.87741:6221 53.8103:8012 54.93095:67213 57.03872:16859 58.89066:51784 63.67359:1206 69.93249:48060 71.06388:9262 72.0164:59834 72.96088:865169 74.09925:16982 74.99923:91884 76.03936:11446 77.00964:3687 80.81387:8270 82.99794:45699 85.03561:10397 85.9147:3358 88.76951:5870 89.47798:4839 90.33578:2020 90.93363:15411 92.92388:13467 93.96126:4045 94.9042:5662 97.93682:19088 100.12628:14011 102.0399…	1034018	401854	369660	378749	467780	792122	433612	393695	293426	516530	691742	439500	343031	424076	360802	412663	470535	349940	360260	314299	590686
310	18.342	1158.91	74.9176	Unknown	null	null	null	remove	null	15.88	54.17024:3682 56.01811:50155 60.95654:16974 61.76566:356 63.76475:8324 66.88644:7638 67.44627:7323 71.89296:1374 74.91762:193544 75.89539:2291 76.40083:19360 77.0015:17655 78.43674:29902 79.00658:2542 80.06776:5496 82.97117:2615 87.1349:3861 88.09907:3597 89.04143:2604 90.32696:5514 93.9761:4989 98.94434:17058 99.9687:14577 103.47593:2819 104.21152:7400 109.15725:504 112.28689:1985 115.17024:6757…	136128	921261	874038	959603	812659	930738	1185048	751144	856015	152198	1081495	857714	636713	839671	1089305	1055673	1061704	874113	944355	1413221	126098
311	18.339	1159.85	87.0188	Unknown	null	null	null	remove	null	19.86	50.93623:6213 53.03556:13197 53.98939:15069 54.91589:41488 56.8548:68158 57.92044:51541 58.88092:65209 59.93183:30341 60.89484:66472 63.04972:8433 65.03302:9272 66.3698:8230 68.12204:23915 69.0508:50421 69.98754:49725 70.97626:19655 71.48258:32766 71.994:2144 74.02734:78000 74.95265:491576 76.02112:72774 76.91607:46997 80.78252:4963 81.57519:9800 82.21642:7151 83.01699:39956 83.91121:48739 84.480…	30952.9	232694	231536	252751	229346	227228	252667	161843	162671	26113.2	215264	166275	101453	186072	184271	267389	244344	193386	227961	302668	29566
312	18.347	1159.9	86.0113	Leucine_1TMS	Leucine and derivatives	ROHFNLRQFUQHCH-UHFFFAOYSA-N	CC(C)CC(N)C(O)=O		82.7	619.49	52.90094:8130 53.93718:11568 54.92729:27030 56.87827:27068 57.90593:8891 58.91194:52495 67.84513:28254 68.38765:17543 69.0188:7520 71.0245:22852 72.02806:30940 74.02705:14480 74.93945:111480 75.9949:34186 76.92003:49510 77.95092:11725 81.85892:14138 82.8389:35474 83.85993:22272 84.91357:25800 86.01467:2666896 87.08062:53533 88.00255:6910 88.94738:28550 89.9209:6121 91.01062:16605 94.08297:4856 94…	20829.2	3289923	3199111	3350883	2712518	3569108	3489298	1999853	1974490	147452	3103114	2085146	1266569	2237925	2734800	4331892	3809033	2683430	2882027	4426109	188239
319	18.405	1161.55	85.9656	Unknown	null	null	null	remove	null	14.31	50.1717:1265 50.90307:17387 51.91744:10704 52.92792:2062 57.9344:65367 60.09053:2006 61.92712:2564 63.75298:10863 64.73998:7492 65.27702:6290 79.98019:2705 84.99725:2420 85.96558:94100 86.99162:6499 88.93046:3700 106.10857:812 108.11194:1589 118.00989:6223 118.61383:1377 120.15189:2374 120.88834:1351 122.05972:2885 128.05983:12303 129.55624:283 130.09471:3823 130.88872:2493 131.49153:4523 133.109…	108669	3300045	3211727	3355746	2717837	3579850	3502505	2008889	1980408	149562	3095333	2092077	1260595	2249586	2739068	4341695	3814783	2691647	2886988	33121.4	188250
324	18.651	1165.82	209.969	Unknown	null	null	null	remove	null	9.04	50.24089:10208 50.95279:12755 51.97488:5732 55.01145:1490 57.0613:3638 58.90148:16652 60.0145:11490 60.93312:18088 62.81341:2088 63.92638:4570 67.80788:6589 69.82954:3688 71.96635:9251 72.91443:187341 73.96051:8287 74.92774:32631 75.90505:11041 77.01477:15464 81.81248:8120 82.5997:13739 84.52597:4927 86.94571:329 88.22546:458 89.00918:330 89.73946:8522 90.37556:3300 91.02088:7818 92.86112:6104 93…	3037.7	20882.7	9393.83	7699.68	9082.98	14260.8	15941.7	37972.1	25992.7	7583.44	31953.3	52697	37255.2	39804.9	62891.1	104742	90613.5	70977.8	82141.2	46557.1	7510.27
325	18.656	1166.44	210.045	Unknown	null	null	null		null	25.3	50.37434:5668 52.01409:17217 54.99106:9645 57.03993:333 57.89338:11122 58.90227:10645 59.88213:1840 62.8009:3332 66.87842:4704 67.67682:9764 70.82837:1315 71.83793:6567 72.97369:115030 73.75459:9603 74.90639:755 76.05366:15241 76.9705:10977 77.9325:10870 78.92422:2652 80.00468:3931 81.99398:2493 83.02976:6625 83.86552:1939 84.48218:3183 88.04198:1318 89.92893:4919 90.86169:7265 92.93524:2741 93.9…	3709.25	20882.3	9393.87	7670.6	9903.1	14260.8	15882	37985.5	25991.2	7577.86	31892.8	52767.8	36762.5	39940.4	62876.3	104742	90582.1	70977.8	82141.2	47470.8	13211.7
329	18.767	1168.82	72.9287	Unknown	null	null	null	remove	null	15.32	50.05066:2242 53.98595:16415 54.89501:50682 55.93393:274526 56.90547:27514 57.7304:44361 58.2437:46035 58.91398:32504 59.92509:13014 60.98696:16944 62.26582:2895 65.5883:77906 66.0939:69442 67.80793:6981 68.84414:139742 69.94843:38228 70.9575:957 71.73505:10179 72.96376:721890 73.86462:50047 74.90755:243980 76.0273:6651 77.0062:6771 78.01567:13606 80.40385:3223 82.37891:3970 84.21514:21860 85.059…	597355	2566747	891406	923642	815613	1047463	876858	1323394	1143202	705348	2650741	1761026	1019305	1672304	3382430	7190574	8462166	4666198	5327886	3088370	988190
330	18.768	1168.86	147.043	3-hydroxybutyric acid	Beta hydroxy acids and derivatives	WHBMMWSBFZVSSR-GSVOUGTGSA-N	C[C@@H](O)CC(O)=O		84.3	39.58	50.09348:9597 51.93679:15448 54.34202:10477 55.97531:294819 58.86165:117092 63.99925:2331 66.01943:126963 66.87238:23136 67.57057:25739 69.00429:167878 69.90175:54142 70.93282:5780 76.53809:13858 77.04505:39566 77.9318:10046 78.96626:25830 81.13477:67061 83.76995:27508 84.2965:26318 85.0173:12039 86.99534:9680 87.91425:18916 92.16193:6639 94.91408:19352 96.95733:10938 98.02103:40134 99.03858:6782…	193761	3509238	665254	664892	596510	761616	592091	1408043	1140412	180109	3062380	2122892	994570	1258949	4635856	10648590	12475290	7122232	7351419	3509305	243361
331	18.767	1169	74.9468	Unknown	null	null	null	remove	null	7.08	52.87548:10987 54.30191:10099 60.93756:16579 65.34148:17317 65.93745:61240 70.97739:10501 74.91563:259122 76.99618:47300 78.93984:3792 81.82497:24904 82.33321:13319 86.0297:8799 91.0599:21530 92.86805:20967 96.02512:5169 97.58958:11687 98.09458:32078 101.94688:3388 102.96156:5029 104.08217:34697 106.03385:4365 111.36079:2504 111.91808:8970 113.96522:10598 114.99908:1768 122.37856:2755 124.27132:1…	247425	995995	511745	567173	481252	615574	454519	876547	833285	338027	1138452	826952	671596	746939	1138300	2331433	2691118	1699895	1867229	1221228	455080
332	18.773	1168.76	147.041	Malonic acid; GC-EI-TOF; MS; n TMS; RT	Dicarboxylic acids and derivatives	OFOBLEOULBTSOW-UHFFFAOYSA-N	OC(=O)CC(O)=O	remove	83.9	69.35	51.89899:39020 53.93113:8977 54.96429:94284 55.87735:341964 57.03122:45191 58.90147:230431 64.86686:5024 66.04913:351838 67.94724:26432 68.9251:290176 71.06612:22075 71.84673:57369 76.07554:48010 76.96225:35913 77.94579:10665 81.04395:183404 82.14103:10978 87.98198:4242 92.94275:13949 93.96225:70070 97.77973:40215 98.28609:43380 99.00254:17359 101.00423:44341 102.16507:27332 102.9854:80873 104.02…	193761	3508130	665254	664892	596510	761616	592091	1391790	1140412	180109	3062380	2122892	994570	1252460	4622796	10648590	12470630	7122232	7354609	3505261	244544
333	18.778	1169.06	177.11	Unknown	null	null	null	remove	null	52.64	50.29546:12000 59.95865:12754 60.92343:19932 62.87147:4412 64.55823:12233 65.89263:1817 78.96439:20640 80.83096:33101 89.84979:2954 92.01291:661 92.97549:6586 96.9192:10185 98.0022:33079 101.87526:762 104.49969:11514 105.97978:279 107.14452:5926 111.07476:5556 113.98937:4032 119.76232:2949 120.35749:352 120.96778:1319 121.99967:2061 124.26483:745 131.87123:3576 136.9861:1143 137.57996:649 139.315…	13060.3	361963	53810.6	58129.8	55254	63540.4	47948.5	122551	92344.7	12114.8	311151	180570	82224.2	98574	475727	1106024	1358046	755104	735039	348144	15706.6
335	18.889	1171.38	74.9184	TRIMETHYLSILYL HEXANOATE; EI-B; MS	Trimethylsilyl esters	CYXNJMDACJPPRR-UHFFFAOYSA-N	CCCCCC(=O)O[Si](C)(C)C	remove	83.2	18.9	50.63865:13329 51.79033:9604 54.02137:3018 54.91922:46071 55.83534:11979 58.00338:6335 58.88263:30918 59.99387:11995 60.8432:35253 61.38652:19446 62.1526:5326 65.97142:4058 66.48003:3353 67.1021:7462 67.94682:14231 68.89017:783 69.83785:4398 70.97867:2826 71.94231:32392 72.92377:462233 73.83196:58681 74.90722:588469 75.97234:32487 76.99444:15726 78.95236:23143 81.15225:4296 81.9933:9392 84.10647:…	708341	932253	955139	848580	863246	918693	725346	986499	1095871	647647	850248	950419	985078	990435	840720	1045745	920326	870248	990968	939648	814610
336	18.889	1171.38	129.01	Heptanoic acid(7:0)	Medium-chain fatty acids	MNWFXJYAOYHMED-UHFFFAOYSA-N	CCCCCCC(O)=O	remove	87.1	39.87	52.82217:14788 54.90189:4410 60.00865:22469 60.90789:44802 64.96533:16558 66.97289:4653 69.84707:962 72.97066:160734 73.7976:6706 75.94106:39970 76.99025:49156 80.96201:656 83.4551:6094 84.18056:3967 86.25135:8172 88.99138:1241 92.95704:18109 94.99748:23288 96.02248:3657 96.94102:2891 97.89501:6654 98.47816:11787 99.05905:1197 106.97516:2268 111.94928:4663 115.92573:10762 116.9835:241003 118.0091…	87637.6	96528.1	87959.8	89700.8	81416	82837.5	86509.4	82183.9	102038	69059.7	84308	114290	92157.3	92630.2	90501.1	102608	108485	98084	93367.4	91603.6	74591.3
342	19.019	1174.19	85.7917	DI-N-BUTYLAMINE; EI-B; MS	Dialkylamines	JQVDAXLFBXTEQA-UHFFFAOYSA-N	CCCCNCCCC	remove	78.6	15.74	51.03972:8339 51.96072:11767 52.9989:14723 55.92223:19799 56.94336:231075 58.93924:14175 59.96116:6747 61.01273:4467 64.92905:5197 66.47367:12248 66.9833:10452 68.4168:17177 71.0367:8060 71.93091:6945 72.91132:183775 74.8997:59110 75.9593:20303 76.92481:15419 79.89716:5294 82.18201:8996 83.04886:8229 83.82505:3108 85.79171:2788294 90.04711:3452 92.92065:14304 94.83932:14530 96.67394:2814 98.93536…	9219.56	26872.8	22307.2	26156.8	20213.8	28163.5	26668	16904	15663.9	12469.5	19423.9	18337.7	16008.8	22274.5	21822	23371.4	19246.6	19806.2	15615.3	21283.4	14264.8
345	19.146	1176.43	65.8674	Unknown	null	null	null	remove	null	9.59	51.02682:9110 52.88513:6693 58.96577:26246 64.84093:10026 65.86735:49328 66.7028:1998 70.911:2688 92.30199:3813 98.20196:1273 101.87908:9294 102.95934:7611 104.99181:3698 106.88473:4962 107.48514:155 112.05801:2698 114.22379:7482 116.30306:3126 117.87274:3328 120.1078:4115 122.30566:5585 132.4446:8569 135.07138:1715 138.23144:1096 148.09059:76008 148.94923:26312 149.74329:7282 151.68428:3564 152.…	26060.8	170504	44391.7	30909.9	69806.8	37734	28188	268850	237166	26227.8	194648	391746	155783	258357	454707	276142	91931.6	187871	203342	247854	15072.4
346	19.134	1176.41	74.89	Unknown	null	null	null	remove	null	25.4	50.92683:691 54.01035:1451 54.93358:1781 59.05277:6603 62.87258:7663 64.81597:1153 65.99495:3709 66.97572:8794 68.84996:2953 74.88745:49604 79.91618:1115 83.74921:229 84.25558:2510 84.90836:8696 92.92633:1912 98.87589:1862 103.06889:2393 104.06802:4709 105.74139:547 110.90644:1478 111.96517:2583 112.95969:1164 114.02442:9727 115.04045:9588 117.05287:10366 117.96305:315 120.26203:4784 122.00748:20…	204776	21724280	1632667	2031724	1580682	1139668	1730013	33681130	31331550	1905948	24690070	46213260	17279890	27938960	59407620	36062110	7233007	23170990	24150720	31432960	2210331
347	19.158	1176.7	71.037	ACETALDEHYDE ETHYL ISOAMYL ACETAL; EI-B; MS	Acetals	RGNYZOOSNYMRQE-UHFFFAOYNA-N	CCOC(C)OCCC(C)C	remove	81.6	72.23	50.14695:24282 50.98699:30513 52.92806:110172 54.00179:155308 54.87735:430135 55.92104:304293 56.89577:467327 57.84812:333164 58.90302:1201857 59.90878:207014 60.90475:289593 61.96187:67205 62.87292:28626 63.99447:52462 64.87718:37256 65.91657:96335 69.93423:694831 71.037:11568124 72.01587:466781 72.92571:9638329 73.95436:872829 74.91274:1350032 76.9999:203432 78.01192:48742 78.9223:59606 79.9731…	65775.6	9572111	327403	371350	255556	326116	391447	14153430	12243430	85915.5	9632975	19247130	7102838	11568730	25428310	14798480	2907829	9425084	9836781	12430420	100471
348	19.147	1176.83	69.9212	1-HEPTANOL; EI-B; MS	Fatty alcohols	BBMCTIGTTCKYKF-UHFFFAOYSA-N	CCCCCCCO		79.7	13179	52.92025:601035 53.9894:347276 54.89446:1029178 55.97226:257297 56.96601:406087 57.93285:1614254 58.92629:1426880 59.94205:646549 60.89922:2023153 67.90864:10613524 69.92462:215017056 71.02399:9519420 71.98981:1035599 72.94232:10450592 73.96985:943200 74.93175:21629166 75.99674:1506491 76.97651:920411 84.00558:227414 84.98029:374620 85.60457:915660 86.12601:592891 98.05316:299118 99.04073:276079 …	287234	214370000	6416588	7709503	5404869	6302027	7762678	322014600	285977000	464281	220306800	441440900	161955300	263384400	571027100	341734800	66328820	215207200	227043200	298027300	562798
353	19.317	1179.99	85.9927	N-ACETYL-ALANINE METHYLESTER; EI-B; MS	N-acyl-alpha amino acids and derivatives	FQGVVDYNRHNTCK-UHFFFAOYNA-N	COC(=O)C([H])(C)NC(C)=O	remove	83.5	135.8	63.79391:6559 85.99274:2053745 87.02799:197261 92.89832:7209 93.85931:3212 97.05097:12869 110.96198:3559 122.88474:2992 125.16483:3837 127.04797:3447 132.09674:32388 141.08314:2663 147.08263:6372 150.06174:16278 151.14702:5543 155.11148:4124 169.17081:3185 170.77382:16915 176.37376:2149 177.23361:2348 179.32217:2759 191.87384:5289 192.61049:2512 193.13164:3645 194.54088:3618 200.10419:5368 207.01…	50815.4	3647935	3108632	3832606	3022550	3563277	4457860	2264162	2089505	58659.3	3392529	2117400	1349009	2221818	1893955	3558380	2625559	2161700	2572662	4731462	79488.3
354	19.311	1180.39	86.0228	ALPHA-ACETYL-GAMMA-BUTYROLACTONE; EI-B; MS	Gamma butyrolactones	OMQHDIHZSDEIFH-UHFFFAOYNA-N	CC(=O)C(C1)C(=O)OC1	remove	83	279.02	50.98946:5087 52.01349:13679 52.94229:17314 53.44928:6804 54.10022:14161 55.93371:23833 56.9364:54511 59.92973:6000 61.968:7839 62.84113:5126 63.44665:7723 68.90572:458102 71.00678:3673 73.77648:12730 75.98205:11008 79.88704:7763 83.69202:13767 84.80154:3023 85.98012:2025401 87.05396:69934 87.9104:10134 92.18622:11346 93.55572:10440 94.59663:12761 95.9893:4465 98.11806:10024 100.07046:21693 102.1…	50789.8	3647935	3108632	3832606	3022550	3563277	4458659	2215448	2025206	59696.7	3296619	2040140	1275414	2144901	1893931	3469476	2617954	2115082	2598728	4639356	82388.5
355	19.312	1180.1	86.0121	2-Aminoisobutyric acid; GC-EI-TOF; MS; n TMS; RT	Alpha amino acids	FUOOLUPWFVMBKG-UHFFFAOYSA-N	OC(=O)C(C)(C)N		82	351.23	51.00308:16769 51.89364:11279 53.89051:19830 54.84112:154886 55.45531:111903 57.91258:107469 58.91216:106706 60.96008:44938 63.8533:8649 64.91795:10123 65.77363:32471 69.02335:112692 71.94659:31239 74.91823:336764 77.02445:21771 78.97626:13319 80.62149:38636 81.27563:28815 82.05708:5080 84.66397:23981 85.99487:3403668 87.08778:219232 87.96075:30795 90.0731:16946 90.93452:23375 94.17461:17254 94.9…	50789.8	3619209	3108632	3832606	3022550	3564584	4458659	2215448	2089505	59696.7	3292829	2117400	1349009	2184181	1968753	3473184	2648707	2115082	2598728	4699346	82388.5
356	19.343	1181.49	130.058	N-Methyl-DL-Alanine; GC-EI-TOF; MS; 2 TMS; BP	Alanine and derivatives	GDFAOVXKHJXLEI-UHFFFAOYNA-N	CNC(C)C(O)=O	remove	93.3	97.36	50.08807:9854 50.91807:55033 53.92022:10360 54.88164:13005 55.93457:135723 56.908:39614 57.9712:246292 58.94212:499521 59.97842:74042 60.90478:67283 62.99264:5101 65.02706:13730 65.92887:55412 71.9598:361942 72.92979:4207089 74.07025:338003 74.96592:291949 75.98888:47487 76.96622:55840 79.00211:17243 80.74142:74773 81.88967:22385 83.84135:32041 84.81541:24527 87.04578:65052 89.95988:104621 91.015…	17663.6	2935394	576896	834356	740171	776985	861478	4072173	4423441	26647.7	2939829	3695354	2862503	3597499	6998659	4900830	2364451	4921469	4014739	3444044	20102.4
357	19.343	1180.87	130.098	L-2-Aminobutyric acid; GC-EI-TOF; MS; n TMS; RT	D-alpha-amino acids	QWCKQJZIFLGMSD-VKHMYHEASA-N	CC[C@H](N)C(O)=O		90.4	466.24	50.944:17543 52.86856:5453 54.86084:65420 57.98677:85437 65.23852:2634 65.95092:12393 68.89352:58084 71.91331:20717 79.00022:38328 80.25514:16367 83.36038:4296 85.99386:17654 87.00573:164467 89.02126:134898 89.84051:18399 90.82424:15405 92.0876:5232 92.88056:7923 94.12978:17885 95.90984:19118 100.93779:42663 105.17886:25386 108.47462:13868 109.16482:2709 111.14669:5145 112.17616:3380 114.09698:44…	17663.6	2938038	574362	841289	744628	781649	866484	4072173	4423441	30633.5	2939829	3695354	2862503	3597849	6998659	4900830	2394301	4921469	4015813	3444044	28016.9
358	19.343	1181.2	130.043	N-methylalanine	Alanine and derivatives	GDFAOVXKHJXLEI-VKHMYHEASA-N	CN[C@@H](C)C(O)=O	remove	89.9	107.38	50.82538:12550 54.90246:132780 57.98519:137802 62.85176:13145 63.85987:14689 65.02885:10104 66.92443:9499 68.87471:157369 71.89512:54186 78.94515:44069 79.95441:19349 80.75785:60534 85.98893:11364 87.11507:160192 87.91396:10522 88.50322:162768 89.04765:168149 90.04704:25687 90.92992:14992 93.80534:23057 94.86981:30806 95.81731:16783 98.5513:20283 101.01119:65964 105.03279:34338 108.61935:20687 11…	17663.6	2962333	576896	841104	744241	780954	868646	4099190	4423441	26132.4	2984102	3695354	2862503	3597851	6990486	4900830	2394301	4921469	4055781	3444044	26887.9
359	19.356	1181.32	72.9386	2-OXOPENTANOIC ACID TRIMETHYLSILYL ESTER; EI-B; MS	Trimethylsilyl esters	KXURKMKWKFOXLN-UHFFFAOYSA-N	CCCC(=O)C(=O)O[Si](C)(C)C	remove	83.4	38.5	53.7109:9863 55.96887:22393 57.04741:28550 57.94023:201145 58.88992:392412 59.90119:35172 60.90536:122290 63.06119:10817 63.6366:3466 64.19811:5938 65.11596:11014 65.99596:28548 70.98638:30043 72.94318:3370175 73.76501:177227 74.84257:881899 76.93838:74108 77.8681:20957 78.91162:41120 82.06631:19699 83.18259:10591 83.7552:21992 85.07603:10142 91.9781:7346 94.98061:7156 95.99686:12368 97.63081:367…	550242	3294347	1942269	2024656	1653096	2238824	2422715	4052066	3821211	657975	3045298	3669795	2657286	3395591	5118713	4166439	2823062	4229855	3482274	3208237	748303
360	19.356	1181.17	72.9415	(+-)-3-Methyl-2-oxovaleric acid; GC-EI-TOF; MS; 3 TMS; BP	Short-chain keto acids and derivatives	JVQYSWDUAOAHFM-UHFFFAOYNA-M	CCC(C)C(=O)C([O-1])=O	remove	82.4	27.94	50.91492:59401 51.95616:12403 52.8502:21269 53.77418:18005 54.93807:197002 55.95126:127531 56.92739:80527 57.56922:216402 58.07403:245297 58.92905:423924 59.88834:41446 60.88633:149018 61.79314:5490 65.01455:8594 65.87614:48465 71.98014:457144 72.95817:3155692 74.04304:298816 74.9226:838120 75.94013:61996 76.9752:39155 81.8121:9508 82.51968:26081 83.05478:17059 84.05012:18991 84.87713:33626 87.77…	647928	3294347	2014504	2222930	1872347	2322516	2459179	3495674	3821211	657975	3045298	3669795	2657286	3395591	5118713	4166439	2823062	4229855	3482274	3208237	657541
362	19.362	1180.72	74.9293	Unknown	null	null	null		null	133.95	50.20035:14076 51.93858:13539 54.01971:18953 54.90374:270430 55.94645:157136 56.93761:80433 57.9283:269169 58.9141:454330 59.84576:62925 60.91796:120502 61.82911:4190 63.71171:5451 64.21312:6581 64.80815:16059 66.98856:8669 68.90218:145156 72.93298:3471563 74.01189:356373 74.95061:814652 75.99286:41148 76.96948:48204 79.95425:8863 82.76276:7521 83.89291:17465 85.08659:38954 85.60061:706715 86.138…	237082	1406495	1194508	1445321	1005933	1432124	1502356	886286	1417820	319174	946796	1853168	875426	1841000	1895989	1390061	1220008	1134897	1202730	1760767	222006
363	19.359	1181.63	60.8909	Unknown	null	null	null	remove	null	9.17	50.14078:19851 51.00549:9234 51.90688:23887 53.83694:9097 54.8789:182177 55.99075:1891 57.04537:51354 60.89092:142814 61.78124:8543 64.04131:10608 65.88791:35144 66.79558:21120 74.90685:825996 76.91921:55148 78.96361:29127 81.08192:2854 82.06377:6042 82.79186:4782 90.04936:6544 90.94578:45120 92.17589:3386 99.02928:29843 101.02342:19532 103.0125:96409 104.00294:22478 104.98629:22444 105.99454:119…	38986.6	225939	172613	185297	157683	205955	189185	192414	189072	58531.6	141477	213885	151137	170219	253999	262285	178689	174332	254060	232013	44253.4
364	19.366	1181.51	88.9678	Unknown	null	null	null	remove	null	197.96	50.22047:8485 50.9636:16775 54.92879:26268 60.10747:11935 62.26624:7660 63.1032:5708 67.07064:6317 69.97753:4016 76.89594:24105 77.91418:6166 78.88254:27474 81.03479:4438 82.4798:230 85.0721:12068 86.00959:33395 86.95927:17978 87.98147:11757 88.96494:167260 89.99589:17107 90.93276:5326 92.90467:5196 96.14068:1896 97.33236:9102 98.03954:6947 100.78294:38608 102.96599:24560 103.91301:14748 104.6812…	198767	2140648	1575283	1684709	1437416	1778766	1830375	1828689	1921234	280647	1827659	1999963	1266147	1803153	1861485	2271574	2214233	1957647	2000540	2048303	187774
369	19.541	1184.58	88.9474	Unknown	null	null	null	remove	null	31.46	50.0968:11003 50.90696:18575 52.99088:8012 57.22912:17481 58.8788:19083 62.79023:11281 64.93609:58206 65.54523:17460 66.07905:7143 66.98061:16694 67.89203:9813 70.00306:55683 72.9355:65288 74.93762:61037 78.01218:23006 78.93359:15549 79.89791:10810 80.84234:8702 82.91373:20183 86.80018:8059 88.94743:7013850 91.84347:41943 94.0069:10673 95.35224:25351 97.00387:12693 98.10247:15596 101.94187:7036 1…	24241	25520.7	555425	608962	473170	11767	14037.9	425595	395314	12696.5	22023.4	23954.9	20755.4	21735.5	14125.1	19018.2	915130	17018.7	451393	23610.2	19021.4
372	19.609	1186.74	88.9265	Unknown	null	null	null	remove	null	411.22	50.922:22771 52.98939:4893 54.07192:7373 54.9712:5007 55.93525:18075 56.75712:9928 57.27913:13021 57.99192:190 61.01618:6351 61.65306:3130 65.08589:2107 66.09534:6434 70.97887:10295 74.07923:29126 74.94769:51358 75.88904:2916 78.06824:9190 81.01804:6036 82.89083:2467 85.0438:2847 88.1835:1599 89.08249:13897 89.87936:640 90.7807:5616 94.87646:1322 96.06305:3501 99.01354:10127 99.96001:23309 102.90…	24554.3	618384	555125	611149	475097	661653	715276	435335	394344	38826.8	497500	447348	301161	466390	471016	559567	934493	576008	474411	605406	39241.7
376	19.622	1186.95	241.039	methanolphosphate	Monoalkyl phosphates	CAAULPUQFIIOTL-UHFFFAOYSA-N	COP(O)(O)=O		94.1	2436.53	52.80259:23875 53.98418:22544 55.83924:44431 56.91175:32236 57.90162:35819 58.9127:940605 60.9125:150825 61.88625:10654 62.91799:31138 69.92644:58089 71.64004:18403 74.06713:551941 78.05162:19783 80.25468:13235 86.93829:77790 88.58934:221217 90.95044:155910 91.99485:14222 93.89929:8019 98.00169:481108 98.99779:420900 101.08855:23491 101.98223:32949 102.95539:28451 104.91861:118120 106.86689:11831…	8545.42	5886815	6042916	6143398	4968814	6866399	7751592	3583379	3111699	12416.6	4822516	4627191	2026305	3928948	4242895	5902846	11157210	5790174	4254945	6029012	15756.5
378	19.626	1186.67	147.051	44178 mz116 with formonetin contamination ions	NA	Contaminated compound	Contaminated compound	remove	85.2	168.56	51.96986:6410 54.11085:10924 54.91826:45774 55.97018:30899 56.99404:12486 57.93753:9338 58.9145:182934 59.85964:7472 60.77267:11682 62.84713:4649 67.90659:6176 68.91333:20372 69.99699:22222 70.99543:5781 71.60754:23267 72.92092:3579162 74.02359:295279 74.95812:130193 76.25273:10738 78.95277:24059 80.89615:10592 81.83252:12390 83.84754:5018 84.72948:24588 85.24965:30747 87.04691:39934 88.55402:230…	3005839	4082813	3121061	3531838	3655036	4024118	4186659	4049201	4741084	3999980	4173712	2785409	4425396	4748844	2591080	3332589	2771944	2161785	2688755	4578503	3399238
382	19.817	1191.06	113.004	Unknown	null	null	null		null	10.66	51.96201:28920 53.87341:19586 54.95309:53866 57.05894:19066 59.90463:3860 61.00019:22912 63.95276:1255 67.38273:18689 73.89013:14953 76.01009:10635 77.98152:3592 78.96442:22268 81.87739:22033 82.40511:13035 84.94404:45557 85.98943:87294 88.51978:36626 89.06702:2972 89.94582:19547 90.55689:7673 97.21712:7664 101.94044:13276 105.97424:5044 106.92742:5062 113.00454:91327 115.00641:8589 123.22977:157…	12480	104547	84675.6	82703.1	63797.2	96224.4	88943.6	74525.4	89672.2	10455.3	82480.2	86764.7	72448.3	86971.7	85608.5	94097.6	82700.2	100095	84960.2	86538.7	10203.1
389	20.008	1195.37	132.097	Unknown	null	null	null		null	28.55	50.94001:11018 52.54872:26319 53.11799:8408 55.87326:31252 57.07457:30219 57.94691:25009 59.94709:86280 62.07054:16208 62.76798:15444 64.14125:9070 65.99174:28345 66.90746:36732 67.89794:62908 70.97634:67993 73.89941:151941 75.97993:14727 78.05055:8489 80.13588:7312 81.08862:21842 81.97198:11228 82.83473:33483 85.02271:31123 86.02342:31300 86.9372:21364 87.88162:10118 89.86836:3254 90.74104:7840 …	7595.87	113275	85756.9	81429	84463.6	65606.5	52966.2	101746	140991	10760.7	70150.8	131271	148404	86229.1	84253.3	101692	80441.8	120236	63218.8	106188	9072.37
390	20.01	1195.11	74.9427	Unknown	null	null	null	remove	null	24.94	53.88634:14253 55.99989:26411 57.0909:5707 58.0556:54431 58.95297:34315 59.93401:9109 61.93998:2012 62.86107:4653 63.79143:8098 65.59502:6389 66.90112:59008 67.84248:3101 71.76194:16758 72.90112:5538 74.92095:1250260 75.98945:74143 77.02078:30905 83.00008:12464 84.01047:1873 85.06786:26002 85.89407:6875 89.90261:3526 92.88843:6841 93.79097:2728 97.50925:17046 98.02632:8196 98.90991:3113 99.50095:…	146471	2614571	1174787	1260684	1026366	1303363	1207472	1836716	2157920	310548	1591169	1900038	1694230	2670765	1629334	1511019	1239479	1182211	1488902	2061697	261730
391	20.011	1195.18	72.9292	2-TRIMETHYLSILOXY-4-METHYL-1,3-PENTADIENE; EI-B; MS	Trialkylheterosilanes	DKSBCCBPNYPGQP-UHFFFAOYSA-N	CC(C)=CC(=C)O[Si](C)(C)C	remove	81.6	22.38	50.86084:4120 51.62653:22954 53.0251:11398 54.85581:54463 56.92254:27308 57.90766:45114 58.94067:71419 60.97699:149839 63.94336:6059 64.97954:6069 65.9107:7209 66.88231:39672 67.43729:91108 71.09246:43300 72.90567:3525902 73.93084:143381 74.90263:1179204 76.92947:46690 78.02223:6878 78.97332:11969 83.01444:34596 84.1272:25731 87.90704:6352 88.88925:8261 90.08029:6673 94.08488:5939 97.3997:26465 9…	261603	7201155	2965842	2979462	2691787	2805089	2963963	4868828	5859711	591416	4145170	4895446	4264069	6302776	4054645	4204150	3054533	3222371	3702154	5222769	557680
392	20.012	1195.24	67.9622	Unknown	null	null	null	remove	null	21.82	50.15796:8017 50.92784:1302 56.9081:3637 57.92144:90170 58.98991:228488 63.05656:22895 65.93382:27685 66.92771:110303 67.96219:499495 70.79619:113253 71.47458:169031 72.91959:697411 82.2086:9927 84.95555:71856 87.87763:9172 88.82259:32002 89.38715:16985 93.04634:16181 93.79555:6277 94.96269:59744 95.82798:21984 96.72372:74599 99.96301:221790 101.05644:3475 102.13045:50588 107.77844:1658 109.44959…	27577.3	545698	237732	212894	209467	214322	208057	391205	465436	42628.6	323400	396031	343258	455373	325004	337345	241232	250368	269470	387153	38064.9
393	20.012	1195.16	74.0024	Unknown	null	null	null	remove	null	16.76	51.02235:14089 51.94662:6990 56.67856:6978 60.00878:38593 60.88756:30388 63.0282:14068 63.83371:2173 67.92197:42058 68.84766:12461 71.94917:37115 74.00244:162715 74.92301:20296 75.9113:21215 77.92283:232 78.91923:17741 80.81999:5770 82.67998:15409 83.35417:6088 84.1722:4323 86.08111:17526 88.05212:5962 89.8632:7906 95.85562:5687 97.02985:14614 97.67654:28155 98.18182:17372 100.06763:78152 102.138…	49424.3	622411	268692	251559	285430	263474	281482	460812	525606	93483.7	406556	366383	350206	497661	382562	331968	293490	310714	297164	406788	96045.8
404	20.27	1200.46	78.9496	2-PYRIDINECARBOXYLIC ACID; EI-B; MS	Pyridinecarboxylic acids	SIOXPEMLGUPBBT-UHFFFAOYSA-N	OC(=O)c(c1)nccc1	remove	88.5	55.56	50.1337:162996 50.90042:234532 51.92051:556609 54.89298:17727 61.61339:7970 62.12014:36704 62.82984:48821 63.52292:12819 64.13471:1401 66.00269:69478 67.94137:96644 68.97366:8938 74.89807:2385 76.06049:40542 76.93816:26705 77.91912:177522 78.93718:1268681 80.02653:4963 80.99256:3959 83.06052:11022 88.22714:6448 90.96106:22285 92.86608:11905 93.98878:10840 94.97496:196187 96.18378:27185 98.03687:8…	186748	120990	565252	832920	977679	1237020	776268	578088	732754	108080	533795	1045822	1140847	1188184	685812	1076392	1451453	853397	1198260	1387753	671396
406	20.316	1201.69	147.93	Unknown	null	null	null		null	37.93	50.10276:16130 50.86196:19383 53.88516:3582 55.89465:23490 58.74586:12197 59.41185:4744 60.47772:18555 61.00375:11132 63.4672:17883 64.14019:9949 65.95578:4321 66.78102:2170 67.29349:5277 68.88328:21885 71.75662:6000 74.30855:4797 74.9767:10589 83.94315:5631 84.8561:10031 87.06472:2817 89.74453:2408 90.30134:1259 91.09728:1442 92.03764:10820 92.99993:8530 98.02962:18059 100.94134:445 112.40545:48…	72372.4	165238	104369	154035	124299	160149	124372	146503	173989	31636.8	181736	145795	144693	236000	273790	279022	231088	215012	289065	284540	29814.2
407	20.315	1201.76	189.28	Unknown	null	null	null	remove	null	14.14	51.84036:14471 54.83968:9576 59.98069:4818 66.97357:16361 72.03297:17292 75.96757:16889 80.99661:7905 85.78511:13281 97.11082:10064 99.94385:11479 103.03378:15294 106.68822:2574 107.6058:8546 108.38201:3271 110.21344:10204 112.99512:22111 115.06954:10437 118.04442:5446 119.83142:4194 120.33826:4344 121.11677:689 122.61416:2385 124.19678:2968 126.05991:5650 127.06758:3050 129.26254:2143 132.99727:…	7445.19	34240.2	21754.7	34697.2	25463.7	28317.4	32240.3	35081.8	28468.2	7551.92	37288.2	33825.5	41722.1	45279.9	60719.7	72614.4	56921	50488.8	70118.6	68858.5	8288.84
408	20.317	1201.69	147.048	Unknown	null	null	null	remove	null	22.99	50.22175:82831 53.86644:7665 57.1147:11518 58.91301:27864 61.39272:8443 68.9068:11164 71.83155:42133 72.94525:477565 74.89744:23074 76.95504:14723 80.09993:16363 82.16048:7776 85.4254:2609 86.06941:9477 87.93222:903 89.87213:2318 90.98737:3964 92.90751:4481 102.18306:4961 103.00178:6949 104.97324:7672 106.15782:2078 109.24137:2480 111.87236:1941 113.25877:8804 114.98026:16082 116.03395:12874 118.…	71449.7	1010876	624940	822642	618196	817002	825323	783647	1063395	104622	1165540	890118	1021991	1169404	1657258	1882487	1557349	1428001	1865736	1804031	153814
416	20.603	1207.74	125.961	Unknown	null	null	null	remove	null	254.84	50.10554:13150 50.93975:48854 52.7586:8820 53.992:4956 57.85775:24779 62.89811:7249 63.81007:28811 68.87882:656492 69.93835:149702 77.88574:675566 78.91654:53891 79.91894:11770 82.13705:4791 84.87656:27878 85.53835:10963 90.05492:18196 92.08439:66951 93.01203:51368 93.96349:6764 94.9622:21457 96.02718:32121 96.91155:111924 103.7926:1970 106.00966:156845 106.81988:6496 107.6952:5548 111.14099:5668…	18385.1	17450.8	15455.5	14212.8	16574.6	14935.9	14499.4	11987.1	1002834	27011.4	18494.4	1046376	1493310	886334	12996.7	17927.6	16132.3	19220.1	16479.1	17155.6	40434.3
425	20.813	1212.48	147.03	Unknown	null	null	null		null	31.32	50.13337:2960 53.48078:5011 54.97765:18286 56.00708:12475 56.92796:18464 58.87759:98008 59.78411:14316 60.83551:21417 62.4234:13470 62.93888:17198 65.9541:149065 70.90625:21398 72.94429:587312 74.83674:89099 76.0594:22408 79.96776:5876 80.98032:18467 84.95469:7080 86.67925:17081 87.41936:14308 90.06213:2910 92.91986:31842 94.09137:3454 96.01435:3247 99.10468:57579 101.00874:2453 101.65948:9230 10…	362220	1345232	999952	1121712	881304	972609	935809	1494437	1658784	323776	933292	1418697	1352430	1733219	1140645	1056175	917003	842943	1108860	995235	282721
426	20.879	1213	98.0348	Unknown	null	null	null	remove	null	43.91	50.88139:14653 53.03907:8549 54.86324:24261 55.83001:11393 58.92196:6726 63.86987:12393 64.95882:10687 66.89562:13641 69.99004:14241 75.94286:9952 76.4919:10195 78.06702:1283 81.2757:14122 83.05185:27210 84.09004:23268 84.92863:9731 85.85463:20435 89.31506:2024 90.56185:18170 91.9473:2917 92.98754:11011 95.16348:4360 98.03479:235136 99.22086:71315 99.98323:20197 101.74028:2198 102.64138:6761 103.…	45283.4	265906	223774	270751	215422	260010	273922	241246	264659	24470.5	268684	270370	170209	269618	288569	308090	201911	254080	274064	300479	32058.7
428	20.879	1213.9	98.01	Unknown	null	null	null	remove	null	55.27	52.86192:17279 53.94126:14067 54.88658:58603 55.9365:4467 56.99316:105827 57.93658:78970 58.93992:43950 60.64457:8172 61.19828:3821 62.16379:5195 62.97481:9628 65.06136:12121 65.84772:11308 66.51244:14997 67.15071:25253 68.95928:21023 70.93226:13905 78.03688:24833 81.00285:2454 81.97556:29280 82.99918:16488 84.83257:10758 88.99103:461 90.60545:14437 91.10586:9280 91.88417:5047 92.96282:7858 94.93…	45283.4	265906	223478	267189	212921	261796	273922	241714	251317	24441	270571	272920	171620	267854	296395	312351	209168	253992	278640	300479	32724.2
429	20.88	1214.02	214.16	Unknown	null	null	null		null	177.83	53.82846:4341 56.97156:11206 59.7957:338 62.82837:5065 63.50299:6492 64.01618:6963 64.7576:1493 65.88257:1326 69.90652:1424 78.96509:11544 83.82914:831 85.67994:1013 86.30054:34 90.98158:1461 97.56167:11923 98.1221:9933 98.87202:8883 99.88497:2318 106.95247:4376 107.99097:50 111.74632:793 113.16869:594 124.07152:26881 126.89718:532 128.46147:1344 138.93523:2574 139.52042:3404 140.29994:569 143.08…	31355.7	325121	292695	383977	331027	376486	415889	302784	394297	28064.2	383499	383506	260929	365453	405752	429308	322102	326117	306711	451313	26110.5
431	20.968	1215.43	84.0189	Unknown	null	null	null	remove	null	9.25	50.16342:2505 50.962:8904 52.95318:6963 53.83602:4820 56.94816:6154 57.94478:9440 58.84975:5517 61.83897:533 62.9048:2524 67.5754:3899 68.09444:7130 70.1052:7524 71.04814:25677 77.99292:3021 78.9782:23818 80.02599:2817 84.40705:9252 86.15932:10626 88.549:4176 89.84173:2503 90.99238:4613 95.94926:11050 96.75378:15432 97.33073:20089 98.12645:53304 99.8789:13553 106.15292:2867 107.07606:3334 107.601…	22897.8	74040.6	38152.4	35100.4	26545.1	26671.2	37433.1	87069.2	109778	26256.4	80442.7	137950	98094.3	157842	108137	137177	87047.9	68970.8	139248	145485	22093.5
432	20.962	1215.66	170.091	Unknown	null	null	null		null	66.04	51.90997:12718 58.90902:16242 61.04733:6137 62.18853:1297 63.78695:1113 64.9762:1789 66.83295:13962 67.51901:5821 68.0488:20534 70.02299:4966 74.90703:70504 84.01562:51703 84.91576:1720 86.29719:334 91.06493:547 97.93533:27578 102.03939:2867 112.03246:1722 113.14413:38287 113.96187:7058 116.04938:4103 123.55575:3850 124.12988:13835 137.21913:303 154.54825:2163 155.22788:2803 157.01669:7368 167.07…	8229.18	155283	55650.3	65899.3	65351.9	67056.5	59848.1	260538	349938	19980.1	241144	420370	263054	438717	315471	317193	207326	188202	378874	448999	20079.4
433	20.965	1215.66	113.092	Unknown	null	null	null	remove	null	4.72	50.14106:9393 51.11029:20236 51.95599:10615 52.7043:6959 53.60876:7743 54.9328:2629 55.84336:3742 58.91242:48923 60.85977:2676 62.86606:6923 65.82974:9725 66.59804:21130 67.21052:12782 69.98471:6586 71.08947:2482 71.92744:5625 72.88122:259444 74.88155:99422 76.97937:13687 78.87128:22247 79.7985:4007 81.08234:9143 82.26546:3003 84.03912:4551 84.91945:4828 86.8709:5104 87.41538:9568 88.75658:6949 9…	33468.9	58437.5	31955.6	36776.1	34812	33898.4	32906.1	75385.4	112869	18957	72269.1	138738	99302.8	140098	98673.1	114459	92108.6	69282.7	128645	141176	16489.3
435	21.031	1217.25	147.069	3-Hydroxyisovaleric acid	Beta hydroxy acids and derivatives	WHBMMWSBFZVSSR-UHFFFAOYSA-N	CC(O)CC(O)=O		88.7	27.98	53.00391:17130 53.82708:9016 57.00057:68688 58.8761:43692 60.87865:75329 61.87272:5814 62.77414:8293 63.30934:7758 65.97451:19082 66.95786:11798 68.0375:18415 72.89933:1210647 73.91904:117757 74.90302:49664 75.95526:43759 76.9276:31045 80.01665:3555 80.98839:21073 82.01422:24786 85.75532:2395 87.96016:13348 88.95025:5845 89.87701:15257 92.97852:9115 93.96854:5866 94.92458:10429 95.49128:24161 95.…	288649	718433	446087	480880	392790	475320	417434	509819	632609	289377	570415	604813	520806	655077	595296	812893	1759664	955330	1032457	734246	340646
436	21.031	1217.36	131.04	Unknown	null	null	null	remove	null	13.97	50.10238:10631 50.62344:11093 51.12882:5440 53.05538:4799 56.37442:25806 60.88247:18699 64.13558:6929 67.05551:8609 68.44451:45412 68.9895:13866 72.89529:159615 75.94595:30895 76.9535:12161 83.00037:28542 83.86899:11928 84.96148:5558 85.97172:5461 86.55116:6216 87.1743:16667 87.93814:3278 89.0638:5720 90.19257:1021 91.06338:7091 101.06352:7780 106.0879:4068 112.18101:7249 113.09069:14656 115.1034…	293550	621845	374625	354727	328667	375348	382713	408634	442861	263259	577831	437752	445707	478762	523855	690348	1659589	893500	940379	666513	331059
437	21.033	1217.38	147.039	3-Hydroxyisovaleric acid; GC-EI-TOF; MS; n TMS; RT	Hydroxy fatty acids	AXFYFNCPONWUHW-UHFFFAOYSA-N	OC(=O)CC(C)(C)O	remove	86.9	15.52	71.99731:18001 76.00327:37332 85.0013:6113 89.0077:7096 90.06192:6293 95.00989:81271 101.45221:2217 102.14004:16596 108.22922:2294 112.10872:3687 114.97656:30755 116.07056:21475 118.12408:16712 119.0677:4011 120.1059:8015 125.11402:7619 129.21979:9761 130.19821:2525 131.0854:161276 133.13188:34364 141.07104:4581 143.06465:6431 143.92125:1573 144.86793:13000 147.05804:502536 148.02611:27849 155.14…	288649	719728	446087	480880	392790	476537	417794	495389	638238	292898	574618	593767	520806	655077	595296	803525	1759664	967056	1022607	742384	340646
444	21.178	1220.4	126.007	Unknown	null	null	null	remove	null	25.35	50.09147:6998 63.91721:5791 72.96213:45632 73.76579:1155 76.04921:9289 84.96938:3517 88.10062:1900 119.18326:19848 126.00648:70073 140.10564:2821 142.06131:2037 147.02429:21530 170.04074:2259 172.07457:4664 181.53084:1559 183.03635:10284 188.05354:1335 195.88518:865 196.47351:1255 196.99081:727 200.96018:431 202.02255:1940 203.27969:1862 203.96312:1662 210.3643:92 211.00995:342 212.14243:2174 216…	28542.9	793081	19835.9	22800.3	20246.6	15408.4	23754.7	28244.4	29535	34384.5	676208	35191.6	31562.7	29751.3	44641.6	55363.8	262903	14315.3	30916.7	645917	27236.4
449	21.181	1220.48	130.023	Unknown	null	null	null	remove	null	47.76	52.06165:5168 52.8504:2819 54.98024:13312 55.94897:1459 56.93665:15737 57.95868:14489 58.98255:6316 59.97867:3719 62.98095:2774 63.88184:838 65.02103:3192 68.02495:6268 69.93005:2263 70.94561:112 71.98435:3665 76.76646:2963 79.92524:5641 83.65109:3367 84.17616:1066 84.9722:418 85.92291:6133 86.81594:3008 88.97268:3891 90.04302:2075 90.9527:584 91.88134:1714 95.9678:4331 97.96565:2500 99.02601:153…	55654.7	64929.1	38179.8	29405.7	46043.4	46257.6	43512.1	61888.5	78227.3	66022.8	58205.1	75473.4	62338.8	59557.5	71445.3	46990.1	38457.8	69347.6	39370.5	70667.4	74486.9
450	21.219	1220.69	211.208	Unknown	null	null	null		null	12.53	50.08194:1450 50.85728:17968 53.93741:10500 61.94463:3029 62.99881:3165 67.81857:2316 68.40389:7197 80.89301:6148 84.98045:8376 87.94347:2124 90.06072:2153 90.90312:45 91.60737:1627 102.96043:774 107.9355:2435 110.00678:234 110.99378:9211 120.0106:56 121.02062:940 124.08441:2855 125.1646:4094 126.88222:473 135.20773:4125 136.07053:14145 137.15066:2006 146.51056:27091 150.03363:10234 151.0838:755 …	1159.28	15594	34410.3	28387	28993.4	22306.3	41169.2	12765.8	2425.79	2130.05	24741.4	18042.9	9937.2	15568.2	20107.2	35372.3	33419.3	22402	13017.6	33047.3	3942.81
453	21.279	1222.62	72.9269	BUTYLBIS(TRIMETHYLSILYL)AMINE; EI-B; MS	Trialkylheterosilanes	VJVMYSNNXQHHFU-UHFFFAOYSA-N	CCCCN([Si](C)(C)C)[Si](C)(C)C	remove	80.2	12.67	50.14468:9267 51.86427:14990 52.89235:10940 53.94336:4144 54.91977:22181 55.86618:22263 56.98011:68806 57.92645:19546 58.95343:152980 59.85992:4391 60.88667:41561 63.0017:9354 66.33474:2218 67.12929:10046 69.94461:10906 70.73981:19907 71.26301:26095 71.94196:42666 72.92815:2001236 74.00317:154148 75.90731:13304 83.98798:9671 84.9764:16915 85.92828:10201 86.99705:16631 89.02695:15176 92.98128:2769…	1750978	2275808	2022486	1873728	1862636	1887221	2007125	1894462	1761954	2467136	2155740	2049544	1878803	2198490	2276903	2458236	2351626	1790289	2275674	2527371	2791093
454	21.28	1222.79	72.9534	4-OXOPENTANOIC ACID TRIMETHYLSILYL ESTER; EI-B; MS	Gamma-keto acids and derivatives	SKSOOBJAPLSIMV-UHFFFAOYSA-N	CC(=O)CCC(=O)O[Si](C)(C)C	remove	85.1	12.19	50.93806:10958 51.90064:7443 52.9392:6309 55.84842:16889 56.99326:70455 57.98678:54669 58.9522:114372 59.82634:8913 60.6336:46490 61.22652:32731 62.84754:2589 63.85141:3834 64.75546:3180 66.20016:5178 69.94311:28314 70.97208:10509 71.91473:47206 72.95338:1469951 74.0976:87956 74.91151:129722 75.98441:19431 76.98383:12796 78.94867:8694 83.89701:6341 87.00962:11833 88.05474:4403 89.09544:8039 90.23…	1771167	2360181	1961349	1803302	1902187	1930251	2077801	1894462	1892018	2469760	2178345	2049544	1878803	2198490	2276903	2462423	2351626	1803574	2234285	2565051	2800779
455	21.281	1223.42	72.9588	(+-)-3-Methyl-2-oxovaleric acid; GC-EI-TOF; MS; 3 TMS; BP	Short-chain keto acids and derivatives	JVQYSWDUAOAHFM-UHFFFAOYNA-M	CCC(C)C(=O)C([O-1])=O	remove	82.3	13.68	50.10901:12769 50.82314:2619 52.95087:6062 58.93752:60489 59.81156:15174 60.89403:20018 61.77725:5572 63.38408:19053 64.8767:1149 65.72319:5678 66.30218:4144 71.13006:31738 72.17393:30769 72.95878:835263 73.95543:34753 74.88325:75137 78.99939:4739 79.88937:6669 80.81513:10573 81.33152:12609 82.00879:32872 83.08104:3707 84.05822:18849 85.6366:49038 86.28468:45676 88.11038:43177 89.03027:43663 90.8…	1771167	2275808	2022486	1873728	1946421	1961768	2017335	1894462	1892018	2469760	2178345	2126621	1911606	2198490	2322737	2462423	2351626	1876695	2234285	2574022	2800779
459	21.402	1225.28	72.9461	1-Aminocyclopropane-1-carboxylic acid; GC-EI-TOF; MS; 2 TMS; BP	Alpha amino acids	PAJPWUMXBYXFCZ-UHFFFAOYSA-N	OC(=O)C(N)(C1)C1	remove	87.3	245.7	50.13477:15238 50.94059:10299 54.94235:46240 55.88044:12391 58.02624:33742 58.9442:124998 59.96842:24443 60.94978:34188 61.98377:2504 64.04072:8162 64.96446:1981 66.85965:11361 68.06652:10665 68.98523:11371 69.99311:41065 71.00523:22915 71.87498:127133 72.94614:1736339 74.0294:190355 74.92084:272500 75.98209:47518 77.00922:14814 78.13571:20190 79.85368:2923 81.02046:3761 83.01065:2463 83.5569:274…	116814	5599047	7978625	8831073	7368290	7812761	6808139	2652925	2952822	59033.5	4877295	2583884	2002195	2530324	5456077	5787156	3019393	4724701	4310287	6179964	139766
460	21.406	1225.65	218.098	Unknown	null	null	null	remove	null	69.26	52.94359:22987 54.00077:26024 54.90046:14971 57.94334:79411 58.93348:580073 59.98134:63851 60.90852:55226 65.96853:21422 66.82715:13459 68.16813:29155 68.93253:24470 69.89249:39433 72.88317:7686981 74.00152:271045 74.9111:435843 75.95047:58866 76.94584:36652 77.93087:10965 78.98637:18097 79.95908:13902 80.63963:24734 82.09174:18900 82.95832:33041 86.01057:123921 92.57102:15174 98.03204:35736 100.…	1202.06	1255703	1940299	2279357	1905708	2050530	1579759	692820	748703	4319.06	1255953	703807	486200	666795	1361550	1455545	760484	1215645	1027117	1586733	10625.4
461	21.406	1225.37	144.08	L-Norvaline; GC-EI-TOF; MS; 4 TMS; BP	L-alpha-amino acids	SNDPXSYFESPGGJ-BYPYZUCNSA-N	CCC[C@H](N)C(O)=O	remove	88.7	176.74	58.93168:274777 60.02542:49875 63.95101:7514 65.97777:21695 71.87876:38469 72.93986:3766965 74.05312:333192 80.19623:13963 82.0454:8710 83.19126:15467 86.67287:728190 87.20848:640257 97.60971:17943 99.12787:18999 100.96586:39657 102.11231:48524 102.98183:99149 113.1363:11667 115.04136:54059 116.10232:18022 117.8362:17189 119.12004:21573 126.22467:11403 127.70226:106133 128.21367:104500 129.11858:…	10108.4	7772980	11132050	12205990	10591020	10774800	9447246	3756804	4136550	17961.3	7142370	3815878	2907894	3829065	7951134	8674079	4372113	7128174	6194474	9052074	38594.3
462	21.406	1225.36	144.089	L-Valine; GC-EI-TOF; MS; 2 TMS; BP	Valine and derivatives	KZSNJWFQEVHDMF-BYPYZUCNSA-N	CC(C)[C@H](N)C(O)=O		97.1	1902.4	50.90042:13179 51.94315:15333 53.88313:6563 54.54062:51907 55.07634:96823 55.95202:14935 57.89481:96018 58.49158:452631 59.01612:375817 59.9599:23301 60.93069:80766 61.69664:5740 65.9455:22304 66.85222:7024 69.00428:18902 70.01293:39587 71.02126:38422 71.89537:83158 72.93086:3989030 74.00993:319265 76.96635:48222 80.59544:8940 81.99255:12639 82.73734:16852 83.39661:43847 84.10928:40315 84.97545:3…	10140.2	7772980	11132050	12205990	10591020	10774800	9447246	3756804	4136550	17961.3	7141798	3813511	2907894	3829065	7951134	8674079	4372113	7128174	6194474	9052074	38627.2
468	21.521	1227.85	134.961	BENZOTHIAZOLE; EI-B; MS	Benzothiazoles	IOJUPLGTWVMSFF-UHFFFAOYSA-N	c(c2)cc(n1)c(c2)sc1		90.5	199.77	51.00584:28574 51.9585:5564 53.91044:43790 58.98952:15100 61.91899:78286 62.87723:184892 63.95534:47542 67.21861:104146 68.85349:433374 76.95139:54862 77.90137:6898 79.94645:10205 81.53868:186745 83.88437:50448 90.9683:155318 91.87128:18206 97.53088:17127 105.9911:38869 107.23681:30368 107.99109:492433 109.14689:52734 123.99985:5313 126.03146:3725 134.07672:32925 135.0007:1880499 136.02107:134512…	66610.9	1705118	1360720	2247712	1347675	1380410	1233636	2199228	1748722	72336.4	1667171	1626332	1792723	1347291	1379046	1910459	1889207	1931747	1270592	1847914	79490.6
469	21.523	1227.95	134.948	BENZOTHIAZOLE; EI-B; MS	Benzothiazoles	IOJUPLGTWVMSFF-UHFFFAOYSA-N	c(c2)cc(n1)c(c2)sc1	remove	90.8	176.13	50.15596:16190 50.86447:53359 51.48625:16815 53.85686:24470 55.91568:43167 59.88623:6356 60.97678:34859 62.00219:70499 62.90478:180562 63.88972:46106 64.94679:7385 67.48432:54659 67.99206:32757 68.86249:332646 71.02171:16592 75.95808:5754 76.9584:41006 78.93291:25732 80.97453:77147 81.9286:7191 83.8814:16629 91.02779:91418 92.00742:10244 105.00935:26623 106.09178:32118 106.88402:46232 107.90876:4…	66711.9	1705438	1360720	2247712	1351000	1379121	1233636	2190929	1748722	72336.4	1667171	1635702	1796151	1347227	1379468	1917476	1889641	1931747	1271433	1847914	79592.8
472	21.576	1228.21	144.785	8-HYDROXYQUINOLINE; EI-B; MS	8-hydroxyquinolines	MCJGNVYPOGVAJF-UHFFFAOYSA-N	Oc(c1)c(n2)c(ccc2)cc1	remove	70.9	14.68	51.01003:41959 51.89494:29437 52.75118:15263 55.88462:19471 57.87766:129540 59.8922:21197 61.00804:31318 61.63871:1835 62.17711:20261 62.86942:45030 63.89456:31627 65.87946:15182 69.97209:35400 73.90811:63251 74.92396:48590 76.0152:31731 77.89334:14346 78.94873:23563 80.06229:7856 86.203:4489 88.96502:4500 89.84504:15184 92.10053:18287 98.87513:2534 99.90756:14893 101.62125:7664 102.16122:7983 10…	11488.9	61467.5	59909.8	70183.7	58607.7	73314.3	78360.8	11705.1	8475.82	10879.6	7711.48	63434.6	52944.1	55682.2	15847.8	11853.1	51272.2	53368.6	11068	64052	8104.95
477	21.715	1231.67	68.8996	Unknown	null	null	null	remove	null	52.52	53.93924:3027 54.80664:8852 66.9476:5731 67.96452:4307 68.89957:786634 69.91193:202687 79.95438:2510 80.89275:8226 83.07903:18922 88.88261:7032 94.1105:5562 94.89981:7021 95.85293:13968 96.9956:9364 97.55269:2490 98.91601:1361 107.90887:3961 108.95923:19430 110.02087:4647 111.17866:1335 112.14388:3474 116.94081:39561 122.07452:2297 124.97282:14804 126.98869:37629 128.0501:15155 137.01471:4939 139…	47333.6	74982.9	383561	676900	562393	49563	59286.7	52840.2	58696.4	55666.5	76057.2	73285.1	64954.4	80339.1	63058.3	98181.2	58901.3	56536.6	72501.1	36581.3	43969.5
483	21.854	1235.06	160.09	Unknown	null	null	null	remove	null	19.34	53.16976:4200 54.93734:12823 56.90178:21092 58.90004:29558 62.10732:4414 63.48794:9636 65.96979:10291 68.15444:11023 69.92251:10722 76.9987:21240 80.48758:2727 81.01326:5045 82.09744:6140 83.0009:2764 89.88467:4609 91.36439:11754 91.92716:1423 92.89062:15409 93.68176:2774 95.97594:1435 96.92938:7196 97.8534:1278 99.86611:9118 105.87708:4990 108.74421:4553 113.00424:2488 118.32596:2086 119.0639:58…	2759.68	126090	143586	221357	184883	282369	220780	40081.7	50248.2	4261.31	87137.6	51077.8	37843	58316.1	41213.2	69363.1	58041.4	45728.3	45918.2	130930	4962.79
485	21.87	1235.74	72.9393	PROPANEDIOIC ACID BIS(TRIMETHYLSILYL) ESTER; EI-B; MS	Trimethylsilyl esters	ATCKJLDGNXGLAO-UHFFFAOYSA-N	O=C(CC(=O)O[Si](C)(C)C)O[Si](C)(C)C		83.8	24.52	51.9125:1963 52.97916:1685 55.91788:1947 56.90002:1178 61.53328:1645 63.92301:627 65.45132:1405 70.92963:2526 71.84598:1630 72.37336:1262 72.93927:312900 73.85346:6415 74.86629:20823 75.95094:2185 78.91956:10836 83.89063:2282 87.13782:4124 88.01037:2388 91.03001:2690 96.36045:1334 97.87438:3708 103.94372:653 111.98625:1401 117.10095:4236 122.03223:1297 124.52717:1509 125.16894:1250 128.05447:3220…	210813	279600	282967	373622	378820	491247	421715	194562	199412	112495	313182	191342	154866	248230	234511	196709	236376	226323	227320	309952	113922
491	22.107	1240.56	163.061	DIMETHYL PHTHALATE; EI-B; MS	Benzoic acid esters	NIQCNGHVCWTJSM-UHFFFAOYSA-N	COC(=O)c(c1)c(ccc1)C(=O)OC	remove	85.1	430.51	63.95014:11531 69.25504:21709 78.96397:42677 79.91984:12827 83.10269:18760 94.04636:5899 96.9161:3559 108.09348:6373 109.21284:4645 122.07602:3976 127.92928:11467 136.02557:12282 140.05597:5455 140.92122:5202 150.9064:15453 152.32164:2962 154.18675:2931 156.0546:5480 157.2562:14298 163.02444:1691930 164.10175:238692 165.12248:116977 166.0531:13054 168.99072:7122 180.2117:2805 184.0244:3436 187.38…	1139658	1429203	1511792	1831703	1508731	1437395	1314084	1906355	1913649	1531345	1251783	1940512	2436515	2078099	1589043	1548569	1696328	1103064	1900511	1520107	1836000
494	22.142	1240.74	174.097	Ethanolamine; GC-EI-TOF; MS; 3 TMS; BP	1,2-aminoalcohols	HZAXFHJVJLSVMW-UHFFFAOYSA-N	NCCO	remove	96.2	151.61	51.36887:44733 52.01506:48576 52.85945:31581 53.73558:16123 54.93973:70462 56.9584:107572 57.84851:144123 58.88566:1680569 59.99396:152743 60.92362:194603 62.17609:14490 65.45217:139369 66.06729:188259 66.89558:28859 67.78066:35979 69.04654:24179 69.9494:85825 71.034:63031 71.9615:89467 72.92194:7755672 73.84904:733574 74.87284:1778664 75.93385:137748 76.95282:96869 78.94621:41238 79.81831:12416 …	17945720	21937470	21709310	25726220	22006470	20400740	19092760	28708910	29042500	29451270	20152330	30437220	33439650	31764610	23718130	22061110	24493210	16842160	29925360	22710460	31863730
495	22.142	1241.63	147.059	Methylmalonic acid; GC-EI-TOF; MS; 2 TMS; BP	Dicarboxylic acids and derivatives	ZIYVHBGGAOATLY-UHFFFAOYSA-N	OC(=O)C(C)C(O)=O	remove	89.6	53.31	50.94901:96346 51.86283:115026 52.90133:63083 53.92802:57376 54.94652:125347 56.92606:249804 57.93934:292425 58.89256:902071 59.95607:118869 60.87688:88853 62.04506:27580 63.03617:39341 63.55048:12669 65.33144:110420 66.05753:502638 66.94076:72630 68.92767:17877 69.92102:107737 70.9686:146500 71.82021:240773 72.91392:4189526 74.00091:1456412 74.91283:914496 75.92902:196740 76.98006:8314 77.99228:…	8829751	10162400	8987068	10330620	8391418	7972343	7864516	10558860	11050690	10212080	8233501	11269710	13610610	12242390	8997415	8242054	8641576	6352540	10120210	8442182	11212040
496	22.143	1241.72	74.9297	DIETHYLENE GLYCOL; EI-B; MS	Dialkyl ethers	MTHSVFCYNBDYFN-UHFFFAOYSA-N	OCCOCCO	remove	82.5	38.49	50.43127:38931 62.98233:38894 67.96259:10600 74.92969:7078798 75.99508:517652 132.09143:468007 176.11911:51527 204.22584:28371 206.95334:7760 208.01387:7394 221.17864:86436 280.95432:9580	5398740	6610378	5645838	6641053	5427934	5332042	4906294	7019502	7540838	8517089	5955027	7360204	7865242	7750214	5784443	5342471	5452422	4035712	6503767	5438249	7173321
500	22.306	1244.56	171.105	urea	Ureas	XSQUKJJJFZCRTK-UHFFFAOYSA-N	NC(O)=N		92.1	247.87	50.12692:20041 50.67775:41150 51.18899:30585 51.96348:85056 52.93017:18894 53.89791:14783 54.74139:14688 55.25378:24940 55.99751:259710 56.96381:59200 57.9201:76597 58.92106:44494 60.02655:38612 60.93304:31219 61.94393:6562 62.78624:29902 63.29435:25729 64.00733:104585 64.82599:36620 65.94577:279272 66.84964:34520 68.93671:94073 69.91172:109551 70.70166:71253 71.22144:71855 71.97452:112256 72.962…	2877.28	1954157	7544.77	8700.22	6673.88	9784.78	9177.77	1525756	1675474	5161.71	1986375	2236421	993289	1839634	2227918	2840435	3856737	2760113	2554828	2025148	2178.53
501	22.348	1245.15	147.046	BIS(TERT-BUTYLDIMETHYLSILYL) ETHER; EI-B; MS	Disiloxanes	FGTJJHCZWOVVNH-UHFFFAOYSA-N	CC(C)(C)[Si](C)(C)O[Si](C)(C)C(C)(C)C	remove	88.9	52.11	50.99801:63378 51.88971:168588 53.96597:24940 54.98883:76870 56.98262:62077 57.90297:177262 58.93496:416563 60.0102:116861 60.9452:63127 61.74877:12550 62.96616:53826 66.22709:654565 68.78709:220931 69.32957:200998 70.01049:59100 70.99028:214202 71.94276:245955 72.9495:2535186 73.94579:849565 74.903:476154 75.97531:51737 76.99014:14913 77.98101:329970 78.97851:117860 80.0517:19815 81.18722:12141 …	574157	3323182	756678	632245	693541	720663	774001	265488	377399	861263	3187600	432270	751330	637491	3150891	4799607	6309125	3742198	3181130	2860014	375922
502	22.351	1246.24	149.108	Unknown	null	null	null	remove	null	39.14	52.97612:2417 57.88123:4869 62.61564:2587 65.09981:5632 67.6302:3199 82.88958:4451 85.01631:12773 90.22121:1108 91.03538:2909 92.09421:3051 94.258:559 97.01832:5705 98.00826:4069 104.20021:6607 112.04806:3179 113.98021:3666 115.98666:874 117.0632:1624 120.07088:2886 122.5115:2226 123.1963:354 125.00505:1644 126.11064:1530 127.9986:4605 131.00069:1710 134.14746:3719 137.02582:5863 139.11511:2086 1…	59976.4	243951	121615	64544.8	75418.2	89647.3	90112.7	69565.8	73158.1	83722.5	233388	70285.8	85414.7	57462.1	247943	352724	459834	301411	180798	246860	53696.2
503	22.331	1246.09	157	Unknown	null	null	null	remove	null	21.92	50.10608:1732 53.85439:841 54.85576:14637 57.90086:9229 58.93865:126240 60.91663:10366 61.74676:10119 62.9027:34202 65.95:40087 67.02586:26904 67.90328:6550 68.59714:1208 69.10068:37175 69.97119:105910 72.92117:276579 73.93033:28657 74.88625:126523 75.99132:39188 77.98601:96504 80.06546:19479 82.87505:288 87.04442:36148 89.10043:10264 90.17173:16932 91.91731:9065 92.93132:7855 93.78809:1056 94.45…	16662.3	56396.4	9432.07	9514.83	14744.7	10443.5	11514.5	45491.7	39012	5887.76	55847.3	66159.2	31521.8	8180.36	51299.8	78548.4	112820	80833.7	84777.7	57418.3	8288.11
504	22.312	1245.96	171.09	urea	Ureas	XSQUKJJJFZCRTK-UHFFFAOYSA-N	NC(O)=N	remove	85.6	87.33	51.86072:84667 52.86964:11760 54.92373:55616 55.90974:53201 59.97157:63320 63.44726:37447 64.00436:133331 65.92373:319101 66.57398:66614 67.89268:8913 68.87267:53487 69.94515:128832 71.89766:111090 78.01115:5444 79.80332:23977 83.02306:11579 84.09644:52680 87.04423:188979 90.132:6719 92.98341:12432 98.63895:522120 99.13991:547792 99.99834:179764 100.96587:70420 101.70828:19827 103.47262:15500 103…	3047.64	1964030	7544.77	8646.54	6849.09	9634.87	8469.81	1539231	1671821	5167.67	1989013	2222317	977270	1824535	2223969	2835332	3860438	2762329	2555332	2044069	2258.66
505	22.348	1246.22	147.071	Urea; GC-EI-TOF; MS; n TMS; RT	Ureas	XSQUKJJJFZCRTK-UHFFFAOYSA-N	NC(N)=O	remove	91.4	35.93	50.35284:16085 51.89307:61967 52.87336:9937 54.97179:58560 56.82381:61481 57.35792:87578 58.03309:48635 58.8714:162440 59.93603:36233 60.87966:34180 61.94769:3103 62.82204:26820 63.7732:47213 64.62645:30443 65.57288:165597 66.26057:169955 67.10329:24029 68.00018:3109 68.92575:75997 69.95394:91774 70.95381:68881 71.88982:70102 72.93489:1439569 73.9587:285152 74.93076:218234 76.08189:36881 78.92331…	581059	3323182	807543	613470	693541	720663	768354	435951	480793	861263	3170190	564569	768101	709519	3130605	4799607	6309125	3742198	2045413	3395437	375922
508	22.356	1246.52	69.8903	Unknown	null	null	null	remove	null	22.23	50.09052:17301 50.89842:9079 63.83477:35495 68.81165:2840 69.89034:55705 75.96461:35261 79.0068:12506 82.86822:5605 83.92197:31087 84.98245:13640 93.79408:3729 96.01033:16966 99.45591:17452 109.86183:11789 110.46019:16442 113.0768:24198 114.18327:53354 122.03816:2398 122.93282:7069 124.17809:3514 139.07057:5872 140.91571:2197 141.93318:8237 142.76907:701 151.0134:162 153.095:1143 156.30515:4825 1…	30246.9	230472	87621	40956.1	41055.7	37649.5	47862.5	76508.8	82694.7	52165.7	197132	128717	78048.7	157533	151970	288949	328697	257110	242266	212937	37118.2
510	22.491	1248.96	76.9528	BENZOIC ACID MONO-TMS; EI-B; MS	Benzoic acids and derivatives	VFFKJOXNCSJSAQ-UHFFFAOYSA-N	O=C(O[Si](C)(C)C)c(c1)cccc1	remove	85.9	46.89	50.10406:20855 50.86295:102550 51.87831:21878 62.29548:8235 74.79524:188066 76.00143:44726 76.9733:405221 78.07671:39292 79.01706:21877 81.01373:11708 83.00351:13282 88.14688:8741 92.94046:2783 93.97236:8586 97.69512:8346 104.90035:592867 106.75954:9874 109.21199:2521 122.0623:16865 123.01974:4862 124.0383:1274 125.04508:3718 132.11029:33509 133.1066:48403 134.11566:20952 136.10837:54358 139.0062…	330065	709345	614308	566885	522332	552412	573459	486905	598185	218786	539223	538904	469380	562995	498290	570874	547151	549424	637562	585099	256424
512	22.491	1249.2	132.076	urea	Ureas	XSQUKJJJFZCRTK-UHFFFAOYSA-N	NC(O)=N	remove	87.7	120.29	50.94503:2553 51.8913:23246 52.98413:22510 54.0226:4002 54.85714:14602 55.90835:11881 57.08174:22931 57.88632:5187 58.90844:62939 59.81928:14549 60.92925:25944 61.81374:7837 62.87896:7635 63.82029:40485 64.8011:16924 65.53829:44089 66.195:44294 68.92644:29744 69.8804:24742 71.00301:14220 71.83758:20853 72.93391:617936 73.90322:99866 74.86736:255037 76.0295:72285 76.98926:85434 77.99892:64980 81.9…	141516	191223	173950	212371	199778	176431	178412	137178	163514	148274	160692	159732	162924	162683	160058	173577	164884	133650	161765	178456	161886
513	22.492	1249.22	131.031	benzoic acid	Benzoic acids	WPYMKLBDIGXBTP-UHFFFAOYSA-N	OC(=O)C1=CC=CC=C1	remove	85.1	57	50.14722:13960 50.88:88367 63.32678:13004 63.84753:50115 65.96217:83448 70.86884:35028 76.97146:294615 78.02252:110183 78.98973:55778 79.92824:4553 80.80006:7964 81.57595:13490 82.13998:8323 83.0001:17877 84.76733:8986 87.00492:71414 91.96092:5145 94.97604:37639 98.94491:93959 101.03094:19565 103.99963:4497 104.94961:413484 105.91677:25054 110.00659:9311 110.89524:11226 113.08594:48521 114.1076:5…	1367009	1453400	1446011	1464929	1345826	1389613	1390521	1205679	1404072	1273629	1341738	1360776	1420337	1423604	1396014	1416004	1384433	1229360	1451438	1440454	1459625
514	22.496	1249.11	147.111	Unknown	null	null	null		null	18.34	50.15003:22468 50.95496:42381 51.94955:15682 52.89061:6216 53.86985:1936 54.94817:46943 55.83857:3689 58.95959:15037 59.92811:4390 60.82418:20399 62.10696:1441 62.94036:4526 63.63912:2438 64.84604:3016 66.0553:3492 66.70459:14303 67.23876:11717 67.88962:2329 69.95616:8472 71.85924:9808 72.94755:494005 74.18847:42426 74.98007:161987 75.93127:15527 76.47506:113101 76.98185:90541 78.89911:21066 80.1…	215763	349047	1355957	1627373	1373262	1395148	1436347	273566	312556	229895	355417	320998	295172	348385	266063	282080	296711	264364	225880	317738	265630
517	22.594	1251.21	100.02	2-ketoadipic acid minor1	Medium-chain keto acids and derivatives	FGSBNBBHOZHUBO-UHFFFAOYSA-N	OC(=O)CCCC(=O)C(O)=O	remove	89.7	210.25	50.18528:24466 52.94745:40364 54.8987:206626 55.8544:161318 57.91721:28388 63.02964:6488 63.94683:3117 67.58051:271770 68.08328:278467 76.97852:74360 80.03802:12548 84.98576:16188 88.98992:1137760 89.95206:86856 90.97577:49565 92.96712:11528 94.19431:9907 96.05313:197698 97.10824:22851 98.05643:22571 99.0301:150376 100.02008:1566086 104.93952:53966 105.48169:26456 109.27449:6091 110.1364:6231 110…	1173185	1920348	1750375	1839719	1676192	1876742	1913206	1623125	1915397	1114519	1696479	1812670	1789531	1934849	1777059	1971224	1754226	1614953	1919645	1978477	1341432
523	22.631	1252.01	72.9225	Oxamic acid; GC-EI-TOF; MS; n TMS; RT	Alpha amino acids and derivatives	SOWBFZRMHSNYGE-UHFFFAOYSA-N	NC(=O)C(O)=O	remove	83.4	64.55	50.88773:24408 51.87933:21516 56.86982:3486 57.38904:157194 59.91033:16802 61.80159:14880 63.57158:4453 65.92008:183914 70.88204:43193 72.88813:646984 76.90936:79085 79.9652:9360 84.68248:5226 85.30662:18612 86.92847:26364 87.99152:61980 92.98255:13359 94.14692:3176 101.02005:38587 102.0884:29693 102.96705:47032 103.96348:9766 104.94959:72856 106.04066:2656 107.02013:2395 108.89674:5282 110.03996…	15094660	19506970	17075340	17367910	16184800	17179360	17571100	16138230	17796690	13963070	17250970	17519000	16235400	18130050	16805560	16961600	16582070	15054340	17188410	18527570	15819120
524	22.631	1251.99	116.03	2-deoxyerythritol	Secondary alcohols	ARXKVVRQIIOZGF-UHFFFAOYNA-N	OCCC(O)CO	remove	84.5	200.66	50.48727:30875 51.07258:24397 51.96965:118466 56.9532:86992 63.19159:15914 66.06097:1297331 70.95936:93242 71.72496:134485 72.91011:31184 74.04063:13370 76.97388:101030 78.96377:28236 82.82644:9738 84.21151:20517 86.59514:190905 87.13478:222334 87.99622:462566 101.96854:150383 102.98548:1295660 104.02722:49455 104.90982:79821 106.77613:8268 109.08214:9645 113.07983:7226 114.02337:10166 114.99295:…	2544719	3002751	2648869	2721908	2584601	2643267	2672391	2601307	2890565	2293838	2807179	2822816	2595329	2848311	2778121	2802552	2730888	2541421	2954340	3023265	2649902
527	22.754	1254.77	203.08	1,6-BIS(TRIMETHYLSILYL)-1,3,5-HEXATRIYNE; EI-B; MS	Trialkylsilanes	WFRYFVIBFUVRKZ-UHFFFAOYSA-N	C[Si](C)(C)C#CC#CC#C[Si](C)(C)C	remove	73.7	229.47	50.09559:9605 50.95327:15186 52.83983:2055 64.90019:11068 66.99227:15620 96.91316:6846 106.0494:9795 109.09061:11136 116.27382:646 128.99649:1017 142.05276:2816 151.61632:4764 161.99393:4581 176.14299:25302 176.96497:2088 186.14902:2846 187.03967:24041 187.90991:1878 191.96739:978 192.87659:1908 201.01215:9172 202.08232:7715 203.06436:518859 204.08673:52510 205.15161:636 215.14537:2007 216.79759:…	811527	674807	540929	478659	522086	533905	693036	655493	724012	803490	711637	695208	595134	731193	822916	841596	602622	681506	645427	806560	720244
528	22.857	1256.59	228.1	Unknown	null	null	null	remove	null	49.5	52.02312:10667 58.9694:17909 60.95208:1111 65.06175:9902 66.9064:1531 73.97655:1558 76.895:54620 79.01016:17984 84.19846:3717 86.93476:3815 87.75183:1811 91.51251:12514 96.88711:4094 100.79066:989 106.97573:3945 107.83016:2488 111.06136:43506 114.72606:4034 115.2345:4611 116.36402:9892 119.18229:10731 120.00365:1032 123.95509:4740 126.95113:8649 133.94548:6998 136.13057:958 137.96892:343 141.0363…	98280.4	199862	445980	646644	577667	796863	695070	114606	135855	70184.3	197494	127124	132956	146621	113210	118205	108034	116313	119503	333371	98816.2
529	22.863	1257.19	111.042	Unknown	null	null	null	remove	null	48.09	51.06878:30489 53.93053:14143 54.89974:45238 59.92138:3236 61.95161:11273 64.47639:61091 65.14123:57918 71.89454:36642 78.02404:73400 78.97916:5205 80.07076:6220 80.96113:8371 83.95846:9031 90.05364:18372 92.51752:12772 95.10312:6429 96.0483:8167 97.86054:39413 98.52401:28045 104.92158:12102 109.95443:87522 111.05368:361903 114.98109:19173 116.05446:34264 120.04509:13497 121.99096:20106 122.90192…	53724.1	375574	987411	1575079	1417024	2127793	1770118	95164.6	126521	13076.1	359090	101804	178424	118027	88829.7	75834.6	77474.2	67415.7	54513.3	587943	16602.2
530	22.864	1257.22	72.8742	Unknown	null	null	null	remove	null	26.55	50.28142:7820 50.93779:13718 51.86614:5577 53.01093:5863 54.06356:3350 55.85786:1408 56.95527:79078 58.78256:14441 60.16855:6426 62.82183:6620 64.90976:15813 65.84719:8353 68.89829:8354 69.97515:4316 71.08462:7623 71.80418:12919 72.87424:415998 73.93227:13822 74.92392:52503 75.98969:11357 76.91114:56749 77.94813:10336 80.28753:11273 81.22502:5563 81.98434:5187 82.86886:16875 84.50838:16923 85.555…	502097	2795447	6814764	11031470	9415069	13190150	12730510	835600	1114857	197404	2803955	977945	1437213	1064408	816027	760673	753585	614639	668920	4017986	273044
531	22.865	1257.26	335.989	Unknown	null	null	null	remove	null	313.16	55.889:62091 57.91871:544580 58.90768:312548 60.98406:116842 62.97416:129132 63.86415:51178 67.95948:8001 68.87152:902725 72.92608:1261206 74.92051:533832 75.97041:91835 76.90501:392744 77.96494:19569 78.94858:137000 80.02403:21757 86.04175:45108 87.94675:191184 88.99142:109917 90.89281:347284 93.76588:12964 94.3654:11098 97.11994:6298 99.09637:22927 99.99961:67919 102.94389:126139 103.93859:4712…	1225.12	2041435	5813004	10179760	8513387	12811330	11476180	459879	626828	10553.2	1953313	544909	1117995	740506	515635	436475	466266	328289	306457	3710079	12115.6
532	22.865	1257.16	109.941	pyrophosphate meox2	Non-metal pyrophosphates	XPPKVPWEQAFLFU-UHFFFAOYSA-N	OP(O)(=O)OP(O)(O)=O		90.7	2953.96	54.86893:19237 56.01648:12541 56.91037:107477 57.90141:127423 58.9269:104567 59.91931:48189 60.87754:23623 62.05227:3127 62.89045:27066 65.87439:23912 68.97527:16262 72.89994:530786 73.83424:37308 76.05949:9834 78.02064:50461 79.03413:24943 79.84457:15113 85.8719:8486 87.42933:17266 88.04556:68089 89.00188:30541 90.92776:87285 94.50394:3012 98.28937:3089 99.88162:24920 104.03358:15992 104.99769:1…	46129.5	11859980	30906380	52029380	45077460	62125540	60523460	2818139	3689995	77412.2	11326610	3089504	5938375	3931808	2691715	2327234	2514398	1667514	1600742	19295060	128518
534	22.867	1257.73	108.97	Unknown	null	null	null	remove	null	11.05	50.11726:7090 51.89668:3823 52.85283:6988 55.98342:3197 57.91845:103423 58.84272:268 63.87977:5726 69.91953:26428 74.91842:34208 75.96333:23966 76.911:68147 77.93855:2675 80.86051:7502 89.84528:1433 91.58518:8401 92.10121:10932 95.05743:1762 98.94276:1300 99.95426:4401 100.94071:1088 102.05705:4840 104.32464:2337 108.97029:36865 117.05882:2126 120.87706:4609 124.39488:3542 126.27282:3382 127.0839…	16567.2	62983.1	112485	187580	128046	253264	114840	46443.2	47805.2	10183.8	102629	48514.9	79024.9	50808.7	58283.5	48721	38116.8	39278.4	49829.4	131212	15210.5
541	23.096	1262.44	74.44	Unknown	null	null	null	remove	null	7.39	51.05682:7859 51.97024:3405 52.89107:4640 54.0493:4675 54.86551:9197 56.96806:8607 57.92158:1739 58.50489:9186 59.92386:4047 60.91045:2954 63.88602:3231 64.85175:4631 65.52944:51 66.86125:63 68.97459:7403 69.89895:9110 72.03033:33257 73.84214:8075 77.96957:20581 80.07201:2801 80.96145:566 81.87065:8444 83.97433:3952 84.80165:4044 85.38673:3821 86.07938:745 87.86341:1027 89.0023:8883 92.50044:5995…	301949	1864825	1501399	1820553	1311617	1751710	1731717	2099489	2434853	482030	2006846	2075029	1699498	2353338	2085866	1943352	1340392	1678716	1593646	1960850	404600
543	23.124	1262.97	99.9934	Unknown	null	null	null	remove	null	13.45	50.06761:9070 50.57342:14066 51.09324:7765 52.92613:5817 54.91395:11762 55.93119:1550 56.94587:64894 59.8304:9565 60.86401:6094 62.93449:10973 67.85943:1119 68.62208:6149 69.15538:10934 70.11515:4888 71.99095:23335 72.94402:94610 73.84825:9513 75.92719:5511 78.0248:28993 79.00758:2416 80.05878:3262 83.87357:12682 84.93132:4503 87.81698:159 89.48943:2004 91.12073:10884 92.06186:5109 95.89996:4210 …	91078.1	127191	129946	160447	130439	141314	130307	163894	152058	103726	120234	134579	164215	170300	116406	116963	142005	104075	147244	141018	144241
544	23.212	1264.24	147.05	Unknown	null	null	null	remove	null	12.95	50.82968:7743 52.94688:1962 57.91729:5554 63.10912:8865 63.85932:10300 64.64606:5236 65.2072:5035 76.94916:7035 78.02973:12020 94.91143:131 95.88705:1975 97.56706:2576 99.85915:5823 103.05573:3172 115.95393:1197 117.81795:320 123.99829:3445 127.2329:254 132.94125:3834 135.13084:3441 139.1987:1473 141.92569:6192 145.97781:3831 147.07098:10267 148.33844:4243 148.96722:7362 152.101:94 165.22736:2099…	63213.1	2657957	2233961	2474557	2000924	2377397	2577317	2199441	1439411	117466	2576092	2563432	1622296	2071890	7189459	2422171	1865475	2172328	2436941	2789556	131484
545	23.217	1265.03	118.03	L-Serine; GC-EI-TOF; MS; 2 TMS; n TMS; RT	Serine and derivatives	MTCFGRXMJLQNBG-REOHCLBHSA-N	OC[C@H](N)C(O)=O	remove	84.8	42.44	51.90107:20053 52.76706:35025 53.42433:16628 53.97172:46483 56.00409:30138 56.89543:27340 57.93291:254816 59.88386:118876 60.87372:333242 61.9833:19945 63.67374:6823 65.20052:17474 68.06418:33880 69.91025:180541 70.92374:42604 74.03967:294037 76.01452:236792 76.98888:93690 78.5442:3445 80.46242:139615 81.2893:79412 84.9855:31452 85.8801:78638 86.99173:37407 88.48755:69771 89.03931:43368 89.94898:…	12043.7	654024	539533	654590	500568	578084	609591	494950	330905	13396.9	574649	622020	357770	487420	1764869	644558	459387	519332	590447	685917	7912.82
546	23.22	1264.74	73.97	Serine_2TMS_minor	Serine and derivatives	MTCFGRXMJLQNBG-UHFFFAOYSA-N	NC(CO)C(O)=O		93	339.6	53.6839:41419 54.2107:45892 54.87019:247970 56.84976:1903839 57.98482:471356 60.94745:99328 65.0672:19247 66.65225:78664 69.93095:78588 73.97226:1788904 76.0017:395549 80.56588:998993 83.04882:38848 86.9604:195945 87.46711:220970 88.03619:163173 89.03576:287921 90.01258:30399 91.05208:159044 92.95075:25356 100.01183:668546 100.99946:23082 101.93533:72285 102.98976:2069406 104.98424:112351 105.908…	35846.1	2467422	1909978	2346451	1839899	2059598	2203351	1777309	1163550	60394	2067737	2290282	1353538	1709258	6332350	2103859	1601772	1751161	1989931	2408077	59342.5
547	23.222	1265.08	72.9258	Unknown	null	null	null	remove	null	69.15	50.30701:19479 51.94178:36637 52.94826:37185 53.77397:34257 54.93178:130994 56.83395:1864502 57.95173:383593 58.93165:788721 59.91618:217183 60.8537:454599 61.97682:28066 65.0528:34901 65.86224:101566 66.62371:408710 67.81448:54358 68.40076:79417 68.99831:112448 69.97618:233834 70.97478:79521 71.94276:88290 72.96076:12480953 73.99947:1293670 74.9583:3624114 76.03162:328205 76.93832:155287 80.4642…	1475021	19018930	16291610	18591660	14178990	16936490	18720680	14976400	9729393	57776.8	18044300	18105320	10382540	14374020	51124720	16890800	13251820	14693440	16831680	19920230	1068900
548	23.223	1265.17	116.031	Unknown	null	null	null	remove	null	29.21	52.80076:64682 55.87887:90754 56.89697:2020720 58.87415:401459 59.9476:135490 61.91423:56860 62.89753:28419 67.9183:93127 69.92105:104406 74.0032:380486 79.04145:37485 80.54601:1529745 81.92525:239503 83.87785:89471 86.99522:373085 87.9807:634579 89.03425:356409 90.0775:103300 90.94984:213585 91.98977:31787 92.95178:39445 95.021:28453 95.6526:112219 96.25141:33021 97.98882:51951 99.95493:521808 1…	82581	13730020	11574030	13595390	10459610	12521190	13389680	10609230	6744910	47829.6	12429220	13355430	7502634	10559930	38644990	12558270	9586563	11110880	11825620	14553150	75735.7
549	23.221	1265.17	117.08	2-TRIMETHYLSILYLHEXANOIC ACID; EI-B; MS	Medium-chain fatty acids	YQQCMSGNERDIER-UHFFFAOYNA-N	CCCCC(C(O)=O)[Si](C)(C)C	remove	77.5	30.12	50.28312:9284 51.21529:14604 52.00926:44538 52.72704:28156 53.92719:43728 54.92795:250799 55.63829:55434 58.95009:174796 60.85302:100104 62.95146:24740 64.7564:19165 65.69161:50537 68.24088:68246 69.03519:116025 69.99146:36500 70.98844:106418 74.91317:5320712 75.99599:342900 76.94201:247256 78.01889:11877 81.30006:87755 83.02882:39006 84.03704:82177 85.96073:48561 90.02634:37162 91.98185:18826 95…	28248.6	1707145	1418166	1702431	1312711	1560372	1647666	1321470	818782	34670.7	1442315	1633851	949666	1286820	4574150	1544015	1159751	1379343	1488078	1708368	32666.2
552	23.238	1265.79	177.173	Unknown	null	null	null	remove	null	19.24	50.11018:19881 52.81663:12410 53.77025:19371 55.71662:9161 60.89473:40279 62.01271:11873 63.89617:450 65.70169:9723 66.43297:21537 68.60149:41602 71.90298:93006 74.92403:216120 76.03426:8426 78.91164:29888 82.25942:64974 83.13273:14160 86.03008:202553 88.94112:43291 92.49849:36889 93.00383:24948 95.18938:9412 96.03905:37890 99.0019:14195 104.89244:44631 106.02039:6720 107.08775:7696 109.12003:404…	18063.7	122595	26713.9	31034.7	32747.8	30151.8	26045.9	9961.04	9474.07	11976.7	117166	42052.4	25526.3	30034.3	135323	124097	121008	92666.8	101662	117014	17045.7
553	23.31	1266.94	54.8864	OCTANOIC ACID TRIMETHYLSILYL ESTER; EI-B; MS	Trimethylsilyl esters	GRHSLTISTCPPAT-UHFFFAOYSA-N	CCCCCCCC(=O)O[Si](C)(C)C	remove	84.4	89.22	50.15487:10711 52.8817:10952 53.76492:7813 55.00119:142631 56.01833:18112 56.60498:16351 57.13384:42553 57.94335:11689 60.04649:12979 60.96761:60289 61.78191:9882 64.89818:10401 66.00707:24606 66.96242:52526 68.06046:4080 69.04938:27329 69.98681:11895 71.13961:31580 71.73938:14985 72.90862:942506 73.91185:73477 74.89952:729302 76.01147:32996 76.97327:56536 78.01666:49109 78.97372:21895 82.34152:1…	183669	252354	207628	221982	210415	207010	215611	206162	191694	157418	207973	222026	198212	228537	212156	179046	182531	199689	218293	215911	172856
554	23.311	1266.98	201.129	46224 similar to caprylic acid	NA	Like tag compound	Like tag compound	remove	86.5	151.99	50.92371:3356 53.97714:7265 63.74116:13631 64.25882:3236 68.99294:32289 71.82645:7888 78.03942:92731 92.98459:3038 94.07047:13976 107.01749:10652 109.08444:19858 125.85834:2275 129.04289:210648 134.89563:7273 136.10014:2441 140.02132:2086 153.30574:776 156.02748:7584 157.05351:34977 168.95647:822 171.21001:7103 182.1357:2942 183.46507:1301 184.2503:1028 186.16277:4722 187.08626:5294 198.93832:287…	459604	659931	634797	572489	534678	560959	581495	528805	579496	375884	561724	650687	625322	597458	589204	629491	601542	605895	616040	691561	509839
560	23.566	1272.49	180.042	NICOTINIC ACID TRIMETHYLSILYL ESTER; EI-B; MS	Pyridinecarboxylic acids	PYFBRRMHOWLGJH-UHFFFAOYSA-N	O=C(O[Si](C)(C)C)c(c1)cncc1	remove	94	417.6	50.11937:36812 50.9363:225685 51.99836:31746 54.92405:7255 56.77831:7453 63.05259:5835 65.99328:5470 66.77929:7405 70.99684:12445 71.94016:42697 74.91867:165176 78.02771:192714 79.00473:34074 82.34695:5452 86.63719:19261 88.97774:21979 90.4623:41973 95.85345:5965 97.62453:6978 98.19662:1629 101.05412:6036 102.06515:4698 105.05905:17329 105.97363:565116 106.97388:40181 116.98286:13959 117.99107:67…	1689900	1546817	1427238	1367188	1302424	1398260	1409657	1264470	1300927	1005802	1291209	1457054	1363982	1450207	1435829	1404179	1374813	1240920	1419950	1517090	1264142
561	23.567	1272.66	180.027	Isonicotinic acid; GC-EI-TOF; MS; 1 TMS; BP	Pyridinecarboxylic acids	TWBYWOBDOCUKOW-UHFFFAOYSA-N	OC(=O)c(c1)ccnc1	remove	91.4	370.62	50.24366:15952 50.91602:3744 51.93568:34798 52.87709:10732 54.03707:5753 54.86346:22358 57.94255:42462 59.80447:14249 60.87852:25454 62.78598:15770 63.91125:1516 65.89426:18755 66.74259:14186 67.29014:8242 68.8856:34288 72.03529:68735 76.04108:14920 76.92531:114223 77.93675:542354 78.95541:23812 80.80443:7468 82.80501:23909 83.50895:14815 90.02745:37007 91.87466:11797 94.92549:1539 98.41984:7956 …	1689900	1546937	1427278	1367188	1302424	1398260	1409657	1264470	1301256	1005802	1291734	1461895	1363991	1450234	1435399	1404179	1374813	1240920	1420074	1517090	1264142
566	23.622	1273.66	230.05	Nicotinic acid; GC-EI-TOF; MS; n TMS; RT	Pyridinecarboxylic acids	PVNIIMVLHYAWGP-UHFFFAOYSA-N	OC(=O)c(c1)cncc1	remove	82.1	64.69	50.26694:28029 50.97977:101540 51.9644:12469 55.02822:3519 55.94164:33132 56.9833:7666 59.58761:10696 63.87865:15329 67.66718:9906 68.78719:26860 69.32941:51677 76.96564:82855 77.97473:192620 78.97317:20983 82.83813:8388 90.00177:26075 91.13317:25453 92.34285:13748 92.97747:17423 94.2597:5243 96.88205:697 98.19601:8117 104.80248:3337 105.36845:1818 105.99014:223717 106.882:20644 107.38582:21653 1…	37907.5	43555.3	34392	27612.2	30765.5	35901.9	30415	38739.8	26899.7	31434.4	42429.6	41459	39786.8	37047.7	47103.1	48675.8	37914.7	36691.8	36764.1	36352.5	30729.7
569	23.714	1275.65	176.153	z double bin 32+1986	NA	Z artifact	Z artifact	remove	81.9	86.43	50.29659:19351 51.03437:1752 52.89862:8637 58.91546:77994 60.01404:27806 60.86126:19244 62.38707:3521 63.0789:2131 63.91478:3076 65.93606:23508 69.99129:31466 74.91614:87747 77.01158:870 77.94847:2890 79.00565:18553 84.00863:2454 84.90414:21113 85.98503:206180 88.42775:30770 89.70947:11806 90.24486:12944 90.9875:10766 93.79716:16483 99.53204:43523 100.10067:78094 101.02706:67416 102.11455:49448 1…	8797.12	395502	198775	240529	243247	305867	278955	392152	432404	8624.51	346674	375727	289346	398723	717537	550806	382021	470984	439107	425057	11659.5
570	23.714	1275.89	174.079	Ethanolamine; GC-EI-TOF; MS; n TMS; RT	1,2-aminoalcohols	HZAXFHJVJLSVMW-UHFFFAOYSA-N	NCCO	remove	86.3	16.95	50.09147:3483 51.88353:14575 52.76742:13925 54.88253:10444 55.9562:1410 57.87054:20637 58.91297:174975 59.99753:17373 63.87843:6083 66.27603:8625 67.97916:1289 70.79934:28137 72.90984:324291 75.94046:8527 78.90323:16323 79.8418:17517 80.90197:25331 82.0555:28172 84.85839:28663 85.91244:97622 87.00425:11771 88.96808:165537 92.97417:9133 94.13489:5211 96.02993:25456 97.76198:23567 101.98311:54704 1…	55843.3	5306699	2930216	3304117	3143296	3814500	3833089	5038529	5857075	55146.6	4980192	5100282	3640497	5504077	9736508	7479651	4835519	6500664	6293150	5562603	66857.8
571	23.715	1275.73	174.111	2-Aminoethanol	1,2-aminoalcohols	HZAXFHJVJLSVMW-UHFFFAOYSA-N	NCCO		96.6	926.01	51.89308:23745 54.96869:60107 58.89177:371804 59.9684:54910 68.27648:17713 69.86359:75385 71.01615:45480 74.03553:308392 80.1197:7073 82.12165:28479 85.04418:10126 86.00435:781027 87.00255:57566 88.94126:32813 91.0553:7737 97.01141:17144 97.88794:17731 99.99821:1138729 100.99644:59829 101.9622:29905 104.55781:15308 105.17165:18315 113.10134:47965 114.0146:144093 114.9947:8213 116.06281:73581 117.…	55843.3	5306817	2930197	3304117	3143296	3813713	3833089	5038529	5857075	53398.6	4980192	5100282	3640498	5504077	9735883	7479669	4835518	6500721	6293407	5561951	67762
572	23.715	1275.62	216.17	Unknown	null	null	null	remove	null	17.89	51.92868:10144 61.9275:104 80.00294:981 82.00061:2425 87.88273:1451 91.78332:3973 100.83768:5524 101.34287:13305 101.90161:2067 102.79409:2216 103.33862:915 129.08409:5729 146.07617:4728 157.6395:1205 161.00937:302 168.11925:2344 169.91882:1707 172.81795:7116 176.11166:8018 176.84125:3908 190.87053:7167 198.92387:4446 203.03143:402 204.6218:1399 207.0099:26815 207.98395:5718 215.46442:9598 216.17…	1874.84	29395.5	28891.8	39801.7	5664.6	7556.07	25345.7	3061.99	4260.83	2798.26	4573.5	19930.9	5096.15	2332.86	17974.7	8047.85	29162.4	5636.33	29575	6348.71	3928.69
573	23.718	1275.85	72.9096	Unknown	null	null	null	remove	null	20.86	50.76653:16130 52.88302:12475 53.86098:12201 54.88197:58785 57.00933:75618 57.89832:83613 59.90487:44723 60.78685:46838 62.01231:4453 66.19717:9527 66.9575:19079 68.92975:4053 71.9026:57840 72.92958:4036428 74.94344:220574 75.9915:39275 76.97148:19576 78.942:10872 79.95317:12214 80.88196:21218 82.48171:31763 83.30189:16729 84.02689:21633 84.98744:23854 85.95164:378988 87.04874:257255 87.98948:457…	294654	3431877	1792077	2169737	1908295	2516365	2350724	3237316	3905707	191189	3082671	3124792	2380059	3570842	6187427	4511008	2905456	3620064	3764224	3612979	264649
578	23.818	1278.01	225.095	Unknown	null	null	null	remove	null	70.09	51.8494:4922 55.95365:1848 57.94204:25612 59.90504:7728 62.24535:1881 63.97265:14188 64.80968:4548 67.57796:2461 68.87996:59434 76.90041:49332 78.018:8894 84.90764:1011 88.06684:684 90.93173:6990 94.74815:16037 95.27451:4788 96.9238:5615 98.4467:9879 98.95816:14207 111.94949:3876 120.98758:4297 125.98939:155 131.02152:51015 136.9782:28112 139.19203:10419 142.02795:1528 145.11836:1186 149.88185:33…	1719.72	116905	259767	382639	280188	373627	391015	35480.6	42126.7	1917.99	103475	36111.3	44271.7	35324.1	53717.8	44707.2	61071.5	27946.4	31555.5	144429	3070.76
579	23.82	1278.02	241.074	Unknown	null	null	null	remove	null	58.95	50.24721:16900 51.9334:18174 52.93202:7736 57.32505:3265 57.96822:65206 58.91333:6857 59.8978:10386 61.10432:14436 61.82511:571 62.86028:6290 65.02274:4831 66.14735:10259 68.92137:23842 70.82226:4891 71.33492:3610 72.07366:9105 72.94888:52670 73.87526:6611 74.94106:40272 76.01388:12390 76.98799:2900 78.007:6266 79.92023:6678 85.11388:857 91.08346:18026 92.24321:7599 93.00298:6431 101.19802:9980 1…	1658.34	193124	404901	537971	488265	543975	542307	40249.7	57827.4	2171.21	150404	51036.9	81476.6	56555.8	67381.6	66630.8	80590.3	58250.6	40789	223508	4205.57
580	23.82	1277.97	109.95	Unknown	null	null	null		null	159.4	50.11136:6897 52.9233:4392 54.8801:7136 57.87019:146658 58.79366:26457 59.30014:25839 59.95694:37165 62.98974:17813 63.88828:29330 68.90186:162220 69.88709:12032 71.00903:6008 71.89136:5632 72.94784:176114 75.93269:10325 76.93837:49240 77.9285:22587 78.93555:10113 81.9483:4339 84.81434:2431 90.96114:54577 92.90042:16048 93.96448:3609 101.93285:3815 102.91236:40797 104.17789:13454 105.05519:35264 …	23558.8	745185	1643741	2383112	1925764	2423341	2363645	237664	217625	8504.93	657854	257049	339198	222484	278178	246613	400669	201679	194272	842124	11816.3
582	23.88	1279.29	190.149	Unknown	null	null	null		null	28.36	51.88267:20364 57.97074:6999 58.91602:8610 59.87415:10717 62.27456:7366 65.96545:2467 68.9288:143626 71.89518:4005 73.97225:5947 74.90466:76058 76.87639:6425 78.86634:17921 80.96604:15292 86.39218:7343 88.99319:4156 92.95123:6146 94.97959:6386 101.15457:9505 102.06747:3547 102.94646:1629 103.93209:6578 112.12443:4039 113.93123:2728 115.49208:12609 117.03887:45577 117.94087:4617 118.97164:12001 12…	5425.86	109782	111931	111581	93628.6	104376	91942.6	152627	164511	10958.3	120517	125808	223209	211585	139871	151856	138948	166830	160203	115178	12367.7
590	24.013	1281.98	58.8389	Unknown	null	null	null	remove	null	34.35	52.932:2950 54.92127:38772 55.89939:40939 56.83706:44387 57.3672:87271 57.94864:106148 58.89494:219976 60.00828:44613 61.02822:35904 61.90822:3754 62.78929:2205 64.28235:4571 65.87934:5660 66.47807:22311 66.98533:14378 67.95584:10705 69.90474:28483 70.82247:16867 71.32814:18729 71.8651:50783 72.94704:2183973 73.99472:192129 74.90859:286933 75.9803:29606 76.94204:18345 77.92367:14296 78.95677:2577…	47506.1	237949	348558	377104	328189	331124	193360	139259	130835	42353.1	155816	146902	173181	102630	192334	228928	287890	203883	167633	143739	23928.6
591	24.011	1282.07	72.93	1,3-Dihydroxyacetone dimer; GC-EI-TOF; MS; 2 TMS; BP	1,4-dioxanes	KEQUNHIAUQQPAC-UHFFFAOYNA-N	OCC(O)(C1)OCC(O)(CO)O1	remove	83.7	26.58	50.17528:7396 51.89673:24501 52.92106:5321 54.91302:32256 55.91893:37853 56.85967:5272 57.88496:76926 58.88904:234998 59.94537:28755 60.96471:51387 61.80445:2731 62.67766:6270 65.84395:10618 66.88868:10779 70.01253:25812 72.94861:2401275 74.14091:215322 74.94379:241153 76.89872:28521 79.02143:22320 79.9474:10009 80.78205:4396 83.19289:10737 83.99481:34950 84.85599:9973 85.93251:55234 86.96674:597…	548214	1969235	3620617	3675170	2796334	3550066	2312651	651034	831315	241661	1192978	1011609	941781	546181	1490157	2253969	2574837	2075542	1908882	824267	514272
592	24.011	1282.16	159.159	L-Leucine; GC-EI-TOF; MS; 2 TMS; BP	Leucine and derivatives	ROHFNLRQFUQHCH-YFKPBYRVSA-N	CC(C)C[C@H](N)C(O)=O	remove	83	58.84	50.81813:14970 51.86986:8852 52.98495:7029 53.81859:2616 54.4539:31835 55.0302:38313 56.01419:55226 56.92495:39870 57.93492:39690 58.95488:266720 59.9854:63065 60.90413:22198 61.94169:6256 62.91732:6149 63.45996:14633 64.02037:16729 65.88835:9185 67.02457:12638 67.96204:4653 69.95978:39391 70.9688:4224 72.90076:2502118 73.99795:240286 74.90837:248007 76.04584:27574 77.01861:57011 77.98332:17532 7…	90426.8	596967	1008233	1014760	803319	932726	612163	323263	305636	55752.1	395598	380027	389423	326911	477413	657175	776524	671242	604324	331555	91943.9
593	24.018	1282.95	158.154	isoleucine	Isoleucine and derivatives	AGPKZVBTJJNPAG-WHFBIAKZSA-N	CC[C@H](C)[C@H](N)C(O)=O	remove	89.7	233.98	56.91684:45960 60.10273:45907 71.60989:53285 75.98164:32021 79.91315:14531 93.41038:13905 100.02692:270565 102.05325:378035 109.89751:269298 114.17236:21566 131.97624:50487 147.04416:488647 148.06512:60375 148.94405:64270 155.06158:84170 158.12039:5511092 159.1391:253130 160.14368:174275 171.92964:10257 184.22426:8340 215.65071:23048 216.19983:13632 218.06975:152221 219.07973:57446 219.99797:2165…	19500	3968996	6365820	6920225	5182511	6484403	4202163	2109695	2186494	18344.9	2753743	2790350	2538327	2361964	3545124	4960165	5534608	4418869	4417951	2315420	20548.7
594	24.019	1282.05	158.118	L-Norleucine; GC-EI-TOF; MS; 2 TMS; BP	L-alpha-amino acids	LRQKBLKVPFOOQJ-YFKPBYRVSA-N	CCCC[C@H](N)C(O)=O	remove	95.2	454.93	50.10605:7196 52.92635:15794 54.93298:40759 55.93166:70957 56.90362:31756 57.88934:137281 58.42041:182577 58.9674:303666 59.95751:70448 61.02661:43774 62.3854:11383 63.77714:12640 65.85003:16176 68.96722:150547 69.97607:61840 70.65496:19364 72.91747:3282269 73.98806:311651 74.91781:410841 76.06676:38283 76.96716:62905 78.02386:18985 78.94376:18038 80.64:14875 83.02322:15075 83.97379:26052 85.0375…	16466.7	3968996	6366262	6919249	5182511	6481502	4202166	2109691	2191534	18344.9	2754841	2790350	2540014	2361964	3541698	4960165	5534666	4418869	4417952	2316843	18468.9
595	24.02	1282.32	158.11	Leucine_2TMS	Leucine and derivatives	ROHFNLRQFUQHCH-UHFFFAOYSA-N	CC(C)CC(N)C(O)=O		93.1	678.21	50.74685:13079 55.86776:42057 56.94942:45583 58.90752:234714 60.07543:46780 75.99253:32050 83.00155:44798 85.95078:11881 100.07409:69096 101.16124:31317 102.07726:190772 109.97883:114113 114.97725:80861 116.0962:112081 127.87044:57680 130.08858:100789 133.04341:101693 141.14296:10706 142.00781:77560 144.14464:9331 146.10712:20089 147.04182:487524 148.9236:64315 156.00647:27303 156.53336:31976 158…	16466.7	3968996	6366262	6920225	5182511	6481502	4202163	2109691	2191507	18344.9	2754841	2790350	2540015	2361964	3541698	4960165	5534666	4418869	4417952	2316843	18605.8
597	24.085	1283.86	321.02	Unknown	null	null	null	remove	null	142.08	52.82607:4617 53.89481:446 64.78848:907 82.79627:3289 83.38532:3931 84.05028:1028 85.92024:4181 95.6355:1298 112.15668:824 130.047:44003 141.19542:1166 143.00993:920 143.96274:9388 146.01633:1388 170.1772:780 170.94826:5786 187.91507:15448 217.08099:610 230.21938:1385 231.0143:235786 233.16029:33285 234.51457:2423 245.18211:3049 245.9153:7022 246.42403:4754 247.33649:6981 248.00092:4210 258.39652…	103.863	69567.1	30862.2	44506.3	47109.8	49006.8	56197	88013.4	93587.3	3694.46	72495.9	87145.7	96192.8	104692	71059.3	77908.7	62620.5	66286.3	70849.2	92101.7	3316.6
598	24.089	1283.87	319.12	Unknown	null	null	null		null	232.32	51.90419:12214 52.94376:3036 68.93919:577 82.91576:3342 83.93655:914 92.98057:1893 96.07293:1152 99.15015:1619 114.34906:20982 125.96304:1308 141.03413:2121 171.14389:5501 201.83086:472 202.35403:732 214.94644:3495 215.93082:3928 230.26573:839 231.03903:1178 233.09851:34854 248.19421:1820 249.5636:797 262.22717:8469 264.98196:1723 280.93008:748 297.97693:6100 305.6073:337 319.16083:315692 322.005…	1781.44	350624	219950	236228	217624	266436	295217	463222	506016	28791.8	383872	461466	435514	559220	434238	403556	337879	350872	399678	450276	23381.6
599	24.144	1283.92	297.57	Unknown	null	null	null	remove	null	107.98	50.29047:15692 51.0724:21459 63.7474:6287 64.7877:6120 67.65244:3814 78.01184:9942 84.0215:44523 128.03969:23767 154.15097:301 173.05412:28375 184.91585:3676 205.85948:32296 214.04495:6474 223.99979:8941 230.02449:5145 238.45872:3149 241.65408:3090 242.98224:2771 245.05716:1187 247.12155:301 251.00896:2985 257.90106:2367 258.63303:881 266.39392:2199 271.89331:1978 273.04096:5633 287.5665:3888 297…	49794.6	33088.2	84479.7	87673.4	68214.4	153099	53756.2	66759.9	89289.9	16969.1	57317.2	66263.6	57963.8	91131.7	68329.1	100886	71210.4	72864.8	93903.2	39192.3	14487.6
600	24.103	1283.71	131.02	Unknown	null	null	null	remove	null	88.86	50.28139:1846 61.52324:3119 84.71436:504 88.02949:2879 92.96776:9325 100.99892:2947 112.97483:6901 116.16217:5438 121.84378:846 125.15428:3126 126.07158:1767 130.054:13112 131.02002:194323 132.05778:18210 143.046:2161 154.76338:1147 163.92287:271 166.5938:971 168.09268:1287 168.91882:1134 169.85216:2596 170.60243:481 176.07631:999 182.16547:749 186.71692:1553 187.84612:15248 188.42049:13051 201.9…	235956	43038	163525	187225	195915	206928	174458	286970	7448907	363780	14800770	209264	5965750	7272026	214578	339922	217484	316835	342478	237433	262796
601	24.167	1284.88	209.947	Unknown	null	null	null	remove	null	73.23	51.03697:48635 51.97951:6898 52.9097:8549 53.77675:15247 63.8795:4797 68.08949:14543 71.82583:73667 81.9107:845 83.90049:35024 117.97218:6908 123.88588:1079 126.92936:1808 131.99387:366077 139.71205:3983 145.90491:17610 162.00764:7144 172.77371:11432 173.3477:7982 180.00299:30472 187.95888:6707 206.00757:81506 209.94707:110017 213.95561:23329 214.82164:6485 215.46991:19056 223.72714:38594 229.080…	35428.9	314222	174220	156062	474867	143283	310414	225288	194750	28114.6	305479	193190	248674	221212	290748	364363	384124	294335	235108	151245	25901
602	24.182	1285.78	190.031	Unknown	null	null	null	remove	null	413.4	50.06723:4038 51.56535:12961 52.07349:14070 54.87774:66482 55.87521:26387 57.91542:48737 59.93972:10187 63.78708:5349 69.98624:70630 70.94282:4748 75.97221:12977 79.88067:8013 80.87959:8557 81.79627:9458 86.32058:6622 91.01658:21517 92.85215:1261 95.1148:9829 95.94946:11714 99.00185:2275 101.01211:14956 102.17326:12422 103.96769:10247 105.01287:106108 108.40032:665 109.17626:3932 113.00526:15076 …	44279.3	1348093	1789121	1565570	1354422	1321980	1545155	773895	678817	23039.9	1164762	760579	491482	723993	808449	1087458	1066468	1125121	994407	1480272	29952.4
603	24.189	1285.84	87.04	Unknown	null	null	null	remove	null	324.25	51.90284:602 52.71796:7726 54.02935:11308 78.90634:48273 87.03812:164547 111.09788:3842 113.59989:9259 114.30816:9089 116.9864:42637 128.15648:30797 129.07494:10340 142.17297:2445 146.11487:9807 148.07695:13361 162.24971:5605 170.17714:1694 170.99394:528 171.68556:2277 173.0161:4683 173.88339:4866 175.05977:5960 176.00345:4709 202.85825:1385 205.02728:46317 219.90735:772 230.01916:869 232.30012:2…	186515	3849416	4693026	5284941	4990649	5667910	5589599	1867579	1874111	133492	3368433	1677855	1389915	1700906	2513081	2764493	2964813	2313271	2368868	3701989	158962
604	24.19	1286.07	301.049	phosphate	Non-metal phosphates	NBIIXXVUZAFLBC-UHFFFAOYSA-N	OP(O)(O)=O	remove	82.1	24351.4	50.86356:51686 51.93594:128544 52.83543:107535 53.79408:92186 54.85649:252936 56.85468:1269950 57.89792:593760 58.8828:1718765 59.93519:273250 60.85963:809996 61.94602:47920 62.8661:179913 64.85867:47128 65.91101:452449 67.96473:46632 69.89382:650938 70.93294:699778 72.86968:37463648 74.01782:9928613 74.91734:9540000 75.93948:845793 76.84011:844048 78.0155:184280 78.90564:634289 82.09596:127258 8…	995438	75748930	104191700	128704900	118049200	140584900	143883900	33682070	33812060	546975	69811980	32645580	25754560	32650320	52878620	58112480	60310720	49414610	49586570	84006920	594594
605	24.19	1286.1	299.018	Phosphate	Non-metal phosphates	NBIIXXVUZAFLBC-UHFFFAOYSA-N	OP(O)(O)=O		96.3	39707.6	56.84548:2222668 57.89329:1773936 58.87495:13182335 59.94199:1401079 60.84744:4487226 69.87598:2598721 70.92731:4136786 72.87273:411652256 74.01237:23980560 74.91774:20477454 76.87682:2874519 84.89383:3085338 86.86443:3611439 88.84637:4664444 90.79857:2268542 102.78024:15247064 103.91966:2646282 104.87431:8457236 106.82999:4403912 108.84237:1092747 112.91463:1356502 114.8709:22178728 115.96624:26…	8378168	611860800	840764000	944267300	875175300	995601200	986964300	287554000	275782000	3974061	578262400	262035600	200922400	266770100	429786500	463645900	503680200	400125200	395209800	673287200	5088741
606	24.19	1286.14	72.8734	1,4-BIS(TRIMETHYLSILYL)BENZENE; EI-B; MS	Alkylarylsilanes	NVRBTKMAZQNKPX-UHFFFAOYSA-N	C[Si](C)(C)c(c1)ccc(c1)[Si](C)(C)C	remove	80.7	1078.98	50.13599:12522 51.90414:11727 54.89198:39071 55.39445:55334 55.96599:37979 56.99781:119396 57.87152:24337 58.9139:140308 59.69736:8006 60.8569:69408 61.93291:7738 64.92786:13505 65.9221:7247 66.98527:8521 67.87687:4778 68.9136:5973 70.91973:93490 72.87335:2794982 74.0294:227731 74.93253:292603 75.87174:20624 79.99237:14735 82.92493:11314 85.08076:15819 86.0789:4057 86.94024:115333 87.75886:9117 8…	7756840	413600400	522168700	577410800	545597400	583962100	598800400	207567200	205805000	3428912	389437400	186048400	150793500	177497600	281343300	306923500	322706800	265137800	256174000	399461100	3798843
607	24.192	1286.27	72.8925	Pyrophosphoric acid; GC-EI-TOF; MS; n TMS; RT	Non-metal pyrophosphates	XPPKVPWEQAFLFU-UHFFFAOYSA-N	OP(O)(=O)OP(O)(O)=O	remove	89.9	22835.4	69.87673:859203 70.92163:1375931 72.84912:142778640 74.01905:8438223 74.96072:8128410 76.89333:268547 78.93778:290985 84.88075:866863 86.91982:1303698 88.8606:1503766 90.82897:836714 100.91295:397739 102.79806:4696163 103.91674:859413 104.89779:2532071 106.92358:1285615 108.84715:401129 112.92314:450054 114.90531:6377219 115.98926:829131 116.96231:2900674 118.93578:4400182 119.95696:625410 120.89…	7877260	412828000	521523300	577410800	545622300	583979300	598813100	206946600	205805000	3486745	388888800	185965500	150230600	176789500	281385900	306216600	321989300	265137800	256174000	398840600	3729828
608	24.185	1286.18	179.95	Unknown	null	null	null	remove	null	1728.04	50.91533:25397 52.83422:28236 53.64356:14789 56.87957:57395 59.9591:57774 63.95176:6602 64.99119:42348 65.91976:37005 68.05397:30382 74.00513:611262 75.99966:109233 78.88792:42969 80.56768:8268 81.97443:9247 85.99454:6176 87.95053:12833 94.91727:1257 95.90841:45546 105.96199:36197 106.89381:27621 107.94888:437701 111.96072:32219 121.94752:29632 123.99574:4108 124.95487:9418 127.09521:8775 132.892…	32981.3	1115634	1179335	1423968	1351865	1040298	1392119	482896	570854	16895.7	961700	436871	377406	527395	677398	835117	924438	682951	612039	941797	21908.2
611	24.199	1287.15	98.9331	Unknown	null	null	null	remove	null	37.07	50.08513:4331 50.93634:5193 51.87004:11028 52.89547:4905 53.97283:7885 54.91189:10032 55.99073:21187 57.89842:4249 59.97894:12246 60.92981:8319 61.45331:13050 62.05685:5938 62.87053:2764 67.9512:11912 68.77531:37179 69.27531:30349 70.04403:17435 71.03336:60520 71.8752:29164 73.97738:8233 74.89114:82143 75.92625:35638 76.57295:143845 77.07525:133852 77.96555:8209 79.85648:2249 80.91594:11980 82.17…	87956.2	466189	543094	684326	606271	722364	674493	241087	279702	61981.1	435791	258691	209598	253591	360565	370463	372065	316485	303455	488412	101660
612	24.296	1288.43	147.068	Glycerol	Sugar alcohols	PEDCQBHIVMGVHV-UHFFFAOYSA-N	OCC(O)CO	remove	92.5	63.93	50.23988:5032 53.91076:8007 55.96589:25150 59.90091:22966 61.64572:7985 62.30887:4079 63.14413:10292 71.10977:37632 71.92606:47677 79.02026:20949 86.96794:44249 88.49345:134589 90.9455:7942 96.8817:3887 100.95966:232246 102.98901:1157446 104.06571:31916 113.13856:19741 115.77006:83473 116.9763:1212926 120.2373:5380 128.59383:238889 129.10606:271160 130.15984:26230 131.66106:42533 132.97688:877783…	3722012	3787590	2206050	2527657	1955604	2617105	2676019	3408802	3594619	5560927	3277949	3297611	2703634	3834841	2743998	3817598	5535384	3605497	3920114	3459815	3908225
613	24.297	1288.43	147.049	Glycerol; GC-EI-TOF; MS; 3 TMS; BP	Sugar alcohols	PEDCQBHIVMGVHV-UHFFFAOYSA-N	OCC(O)CO	remove	98.1	94.38	51.9652:13417 53.95701:12422 54.59501:66190 55.14372:61147 56.04772:27382 56.89916:30553 57.83968:148426 58.90467:596365 60.24465:41488 60.9706:78688 65.75551:23680 68.52998:14720 69.07902:12046 69.99765:23664 70.92282:54912 72.89659:8949962 74.02948:672058 74.94712:701126 76.115:36064 84.94895:38104 87.04501:28790 87.97812:57634 88.95512:262860 89.87956:17685 91.07735:14258 99.06099:23344 100.92…	3722012	3787590	2132527	2355980	1929352	2468924	2534877	3400138	3570666	5560927	3277949	3215743	2703634	3773046	2743998	3817598	5480585	3576155	3920114	3459815	3907326
617	24.536	1293.8	147.014	METHYLMALONIC ACID-DI-TMS; EI-B; MS	Trimethylsilyl esters	LJDAAXOEMCESSS-UHFFFAOYSA-N	O=C(O[Si](C)(C)C)C(C)C(=O)O[Si](C)(C)C	remove	87.4	31.59	51.85774:43266 56.66397:5076 57.20118:5670 57.92669:22422 58.89142:86948 59.84495:1424 60.8649:5172 62.84714:7278 65.93542:149332 67.0042:12330 67.95433:2620 70.88416:16878 71.85416:34141 72.89902:173549 74.89314:13307 75.92834:1985 83.13594:7121 83.93748:16087 85.00995:6288 85.97362:24328 86.86011:12775 88.82706:21338 90.9595:6020 91.773:2900 92.91035:7658 98.1273:3997 99.04736:5445 101.98213:10…	33703.7	1588971	113284	121658	138176	113653	117276	125468	170548	20660.7	787394	187290	104454	134083	93197.9	199710	125281	109901	97708.8	219240	40789.8
622	24.683	1296.74	68.9331	Unknown	null	null	null	remove	null	70.8	51.86654:39835 55.07179:29452 55.90408:643704 56.912:13077 57.98358:277229 59.03117:26040 62.49795:7737 63.20809:1283 65.12019:2838 68.00142:69351 68.95817:1037336 69.94339:212951 70.66003:4073 71.17786:7522 71.92165:10745 72.90166:168269 74.88516:136643 75.95402:25600 76.97086:38691 77.92974:22025 78.95337:7135 81.00208:4165 82.99195:3760 84.00481:9754 87.17882:7087 88.15658:8231 88.87739:10462 …	43770.5	75724.1	79448.9	0	54767.3	68987.9	69587.7	1187965	2351077	63798.8	479960	947487	671668	3591604	450788	392233	67105.7	94206.2	29928.4	722334	68858.1
623	24.677	1296.64	55.9547	Unknown	null	null	null	remove	null	58.03	50.17726:5175 51.94355:12292 52.90995:9194 54.90945:7900 55.92058:574067 57.96101:185852 59.73128:5261 65.12214:10747 66.78661:11917 67.90501:2363 68.97541:36148 69.97838:119248 72.89966:42094 73.86922:32971 74.91398:16671 76.89333:15790 79.99427:6261 81.69198:3172 82.19312:3698 82.91183:7932 85.04726:64988 87.75224:12686 88.56788:4568 89.30466:7571 91.12151:5362 92.13141:7262 92.91994:5657 93.84…	36810.3	38520.3	33274.1	52708	42415.8	33264.2	38692.9	730199	1488308	36151.9	285946	597431	456256	2321593	249031	37045.6	28971.3	35775.4	52791.1	479771	40933.4
629	24.728	1297.8	147.18	Unknown	null	null	null	remove	null	13.39	54.92308:7976 55.97613:4991 57.58162:1110 60.85212:4572 62.80188:8396 65.05592:940 65.86694:2581 70.23461:6069 71.793:6737 76.91509:472 78.9405:15228 81.03539:2144 86.01574:3045 89.96162:2255 91.07161:3560 91.79692:5237 93.04105:2870 94.91843:8377 96.1733:270 96.96161:2165 98.19643:1307 99.36853:3349 101.93168:8506 113.1297:4859 116.04771:8860 118.08644:1085 128.8472:3647 129.49869:1536 131.84781…	103345	244729	112013	239606	118055	188427	197279	235513	284600	93854	167719	202688	161070	497309	167175	564304	228463	263957	185780	203140	124972
631	24.741	1298.5	55.9019	Unknown	null	null	null	remove	null	20.91	54.96687:7120 55.90186:200324 57.94802:112040 58.93532:1543 65.95326:8446 67.93554:31308 68.91858:259361 71.00788:14514 79.88084:3088 82.93161:1659 85.99757:15899 86.88458:3631 93.24045:8875 94.87952:2202 96.09128:419 99.02663:9204 99.86282:4549 100.83317:693 101.7399:506 103.92873:2987 104.87483:10458 108.12872:7836 112.1326:6861 113.17286:3107 114.87942:3122 116.97248:2061 118.98528:3980 119.92…	36322.9	233454	29625.2	175286	158899	182820	33025.8	793016	1539757	27578.8	206122	650932	467826	2399779	238695	211365	95510.9	109949	78091.5	479771	7042.86
633	24.962	1303.1	116.979	Unknown	null	null	null		null	1028.83	50.16556:13696 55.91544:858850 56.90517:2887832 65.15826:52199 80.2253:1423886 80.75555:632055 86.49593:1079229 87.03626:140273 89.06442:104780 94.1079:18466 101.00086:63478 101.99824:429678 102.94859:80159 103.96439:126327 105.89956:14720 113.55294:611587 116.97115:13127695 118.08594:903247 125.00086:13696 129.99643:7481774 131.04246:2323210 131.99805:1599958 146.04244:3414258 156.12433:50033 15…	18900.7	25707540	29712890	32852630	26977380	30408520	29484750	9992198	10686530	61488.1	21381740	12745060	8004115	13139700	28627570	40091970	10681680	26386020	29030220	25493790	138893
634	24.973	1302.7	72.8896	Unknown	null	null	null	remove	null	73.85	51.9745:73223 52.98983:69844 53.94001:77254 54.83356:350595 55.88485:175515 56.89208:286299 57.94609:600797 58.92232:1838768 59.90602:190842 60.90318:245672 65.84558:279255 66.55894:125936 67.58702:93417 68.94738:172819 69.93771:285408 70.9266:255246 72.88356:29232806 73.96775:2262812 74.9105:2274198 75.9716:123001 76.96601:103028 78.9424:44058 81.3972:57458 82.15357:38415 82.85289:116697 83.9596…	255200	158230700	68420790	75183820	63206190	69578480	66685930	168282300	211095600	238171	53207480	288648300	115722	188433900	386848000	90939040	76032870	213917900	68931420	57281630	429550
635	24.992	1303.53	146.98	Unknown	null	null	null	remove	null	124.07	50.14298:297 57.96458:514 58.85242:15682 59.89169:1871 62.36507:737 63.79816:4368 65.94324:1746 66.90677:12707 68.50176:641 69.02328:3839 80.01376:508 80.9683:1181 81.47116:7954 85.01434:1462 85.82379:9731 86.90048:5539 88.97325:4416 90.06162:557 90.96556:4569 92.91789:8325 94.7256:4494 100.02893:5006 101.14721:4593 102.17446:2561 102.92935:11855 104.66624:6527 106.9882:2122 112.75256:2484 114.96…	103002	9678163	11075340	12128690	10369520	11196970	10517280	25407620	32158610	143462	8133361	43153600	28142310	29855430	59212220	15158380	12040470	33726120	30981950	14640780	185980
636	24.975	1303.15	72.9095	Threonine_2TMS_minor	L-alpha-amino acids	AYFVYJQAPQTCCC-UHFFFAOYSA-N	CC(O)C(N)C(O)=O	remove	88.3	44.66	53.91868:199042 54.84499:310081 55.89098:4607216 56.89352:11668638 57.95873:1008183 59.91226:686343 60.87371:1383427 66.4157:42757 71.78835:126577 72.90945:41502348 73.98955:6722680 74.92934:13560120 75.93616:1126099 76.87743:621683 80.46707:2956026 83.94305:405221 87.00078:2337636 88.0523:396810 89.01483:193577 90.95512:90991 100.99116:1639394 102.00039:860295 102.95951:719849 103.98489:256275 1…	231316	61492430	68548800	75432420	63307740	69636570	66634970	26767300	29796890	276118	53523110	37718870	23793630	34998920	70608820	91362220	27781490	66019610	69146220	57569220	422897
637	25.009	1304.06	158.109	Isoleucine_2TMS_major	Isoleucine and derivatives	AGPKZVBTJJNPAG-UHFFFAOYSA-N	CCC(C)C(N)C(O)=O		88.3	1472.96	50.84283:17019 51.8815:40247 52.88394:33651 54.86698:120081 58.87262:703494 65.91763:156423 67.93974:154703 68.96369:334426 69.94856:501797 70.91121:54920 71.47309:165499 79.0214:64516 82.09963:15443 83.05471:39469 83.93281:148351 84.94002:66329 86.00457:291807 90.18388:22972 92.91082:16403 94.90883:28508 96.03785:53018 97.00246:50803 98.91325:33207 99.97847:668616 107.53498:25375 110.08873:45036…	18822.6	9417122	12080490	14763440	11357400	12371700	11208700	5322410	6088199	13070	7812104	5922192	5142074	6586295	6293479	9055456	7582195	8334907	7930405	7395311	22346.2
638	25.036	1304.65	72.8972	R-(-)-1-Amino-2-propanol; GC-EI-TOF; MS; 3 TMS; BP	1,2-aminoalcohols	HXKKHQJGJAFBHI-UHFFFAOYNA-N	NCC(C)O	remove	85.9	173.98	50.81789:317381 52.93202:251259 53.90148:411539 54.90717:1588913 55.90818:1214859 56.88152:2309938 57.87918:2881866 58.91387:5909869 59.90283:1046576 60.85073:1365967 65.91747:2400310 66.88451:885222 68.94444:351179 71.00011:426417 72.89725:155994944 74.01718:12053688 74.92748:12652649 75.99222:768060 76.93552:552771 80.33138:485570 81.08926:399674 81.92022:335119 82.94927:429066 83.94801:993297 …	191814	158271500	20407760	22742200	18820810	21608300	16180320	168513600	211133400	284210	118581200	289424100	178279500	188289100	388018600	229319500	75572340	213550200	189682100	93921300	429550
639	25.029	1304.62	218.111	Unknown	null	null	null	remove	null	1277.77	63.39172:19091 93.76758:10687 122.00304:4208 123.02708:8502 158.09318:683 163.74109:2033 164.27701:13427 165.24348:3702 166.51718:3736 169.03577:17572 170.0154:8134 171.1235:5243 179.99339:1160 182.18832:11797 183.48001:5216 184.14958:8055 194.84522:6751 209.15439:3747 210.1608:2389 211.92084:6850 218.05922:552373 224.24228:3271 236.11159:861 244.18909:2028 245.10443:2787 245.9669:11359 246.57933…	7395.57	2555344	2026959	2572595	2199179	2155190	1927480	2389768	2987888	6570.62	2135958	3732938	2403882	2785827	4873364	3562181	1881887	3115003	2939999	1884333	3191.69
640	25.044	1304.79	142.042	L-(-)-Proline; GC-EI-TOF; MS; 2 TMS; BP	Proline and derivatives	ONIBWKKTOPOVIA-UHFFFAOYNA-N	OC(=O)C([H])(C1)NCC1	remove	95.2	23644.4	51.91386:309108 52.8363:221758 53.90465:229351 54.886:849998 55.94646:557582 56.90068:1018593 57.90729:1256819 58.8853:5008905 60.0095:493437 60.88714:648474 65.96129:4359643 66.91527:647004 67.93453:1417494 68.9608:949465 69.95835:3403019 70.94888:868408 72.88881:73711128 74.02747:5927418 74.95451:5936522 76.02396:333964 76.93885:264044 78.83635:186459 79.71342:1111282 80.84069:163921 81.44916:1…	48344.2	322012100	19161070	25949850	19100390	19315080	16909290	331644600	427538000	264399	231875400	593766000	377477700	414587000	823694800	475643400	149225500	436555100	408770100	187480400	299718
641	25.044	1305.04	143.14	L-Isoleucine; GC-EI-TOF; MS; 2 TMS; BP	Isoleucine and derivatives	AGPKZVBTJJNPAG-WHFBIAKZSA-N	CC[C@H](C)[C@H](N)C(O)=O	remove	93.1	246.52	51.01168:36362 52.89502:53965 53.87622:66355 54.9165:204864 56.0043:156378 56.92706:280964 57.98243:280016 58.91003:1041210 59.95886:149637 60.90662:128933 63.93122:15464 64.7345:23538 66.03191:666518 67.03043:109015 67.94859:37999 68.95908:359345 69.99757:72721 71.02779:205207 72.86942:14565510 74.01804:1216817 74.93923:1556801 75.9992:87769 76.96069:54405 79.634:179643 80.42822:75159 81.1379:23…	13480.8	35581340	2339849	3038712	2396737	2310508	2009552	38786310	50329490	37062.5	26961280	66313420	43179460	45777610	92890980	54825690	18456930	51745740	46268130	22099370	41573.9
642	25.053	1304.88	108.02	Unknown	null	null	null	remove	null	79.53	50.22456:1102 51.05275:7121 51.90673:1160 52.88418:4445 56.93121:10800 59.03331:16357 64.89898:5218 67.03297:4349 68.05437:9995 70.98283:5777 74.10872:11360 74.90031:33199 78.06649:1926 78.97221:16946 83.02212:199 87.89029:1253 88.91427:20773 89.97095:5350 91.00294:21848 92.78754:8832 93.93311:2933 96.11414:8612 98.16742:5497 98.99684:245 100.36295:3758 102.97972:8089 105.07975:5556 108.01886:182…	29188.5	159280	48085.7	49082	50987	40597	51732.3	129545	176047	24721	107534	204641	198254	165070	242768	187861	93798.3	142938	199812	100487	25979.2
643	25.046	1304.86	80.57	Unknown	null	null	null	remove	null	88.01	55.93341:1984763 66.5584:298973 76.00495:568511 80.56869:1502484 83.46011:99324 86.94331:1100060 87.99186:197722 90.97668:55829 94.40614:13459 115.05048:184562 117.03459:12693009 120.14288:25351 128.92677:76920 130.02592:7401094 132.02371:2153899 134.92271:64477 140.83963:21200 144.09843:31077 145.12233:121589 146.11108:3423662 150.05493:56131 176.09163:92716 178.21756:21586 189.0647:13342 189.89…	28169.3	67773.5	3353344	3560078	79603.4	3151524	38279.8	398211	1114805	28538.3	2282189	1532923	556630	1473050	571176	4398030	417795	2829247	60659.7	2811801	32262.5
644	25.047	1306.2	142.045	Proline_2TMS	Proline and derivatives	ONIBWKKTOPOVIA-UHFFFAOYSA-N	OC(=O)C1CCCN1		86.6	28066.6	64.6098:13235 67.80986:99711 79.73127:35423 107.35926:11232 108.33485:39255 124.06654:14699 125.01296:9815 126.09383:33419 139.30867:12880 142.05138:5507684 143.13669:527667 152.01109:8162 154.14195:15692 163.26152:6892 165.37193:10320 169.076:6748 170.07149:40281 175.13962:25469 199.96771:5890 200.58641:7691 216.14844:293910 217.0847:47120 232.13178:62429 233.31049:10735 234.08964:10866 244.2339…	48344.2	322018400	19159860	25954000	19103010	19318600	16914860	331653300	427555900	264399	231875400	593774300	377479100	414601000	823686700	475652400	149228200	436566000	408771400	187484200	299718
645	25.048	1304.42	142.125	proline	Proline and derivatives	ONIBWKKTOPOVIA-BYPYZUCNSA-N	OC(=O)[C@@H]1CCCN1	remove	84.8	42.61	50.9874:12088 51.92136:5615 53.94033:1218 54.83486:828 58.91692:42456 63.81984:1820 64.95064:4644 66.02943:74007 67.20812:8043 68.04364:30250 68.99044:10711 70.00066:113919 71.00196:7656 72.91892:60068 77.97484:7397 78.97626:6283 83.13891:2958 84.00888:6944 85.01051:9773 86.03019:832 89.99869:4466 90.90725:873 91.96752:3198 93.7708:6405 94.33823:2785 95.09607:8100 96.11486:6334 96.92448:7061 97.9…	47060	322022900	19159150	25952110	19099690	19318600	16912550	331647500	427543000	264399	231875800	593766000	377479400	414601000	823709400	475650600	149226500	436567600	408776400	187481400	295196
646	25.119	1306.63	101.989	Unknown	null	null	null	remove	null	161.91	50.31751:2180 50.94926:2841 57.94026:15028 59.95204:1994 64.13161:2270 65.92058:7488 75.88364:17587 77.95227:7165 80.05065:1922 80.95132:266 88.57875:2770 89.27482:6702 91.02612:4324 92.35094:15284 93.08264:12916 97.19159:8283 99.08616:8639 100.91113:32136 101.53838:12100 103.99252:3185 105.39708:3235 106.92757:591 108.91556:4688 111.11437:840 115.08573:8504 115.98641:9119 138.76092:1366 147.9605…	14068.4	1062283	373133	368906	318336	413167	613822	860141	1301152	7864.01	1254793	1771046	809873	1476992	2865876	2532541	582099	2673264	2164398	1167814	13178
654	25.527	1315.81	175.09	Normalization	Phenylpropanes	ILNDSSCEZZFNGE-UHFFFAOYSA-N	CC(C)(C)c(c1)cc(cc1)C(C)(C)C	Internal Standard	82.9	104549	56.86393:731734 57.90204:1016762 58.89242:4429903 60.89725:497414 70.88434:994761 72.85942:20411342 74.03191:4667426 74.94175:4463680 83.83052:530551 85.89037:3380144 88.03635:775406 88.96003:3529476 99.95739:492136 100.99243:8266312 102.06427:8046687 103.00744:572169 104.97432:1367512 112.95386:2170276 114.00949:1663511 116.9692:14986011 118.96566:540432 130.00444:1360723 131.04021:1500590 132.9…	148426900	460942800	365951400	486727900	396004700	472330800	453621600	415099200	448301300	210287600	427980500	468274000	334568800	461200600	446554300	493723200	423505200	437612700	436327400	489141600	151164300
655	25.527	1315.76	147.011	BUTANEDIOIC ACID BIS(TRIMETHYLSILYL) ESTER; EI-B; MS	Trimethylsilyl esters	QUUDZINXVRFXLB-UHFFFAOYSA-N	O=C(CCC(=O)O[Si](C)(C)C)O[Si](C)(C)C	remove	88.8	6402.65	51.90036:87379 52.90994:110947 54.93634:469205 55.86229:203575 56.87983:1193956 57.90033:1685744 60.91006:625823 65.85191:75962 66.76537:53676 69.00318:56444 69.95453:510641 73.97469:438084 74.91507:4939775 75.93682:263608 76.95098:279884 80.90728:54495 83.96009:256026 84.8873:306901 111.12795:39778 112.14732:41834 112.99704:52769 119.98496:83794 126.96861:39080 127.7999:59692 128.31151:60722 129…	39187600	138482900	109530300	136657200	116680600	135009700	132878100	117616200	130328400	57335470	131983900	138578500	97478900	131393900	159609600	152541200	140724800	139516800	143038300	145438200	41796050
656	25.532	1315.42	85.9494	Unknown	null	null	null	remove	null	435.59	51.01394:35979 52.8901:22161 53.79674:79234 55.02208:44303 55.92403:205964 56.92812:293059 60.94358:438906 61.88362:36814 62.53286:42154 63.07919:13229 64.95256:73218 65.86503:51493 66.92915:82985 67.96387:70794 70.92785:64303 74.01176:1907552 78.92084:78171 81.96606:71766 82.8643:191730 85.94942:8411452 94.07623:12514 95.03825:127738 96.13397:19620 96.95431:99066 97.92865:59524 98.8474:241277 10…	750689	16532020	8459590	10498170	8451371	10112670	9175440	11219240	8473580	758747	14529740	14774240	7773907	10198820	29678600	23597590	20466310	22117720	23849930	15917810	670149
657	25.533	1316.17	174.077	glycine	Alpha amino acids	DHMQDGOQFOQNFH-UHFFFAOYSA-N	NCC(O)=O	remove	87.7	3533.76	50.91543:26024 71.71724:34102 79.82558:46248 85.96471:2472282 91.63937:21493 92.15218:20145 92.98455:19264 93.8481:21301 96.44641:43041 97.0332:21792 97.86926:45845 99.94355:275177 108.24466:20456 110.21781:21156 122.64765:32365 126.12196:68000 128.933:375829 131.99837:224616 144.07199:92589 158.08873:526116 174.04878:17727464 184.04549:44138 186.11855:37579 192.02377:59473 201.9749:111372 207.13…	311876	68643070	34462110	41672060	38780560	40188080	41110010	42522040	34534600	158324	61182520	67528720	33169910	44680440	142820100	104188300	91417270	103565200	106846400	72605740	459623
658	25.535	1316.03	174.048	Glycine; GC-EI-TOF; MS; 3 TMS; BP	Alpha amino acids	DHMQDGOQFOQNFH-UHFFFAOYSA-N	NCC(O)=O		91	7221.29	52.84165:260462 54.83833:890970 55.86948:506142 56.90839:1070989 57.88303:1827378 58.88876:10590215 60.94211:229074 65.10742:114369 65.88743:319703 66.78133:169564 68.88702:504233 69.92511:1812798 70.93895:824996 72.86378:106315048 74.97217:2906842 76.91228:365489 80.52124:128692 83.87256:499449 84.9432:728647 85.96599:19853200 86.97566:3861978 89.01424:1087034 95.0126:418912 98.00195:181773 99.8…	311876	68648980	34461890	41672060	38780560	40188080	41107440	42518870	34534600	158324	61182520	67528720	33169780	44680420	142820100	104180900	91408010	103559500	106847100	72601440	459623
660	25.578	1316.8	228.08	Unknown	null	null	null		null	19.94	63.84463:8169 78.93455:3356 126.01289:2854 168.91946:4710 196.46211:194 211.68909:2475 212.28232:2395 221.97678:5385 223.19676:1138 225.01015:1734 228.08076:28358 229.01248:14378 229.95166:3140 234.01289:9189 234.65779:124 237.24918:2639 240.5779:4415 241.2329:5250 242.18718:3771 243.1821:1090 260.73666:3683 271.06399:599 276.10632:31012 278.1312:44442 280.11493:12041 284.82733:535 295.8269:165 2…	2868.18	47594.1	30121.5	45790.8	44910.1	41156.8	30716.6	40654.7	48951.6	3923.39	22382.1	40781.9	36341.2	49502.4	30857.2	41656.6	38799.6	31969.3	32838.2	29356.8	3450.49
662	25.704	1319.71	140.077	Unknown	null	null	null	remove	null	11.38	50.92158:6985 61.88002:4081 63.98357:2716 92.81554:7389 112.20583:4173 126.27119:10475 127.98192:929 139.17062:6502 140.07661:57802 140.84712:11651 141.38156:11988 153.84488:1496 154.83647:2135 156.11098:10125 182.11522:2634 195.75853:2653 200.04895:19007 211.78413:1632 212.446:1401 215.18456:240 216.40317:301 218.14969:1069 221.81453:125 256.10269:2389 257.16193:769 257.68649:2328 267.60751:875 …	8547.14	71897.4	46132.7	48951.2	49339.4	51060.7	44993.7	40504.3	50187.2	7364.51	33460.1	47607.4	50557	57058	60881.4	38728.7	32529.1	44172.2	37354	55027.6	7676.04
663	25.731	1320.56	149.066	METHYLMALONIC ACID BIS(TRIMETHYLSILYL) ESTER; EI-B; MS	Trimethylsilyl esters	LJDAAXOEMCESSS-UHFFFAOYSA-N	O=C(O[Si](C)(C)C)C(C)C(=O)O[Si](C)(C)C	remove	80.1	114.35	50.96288:98752 52.92656:113894 54.87618:92173 55.92409:839619 56.89804:118471 58.91006:135725 59.89668:116308 61.91092:131815 62.83513:99967 63.73434:10358 65.13683:66341 65.96241:196725 67.00507:49875 72.87945:6584015 73.97032:3151845 75.97108:510129 81.1841:14709 81.97917:181866 82.96066:82723 83.94604:166211 85.95299:430303 88.00326:167616 88.92265:227710 90.07636:55174 90.89611:22240 92.94634…	417111	6004627	6204659	6833080	5321824	6102107	5391103	4361956	3861407	453279	5391275	5219198	3057095	4127064	4445301	7256604	7186385	5168635	5800735	6001409	431360
664	25.734	1320.77	102.147	Unknown	null	null	null	remove	null	14.45	52.82444:5717 53.79026:32456 54.86192:104436 56.98418:149686 58.90784:270482 61.96032:18744 63.74154:14252 64.53404:22349 66.22273:37594 67.9524:24783 69.97163:312855 71.71093:88245 77.92322:29344 78.8615:59080 80.11279:23761 80.8502:19702 81.8932:69679 85.99296:28368 90.92336:22415 92.05852:11505 93.9752:6933 95.05487:27241 95.97586:4934 96.95268:50310 98.01537:12157 101.45758:105398 102.14736:6…	33076.5	166094	140609	170573	145146	141353	114116	107110	109456	26731.8	144381	129030	72781.3	118128	117814	164727	164930	133472	141166	136987	38125.2
665	25.734	1320.58	147.037	Succinic acid; GC-EI-TOF; MS; 2 TMS; BP	Dicarboxylic acids and derivatives	KDYFGRWQOYBRFD-UHFFFAOYSA-N	OC(=O)CCC(O)=O		97.6	323.32	50.83372:56843 52.72652:33657 53.66064:20327 54.86554:1809585 55.8938:876597 56.92693:275006 57.88973:460923 58.90286:398603 59.9182:138529 60.8573:516730 61.79428:39060 62.37746:23504 63.06378:21561 65.97489:34663 68.93484:19719 69.95052:96849 70.80907:104280 71.62309:27404 72.90159:11884592 73.90704:1195692 74.87542:4543276 75.96777:288885 76.92684:230013 79.0155:19280 81.88103:47561 83.63444:4…	4732311	72156170	76389330	82903420	64854620	74783970	64386240	51566990	48416280	5291669	67362420	66892910	38035730	49715620	56780120	87072070	91284390	64438990	72779570	72967970	5059147
666	25.734	1320.63	103.045	Unknown	null	null	null	remove	null	32.59	50.2061:16078 51.84951:12442 53.53915:19081 55.9154:60969 58.86794:124725 60.92479:69644 61.93292:1838 62.89199:31407 65.63321:9614 67.66511:20331 68.49831:29788 69.09631:39017 69.89162:58136 73.97797:89918 78.03219:30931 78.92015:9662 79.89939:6490 84.06904:49065 84.9975:2675 86.95248:36961 88.91813:9634 90.03811:8943 90.92014:35100 93.93679:2562 97.92216:25829 98.91649:44829 99.9487:14802 100.9…	46162.4	348698	363312	392923	313724	364664	308892	277109	289325	58169.2	306278	334061	215076	277091	315555	427295	399950	309930	322230	374345	62296.9
667	25.735	1320.67	72.8833	ACETALDEHYDE ETHYL HEXYL ACETAL; EI-B; MS	Acetals	YJYLJPSYBMNHTG-UHFFFAOYNA-N	CCCCCCOC(C)OCC	remove	79.3	228.04	50.10689:30303 51.49365:82524 53.68739:26786 54.86928:801541 55.93191:1089073 56.97059:236688 57.88114:583012 58.89962:1052869 60.86413:872320 62.86626:49046 64.84354:32085 65.36746:58246 67.89589:24017 68.91151:46763 69.48023:315198 69.99442:295448 72.88327:14672070 74.90846:2568280 77.94518:18141 83.00973:28645 84.99116:49794 85.97566:343037 86.92438:90679 88.04141:105684 88.88747:58504 91.0187…	3390100	49722300	50272480	55938460	43840220	50998570	44127800	35707010	32813520	3587483	45121390	42745740	25604560	34537200	38309060	58742480	58846280	42040500	47620030	48725550	3427316
668	25.742	1320.67	71.8965	Unknown	null	null	null	remove	null	15.9	51.12238:10140 52.07669:4862 52.88903:10313 53.71434:11523 56.94654:110111 58.95108:12094 62.94722:1042 66.96494:19527 67.86025:32606 69.01296:43268 71.8965:335326 77.94944:9883 80.03281:10930 81.05787:17557 82.05634:14327 82.9829:24182 83.99381:3552 86.91376:31822 87.57288:20694 88.07567:3602 90.52677:428 91.0413:2135 92.1058:1793 93.03946:5022 94.04659:1962 95.81178:6125 98.0755:21747 98.96603:…	149523	619453	527063	277248	586991	994856	500030	385796	559603	132657	297225	589007	490574	360038	341845	549762	427263	523246	323764	446107	105833
671	25.85	1323.27	160.05	Unknown	null	null	null		null	48.82	51.81263:2175 66.97276:637 95.84064:2586 97.16574:12118 100.03521:4692 107.74198:564 116.89513:17561 122.86581:5671 143.59848:93980 144.1638:106809 146.10812:3173 152.82951:442 160.08989:60213 161.30576:21326 169.1124:1931 183.04468:431 186.11391:9667 189.24208:2270 195.08209:3912 197.95123:3464 200.59421:13871 201.13895:2120 205.09219:623 207.02208:669 207.97972:3996 209.03003:5265 212.04553:208…	21897.5	176313	150742	110501	107042	128849	115455	113954	196454	40280.1	174802	119842	84339.9	175633	368530	217012	195986	179692	219986	186966	29944
681	25.929	1325.01	180.04	2-Picolinate	Pyridinecarboxylic acids	SIOXPEMLGUPBBT-UHFFFAOYSA-N	OC(=O)C1=CC=CC=N1	remove	86.2	272.27	50.9282:108112 51.99322:80380 52.96631:18923 60.78472:47683 65.00446:6099 65.85844:1711 68.95798:35750 69.90005:56583 70.95245:48507 76.11673:29415 76.97986:33995 77.95664:423197 78.94888:69985 79.97436:19651 85.15396:23372 86.87724:73269 89.98631:8760 91.91908:3452 92.86592:58848 96.09174:29298 96.9904:24959 100.00451:34466 105.06506:3712 106.00073:89308 107.10148:25796 107.97996:23259 110.94472…	859525	1025263	864156	908728	817686	825378	841182	815221	930526	522290	871001	993693	859254	972024	933094	969709	960197	907924	1007264	1019691	668764
683	25.931	1325.33	179.999	PYRIDINE-ALPHA-CARBOXYLIC ACID TRIMETHYLSILYL ESTER; EI-B; MS	Pyridinecarboxylic acids	MKGLHHAHWDNTEJ-UHFFFAOYSA-N	O=C(O[Si](C)(C)C)c(c1)nccc1	remove	79.8	161.63	50.14961:38097 50.89394:44347 62.85226:10908 64.34878:17064 64.97036:28130 76.89124:73581 78.90581:61544 79.52969:8560 80.98872:31599 96.98452:14106 103.93182:12741 106.80237:21537 109.09462:19450 110.04835:19375 112.15492:25948 117.90414:6329 120.03086:23179 120.80153:7044 132.18813:20622 136.01978:52567 136.93749:57228 138.02335:15180 138.80194:2393 139.75851:9524 140.37805:13293 151.24416:1054…	861087	1025263	867289	909987	817686	826193	841182	815221	931295	522620	876662	994524	859247	972024	943204	969624	960923	908814	1008860	1019363	670040
688	26.072	1327.95	72.9091	z artifact	Medium-chain fatty acids	SLXKOJJOQWFEFD-UHFFFAOYSA-N	NCCCCCC(O)=O	remove	91	49.74	51.87784:20840 57.90247:12067 58.95013:299343 59.87888:21341 60.88025:18239 67.90105:10520 69.07819:9269 70.91112:76811 72.89872:7903872 73.94318:648512 74.92072:421370 80.94267:14720 85.02109:69030 87.05244:49361 89.08794:8684 91.02295:17986 98.66205:79427 99.19231:66377 99.98747:18891 101.0816:24323 102.96764:24675 104.95171:8142 112.99673:22870 114.61494:10119 115.89334:15163 116.93873:154740 …	1996751	426929	539279	681244	308554	643471	191950	540333	1008623	5317814	11057810	417323	535602	643132	422585	399103	580579	547744	598499	25512310	19386240
700	26.305	1333.59	147.02	Methyl succinic acid	Methyl-branched fatty acids	WXUAQHNMJWJLTG-UHFFFAOYSA-N	CC(CC(O)=O)C(O)=O	remove	82.1	18.43	51.06018:5486 52.74007:9664 54.72181:39551 55.24935:45246 57.007:22581 59.78299:7199 62.40916:2402 62.92145:6622 66.92362:3032 68.30216:24266 69.04887:27006 71.73932:15133 74.89591:151271 75.90025:5293 77.96315:18662 83.71191:4399 91.17844:2452 99.05374:5808 100.03721:14244 101.04916:986 102.08159:7855 102.81912:7162 106.4361:1818 109.90578:7158 111.09985:1938 111.97109:3192 112.99082:3511 123.75…	371916	673204	616717	710511	643704	632217	618896	592115	730518	328249	556567	765772	633186	732295	639831	688655	712459	700630	666382	793211	414020
705	26.369	1335.13	223.021	Unknown	null	null	null	remove	null	54.58	50.19014:7525 50.95298:16009 53.71807:932 56.99851:8733 57.84796:19605 58.89146:21620 59.90817:6526 60.90398:584 63.74311:12224 68.41343:15338 68.97034:2152 71.00309:18061 71.95418:4039 74.77475:11728 76.99493:22149 77.9438:18958 78.87934:15269 81.67998:3316 82.65872:2632 83.33085:4492 85.97138:6156 86.88228:4443 88.98309:3709 90.15919:108 90.94041:6846 92.96092:7246 94.87824:8053 100.8082:1502 1…	34998.9	156979	115801	140378	139387	182613	173103	155691	228077	41513.1	147451	131271	149704	145511	120397	135634	139845	98390.1	133750	153987	30069
706	26.372	1334.93	221.061	Unknown	null	null	null		null	158.14	51.40217:16262 52.94984:9780 55.95463:13377 57.83134:3886 61.48058:2946 62.09349:1490 63.74286:10582 67.95498:8204 69.91065:11983 73.93825:17006 75.92512:8951 81.13526:11969 84.04734:4959 84.87989:20389 87.19329:6593 89.91196:2677 90.75762:5227 93.83954:5361 94.3405:10801 96.9288:7198 97.94893:264 99.79963:3545 100.8135:4502 103.23576:17073 104.806:5813 107.07303:618 108.22614:11479 109.07397:387…	196294	1224809	890076	1158518	1066869	1415345	1398629	1479473	1712928	320687	1158675	1193167	1280364	1135443	1084680	1206916	1151433	877943	1079191	1388675	237372
707	26.435	1336.69	245.17	Unknown	null	null	null	remove	null	11.15	50.24988:1422 51.03656:6825 55.93779:6059 57.99549:23557 63.85436:2011 66.89634:11215 67.88341:9528 77.01404:27429 77.93124:8272 79.86332:6901 80.47602:13215 82.03567:18433 83.09535:1351 84.94412:18190 87.87555:10217 88.86087:8682 89.86821:3947 93.04674:11789 94.02832:12482 94.91754:14334 104.30392:3251 105.12714:2332 106.51257:4848 113.22715:3430 115.96244:12617 116.94869:7524 119.03195:4837 120…	313.18	45676	42176.5	50836.9	49571.8	61111.6	39667.3	15086.3	11601.2	143.84	32655.7	17569.3	10222.4	14288.2	45690.5	48607.8	34282.1	43514.6	35839.1	31683.4	1501.87
714	26.69	1342.25	184.03	z artifact	Medium-chain fatty acids	SLXKOJJOQWFEFD-UHFFFAOYSA-N	NCCCCCC(O)=O	remove	86.8	228.38	50.08675:6516 50.9674:12533 51.86852:5695 52.93027:35652 53.81609:45983 54.67471:147177 55.24163:137718 55.94397:191740 56.81267:98542 57.82455:370567 58.8904:1508100 59.90064:234254 60.91643:60285 61.97942:15027 62.94008:101157 63.87044:21607 64.87649:18688 66.44534:21090 67.0124:31671 68.61369:504309 69.24223:473743 70.01289:201765 70.93495:133086 71.96624:154779 72.92593:3550157 74.03959:34578…	1495187	1445331	1604245	2170305	1759389	2186192	2092617	1440099	1614879	1784082	1904178	1872890	2448636	2233494	1678929	2120474	3238809	1599985	2831788	3389223	3418471
719	26.845	1345.95	189.089	Glyceric acid; GC-EI-TOF; MS; n TMS; RT	Sugar acids and derivatives	RBNPOMFGQQGHHO-UWTATZPHSA-N	OC[C@@H](O)C(O)=O	remove	83.2	29.1	50.19582:12110 51.82963:1931 55.84161:1138 57.77391:26713 58.86951:77826 59.66555:10367 60.33369:7526 62.91938:2111 64.76066:4047 66.43745:21881 67.10021:19684 68.94872:25106 70.89574:4813 72.23471:23864 72.94523:162080 76.70255:7579 77.21931:263 77.9179:2789 80.87502:4949 86.16264:2991 88.23832:11028 94.00281:5865 95.75655:12757 96.92956:2957 98.06677:5981 100.77632:25950 101.30134:17201 102.101…	202051	265395	179459	192545	154183	161576	174241	296312	342362	35383.2	221329	216692	305628	304777	300565	215856	148157	164817	204624	239016	30141.2
722	26.866	1346.48	315.087	Unknown	null	null	null		null	47.55	50.88968:15136 53.90359:5289 54.94933:25637 59.99181:14516 60.78262:32804 65.04574:5985 65.94292:50105 67.9078:5999 69.95512:91558 71.73834:3765 72.93064:160404 74.01207:69327 74.92732:90303 76.88104:18064 78.95574:28452 81.0712:4322 84.10298:1493 86.93407:14354 88.01668:58324 90.93552:4335 92.97407:6833 97.51488:13712 100.93669:29024 103.00017:252894 105.05544:1370 107.63808:5407 108.14674:5412 …	2636.04	70446.2	145386	158070	154865	182036	183958	50216.7	52780.5	2945.73	69674.5	39671.3	37988.8	46237.6	60680.9	83599.1	102689	58904.2	65256.8	118369	5636.48
725	26.883	1346.59	117.019	Glyceric acid	Sugar acids and derivatives	RBNPOMFGQQGHHO-UHFFFAOYSA-N	OCC(O)C(O)=O	remove	83.8	16.44	51.79549:1511 54.96154:12867 56.90018:11042 58.90714:46098 59.9329:12432 60.80701:11677 63.0044:2490 66.88713:24315 68.95946:10110 69.91994:236529 71.87052:1539 72.94741:1275134 74.90062:158132 75.93871:12586 86.97935:4876 88.11353:8837 89.01262:65292 90.26375:14060 92.018:2270 92.90848:2724 101.8699:75252 103.00237:6760 103.80931:20506 105.2496:1994 107.50347:6042 109.065:1574 111.28243:3735 112…	178911	257682	228354	195347	214051	238387	229289	213157	267271	106752	229713	227056	245067	269440	271943	241272	222836	216121	240059	234116	139261
728	26.907	1346.73	147.043	Unknown	null	null	null	remove	null	22.27	50.07397:6660 51.44554:33554 51.94821:1500 52.90002:5410 56.01714:3898 57.01723:20606 57.94741:42263 59.62489:13317 60.89058:22594 61.96042:3131 62.81484:583 67.91518:19930 74.13519:111243 77.96268:5666 84.61589:15208 85.14323:13379 95.34405:9157 100.76034:58305 101.30949:35911 101.99874:61581 102.96432:74744 105.01653:18482 108.3493:699 109.05988:1946 113.05625:3440 114.11241:11865 114.90602:241…	608011	1003960	1125201	1714580	797281	2149003	694353	894748	1096142	302322	1276662	892515	859148	1034827	2583071	2481970	2314732	1987449	2096359	1466987	367014
729	26.94	1348.47	147.006	Uracil; GC-EI-TOF; MS; 2 TMS; BP	Pyrimidones	ISAKRJDGNUQOIC-UHFFFAOYSA-N	O=C(C=1)NC(=O)NC1		96.6	178.33	50.85328:20356 51.88116:40305 52.88518:28646 53.81411:20303 56.94522:50308 57.9918:77882 58.8813:206883 60.00596:14645 60.92019:22472 61.47758:14493 62.012:14885 62.70768:13502 63.25402:9278 63.96098:9511 64.90604:20453 65.77758:64976 66.78966:6936 67.96838:24281 68.94445:100715 69.88434:53676 71.02591:99488 71.91225:230270 72.94315:1852494 74.08694:172804 75.99515:71034 77.02409:51006 78.03616:1…	34238.7	1523236	1118530	1683258	789810	830294	694135	976092	872080	52999.6	1272828	913478	850759	1150365	2570041	2481970	2316026	1988463	2096359	1455708	66015.6
730	26.947	1348.55	98.9264	Uracil; GC-EI-TOF; MS; n TMS; RT	Pyrimidones	ISAKRJDGNUQOIC-UHFFFAOYSA-N	O=C(C=1)NC(=O)NC1	remove	86.5	51.03	51.88625:12483 52.74382:12777 53.88672:20460 54.72808:43829 55.88106:43323 56.93986:36664 61.73612:1873 62.62183:852 63.36921:9515 64.51055:9580 65.05975:15636 66.65532:13166 67.43805:11894 68.01939:8225 68.92033:32881 71.96956:40611 75.95649:179642 76.8558:33972 78.00262:6729 81.17274:9821 82.00975:13628 82.92831:5550 84.0818:28581 85.02158:36114 85.83748:23639 89.56796:3523 90.29258:5429 92.222…	26267.3	2168552	1268219	1369956	938823	992635	840022	1263841	1144334	72059.4	1731613	1159522	929176	1517723	3854138	3437024	3444883	2856993	3018028	1996048	84047.1
731	26.948	1348.75	98.9716	Uracil	Pyrimidones	ISAKRJDGNUQOIC-UHFFFAOYSA-N	OC1=NC(O)=NC=C1	remove	91.7	69.22	50.87049:9204 52.80629:15906 53.99798:11479 55.90503:29651 56.85722:26477 58.87371:43346 60.00827:11152 61.4415:6332 62.13178:2152 62.82499:9896 63.87243:4425 68.65728:23896 69.20869:36220 76.01054:24152 77.95061:19214 80.29575:12481 81.08686:7945 83.07715:18120 83.93181:17731 84.70672:67081 85.22881:73251 85.98978:49778 92.97103:14030 94.14601:4109 97.04534:22700 97.98959:89821 98.94217:1018948 …	25458.2	2165712	1270603	1361953	923220	992635	838451	1259469	1144334	70856.2	1725435	1146605	929176	1507684	3867753	3440145	3444883	2862066	3018028	1996048	78463.9
737	27.129	1352.7	166.071	Unknown	null	null	null		null	23.31	77.9595:7925 88.11912:3200 90.06312:4113 91.9589:4855 92.90218:2401 94.91091:4997 97.2262:699 101.40116:3077 107.06462:4026 108.04192:1290 121.07694:6928 122.41262:4943 124.0059:122 136.87274:1569 146.30357:4786 152.06276:8861 156.10725:463 158.06023:606 160.98346:1805 164.09604:3627 166.1579:10952 169.15231:7576 177.1622:1644 177.86954:2572 181.13417:5145 182.01671:1121 183.8808:5953 184.87129:5…	4597.21	88770.4	21882.5	27702.7	20149.9	14322.7	30007.4	78644.6	76104.9	7774.53	86439	104056	85144.7	84287.4	121293	111308	81901.5	94551.5	106597	114870	5277.14
738	27.178	1353.52	246.058	Fumaric acid; GC-EI-TOF; MS; 2 TMS; BP	Dicarboxylic acids and derivatives	VZCYOOQTPOCHFL-UHFFFAOYSA-N	OC(=O)C=CC(O)=O	remove	88	396.88	50.94393:108892 51.86129:83758 52.82931:254655 53.87616:301072 55.96326:46001 56.89486:135954 57.89655:236512 58.87587:576934 59.91931:185160 60.8594:236602 64.56674:15800 68.95136:147058 69.94849:112861 70.92738:152988 72.91442:5794790 73.94324:954914 74.88751:2275964 75.95726:15798 76.91805:214945 79.83523:25515 81.74799:176277 83.99114:655576 85.02204:265886 86.89743:66808 88.02258:16212 89.91…	236458	2172000	1981003	2408146	2052745	2920580	2620160	2218912	1806121	52814.7	1899043	2685128	1490868	2277732	1789427	2147831	2312166	1550600	1778278	2405544	31320.4
739	27.181	1353.62	245.029	3-Aminopropionitrile; GC-EI-TOF; MS; 2 TMS; BP	Nitriles	AGSPXMVUFBBBMO-UHFFFAOYSA-N	NCCC#N		98.5	913.54	51.11984:68910 52.00624:50868 52.8686:468593 53.88277:235561 55.00593:166084 55.94219:48654 56.89873:109696 57.86251:432110 58.94789:400515 59.92771:77517 60.46875:385341 60.97492:392488 61.90609:18135 62.84874:22588 63.87858:24904 65.88623:146706 66.97997:64521 67.8812:135339 68.85751:228567 69.92601:76460 71.00159:113764 72.8811:7413608 73.95529:633007 74.9004:3209073 75.94376:205365 76.87074:1…	1208940	12643470	10987330	12973600	11512430	14464650	14412560	12230160	9626006	242312	10556670	14136160	7932618	12149230	9712337	11702420	12684100	8185509	9449610	12722230	234836
740	27.182	1353.63	147.033	succinic acid	Dicarboxylic acids and derivatives	KDYFGRWQOYBRFD-UHFFFAOYSA-N	OC(=O)CCC(O)=O	remove	85	23.52	50.88876:124103 51.886:83322 52.863:337375 54.85509:16196 57.88433:450660 58.89054:550655 60.8947:314347 63.76188:21362 65.23209:30831 65.90475:247712 66.86958:90630 67.88834:119679 68.86666:44491 70.01096:122181 70.97897:37970 71.78255:119741 74.91414:2344004 75.98716:225773 77.92609:41140 80.1021:10716 80.96103:47769 82.90766:434549 83.98931:211031 86.06208:48892 86.98291:62107 88.97879:63697 9…	708009	7036390	6365324	7079799	6524798	8249173	7991947	6427973	5391456	165716	6046266	7854889	4505989	6759896	5422521	6569392	6843649	4515897	5309662	7200890	132806
741	27.184	1353.97	115.126	Unknown	null	null	null	remove	null	15.45	50.05878:6774 50.87371:13038 52.08684:13592 53.84045:18819 55.40404:41083 56.03116:9389 56.95956:32880 57.97438:17602 62.80005:15912 63.83001:8226 65.03432:3823 67.93403:1351 71.72738:34598 80.14265:2922 81.00211:14325 81.95902:10878 88.92838:11572 95.98148:9446 97.04938:14065 104.94584:4283 105.92349:3800 107.29136:1389 108.92954:1779 113.11266:18481 115.12598:87359 119.12884:2687 120.02041:2383…	107187	1084097	943018	1005437	907925	1281434	1219673	999618	829730	45625.3	875195	1092930	647716	984107	741653	1014014	1075188	630523	743052	1006913	38716.4
743	27.357	1357.61	147	2-TRIMETHYLSILOXYPENT-2-ENOIC ACID TRIMETHYLSILYL ESTER; EI-B; MS	Trimethylsilyl esters	OHSILHRTQNZRQH-UHFFFAOYSA-N	CCC=C(O[Si](C)(C)C)C(=O)O[Si](C)(C)C	remove	84.9	9.66	50.246:4796 52.03103:45799 53.00317:8678 54.0684:3306 59.00564:55818 60.15536:4440 60.98026:3487 64.63355:6380 65.16049:8406 65.9676:119108 69.70634:4525 70.27139:5522 71.65672:16307 72.87648:73429 74.90667:39084 76.90874:13499 86.90232:5897 87.8109:1139 90.95949:7272 92.77424:10379 105.07593:3030 105.95454:1501 107.25571:4403 109.97054:1342 117.90955:9375 124.26011:1188 130.96141:38420 131.89442…	107886	271714	264209	1006369	738434	242147	216065	264275	287129	98004.5	216103	225521	276956	260621	151081	336167	205691	159088	708561	293972	114277
746	27.399	1358.8	57.0286	1,4-BUTANEDIOL; EI-B; MS	Primary alcohols	WERYXYBDKMZEQL-UHFFFAOYSA-N	OCCCCO	remove	74.3	19.39	51.96434:15121 54.09719:7597 57.02861:7329120 60.82892:13986 72.0546:10930 75.97328:16602 83.09483:7739 90.99223:19786 100.98408:12584 115.20764:27341 116.08141:11578 129.99675:13023 160.11873:10447 206.70767:9678 207.28543:14011 228.13072:16651 247.26477:25039 248.18021:10707 299.01858:7606	51206.4	105398	65229.8	19732.3	41996.8	10110510	37224.3	1879.64	58390.8	36622.6	43419.6	39916.7	50379.8	39464.8	34428.8	96801	66170.1	36141.7	37497.4	45886.8	46978.1
748	27.479	1360.55	147.05	Unknown	null	null	null	remove	null	24	50.071:8243 51.92768:20670 52.98274:7328 54.98434:6011 55.93866:739 58.9022:33561 61.86269:4320 64.84222:4590 65.95755:40710 66.83326:8721 67.68916:11645 68.8826:11295 70.91788:6076 71.73255:5684 74.89239:35327 76.02604:14383 80.05732:4105 80.74583:6916 81.46606:7748 83.97633:1350 84.97794:5001 86.06617:11034 90.95621:2161 91.89674:4701 92.81708:5563 94.97766:8602 95.69894:1605 96.27338:2256 97.8…	85812.7	269346	319917	386280	319192	281079	318116	253807	231121	84406.5	187119	141701	234182	324952	188161	769454	180704	784744	189235	274489	83536
749	27.49	1360.74	116.98	Unknown	null	null	null		null	19.39	60.93594:10511 64.7859:4559 66.30226:4848 73.98929:15168 74.90679:85564 89.85349:2625 91.56113:2468 94.19957:4988 101.93578:40820 102.9287:7858 104.11656:1598 104.879:12620 105.38805:11941 106.2027:1578 116.98007:225039 118.0073:14191 118.97372:9802 120.14369:3493 121.30631:5582 122.06413:6394 125.55621:345 132.80653:38003 133.90979:4739 136.80785:4971 142.92622:7324 150.99059:1121 152.227:8561 1…	41031.2	160900	232232	271317	252264	328028	247730	92244.4	106268	38192.1	142583	89054.2	80826.2	132103	110118	91143.6	59548	69540.1	67779.3	149706	26422.2
751	27.509	1361.46	147.016	Unknown	null	null	null	remove	null	18.77	50.16922:17657 50.9006:19520 51.93265:63753 55.91542:924478 57.95044:51710 58.89308:56814 59.98579:8462 60.8714:7852 62.84139:4278 65.8802:138303 66.9802:16186 72.90429:187275 76.03426:8233 78.92119:13104 79.72941:3010 82.06393:26316 85.05533:23299 86.90297:45713 88.08321:14259 88.98278:8087 89.93182:2614 91.09405:18294 91.88448:4251 92.65248:13436 93.19182:20312 95.06087:45718 98.10274:16925 100…	87632.1	269346	394146	164494	319192	307104	1446551	244514	202036	127351	225840	130012	220230	324952	185153	275441	72711.7	750054	164291	243684	109891
752	27.541	1361.95	57.9911	1,5,5-TRIETHYL-3-METHYL-3,4-DIHYDROFORMAZAN; EI-B; MS	Azo compounds	BWOHUQVAJNGKEM-UHFFFAOYNA-N	CCN=NC(C)NN(CC)CC	remove	74.1	20.52	53.80052:16355 54.92214:21056 55.81143:215721 56.91164:18059 57.99111:532213 58.87612:229132 59.89346:14855 65.52065:13253 66.26762:24019 67.09561:12270 67.97708:19982 69.98095:168056 70.92879:27661 71.95285:476436 77.99143:21386 83.01081:342812 84.04644:210969 85.08575:182522 85.96157:33088 86.93967:63901 88.02975:15804 88.9662:55629 93.71331:8225 94.97472:65533 98.15811:69606 99.06546:70735 100…	783078	788387	687408	594925	671597	667945	698039	671876	759993	653047	715330	753085	687491	696706	666136	701454	680891	595890	684757	720534	680389
753	27.542	1361.78	56.9098	3,5,5-TRIMETHYLHEXANOL; EI-B; MS	Fatty alcohols	BODRLKRKPXBDBN-UHFFFAOYNA-N	OCCC(C)CC(C)(C)C	remove	84.2	757.14	51.0275:15048 52.55408:77784 53.05803:88807 53.70277:16531 54.86163:1349250 55.91217:1051196 56.9073:10793039 57.9956:643299 58.90407:928660 66.8875:102587 68.9378:1635701 70.01895:112415 71.93699:471044 78.87069:22991 81.09042:39150 81.96982:105493 82.96939:436343 85.00021:162196 85.90124:35347 86.92116:269066 95.05916:88231 97.01429:1662422 98.06719:74181 99.05605:65036 109.01656:20324 110.0060…	11360520	12085140	10860670	10931330	10302150	10109190	10543140	10127200	10828290	10864160	11305630	11448580	10570360	11167200	10677100	11126010	10630550	9598524	10822360	11526550	11420310
754	27.543	1361.69	68.9124	DIISOBUTYL CARBINYL ACETATE; EI-B; MS	Carboxylic acid esters	XLJDNKNPKUBQMX-UHFFFAOYSA-N	CC(C)CC(CC(C)C)OC(C)=O	remove	72.4	135.98	50.24648:7428 50.9643:19264 52.90937:65901 54.00202:32472 54.95173:394788 55.88346:992421 56.90053:254273 57.95283:632297 58.93041:54772 60.0732:33015 60.93237:8344 62.93573:4865 65.43362:4673 65.96606:14236 66.95332:43934 67.93975:38723 68.92907:1786921 70.01205:187373 71.00052:567271 72.02363:178494 72.98481:362241 73.81811:29933 74.82867:20278 75.98054:6938 76.98352:5388 78.1047:15908 78.94785…	1837743	2004532	1735442	1740899	1585493	1649660	1765381	1667521	1864763	1784517	1809475	1854539	1769270	1871284	1833991	1855126	1738438	1652282	1839255	1914481	1827925
755	27.543	1362.23	68.95	4,8-DIMETHYL-4-HYDROXY-1-NONENE; EI-B; MS	Tertiary alcohols	LGYLSRRKPXWRAT-UHFFFAOYNA-N	C=CCC(C)(O)CCCC(C)C	remove	80.9	52.28	50.84352:30004 51.46941:7966 52.8706:102387 53.65903:21599 54.88953:830189 56.90051:24422 57.906:147329 58.46057:266508 58.99345:21527 59.98084:27289 64.7318:11683 65.83868:2066 66.94843:147643 67.95371:17551 68.94984:1756537 70.9938:308391 72.01405:208054 76.97933:25466 78.96854:23154 80.1643:7006 81.00085:86043 82.05453:120905 82.97786:88721 85.09821:189320 86.03797:27651 88.9725:30266 89.62605…	1848893	2022362	1740197	1749414	1595628	1649660	1775626	1667521	1865317	1784517	1808064	1865906	1769270	1893181	1835067	1857225	1740606	1658039	1839255	1919491	1829700
759	27.603	1363.03	146.979	Unknown	null	null	null	remove	null	14.39	50.84741:14957 51.85694:13407 65.51028:109964 66.07296:143774 74.90462:129402 75.8482:13217 90.01453:1796 92.22905:4486 101.59524:12325 102.36741:20010 104.00745:3570 104.86304:28341 105.89618:8474 119.06863:23819 120.12232:2467 133.03783:13013 134.9308:3573 139.71533:3642 140.32884:4582 146.97911:1544661 148.06494:231670 148.96883:107626 150.1797:1969 162.86798:3630 164.98592:2512 165.93695:6179…	86691.4	195244	195514	194509	280046	344409	1425169	322618	332180	117116	277498	284834	295996	367110	171083	1671512	247320	769824	201936	247628	109038
761	27.617	1363.57	74.9105	NONANOIC ACID TRIMETHYLSILYL ESTER; EI-B; MS	Trimethylsilyl esters	ISTGUORKGWWKMI-UHFFFAOYSA-N	CCCCCCCCC(=O)O[Si](C)(C)C	remove	79.8	34.08	53.91054:1444 59.93767:1506 60.86222:39149 61.78023:2892 62.66837:1506 63.7733:1599 65.9827:9936 72.88957:352014 73.89941:82874 74.89457:658567 75.9525:25522 76.93761:4687 78.04957:17530 80.94383:9531 87.77841:10720 91.0347:27548 92.07695:6562 100.0546:6708 100.55881:18369 101.06863:8032 102.73261:11705 103.39121:9709 104.43626:16392 105.01358:36557 105.86218:5966 106.9996:20817 116.99213:350468 …	725576	1304004	1277596	1097254	1023768	1130730	1238452	1132518	1392711	632102	1124457	1255871	1215736	1192059	1272130	1447201	1173142	1051234	1239210	1320081	777460
762	27.618	1363.51	74.8637	2-TRIMETHYLSILOXYOCTANE; EI-B; MS	Trialkylheterosilanes	UHWVCRDNNJCGLG-UHFFFAOYNA-N	CCCCCCC(C)O[Si](C)(C)C	remove	79.8	10.44	53.83342:1102 59.88131:5781 60.84748:26693 61.50794:2924 62.00997:6535 62.75884:687 63.80104:2969 64.7261:9414 72.88313:282538 73.96909:16425 74.88638:590043 75.98489:44404 76.88728:39296 80.96587:25538 81.9641:5402 84.74763:2337 88.50783:7866 89.84895:7259 90.36634:4297 90.8837:14660 91.93576:7817 93.60312:3254 94.24484:7940 99.071:1704 106.82108:10291 107.48366:2794 108.49144:13598 117.02364:60…	713557	1277618	1277596	1097254	1023768	1130730	1238452	1132518	1392711	610751	1124457	1165239	1215736	1192059	1272130	1367534	1173142	993172	1239210	1240134	793973
764	27.629	1363.95	172.19	Unknown	null	null	null	remove	null	11.86	52.7916:1144 53.99342:6056 66.11658:9410 67.93973:12083 69.92297:9877 71.82805:6718 78.89895:11155 80.72505:1213 82.1486:14421 83.94127:13500 84.98862:8913 88.95603:7214 90.5708:26225 91.13842:20417 92.92798:10926 93.92108:9820 94.66422:3676 95.88132:8537 96.39155:14122 106.05375:3169 120.00546:5988 123.0833:3431 124.0893:12174 124.77512:6412 125.62444:6330 134.08357:1630 135.04109:829 136.16083:…	8919.94	34036.7	54142.1	49431.8	53057.9	55990.9	57360.5	37942.6	51785.8	3847.73	32555.6	39593.1	29980.7	38317.9	29595.7	25891.3	25734.6	24872	26883.7	32275	9130.83
765	27.631	1364.26	259.243	Unknown	null	null	null		null	18.4	50.28689:1625 51.86408:22664 53.76205:16715 54.26464:9489 60.16051:9217 61.87184:3754 64.88344:7716 65.79613:3674 68.00458:13816 69.94639:17120 77.95985:7613 80.03663:2968 84.81097:5957 85.96484:11246 88.09148:17880 88.92758:4703 89.9776:2917 92.02582:6432 92.91301:3831 96.03196:8502 101.99182:15224 102.85493:53098 104.04505:7351 105.96397:1167 108.01344:3977 109.83493:10607 112.05779:14789 114.0…	825.004	29224.9	11668.6	11337.8	15970.9	19501.3	15290.4	49657.2	54789.7	2093.5	30081.7	28693.1	44981.6	71425.3	33432.3	35841.3	35520.7	27385	36481	28293.4	1158.09
767	27.698	1365.31	102.929	homoserine minor	L-alpha-amino acids	UKAUYVFTDYCKQA-VKHMYHEASA-N	N[C@@H](CCO)C(O)=O		88.7	104.19	50.26817:14022 50.91266:16987 53.97623:4480 55.91424:285243 56.91683:40347 57.80626:12111 58.80751:53219 59.84898:12830 60.81247:9240 62.08521:4630 63.86083:2333 65.05468:10456 66.69685:6310 67.25185:2558 68.87344:1500 69.97818:11633 71.9609:9508 72.95277:346188 74.06493:76655 74.92723:101824 75.94582:13129 78.94629:15713 80.64342:3415 81.44496:7482 82.99511:26569 84.01492:18132 84.94486:3747 85.…	24888.4	1003314	1367823	1505365	1188719	1193400	1106391	544860	778062	34120.9	715470	582854	481481	714647	793844	1078840	434685	683934	724504	1041340	38372.8
768	27.735	1366.53	127.976	Unknown	null	null	null	remove	null	21.68	51.89481:9681 54.84304:7079 55.88863:18975 62.96436:5364 63.90868:4101 67.82065:3119 72.12286:54405 91.96145:2105 93.57898:5863 97.18377:10572 103.00196:58939 104.02554:3039 107.72034:2779 108.24316:2165 109.18152:546 121.17303:2317 124.06733:4122 126.83163:2806 127.9762:93074 140.08989:3374 144.02602:5902 145.05103:8642 146.09837:144968 149.80801:3445 150.30937:7069 152.12256:1775 153.93604:2784…	14860	118894	123744	143099	115110	123394	121622	82091.8	100183	18765.6	102181	109364	81059.9	98907.8	196893	192950	71842.3	123124	129352	126387	21736.7
772	27.807	1367.61	256.024	Unknown	null	null	null	remove	null	35.36	50.98972:6033 52.80665:718 57.87031:23212 60.9162:14759 62.71471:9089 63.7574:12588 64.8055:4892 66.89072:1273 67.99842:19903 69.91403:10189 74.92489:7072 76.93469:9067 79.97543:7800 83.99255:10889 88.93531:9273 89.98545:386 91.00266:2788 92.1667:6507 92.93004:3420 93.95895:7721 94.8746:7631 96.69675:8644 97.25391:7890 98.19377:20655 98.97589:18836 103.83956:90451 106.19515:3737 107.72395:4206 11…	1510.41	55873.3	12106.7	11985	10839.4	20539.4	11156.3	46583.2	45178.9	4766.8	50185.9	85492.4	52876.8	47583.5	130437	106393	100084	100562	102618	60381.9	3765.2
773	27.806	1367.73	241.06	Unknown	null	null	null		null	89.86	50.78324:17090 52.74575:11154 54.05805:8794 54.87515:3996 59.89895:17581 63.9261:12963 67.85215:12267 69.94031:14183 78.04327:5230 79.83198:6119 81.89043:1265 83.74378:2153 84.50494:2400 85.07411:4786 85.96648:15116 89.94518:4261 94.41975:4974 96.97365:8941 97.77196:20629 98.99442:21047 104.52029:5520 105.05012:6916 108.03016:4100 111.87598:12749 120.53156:1405 122.02427:6438 123.13513:3593 126.6…	5750.43	282888	48999.5	45702.4	63542.1	71745.3	71900.6	256499	249839	10706.3	232741	333478	332680	190396	651757	608790	487138	537195	565040	334733	24050.4
774	27.811	1368.35	242.088	Unknown	null	null	null	remove	null	17.09	51.04638:9250 52.78866:213 53.68148:1409 54.52725:7164 57.90989:90853 63.92116:10922 67.88045:5572 74.89265:13027 75.99421:256 78.05003:8555 79.03583:13986 81.96928:718 83.13254:190 84.03834:11574 84.8488:6320 86.97377:5515 90.11388:3176 92.01967:6409 94.45302:20770 95.9973:2181 97.18366:4254 99.19942:2069 104.9549:7499 105.91782:1890 107.17024:3381 111.94439:12633 113.47744:54007 116.13112:53471…	1607.78	59430.4	14132.9	13714.5	18149.1	22664.3	19076.2	44708.4	55169.6	4349.74	59973.8	69789.7	62198.8	43015.9	142820	114299	94412.1	96422.9	106111	84382	2896.66
775	27.863	1369.14	74.8982	N-(BENZYLIDENE)BIS(TRIMETHYLSILYL)METHYLAMINE; EI-B; MS	Benzene and substituted derivatives	IVNKBXWUJJTCLW-UHFFFAOYSA-N	c(c1)ccc(c1)C=NC([Si](C)(C)C)[Si](C)(C)C	remove	74	259.37	52.81807:28144 54.8755:78286 55.91277:30456 56.87112:160026 58.90334:1425286 59.89572:240932 60.80122:16976 64.22622:6597 67.94317:9419 71.65391:61586 72.87613:4833184 74.01771:585731 74.93845:491439 76.07474:39511 76.89865:47232 78.32957:11442 80.96291:8444 82.5883:15680 83.40161:23928 86.49489:27618 87.02437:112307 89.06675:8708 90.91279:15199 94.01848:9505 94.70975:15752 95.29691:14271 96.0957…	130307	590372	450365	482608	410313	605249	847244	1621419	1775950	140124	1400307	1297396	1301091	2450458	1331794	1966863	1043865	1204163	1465301	2409335	118695
776	27.864	1369.1	188.099	Alanine_3TMS	Alanine and derivatives	QNAYBMKLOCPYGJ-UHFFFAOYSA-N	CC(N)C(O)=O		95.4	9040.53	53.88836:35022 56.8741:187346 57.87454:305820 58.85977:3967086 65.79771:79323 69.88862:206327 71.03124:146017 71.75659:145499 72.91954:16693131 74.02457:1477171 74.94218:200575 83.98054:66560 84.98749:111314 85.93739:195112 98.07268:30895 98.85883:86656 99.98751:11008624 101.05176:1095398 102.03085:486805 102.97362:209835 104.11798:33102 105.00821:36906 113.10629:153215 114.05035:2509783 115.0670…	3082.07	7428093	5307182	6186383	5833215	7348372	13068670	28626480	27421250	10521.5	24531640	23264220	19593200	48445290	22748820	37750640	16742850	20426880	25085430	45136740	10762.2
777	27.866	1369.85	188.095	BUTYL GLYOXYLATE DIBUTYLACETAL; EI-B; MS	Carboxylic acid esters	LEQXXBBCRATLPW-UHFFFAOYSA-N	CCCCOC(=O)C(OCCCC)OCCCC	remove	78	30.31	51.93132:32071 54.8472:98406 55.94747:50343 56.87318:150739 57.88919:55311 59.96186:126564 60.88914:85887 68.99115:41614 71.06242:147787 71.77854:92442 72.90902:3214522 74.9489:194652 76.96127:51473 78.93813:39464 84.02301:39946 84.99688:108075 85.97666:193404 87.06326:29336 87.96056:29942 97.95917:57424 99.99498:1938511 101.06084:62445 102.04774:157518 102.96534:208447 104.09739:32421 105.01554:…	14361	7428093	5307182	6186383	5833215	7348181	13068610	28626480	27421250	10521.5	24531640	23264220	19593200	48445290	22748820	37749840	16742850	20426880	25085430	45137050	10762.2
778	27.862	1369.32	149.03	Unknown	null	null	null	remove	null	10.05	51.87642:4287 54.83077:5287 56.89927:2443 57.84592:2894 62.76712:4452 65.79388:4426 66.71839:1769 70.0312:6684 71.01674:9220 75.94148:27032 76.94073:21732 77.89349:748 83.01045:5199 83.97359:1058 85.89672:3960 87.49036:993 88.95202:5330 89.46544:6573 91.94049:3057 92.93179:7370 93.995:5126 94.82641:6661 98.07802:4501 103.93061:11653 106.77084:1853 107.63856:2817 109.25366:11107 110.03338:6881 110…	13778.7	191163	178467	141615	148637	158048	250520	576095	645118	13075.7	470446	493106	415031	984870	462150	728450	347568	359205	556851	1016041	22577.6
779	27.969	1370.91	147.112	alanine TMS3	Alanine and derivatives	QNAYBMKLOCPYGJ-REOHCLBHSA-N	C[C@H](N)C(O)=O	remove	85.3	13.27	54.8551:17860 56.89487:49808 57.91996:30071 58.91281:210277 60.85674:4319 61.86477:5451 62.86186:7768 63.94206:2242 68.07928:11091 69.93597:80344 70.99327:20882 72.92789:1920816 73.99766:169432 74.90826:209610 75.81913:7579 81.05106:3282 84.99502:4364 85.84921:12609 87.7355:32594 88.27927:31821 91.02025:8082 91.96288:10315 92.86064:5796 94.1381:13658 96.97287:7426 97.98225:20200 99.00291:60558 99…	90005.3	328410	193732	259183	224586	237268	312097	263174	189668	154789	312760	393372	320135	439337	360592	417800	309008	480901	466414	355894	147738
780	27.958	1371.26	224.028	Unknown	null	null	null		null	352.19	63.90651:2568 66.81359:5353 67.82233:8545 74.8874:55224 76.95759:5208 78.00414:14123 78.9515:3348 84.04861:7819 92.158:16600 101.99394:40484 108.48177:4691 109.35566:1491 121.90702:2264 137.65704:1205 138.28061:3040 148.11291:26202 155.32694:5452 168.1471:4345 169.53255:3283 170.23949:18262 179.96336:11790 181.14932:10350 182.02689:16860 196.02483:18158 210.11417:7294 210.95981:2619 220.27591:735…	5184.87	335727	352377	879276	489809	737451	940354	507653	553753	3182.52	554004	342142	589422	1241047	262136	304046	276462	184485	174382	924018	6271.39
783	27.969	1371.78	238.082	Unknown	null	null	null	remove	null	18.58	50.1568:9148 54.86621:22425 56.30654:39149 56.97567:19377 57.9201:6392 59.75636:3372 61.63937:2413 62.34759:9379 63.00539:4296 63.93909:17950 65.11304:11182 65.91451:1761 66.79725:3922 67.79226:7962 68.95783:2824 69.93269:30775 72.29583:55094 74.86344:19316 76.04863:25888 81.06893:1686 83.83617:9601 88.0529:17668 89.05762:2356 90.93507:2637 91.99861:9865 92.86188:6722 95.86571:3336 97.93922:4304 …	11262	38843.5	55810.5	88763.4	55832.9	59788.6	99888.3	50766.7	51763.2	10030	52327.5	39117.1	61041	127089	45339.3	42986.5	26168.9	26911.8	25388.2	82223.8	10258.4
787	28.138	1375.4	206.14	L-Serine; GC-EI-TOF; MS; 3 TMS; BP	Serine and derivatives	MTCFGRXMJLQNBG-REOHCLBHSA-N	OC[C@H](N)C(O)=O		83.6	492.38	50.31948:14727 50.9789:5247 52.75972:38934 54.865:168972 57.89842:214186 59.90178:262847 60.89719:383481 65.07006:9801 66.5173:52167 67.42543:25087 68.20548:52721 69.92518:467293 70.92005:203506 74.00827:1360322 76.94626:114363 78.08003:17632 80.19468:53290 81.05631:26105 84.85815:165837 85.91214:404215 88.94252:387184 89.94345:50646 91.87086:10894 98.1263:134641 98.8319:54684 101.00769:793158 10…	16132.8	3432314	3329380	4009207	3140321	3885216	3256045	2880273	2181972	13578.7	3389388	3941184	2306581	3218692	9886171	3091110	3231926	3790177	3584402	3856278	19502.1
788	28.139	1375.39	72.8882	L-Serine; GC-EI-TOF; MS; 3 TMS; BP	Serine and derivatives	MTCFGRXMJLQNBG-REOHCLBHSA-N	OC[C@H](N)C(O)=O	remove	97.1	244.47	51.95971:50428 54.85083:191327 55.86056:98242 56.88913:241857 57.83695:603083 58.87281:1714743 59.94384:170379 60.88206:282150 65.91554:69687 66.73158:51576 68.85493:60975 69.91329:358393 70.90325:249170 72.87192:34623624 74.03753:2223421 74.92802:3404384 75.98061:145132 76.93372:261655 78.50804:37700 79.15721:35654 80.41404:44670 82.97418:52294 83.91144:220759 84.8969:98946 85.92406:390364 86.96…	289459	63341640	55766240	66667810	51878560	59412640	55564800	47973590	40531520	265694	56985450	61357320	38952520	52820960	163161000	51502930	49698360	59996670	57705100	66178870	348953
789	28.14	1375.51	204.091	Serine_3TMS_major	Serine and derivatives	MTCFGRXMJLQNBG-UHFFFAOYSA-N	NC(CO)C(O)=O	remove	95.4	52.51	52.72963:46814 53.35676:45944 53.89634:58929 54.8033:473455 55.88584:179561 56.85053:489908 57.82387:839480 58.85743:1432377 60.87567:527819 62.00112:52884 65.92348:178810 66.80018:53195 67.94984:75312 69.86854:256580 70.90304:68884 73.97826:4099045 74.90626:5771566 75.9726:349120 76.92573:202335 80.51322:56048 83.96536:230629 84.94067:230601 85.98628:666282 87.96233:576497 88.94376:133385 89.976…	64113.8	44668180	42564400	51256260	40694690	46454920	40925180	36417900	29098030	79796.8	42381350	49774200	29264740	40928640	128806100	39353410	39737110	48840790	43617910	50032250	112178
790	28.275	1378.05	147.051	Succinic acid(or anhydride)	Dicarboxylic acids and derivatives	KDYFGRWQOYBRFD-UHFFFAOYSA-N	OC(=O)CCC(O)=O	remove	81.9	29.59	51.90472:20336 58.93601:79780 62.82673:8670 66.00209:41168 77.93809:5251 93.0435:1385 108.0312:2636 113.10014:4401 127.13227:8391 131.04341:29693 138.06151:6876 147.05087:881393 148.12589:130223 149.07823:86814 150.08102:9843 152.09703:4205 166.97054:1065 171.96886:1616 180.20335:2796 181.09616:3570 197.069:4128 199.20598:3544 210.61484:1547 226.73494:4637 228.12393:10043 229.22928:2383 232.04936…	49066.1	977818	91463.6	139438	113483	169620	126079	59734.3	163654	36985.6	196384	261279	80996.6	243879	160835	110439	124892	120947	137458	155477	29183.1
796	28.451	1382.47	141.019	beta-Cyano-L-alanine; GC-EI-TOF; MS; n TMS; RT	Alpha amino acids	BXRLWGXPSRYJDZ-VKHMYHEASA-N	N#CC[C@H](N)C(O)=O		83.4	44.39	50.12921:2467 50.91189:4718 52.93846:4152 53.80558:1226 54.4963:22506 56.00153:10128 56.89098:22873 57.95931:30292 60.2836:2144 60.98693:4294 61.6983:2271 63.04754:2617 63.98798:1708 64.53671:3542 65.06097:4579 65.88769:7279 66.86784:10761 67.8173:3709 68.91709:14896 69.97528:17951 70.9623:1265 72.91977:252827 74.01608:42781 76.8748:1520 78.0168:2943 83.06944:10787 83.80917:6523 86.05308:6856 86.…	45354.9	205316	327107	375611	257577	352569	268295	134694	142410	21591.8	129860	134572	124615	117846	108742	80523	88953.7	62953.4	70163.8	121211	14520.8
797	28.51	1383.59	147.02	133361 some TBS	NA	Z artifact	Z artifact	remove	86.8	27.06	51.83161:10103 52.74781:24733 54.01856:3439 57.66107:21295 58.19294:17902 58.96:76845 59.92017:8612 60.7783:4693 61.45124:12303 65.98089:137085 66.87758:2734 69.93207:9439 72.13864:22452 72.96913:123754 83.40101:8967 83.97105:9505 85.97395:4306 86.94225:33014 90.1159:4352 93.94987:3091 95.48539:3555 96.3453:1648 97.05458:8905 97.76566:19455 101.21307:22002 102.99784:19190 104.04135:6370 104.98104…	104673	225758	185863	142632	179099	235785	188914	181643	465607	51922.1	169413	271683	175129	262072	177519	165195	217108	1511375	142778	197747	66102.4
798	28.616	1384.93	145.03	Unknown	null	null	null		null	18.02	50.11144:9304 50.83553:18375 52.87772:8468 53.97329:7617 54.91571:7198 55.94645:24615 56.9222:7579 58.9123:13663 59.86938:5577 62.78942:915 66.32776:232 67.9328:11600 69.93216:31548 70.87312:8061 71.74041:13511 72.89619:149878 73.78377:24058 75.9115:2034 77.9994:8019 78.96851:5625 79.69919:3992 80.2225:2371 81.05533:2105 84.03:5185 85.12591:3075 89.06543:9217 89.90247:6897 91.4631:11219 92.38694:…	15524.3	59972.6	60960.5	74304.4	78631.8	93186.3	105182	50510.2	38005.9	17521.2	76227.6	52187.7	32585.6	33120.3	62815.8	61703	112911	70741.8	97248.8	112736	32236.5
799	28.617	1386.14	145.131	Unknown	null	null	null	remove	null	15.14	52.00077:1580 52.92241:13975 53.81725:15479 55.8914:3379 56.87202:5238 58.58742:12069 59.15966:3264 60.8241:6992 64.90742:4984 65.86936:8790 68.23746:654 68.94101:8963 71.87223:5044 72.9116:160815 73.93174:3146 76.99101:14545 81.04054:165 82.86044:6117 84.0432:1930 84.93117:1704 85.75959:6209 88.86732:13175 90.82945:8197 91.88979:6481 92.82512:11015 93.89315:8551 96.89065:1583 98.38821:10787 100.…	15524.4	60580.6	60357.5	73535.6	77368.5	92905.7	99915.4	49935.5	35217.5	16846.6	77665	51179.9	32329.3	32376.8	60722.8	63338.6	112018	70177	97135.7	108300	31994.3
800	28.619	1386.34	114.029	Unknown	null	null	null	remove	null	17.34	50.67607:6960 61.62229:3538 64.95164:8285 65.83884:7662 72.93525:157807 74.90591:99625 79.98322:5064 81.72395:13514 82.3081:8258 82.85283:4885 84.00356:6945 84.95159:786 85.92042:3580 88.09739:2843 95.96237:12580 97.06999:1276 108.98269:5821 109.76234:7387 113.92582:40920 115.08064:10233 117.02126:3733 126.33907:2828 127.27972:7305 128.12039:7542 134.00295:910 138.16892:813 139.13419:4141 141.291…	15578.1	76754.8	63881.8	82121.9	90217.9	127963	116950	62538.2	58465.9	17612.3	94042	53268.1	61710	67082.1	86466.8	84524.4	111946	76570.5	105469	136694	31007.8
801	28.702	1388.6	218.147	Unknown	null	null	null		null	19.9	69.96663:6067 78.91899:7719 85.17267:2255 89.02438:25700 90.04065:4883 95.94647:4223 106.65642:1233 107.36339:12833 115.12788:5043 120.37633:2282 122.88068:3999 125.0855:5616 136.28982:3146 142.06886:4734 148.03816:15352 153.8889:521 155.9805:557 158.04446:80739 158.95903:8304 159.76326:4092 161.88738:626 163.16838:3334 165.97494:203 167.98918:8487 169.94177:3420 172.11404:538 175.93442:1954 178.…	2495.35	33429.5	53512.8	44911.1	54189.9	55228.1	34854.8	21403.6	19048.8	3935.12	25124.8	21458.7	25674.4	32047.2	48959.7	44478.7	39439	42906.7	53373.7	35757.9	5344.03
803	28.782	1390.21	147.011	Unknown	null	null	null	remove	null	19.26	50.96421:22397 51.84384:32348 52.82721:13223 57.78788:15577 58.90308:50556 62.95201:5038 64.62453:4166 65.956:81860 66.98924:5811 68.01043:4145 70.53254:5198 72.90306:25832 74.06718:18921 74.92403:12840 80.97949:1487 83.22554:3039 86.84541:3566 88.71676:6520 91.05314:2919 91.77967:4541 94.12951:3449 100.88627:1956 101.80474:13549 103.06335:8654 103.92122:2968 104.99616:4052 105.68709:2874 106.597…	29254.2	262602	932445	150492	144389	170337	150516	268119	179357	41309.8	108382	155498	205057	239588	214434	261784	101729	127132	213017	121294	52935.7
820	29.15	1398.38	313.118	Unknown	null	null	null	remove	null	34.4	50.14724:7340 50.87865:18733 54.06086:9590 57.99933:13497 66.85172:2702 67.68314:5031 68.34196:14509 70.90928:21468 71.84747:1253 72.88381:337738 73.92878:61422 75.93034:9495 76.91592:21326 80.06493:2109 80.99418:13578 85.95039:3758 86.8445:1036 89.50893:31854 90.43604:4720 90.94653:4437 93.87046:380 94.91174:9000 95.51107:4536 98.93266:56729 99.93162:17001 102.152:13238 108.09832:9586 108.91555:…	2693.69	190641	185174	178853	98809.9	375416	237605	122781	252397	1341.58	167645	229472	144352	169825	245088	199774	58387.3	303142	117981	209435	1213.2
821	29.15	1398.39	298.061	Unknown	null	null	null		null	49.13	53.79525:4556 55.94752:4975 59.78268:34243 60.37846:13553 64.90199:6772 65.85352:11801 66.8615:20547 67.68289:11953 69.95146:21954 70.93439:20000 71.85501:9061 72.93483:451340 75.9623:16907 78.02663:1860 79.93896:11440 80.85432:12456 81.60272:4990 82.23886:10498 84.18039:3472 84.95085:2117 86.00826:13222 94.11238:3306 94.88505:26872 95.8604:41529 97.9771:47678 98.96298:70673 99.9537:6682 103.8443…	486.538	358061	347302	327449	154236	706246	435898	248994	446122	726.91	306057	405603	298800	321345	471208	337798	101953	581760	212116	437577	1663.39
823	29.16	1399.19	132.197	Unknown	null	null	null	remove	null	25.79	52.89839:15130 53.75647:26780 54.93676:117073 55.98657:13999 56.91744:28989 60.85582:7665 65.38401:13492 66.89658:11959 67.90703:14850 68.94035:58197 69.99011:18342 71.83238:46616 74.89914:115277 77.90915:9170 78.92584:10913 80.03661:13270 80.87515:9918 81.85263:28612 82.90224:202318 83.96819:12476 84.97808:24262 86.95554:190213 88.03641:22673 88.93506:186905 91.00072:23551 92.94193:10052 94.0605…	13293.1	63831.1	60409.9	55775	42034.7	91425.7	59249.2	35239.6	60793.8	17766.3	47389.5	61138.9	31368.2	38489.2	53550.2	48011.1	30766.1	60789.4	41670.6	63731.2	13961.9
824	29.149	1399.21	147.027	Unknown	null	null	null	remove	null	23.23	54.25269:5206 57.9627:13765 68.15804:11011 69.95312:57326 70.60613:13057 71.16079:20924 71.94033:6025 76.89329:22862 84.10355:3690 100.01726:13115 102.0807:16066 103.94226:12026 107.80357:9519 108.79878:8880 109.53596:4273 111.2012:9990 114.97562:26387 121.0874:14046 125.00458:2630 130.08144:3569 130.94371:36387 135.01265:25077 135.85832:7830 136.38631:3414 137.70943:5386 140.92129:10104 142.1058…	42357.3	328503	301330	398144	328959	517979	385653	214821	325966	68324.3	263681	320272	299396	278333	371283	296828	223361	307021	850839	254382	70144.4
825	29.181	1400.28	148.078	Unknown	null	null	null	remove	null	33.19	51.0631:13143 51.98984:33275 55.95736:2383 57.8717:16355 58.89148:105205 60.0014:16395 61.36615:1182 64.6564:8654 65.17848:8498 65.863:91472 66.52988:6560 67.0978:10810 72.92934:165242 74.00616:18792 76.15389:936 79.58577:1441 81.22755:9460 83.88432:13942 84.9553:8400 89.02155:51634 91.03396:12428 93.60313:12046 96.01672:20639 98.12662:91401 100.98732:920 101.96243:7767 103.01925:12615 104.03913:…	20062.8	89461	166858	94399.8	75660.4	101435	87545.8	89370.3	102571	11467.3	34139.4	70313.2	65771.2	95754	67552.8	31727.7	55494.2	62817	27120.1	38379.8	11906.3
828	29.347	1401.76	72.8926	Unknown	null	null	null	remove	null	43.05	53.50528:30423 54.87579:106520 55.9224:439499 56.88274:2694962 57.98753:242249 58.91638:916769 59.96509:149034 60.93329:106844 65.9152:36414 66.63184:31612 67.28001:20633 68.81563:104318 69.94915:87371 70.92998:105937 72.89595:20525680 73.98061:1313776 74.91514:1782948 76.04633:108615 78.91248:22949 79.90415:25249 83.28028:25519 83.95735:129094 85.00674:139561 85.98222:745417 86.99114:237101 97.0…	275074	146403400	192925900	224086200	183941600	202759600	174271100	61645300	59650930	281059	137377100	71512540	49868800	71580210	163022700	181723100	65221550	158431500	161736200	143995800	296373
831	29.337	1402.81	219.118	Threonine_3TMS_major	L-alpha-amino acids	AYFVYJQAPQTCCC-UHFFFAOYSA-N	CC(O)C(N)C(O)=O		94.4	1815.89	51.96191:83840 52.8876:122427 54.86915:726990 55.93747:497613 56.87558:16814654 57.9218:1232150 58.90066:2397711 59.95574:1233549 60.88937:977260 61.95158:95678 62.84608:48301 65.92654:456843 66.78667:115105 68.90356:422234 70.93764:767746 72.8628:756298 73.98285:13442771 74.9227:11966461 75.9713:663914 76.89541:505457 78.98027:46940 85.94429:2978755 87.01938:1322805 88.03141:432595 88.92903:1995…	15694.7	37725450	52444650	61006910	50359340	58461860	49014180	16630220	15362450	36120.3	36820030	20101690	13813170	19211620	44318350	49657490	18307170	46503850	43794970	39025810	51759.6
832	29.337	1403.43	219.113	threonine	L-alpha-amino acids	AYFVYJQAPQTCCC-GBXIJSLDSA-N	C[C@@H](O)[C@H](N)C(O)=O	remove	82.8	42.7	50.1096:6530 51.91681:14054 52.84804:37473 53.94022:56924 54.8685:159333 55.92872:125076 56.8777:433694 58.0023:227966 59.95695:128989 60.87799:47961 61.83757:25231 62.93429:1785 63.89788:7069 64.95995:3129 65.52859:95653 66.11673:52179 67.89344:48488 68.9555:99002 69.94029:176388 70.99756:167846 72.90891:149453 74.93597:1359511 75.97237:223675 76.95703:144445 78.02093:2810 79.93388:28051 80.8233…	15694.7	37725450	52444650	61006910	50359340	58461860	49014180	16630220	15362450	36120.3	36820040	20101690	13813170	19211370	44318350	49656400	18307210	46503850	43794970	39025810	51759.6
833	29.347	1404.02	72.9086	L-Threonine; GC-EI-TOF; MS; 3 TMS; BP	L-alpha-amino acids	AYFVYJQAPQTCCC-HRFVKAFMSA-N	C[C@H](O)[C@H](N)C(O)=O	remove	97.6	156.46	50.40596:35404 51.10854:45726 53.00874:36196 54.17674:55949 54.98087:125772 55.84875:338420 56.85486:2261022 57.90571:347308 58.43661:1483566 58.94471:1188334 59.94821:188934 60.90708:213816 62.92929:25994 65.07301:25248 65.94461:50300 68.39441:50068 69.04103:55523 69.94196:135629 70.93797:127626 71.6725:66561 72.89337:22593854 73.99777:1849396 74.91035:2175145 76.00741:125365 76.93722:218258 80.…	216517	146286200	192752000	224086200	183946800	202631100	174137500	61576300	59559520	281059	137305400	71459140	49833460	71487640	162858700	181660400	65141210	158319000	161624100	143833400	349767
834	29.336	1403.78	88.95	Unknown	null	null	null	remove	null	24.82	51.92511:13173 52.83881:14281 53.89763:6090 54.55016:24329 55.11629:32896 55.95558:18828 56.82033:5085 57.41678:25046 60.99399:2317 61.89571:8650 62.86696:26877 63.96251:20608 68.88861:13226 69.89192:27218 71.17816:19570 73.93401:15471 74.92902:30209 75.97623:21005 77.94474:13848 78.9095:19739 81.12827:5983 82.09774:11293 83.06358:33604 85.05595:22012 86.80412:22414 88.03522:4347 88.95239:21821 8…	14283.9	263200	285851	355197	303771	326161	234577	109642	113949	17699.8	213868	141966	63633.2	111914	281525	264004	101240	285475	274529	215306	13008.9
836	29.394	1404.12	71.68	Unknown	null	null	null		null	35.09	50.17694:5950 71.6828:222003 78.98152:18419 94.98392:3938 98.68745:50591 108.26251:1742 109.13933:4883 122.71816:7038 123.33907:2195 126.81672:1471 153.9424:7006 165.94348:1680 167.17908:3367 180.1486:1193 182.16856:5723 183.8974:1662 213.03511:2828 227.02805:1556 229.01067:2731 235.03525:1648 239.15253:1303 239.90221:1059 243.3626:623 247.02016:2827 252.88675:10078 254.98251:2469 256.92667:1459 …	33827.5	244414	107092	136013	134872	97471	176875	145088	166588	34121.7	170436	147113	114636	155236	132780	106560	134034	230363	259379	121318	48260.2
837	29.435	1405.16	170.079	DIPHENYL ETHER; EI-B; MS	Diphenylethers	USIUVYZYUHIAEV-UHFFFAOYSA-N	c(c2)ccc(c2)Oc(c1)cccc1	remove	83.7	80.71	50.91898:190433 93.96231:29674 122.88529:8994 124.69216:5190 138.0327:5588 141.0392:300495 142.03049:183065 166.25604:3800 168.03609:6276 168.96651:63409 170.04263:458884 180.37726:3318 181.29968:1475 181.82655:2613 195.44748:625 196.09755:7238 199.00948:4233 225.96991:2059 227.39218:4528 228.10466:30104 229.35176:5998 234.86569:1117 241.11917:1807 254.78865:1547 255.52098:1741 259.14975:1226 270…	409863	563187	487719	452820	487925	506109	498012	469923	570602	452417	492204	533349	560930	531417	547696	489945	549819	448555	521389	534380	537610
838	29.436	1405.22	170.069	DIPHENYL ETHER; EI-B; MS	Diphenylethers	USIUVYZYUHIAEV-UHFFFAOYSA-N	c(c2)ccc(c2)Oc(c1)cccc1	remove	89	99.61	50.10989:28772 50.84002:170552 51.95326:8225 62.9283:17166 63.60012:10031 64.37528:43574 64.99718:42997 66.81791:2702 71.59011:24506 76.90561:72835 79.96442:7179 88.96468:30806 90.19343:7423 90.92114:1845 91.72225:3115 95.24463:4412 96.10741:46773 96.88724:15640 99.01312:461 105.54345:6074 121.09018:2236 122.08071:2301 122.84643:8276 123.8797:3255 124.74686:5035 136.18019:1018 137.24802:2767 138.…	409863	565225	487719	452820	487925	506235	496115	472195	570602	452417	492204	522547	560930	533767	543511	494741	549819	448555	523836	534380	537610
839	29.486	1406.4	247.088	Unknown	null	null	null		null	30.54	50.76468:10060 53.80912:2192 91.97648:4192 122.9527:3066 125.65194:8151 134.79277:4630 136.80374:4687 138.08099:1045 148.06592:15956 153.95322:7885 168.92212:4990 174.19774:6313 178.45142:5872 183.04124:2312 184.01819:11773 193.76144:720 195.98086:2087 197.20265:916 227.16759:2731 247.22388:47650 256.61191:1225 258.99496:10996 260.16504:3736 266.98645:435 287.73212:1296 292.03864:968 298.14709:15…	7217.68	59733.3	56152.4	86332.5	63605.3	65596.4	92886.8	49948.7	65829	22086.5	58631.8	57390.7	41221.5	76564.6	56366.3	56676.5	46784.8	56775.2	51890.7	67753.4	13808.2
840	29.545	1407.77	116.038	Unknown	null	null	null		null	32.6	63.51832:8152 64.08379:3819 106.08276:8145 115.54491:17475 116.12307:118047 152.3929:1509 152.93953:484 155.31685:2910 160.08108:135918 161.12013:23380 168.94765:332 180.85913:1514 182.16138:1514 183.05203:15131 183.81204:15109 189.00345:1285 210.92607:3146 211.64394:392 212.16467:1763 220.10155:5229 222.64996:4370 224.07594:352 225.03632:3568 226.32884:6371 228.09084:6373 237.94403:2255 240.0312…	30110.6	213729	144121	154638	150365	166440	187331	202541	343412	31382.1	275394	222586	201574	578149	373282	427886	459809	308187	381538	528877	33875.4
841	29.555	1408	99.9752	Unknown	null	null	null	remove	null	20.77	50.9101:7002 52.75092:29058 53.25287:21627 54.14168:12898 63.31879:516 66.96451:3899 68.13968:10703 78.09071:12388 79.97121:16081 84.02914:17239 88.87927:10323 90.48146:9494 93.81792:9450 98.95651:17851 99.97523:93491 100.99843:24125 110.2045:2425 116.02661:135904 118.25822:20474 122.0993:8794 123.6005:4707 136.04907:5535 138.02217:3002 139.93072:2978 147.99536:591 151.09331:2469 152.84117:5059 1…	26673.5	131209	81494.2	107501	69147.8	110243	125044	104938	166608	34277	126473	105071	110252	216742	199882	217738	160056	142841	196666	215857	41682.7
842	29.568	1408.38	72.93	TETRAHYDROLINALOOL; EI-B; MS	Tertiary alcohols	DLHQZZUEERVIGQ-UHFFFAOYNA-N	CC(C)CCCC(C)(O)CC	remove	80.6	47.36	53.56538:30150 55.91682:7812 56.92556:31999 58.92534:7153 65.91008:5785 66.91187:3180 68.94576:6019 69.9465:9512 70.90189:9215 72.93459:1684626 78.95533:2459 82.98232:18504 86.97166:6794 88.98901:34169 89.81571:12144 93.94325:3347 94.93376:2614 96.37599:2093 97.08313:7208 100.99353:65947 102.95785:3068 111.01481:1762 113.36039:5181 125.06127:1945 127.07205:2762 130.0197:3232 131.92548:4761 134.23…	950373	1780229	1946700	2364652	2431839	2829015	2722096	1436035	1526130	1389798	2071690	1199368	1105598	2076503	1436869	2114853	1673031	1540098	1666271	2358093	1172984
846	29.583	1408.44	72.9559	dibutylformamide	Tertiary carboxylic acid amides	NZMAJUHVSZBJHL-UHFFFAOYSA-N	CCCCN(CCCC)C=O	remove	77.8	109.58	51.84936:3383 52.83495:48105 54.95692:151746 55.88438:188418 57.91971:667434 58.95003:289049 60.87725:14216 61.97206:3068 62.89169:9171 67.76724:10239 70.0063:5068 71.95274:1983889 72.98222:627740 73.84775:72884 74.88892:193389 75.86493:29660 76.40156:41154 77.95564:27865 80.96749:38015 85.07975:67317 86.96122:169615 87.81418:16926 88.39414:15082 89.02239:9139 90.34888:9395 92.12928:5395 93.00617…	950373	1795846	1946700	2364652	2431839	2829015	2722096	1436035	1526130	1389798	2121765	1199368	1105598	2076503	1436869	2114853	1746761	1540098	1666271	2358093	1172358
851	29.609	1409.85	102.018	Unknown	null	null	null	remove	null	33.18	51.84978:9856 61.82417:3636 63.87147:10596 79.86598:4922 94.12326:751 102.01807:95169 106.53246:1649 121.82761:3785 137.03845:2733 148.99022:33899 150.07533:8242 151.03706:3395 153.72626:735 157.19362:1596 164.05214:724 168.07338:1490 173.06194:5042 173.65526:3237 174.53307:593 175.04718:928 175.99925:627 178.23558:1152 180.8968:2712 188.92502:1555 189.43201:12165 191.17305:22453 193.10742:4818 1…	21338.5	80311.6	122350	159126	149265	166230	165130	46965.1	46331.7	12139.2	86119.6	51604.7	36369.8	65571.1	49484	44520.3	75056.5	47059.6	43272	67259.3	27638.5
852	29.619	1409.51	131.058	Unknown	null	null	null	remove	null	80.38	50.51778:1064 52.87965:3086 60.97892:22484 64.93198:11315 70.00281:36180 79.7983:4161 80.8669:2876 82.42324:9063 87.99486:4745 92.24304:4951 96.07806:10396 101.99389:34018 104.94178:5609 113.15268:13075 114.99158:89984 119.36887:4518 120.77642:6028 122.16998:4430 129.89281:2193 131.0327:1062232 133.00382:35070 134.23563:27133 136.19908:2415 141.11261:74372 145.14958:31317 146.05376:127853 149.015…	56838.7	922788	1486497	1783307	1936222	2263051	2015869	225727	250800	54945.3	853890	322465	210593	292173	217978	274998	740427	364382	354996	921236	47510.4
853	29.624	1409.68	292.16	Unknown	null	null	null		null	99.56	61.49405:2275 62.75547:6117 63.78211:7542 67.89338:6527 79.99857:5066 90.96016:6593 99.03566:10416 102.01892:3025 105.04122:6507 108.05486:397 117.05257:24395 117.95766:5008 122.30925:2496 131.03001:11566 132.97844:17656 133.96085:4147 147.01161:372818 148.03386:8197 149.0493:76267 149.89339:6865 150.89575:4154 161.08864:3547 164.98482:3779 165.9662:6042 166.48618:3938 167.16019:4084 169.04495:48…	1571.41	103583	178031	227641	259183	300895	263261	19095.4	26312.7	1090.32	99765.3	36881.6	17866.1	26404	15858.5	35537.5	96400.9	46579.7	42608.8	95920.4	1246.59
854	29.644	1409.34	147.026	itaconic acid	Branched fatty acids	LVHBHZANLOWSRM-UHFFFAOYSA-N	OC(=O)CC(=C)C(O)=O	remove	80.2	51.37	50.3038:4638 51.00904:27778 51.89721:33503 54.88666:17186 55.94074:192532 58.89978:90855 60.94491:3278 62.15826:2735 62.90747:4472 65.03927:7406 65.97508:104495 66.83772:47261 67.91354:9531 68.9053:28888 72.95244:78122 74.00269:45648 76.02591:16342 76.90707:10795 79.02476:36139 82.93253:22210 84.92331:2666 85.95332:2656 86.9487:33353 88.78621:23520 91.03346:11466 91.84748:4499 93.58424:1969 96.00…	382475	1145877	1914095	994540	989994	1060625	1012463	938026	1060778	345852	1884495	1087845	877433	421975	1057770	1350370	1780340	331223	319734	393877	443049
856	29.678	1411.06	147.05	glutaric acid	Dicarboxylic acids and derivatives	JFCQEDHGNNZCLN-UHFFFAOYSA-N	OC(=O)CCCC(O)=O	remove	89.8	32.97	50.28188:9251 54.87985:326572 55.93742:8300 58.89833:6381 59.50885:11571 60.20713:17975 61.71893:1453 65.87103:23286 66.80502:10249 67.99299:22203 68.93975:8032 69.9735:6045 71.88689:8233 74.88129:328744 75.9369:16685 76.89122:11910 82.28908:6319 85.0081:11099 89.96339:10276 90.83967:5555 93.7365:3742 94.92393:2540 96.8913:41166 97.88922:17527 99.01118:19082 100.88259:22425 109.01019:3459 109.794…	382475	1141653	1874268	970046	989994	1060625	986747	904641	1075503	345000	936906	1013543	882533	1237608	1012121	1350370	1778440	1075007	1191367	1121397	442125
857	29.68	1411.36	54.8415	Glutaric acid; GC-EI-TOF; MS; 2 TMS; BP	Dicarboxylic acids and derivatives	JFCQEDHGNNZCLN-UHFFFAOYSA-N	OC(=O)CCCC(O)=O	remove	85.9	15.4	51.87415:24907 53.71963:6452 54.43871:353716 54.93967:292203 55.87602:6052 57.88821:12175 58.94617:36342 59.84761:6262 60.84708:10413 62.12349:4025 62.94688:4732 63.92387:4264 66.01733:17088 66.89443:5809 67.90546:16273 69.88218:21183 70.83527:1260 72.0588:18586 72.91723:466037 73.90382:40916 74.85496:245249 78.90865:25908 79.73535:5381 80.94199:3567 83.95136:8127 84.95222:46985 87.01554:8810 88.…	178626	496577	353842	430156	349239	412935	381058	389725	488906	181617	439268	432173	369866	497264	439334	507201	638894	449705	519421	470680	221664
858	29.699	1411.54	56.8835	2-METHYLHEPTANE-2-THIOL; EI-B; MS	Alkylthiols	KSTAKRCVPORMCA-UHFFFAOYSA-N	CCCCCC(C)(C)S	remove	83.7	15.03	50.25835:7308 51.92372:5691 56.88353:2975536 57.87151:14582 58.86338:12238 60.87459:10822 62.06526:6615 62.7568:3007 63.59842:3105 66.01784:4813 69.94269:12911 70.89875:7796 74.91496:317746 76.02649:14910 80.26552:3727 81.90162:6899 87.05761:4560 88.07251:7536 88.84647:21216 89.92124:3317 91.98882:3111 92.69675:8435 93.19926:17933 95.00644:8342 95.98602:4003 96.90886:30118 100.96347:14808 104.932…	49854	74650	70428.7	1418440	3001516	66547.7	37301.3	58481.2	51914.5	60047.7	11781	53635.1	55540.8	59062.4	44391	63496.1	59405.8	1280198	3274081	81127.4	43472.5
859	29.73	1412.25	255.16	Unknown	null	null	null		null	42.06	54.01002:16124 78.06923:7389 80.13175:2819 85.51166:714 91.88405:12273 93.87218:1550 99.96693:229 107.04248:1876 107.7568:6289 114.32111:5968 119.09571:22864 120.08688:11709 122.83427:2701 139.50232:8913 153.22725:2257 154.1147:14097 158.13272:23861 167.09383:1703 171.00388:1990 174.15862:4097 181.24374:2863 181.82379:851 184.168:392 188.00934:3908 197.05826:2874 206.21828:7556 206.96483:4420 207…	9697.44	105009	76828.3	83028.4	58791	68205.9	65688.1	83816.6	89485.8	7409.18	83951.8	118694	57574	117799	89994.2	126720	105580	111447	98039.3	92011.6	9198.59
861	29.767	1413.21	60.8951	Unknown	null	null	null	remove	null	20.27	50.53493:4324 51.04726:4277 52.80511:19433 54.80934:64417 55.89774:62835 60.89508:61749 62.01881:6457 62.94667:9507 64.78937:363 65.64428:5314 67.75767:7104 70.92329:21068 71.99056:355 74.77332:50294 76.94197:19360 78.48461:12590 80.98392:4016 82.89118:14605 84.08732:5418 87.98112:426 91.06135:14398 91.96222:9958 101.0026:7936 104.97691:18069 106.09251:8048 106.86923:7360 112.04237:3762 112.94477…	32424.7	413831	116359	122113	108096	119795	123536	143580	126729	22368.1	265367	211612	119445	140620	1051256	970495	282238	748910	832650	397588	33285.4
862	29.772	1413.28	104.039	Unknown	null	null	null		null	58.47	50.1707:3530 51.85617:14302 53.95484:8800 57.94445:63894 62.98169:15357 65.08393:6329 66.99421:17063 69.9343:15748 70.93895:24026 75.9428:21247 77.97904:18213 86.97404:37290 87.95332:14539 91.87387:6750 92.88876:16665 102.03216:19795 104.03918:332919 105.90552:20612 107.17592:8281 107.96356:2154 113.02461:33232 114.21265:9075 117.98522:3788 120.26817:3129 121.38596:2379 127.94593:17635 131.00407:…	32840.3	356380	117669	113526	107036	119182	109728	124159	127124	31221.9	231721	165234	102191	137817	977566	905656	258182	744676	816774	354294	40320.4
883	30.141	1421.38	174.103	Unknown	null	null	null		null	13.56	55.93476:55983 57.9382:37910 60.90919:18447 61.48844:8008 63.87255:1506 64.45284:554 65.22302:157 85.0314:8112 89.03725:8038 96.10433:36046 106.2463:9507 117.02132:24162 117.95881:3312 124.00153:42349 129.74884:4677 130.35303:5391 132.26225:2714 133.60535:1244 134.12251:2877 137.19199:378 140.24808:14548 147.04927:125891 148.03877:5639 148.94833:13188 150.50905:5863 153.01158:1503 157.16637:4393 …	7456	37818.9	44423.6	57517.4	44855.2	41029.5	49117.6	29897.8	42004.8	8474.35	40952.3	38901.6	28949.9	38166.7	37515.7	44833	31823.9	35135.7	43937.6	52283.6	6205.39
884	30.237	1424	255.081	Unknown	null	null	null	remove	null	16.46	50.20386:1767 55.96139:55330 58.87452:30692 60.73601:10773 62.64652:4984 63.51181:1219 64.01709:7750 76.0629:7760 78.91694:4852 83.04894:19328 85.81489:6905 86.4597:21395 87.01571:768 88.91962:26705 93.53241:17201 95.83171:20278 110.92156:5572 112.05392:607 112.93019:17728 116.21532:4504 117.07752:7185 118.06134:6089 124.03744:12085 124.77107:8865 128.11278:1178 130.0905:1419 131.93568:2067 139.7…	9014.67	47756	31179.4	36444.9	33927.6	44251.7	61979.1	40775.7	40255.2	7402.4	49630.4	53886.4	54399	50447.8	70910	87253.9	91756.6	92049.6	77343.5	93992.9	7669.54
892	30.307	1426.11	227.08	Unknown	null	null	null		null	92.62	54.8691:7799 56.88829:9398 59.13342:17286 61.66547:7658 62.7836:16727 64.63039:22966 68.9216:6587 71.06239:8316 74.02264:33908 77.01553:89700 78.8662:27705 81.44244:62681 87.96349:16586 102.04227:6476 102.93822:30251 103.87213:10975 114.12579:159 117.07592:11732 118.01232:5641 122.98465:16683 126.1781:12263 129.8607:7975 130.79343:221 133.56782:10444 141.12019:4758 143.08636:17553 144.64304:4377 …	28699.7	150711	103034	142882	112631	196359	218889	241875	290069	14826.4	207829	260804	204263	173800	195282	215231	201853	245986	191726	249639	37103.2
893	30.31	1426.11	228.127	Unknown	null	null	null	remove	null	34.2	50.26152:5825 50.9689:14731 51.92382:21812 55.91771:259 56.93263:3896 63.85057:18911 65.95548:61646 66.93413:54204 74.92368:152990 76.02465:18759 77.86245:39664 81.96458:13170 85.04548:5128 90.99893:2970 93.94375:21109 94.94332:25442 100.95201:15750 105.01049:13812 107.15701:16147 110.63268:6987 111.21267:5530 119.93534:5857 121.61543:3977 125.04212:10536 136.12143:8825 142.53032:17746 143.95921:…	12939	77488.6	44892.8	58726.7	65144.9	70130.9	95660.9	95161.9	126189	8200.84	90510.6	115575	81220.9	69701.8	82152.3	88383.6	83347	98322.2	86399.6	95356.1	16055.5
897	30.468	1428.34	72.94	Unknown	null	null	null	remove	null	21.63	51.82885:16192 55.87183:11597 59.80257:6138 60.86798:445 61.85771:4661 64.82459:3471 65.47452:6624 65.99338:2620 67.92052:13118 72.93565:187578 73.87308:19533 74.90095:39103 76.04343:13301 81.27357:14328 81.92985:1917 82.88193:7811 84.98674:415 89.59521:4227 91.37792:5249 92.08742:1482 92.90862:4460 94.37182:2965 95.22508:1658 99.71834:4669 100.42818:7454 106.01555:1807 109.09211:528 109.70175:88…	348451	176347	17290180	157785	13211940	12250530	13237930	174538	135929	61246.2	8582761	229581	248860	179234	154568	148548	5046475	4648942	100795	14993880	84971.1
898	30.525	1431.45	160.053	aspartate minor	Aspartic acid and derivatives	CKLJMWTZIZZHCS-REOHCLBHSA-N	N[C@@H](CC(O)=O)C(O)=O		88.9	439.07	55.95886:70494 58.90263:798514 59.94016:275627 61.99821:16912 63.4574:13263 66.98089:16763 67.96889:43775 69.9265:582077 70.9566:164253 73.97252:2638682 74.89463:6879080 75.96924:119960 76.92899:366055 77.87975:25056 78.93331:35378 83.46532:53493 84.74742:79494 89.03467:136755 98.046:127510 100.02463:355581 102.01156:479181 104.01248:48042 112.10329:22901 116.05009:4518036 117.0223:4042742 118.06…	59203.7	5548394	6925899	8445216	5524210	5138242	5289573	5879914	8825310	77644.5	3171195	6596517	7187923	10710110	2781647	2121255	1839965	1600489	1428467	6377613	64158.4
899	30.528	1431.34	129.888	Unknown	null	null	null	remove	null	32.07	50.4516:10932 52.9716:5862 55.95745:15033 58.91724:21735 62.96393:6331 63.68204:3519 66.9142:7179 67.91834:6347 68.91094:14064 69.9054:10334 70.75983:13250 71.46503:2960 72.91149:2978 77.87943:10069 79.7381:6033 85.79682:8335 86.96875:2212 89.85166:526 92.16818:1375 98.0538:2244 99.0201:11773 108.10838:4063 114.19622:703 116.0536:14020 116.98419:58118 118.05146:7937 123.2962:7189 125.12478:2238 1…	47129.9	3373607	4044730	4513998	3060146	2672137	3109712	3212161	5021765	59204.2	1908273	3694207	3955981	5862875	1513378	1253024	1092943	921068	863514	3558442	59763.6
900	30.528	1431.69	72.8888	Unknown	null	null	null	remove	null	96.56	52.1239:14109 52.96538:24840 53.94974:32787 54.87291:106795 55.93929:42155 56.94701:69800 57.96813:123078 58.93261:379868 60.10905:122133 60.92305:317610 61.77461:30764 62.75458:27424 65.85536:46769 67.92186:36944 69.93024:400357 71.00951:82709 72.90607:10018807 73.99724:999398 74.91709:3013557 75.94454:245226 76.9229:236171 83.05484:38679 84.0873:40945 85.0286:35257 85.87735:92040 87.93332:54352…	435864	14261250	17060700	19179360	13345730	11995730	12959490	13409130	20508910	432242	8201438	15785840	16762220	24647760	7176201	5205598	4797347	3971023	3876221	14805380	480122
901	30.53	1431.31	102.024	Unknown	null	null	null	remove	null	11.44	50.21827:5147 51.85255:29719 56.85961:41563 57.98841:8763 58.9694:25045 61.9041:27041 65.93863:49596 69.92543:338781 73.97946:34110 77.97334:17729 85.02021:37709 90.32255:15072 91.02155:6097 92.03645:19678 92.95914:14674 94.10282:6695 96.8875:4379 101.09958:22431 102.02377:147878 103.05462:39889 107.30266:4768 116.05362:184792 117.01616:1455007 118.04715:174743 119.00526:11638 124.53783:6316 126.…	16304.4	301156	346492	400615	285481	262991	267413	280359	446418	10593.8	182226	323146	385420	516830	153879	118691	113157	88453.2	85910	307214	18584.2
903	30.532	1432.21	147.037	Unknown	null	null	null	remove	null	30.34	52.91663:25171 53.86303:7570 54.85532:102468 55.86405:25552 56.95273:26041 57.91497:68578 58.82643:235409 59.91516:79264 60.92388:182585 61.83736:17348 62.67738:10985 63.1868:11860 64.95628:11202 66.8348:24731 67.98154:37504 68.92792:58956 69.92231:242143 70.83913:52281 71.87864:113470 72.92658:5510229 74.00658:597466 74.92856:1830296 76.00385:133354 76.96218:173728 77.93343:22585 78.91522:17204 …	85093	2002271	2383560	2677935	1853726	1788770	1900939	1758504	2728567	96267.2	1774556	2174474	2283803	3252580	1057016	863149	734632	710292	634319	2100875	106334
904	30.534	1431.95	60.8866	Unknown	null	null	null	remove	null	25.62	54.93495:42309 55.8508:16051 56.98271:8509 59.02472:5834 60.88928:8536 64.95:3602 65.55769:4248 66.07485:3033 66.99088:4977 68.88895:75185 70.08641:13037 71.04338:667 72.04635:24350 72.95311:5480 76.39404:16026 77.02303:30541 78.8772:16457 80.87499:10302 81.88509:13237 83.92644:12549 86.0267:1283 87.46596:14874 88.85906:26282 91.00561:17708 92.03968:2022 93.02007:1240 93.96332:4974 98.03933:7456 …	31098.7	480664	592411	600468	443138	413616	421031	461507	717271	35852.1	307977	505273	534846	823309	242929	208197	166404	157612	155775	462046	34069.2
905	30.554	1431.81	373.033	Unknown	null	null	null		null	316.13	55.99865:51850 62.63288:24513 65.04885:14240 65.88225:29265 66.89256:27179 67.88541:33685 78.92841:24039 81.82655:28134 82.36552:15341 82.90149:17370 90.05453:19299 95.17633:23180 103.39864:130752 105.00811:28151 105.65482:2559 109.08336:11840 110.06416:7376 120.00457:26510 121.49728:13319 122.36713:3662 125.01355:14045 126.85889:17066 129.09714:45442 134.05792:21454 134.83069:27203 135.62239:139…	46233.1	520030	756347	867990	792144	872758	932758	384395	497978	33571.6	546234	413768	403486	568487	606165	712610	829521	513412	594657	989659	52965.4
906	30.535	1432.28	87.6979	Unknown	null	null	null	remove	null	14.93	52.89109:13831 54.89865:14676 56.92995:12290 57.93019:249 60.82889:1433 61.64476:6330 62.97461:6531 64.70571:4389 68.93801:45699 69.99806:13444 70.95588:8014 74.87164:49727 76.86031:34190 85.97693:1164 86.88989:11710 87.69791:8392 88.78316:10363 90.95763:14806 92.00745:2967 92.87662:1438 97.65942:2240 98.1821:1610 99.01375:16434 99.53386:10769 100.0759:16795 100.86491:14033 104.92703:10213 107.38…	11528.6	108240	111830	112072	77430	82489.2	82662.4	28677.4	136252	5804.29	69742.4	97744.8	107617	142374	52663.9	47982.6	28364.5	49030.5	40064	93482.5	16304.6
907	30.534	1432.24	145.141	Unknown	null	null	null	remove	null	25.87	50.11419:11004 51.94756:15336 56.06837:41218 62.89342:29232 63.88179:9679 65.92845:55691 84.97015:29031 97.14069:34651 101.49949:157972 102.99577:4433 109.68583:6355 125.94916:6019 128.95567:9533 138.82951:9100 145.14078:23129 152.85626:3238 156.11534:3971 162.05151:2206 166.23383:3356 167.0072:8158 168.16806:569 168.8571:12830 169.79814:15439 170.49277:17391 171.26865:21026 186.6407:13460 187.26…	15251.7	81882.9	89521.1	90877.7	81777	75631.6	67791.4	59182.9	112652	13002.5	50530.3	84562	82377.5	140793	58467.6	41897.1	40679.7	37344.9	25939.5	83838.1	16660.5
909	30.779	1437.13	72.87	beta-Alanine; GC-EI-TOF; MS; 3 TMS; BP	Beta amino acids and derivatives	UCMIRNVEIXFBKS-UHFFFAOYSA-N	NCCC(O)=O		97.7	190.43	51.9081:11731 53.83422:119323 54.49076:159085 55.01396:170259 55.91932:60169 56.91508:96443 57.92507:101317 58.89949:1984903 60.01753:151967 60.94805:132619 62.96152:10861 65.91711:63747 69.90767:139118 70.93757:135837 71.90169:55878 72.91963:10802355 73.97681:1103516 74.91233:1038928 76.08493:20840 76.94559:19196 79.85696:14844 83.90154:11480 84.49528:138990 85.03145:63563 85.95651:3304121 87.00…	103443	17526850	7041784	9369214	8050221	8748360	9614390	15711270	24495530	143757	16195790	17151830	15479070	27677780	17514160	22218290	24951420	16819620	17437400	17565340	192690
910	30.78	1437.35	147.053	beta-Alanine; GC-EI-TOF; MS; 3 TMS; BP	Beta amino acids and derivatives	UCMIRNVEIXFBKS-UHFFFAOYSA-N	NCCC(O)=O	remove	87.1	126.73	52.99516:41801 53.90527:51186 54.89334:128129 56.9165:223762 57.75092:319083 58.85784:4144282 59.95688:41730 62.74083:14865 67.00445:25309 68.02695:13737 69.98206:94003 70.8784:62772 72.86565:92396 73.97766:993615 75.99559:50532 79.01598:26055 80.01573:18673 81.93826:18768 82.89587:37909 85.90279:5953190 87.03366:165874 87.99694:91707 88.98808:30560 89.72736:14175 90.85147:18502 94.745:137017 95.…	50077	7235269	3674487	4279067	3543669	4315612	4223807	7150303	10999850	52503.2	7081603	7958525	7315296	13028410	8082463	10058860	11202860	7802523	7955548	8156381	60030.8
914	30.84	1438.89	179.022	Unknown	null	null	null		null	77.17	51.45048:3807 52.93688:9740 53.63477:17808 54.17191:22513 55.92324:23675 56.91296:12011 58.88463:238760 59.82636:27560 66.91441:20564 68.8968:44207 69.9343:50081 70.90426:24016 72.8899:1664939 74.00517:100059 74.90283:188976 77.89403:10758 79.78727:4317 80.33177:6805 82.00217:40393 84.00844:16547 85.94144:297492 86.9926:34933 87.95164:20474 88.83627:1774 90.09245:4271 91.07162:19494 94.97265:9295…	42580.7	351741	313329	353514	341407	303411	318889	276351	369662	53832.2	335345	311737	240963	371060	325734	300260	268039	351116	310309	349471	40885.1
916	30.916	1440.79	142.034	Unknown	null	null	null	remove	null	21.48	52.96866:2492 60.86364:1722 66.70652:1338 67.98814:242 68.88401:42382 83.93114:7269 89.79726:5542 94.14038:1348 97.99711:7338 106.28242:355 111.23699:6625 112.18961:2716 120.12634:75 125.85788:2853 130.03517:9898 138.31998:840 140.70491:5576 142.07683:66321 153.03806:331 162.97288:1559 167.17639:6553 179.19412:3880 185.24146:11854 189.03757:1571 191.71091:2516 192.36867:1962 193.01634:8387 193.77…	9280.95	72489.4	40518.6	58881.9	41794.9	52345.1	59969.3	118989	147451	14088.5	95180.6	186139	141681	160687	272955	187915	90861.9	160508	162049	125530	13180.6
917	30.939	1441.59	363.189	Unknown	null	null	null		null	29.02	50.20283:4797 56.43277:61809 56.98184:109684 57.85344:24241 61.81624:7419 66.04835:20326 67.00581:10236 91.86002:9019 93.87294:249 99.94074:33375 124.69235:2561 139.00235:2850 142.05341:24007 142.71889:3960 150.99469:327 158.04889:8427 168.96226:6750 171.03593:13199 175.09903:8703 177.08188:346 184.57138:3522 199.11031:852 209.07565:2487 212.80952:1981 213.36243:707 217.10922:2853 219.43813:5651 …	180.399	26503	9110.45	10708.1	6413.37	7929.21	19081	15749.2	21647	1324.03	26284.9	28241.7	17605.1	25835.2	44306.9	46356.2	26617.2	40832.3	29685	24152.9	422.048
918	30.939	1441.37	150.97	Unknown	null	null	null	remove	null	13.03	62.94017:5293 77.02238:8543 91.92569:2499 92.62241:7446 93.12862:7782 94.40175:11835 111.17298:17070 112.23086:2759 118.05376:2228 124.04752:4152 125.15992:774 130.06471:9285 150.97307:4193 160.0312:12089 171.08545:9848 182.90227:4129 193.01904:6097 196.62882:2062 198.01964:2449 198.96036:2250 207.93858:1716 209.52733:149 210.90746:4869 221.11957:10625 221.94229:547 234.1076:5570 237.14124:4792 2…	4475.18	9256.62	19827.6	14530.1	14721.9	15364	11545.4	11651.4	12889.5	3591.98	7479.63	9205.06	11843.1	8071.89	16817.2	11723.4	11997.3	10269.6	12920.6	12904.6	3579.74
919	30.972	1442.12	156.08	4,4'-BIPYRIDINE; EI-B; MS	Bipyridines and oligopyridines	MWVTWFVJZLCBMC-UHFFFAOYSA-N	n(c2)ccc(c2)c(c1)ccnc1	remove	88.3	90.68	50.98521:248886 51.88732:135802 52.96898:10972 61.79175:24507 62.85022:43972 63.90162:32679 64.47917:20951 65.79043:4874 67.06631:4742 70.69208:2597 71.21326:10024 75.99587:20568 76.96481:49983 77.94467:94376 78.97641:52016 79.91909:4974 80.48449:3034 84.97442:6790 87.92675:5409 99.89338:19647 100.88696:24013 101.9362:28523 102.63045:24239 103.98972:38197 107.06741:7343 112.16:3186 115.99078:7744…	288310	404696	356952	396472	381454	365468	381808	364740	426309	302774	386634	402058	423839	483161	401173	460116	577042	1300362	509002	602345	342359
929	31.164	1446.75	227.126	Unknown	null	null	null	remove	null	13.18	50.1264:3198 52.90767:9091 53.85571:1158 63.62779:13565 73.97975:1289 74.88268:106009 75.97314:23890 76.99529:25593 78.08688:1375 79.93903:932 84.0386:23326 87.93158:10096 91.57584:1340 92.48267:2809 97.03673:19186 98.91127:26429 102.22748:132 102.97514:19275 104.09721:4838 108.07492:5546 109.75593:7065 110.39864:9647 119.79753:3127 125.81511:5822 127.16019:5411 128.1185:8275 132.9511:5591 133.93…	2086.64	46565.7	37624.4	63508	38965.9	41674.6	18601.5	12776	13614.7	1391.32	10639	11874.4	5222.29	6400.41	12054.1	6719.1	15492.3	12681.4	6791.11	8511.83	5011.1
930	31.305	1450.06	152.152	Unknown	null	null	null		null	15.5	50.10102:3121 51.91509:17213 52.99572:6885 53.80931:83 59.93121:18336 62.89406:2637 63.8273:9037 64.86217:6407 76.92549:6171 78.9299:8492 84.95152:5297 89.95068:4109 91.8225:2525 92.62276:12161 93.15097:12583 102.9585:32700 106.90093:1555 108.14091:7818 109.10941:5114 120.6617:1954 121.3069:1906 122.42782:6359 123.30176:5635 136.34943:1297 151.26561:634 152.11528:55779 153.03723:13030 153.9431:67…	17053.9	65614.5	56115.7	67275.4	48680.5	70923.4	59513.1	62978.2	71624.1	9435.56	64857.6	64384.3	46489.4	54854	64691.4	57511.6	50990.4	61056.5	53697.5	59385.1	10825.2
933	31.51	1455.29	147.037	Unknown	null	null	null	remove	null	15.08	50.17112:18992 50.85556:8373 51.95083:34906 53.50556:4443 55.98479:1474 57.97282:22822 58.91789:78003 60.91662:1224 61.62093:1203 62.69653:2624 63.87588:5970 64.8885:5398 65.95707:93189 71.03839:1442 72.90349:101949 74.91201:22761 76.18703:6149 77.84242:4029 78.93358:4196 80.07241:6330 83.69672:2262 85.12372:19019 86.85486:20602 88.09499:3219 91.67212:998 92.83942:6069 94.118:2636 96.12051:4663 9…	25349.1	2170117	194844	1088254	196230	905207	1615269	255833	295201	36312.5	145478	241859	213023	267190	151658	44985.9	206007	160006	163433	257239	35253.7
934	31.624	1457.84	216.07	Unknown	null	null	null		null	70.55	50.10182:7136 62.04225:4946 64.8859:9587 66.79905:4846 67.91359:5621 69.87884:23558 77.94241:4174 83.0296:111094 89.719:2651 93.89848:3028 96.7418:4160 104.17244:11957 106.0289:1338 110.77885:1476 111.69264:817 112.908:858 114.19188:529 125.1758:7852 126.07195:6123 132.17079:22451 133.0486:2226 137.0751:2489 140.47015:5671 142.01042:7220 145.64108:21807 146.17882:34973 151.2121:3379 153.03528:639…	2951.63	139895	17932.5	11537.1	16582.8	13056.8	11738.7	224569	266230	6107.28	144827	363489	265710	326925	504221	292476	88878.5	245371	271347	189489	5331.37
939	31.735	1460.43	117.009	DECANOIC ACID TRIMETHYLSILYL ESTER; EI-B; MS	Trimethylsilyl esters	FGTNBYWFNITQJR-UHFFFAOYSA-N	CCCCCCCCCC(=O)O[Si](C)(C)C	remove	78	40.9	50.11079:11380 51.80286:4247 54.88533:2886 60.92886:12997 63.07471:1777 63.87467:3411 66.51893:9386 67.09287:4153 68.0307:1259 74.89233:254034 75.99573:5273 77.98566:2956 79.86746:835 80.95027:18787 90.94446:1715 91.98753:23725 92.82221:6069 93.42356:7313 94.96216:396 101.02506:4031 104.62476:409 107.87582:1415 116.00837:21759 116.95674:188742 117.96114:1672 122.77412:635 130.99246:13985 132.0703…	158345	297578	273979	269488	267156	252549	266060	204274	275893	122070	273694	257379	264057	249750	252362	293163	262004	230060	258514	287001	159456
940	31.735	1460.59	147.04	Unknown	null	null	null	remove	null	18.65	50.08347:4675 50.95126:13630 51.8788:17421 52.66591:13271 53.79724:8911 54.41249:32232 55.00175:36980 57.92316:20054 58.90127:121318 59.86435:9760 65.58963:158178 66.12036:165527 66.87061:39685 67.80875:2951 70.96078:6275 71.85914:20428 72.93642:335046 73.93627:25843 74.4445:24517 74.99987:64061 75.96517:5463 77.93519:5968 78.99821:11572 81.08733:8099 83.12593:3581 83.92571:4391 84.87923:3943 86.…	47176.8	403918	1143668	216137	188709	218535	144848	227809	202280	84247.6	2031143	269014	273038	319600	21543	375180	305853	154013	162508	274423	72131.1
941	31.812	1462.65	72.9663	Unknown	null	null	null	remove	null	29.45	54.93662:105526 56.9394:364274 68.88126:104351 69.9212:70028 72.96627:51832596 82.99396:228595 87.96652:78218 111.11166:189282 129.08624:365034 157.13583:152370 231.73811:71447	145300	6802382	760879	442334	8897640	10689480	150480	133524	532124	93366	732300	3327093	149238	641105	226701	2899337	371454	5483209	4995995	821784	238828
945	31.917	1464.85	72.9086	D-Homoserine; GC-EI-TOF; MS; n TMS; RT	L-alpha-amino acids	UKAUYVFTDYCKQA-UHFFFAOYNA-N	OCCC(N)C(O)=O	remove	86	24.52	53.87856:7341 54.93657:22895 55.9185:364414 57.98665:45798 58.89508:168026 59.88154:24958 60.88438:31536 61.87828:4190 66.01636:7406 68.89294:10256 72.86243:3339246 73.99324:245415 74.9226:295227 76.02054:42632 76.9562:7307 78.91135:11550 81.95476:7656 83.88546:16546 85.93293:28593 89.88766:4119 90.93607:12841 93.91485:5946 95.12258:3717 96.08212:3439 96.96677:3912 97.95237:16144 100.00548:116869…	89297.1	5105717	10629350	11721220	8310745	11045170	8284182	3410015	4224190	196748	4658033	2259849	2770931	3377732	3736093	4597513	1997395	3986502	3381557	4738811	243886
946	31.917	1464.96	218.109	Unknown	null	null	null	remove	null	293.41	57.8983:51915 58.87399:203961 68.9472:21080 72.91688:4150597 74.08992:287456 75.98051:52656 102.99049:1390418 104.06227:46596 107.4372:15739 112.93675:7347 114.06222:47885 116.08013:28170 130.02487:229054 130.97928:166624 146.03658:199078 147.04091:350747 149.04862:80700 155.90329:18488 158.15605:24639 171.95061:27495 174.04495:77130 175.07027:5963 175.97699:15499 177.14732:5947 188.07571:32481 1…	5288.74	5563943	9986529	11205790	8312508	9270717	7850140	3225156	4261504	16408.8	5568134	3001850	2553462	3746572	4450580	5341450	2407748	4530021	4099588	5960236	19461.5
947	31.918	1464.97	72.8904	Homoserine	L-alpha-amino acids	UKAUYVFTDYCKQA-UHFFFAOYSA-N	NC(CCO)C(O)=O		92.3	389.51	53.77517:12580 55.94941:397284 57.84199:50358 58.869:211142 59.86475:26996 60.87491:38026 72.92239:4151100 73.99185:290456 74.91921:464550 75.95384:26662 82.00917:9530 83.96676:23141 85.93324:49877 89.97844:6977 92.98235:8192 99.99538:195652 101.0212:74065 101.97676:149755 102.9506:2086508 103.97945:154142 105.03198:77031 111.74262:23565 112.27924:19261 113.14116:11982 114.09855:29793 117.0184:57…	161883	5105717	10629350	11721220	8310745	10306840	8284182	3410015	4336861	166018	4658033	2259849	2858261	3377732	3724087	4597513	1997395	3986502	3381557	4738811	237279
948	31.938	1465.39	174.044	Unknown	null	null	null	remove	null	43.72	92.13632:10679 163.80186:885 174.04387:481534 175.20744:87724 176.12932:56785 177.09816:1953 179.05008:5222 179.68373:2648 182.14055:1572 194.0047:2602 224.42096:669 225.20239:4477 226.48871:2628 235.08028:1974 236.4814:612 237.22752:999 248.14061:26968 249.14453:8900 250.16501:4159 251.062:884 252.44017:8428 262.2814:5576 268.37119:1343 269.14584:1176 270.33493:581 274.98364:25265 276.0267:6991 …	20986.9	462210	609036	669687	460960	537560	581179	312187	433554	15884.6	425449	312977	306768	369001	645838	453660	141972	306709	290349	506139	12661
950	32.03	1467.37	72.9106	Unknown	null	null	null	remove	null	101.1	51.96491:118959 53.91129:29632 54.88929:111765 55.89694:253604 56.87864:267886 57.85312:275928 58.88923:1417835 59.90603:177690 60.90715:164376 70.94997:102327 72.91055:16627472 73.97556:1845808 74.918:2033645 76.96622:103213 82.97484:130907 83.92052:34285 84.9436:286624 85.91984:587671 86.97737:175149 88.01436:81894 88.96097:72179 89.8859:33106 96.03872:67850 101.03046:539673 102.00132:679909 10…	168259	41918520	17566000	21465160	21214880	25181750	25862610	62587410	88443050	490487	43475950	54214260	60581970	87686320	41892820	34436930	20487120	28912360	24828790	49876580	393221
951	32.032	1467.59	128.02	Unknown	null	null	null		null	495.94	51.90876:57268 52.84824:79579 54.85432:142118 55.89292:208445 56.93167:84753 57.90609:35424 58.86762:474262 59.95977:69080 60.87961:28650 61.81038:19053 62.54419:14000 64.60708:30920 65.13474:25528 65.97291:627321 66.92385:142911 67.91345:136326 68.90392:133421 69.93105:229347 70.99322:32356 71.79906:288324 73.98061:24667 74.92055:402943 76.00334:21768 76.88699:72535 78.11273:47008 79.03822:9126 …	15061.2	43122580	17281510	21425260	21489790	24463780	25089390	58823340	91036300	453871	43835250	55113780	60956500	87959170	42610020	36032830	21948200	28931960	25649670	52911850	307444
952	32.041	1468.07	137.05	Unknown	null	null	null	remove	null	54.99	50.20089:3044 50.94871:801 51.82652:777 52.36313:524 55.88812:2694 57.94936:7415 62.85714:4004 64.46435:239 66.98731:13355 67.97187:2415 69.99065:56 71.74268:10298 72.25162:3859 78.88117:12277 80.84585:148 81.35467:3731 82.95271:1274 84.88676:4722 86.22662:923 92.28886:5368 93.9052:238 98.94752:8619 104.11731:193 106.10351:2560 108.20157:3120 111.6715:1770 121.13136:4099 122.90495:9895 123.41244:…	35973.1	363520	168101	179352	190356	206828	208444	489837	722614	37178.6	364696	451092	499464	772450	361943	297924	174853	244999	230518	426102	41667.6
953	32.111	1470.04	141	Unknown	null	null	null	remove	null	33.13	50.2834:413 50.89534:1040 57.0048:25576 58.74358:3839 61.76143:2649 62.76283:1155 63.73142:7243 66.98782:5424 67.98927:1086 68.9282:14702 70.99776:2811 75.90951:666 78.92659:14951 82.73604:38655 83.88028:2486 85.0145:177 85.68623:3720 91.04683:5329 94.29341:7265 95.08334:2290 95.92609:4705 99.9373:1926 102.07964:1194 106.87183:3911 107.5162:3104 108.99279:6955 109.86234:4890 112.03707:977 112.623…	42601.3	32739.5	71954.1	77990.6	7833129	19598	13288.6	130549	33229340	44884.8	38186.2	28500.5	23146970	33486580	16235990	123528	7826450	10468800	87328.2	19675290	41718
954	32.127	1469.88	174.063	3-aminoisobutyric acid	Beta amino acids and derivatives	QCHPKSFMDHPSNR-UHFFFAOYNA-N	CC(CN)C(O)=O	remove	89.7	338.01	51.09032:21110 52.85924:26039 53.75057:22914 54.32834:45682 54.9071:103429 55.91508:28329 56.55458:151713 57.06939:163494 57.90677:211546 58.87282:1681996 59.87973:136219 60.87767:121595 64.85066:17537 65.86629:34440 67.00502:21403 67.90462:184897 68.9866:124662 69.96546:125837 71.02008:67489 72.86826:9374503 73.95994:746827 74.89697:902099 75.99155:41326 76.97759:36401 78.86925:20642 80.99116:16…	3576.86	6578021	2371917	2562326	3039616	3356537	3172956	2748281	3447440	8440.39	6899722	3173447	2012413	2240076	17770940	18937320	8734528	15028460	15721570	7274644	5765.41
955	32.128	1469.95	174.08	3-Amino isobutyric acid	Beta amino acids and derivatives	QCHPKSFMDHPSNR-UHFFFAOYSA-N	CC(CN)C(O)=O		95.1	1383.74	56.88238:98367 57.92439:134309 58.88678:657144 59.8726:48329 64.95285:12884 65.928:29376 67.12241:10172 68.01581:84205 70.97742:43545 71.67225:41303 72.90713:1314022 73.9614:334255 78.02527:9214 78.94367:29822 83.08311:21709 84.84714:44309 85.92487:1531276 90.89309:15119 94.90111:36689 98.9413:47975 99.96374:766899 101.05836:18945 101.9779:109805 105.01153:11798 108.81024:12536 110.05184:10050 11…	3665.58	6585502	2368640	2562326	3039616	3356537	3172956	2659483	3447440	8440.39	6814961	3092678	1949206	2240076	17770940	18937320	8734528	15028460	15721570	7274644	5765.41
956	32.129	1469.93	248.115	Unknown	null	null	null	remove	null	188.41	50.24042:2172 58.88765:127868 85.94861:637657 87.04788:20616 102.5786:30716 118.07788:2395 119.62898:13805 120.23059:14545 139.16544:1383 147.05588:134239 159.98813:48031 160.87085:15529 161.93852:1666 162.95578:5964 175.12588:770708 177.04269:71895 178.72084:5120 179.995:6722 190.72098:3703 192.36333:6796 210.91147:1972 213.96594:1766 219.37422:4653 220.21413:21685 233.12245:2848 247.11739:20508…	688.181	1321979	473383	552327	632536	734926	697225	567258	745141	183.333	1384711	702183	423875	475571	3760251	3903513	1753320	3266004	3313183	1637748	1522.99
957	32.141	1470.16	220.052	Unknown	null	null	null	remove	null	33.16	50.24507:3261 61.86513:3100 91.09213:5651 92.97124:9401 94.28803:6031 157.05585:7096 177.08627:22442 193.90709:1502 200.03125:27486 207.1006:1589 219.41107:563 220.05212:33383 224.97923:1848 231.06934:5978 235.05141:3168 247.32732:12656 248.16983:115075 250.16991:3611 251.07112:848 253.026:6386 253.67749:2727 261.21362:1027 281.03595:6219 288.21469:8340 289.04294:2257 293.47183:2612 300.6835:2802…	1960.29	29362.1	33841.2	43221.8	33324.3	39755.6	22422.7	37777.3	37920	2248.6	24728.3	26718.6	50659	32790.2	35231.1	36527.6	46302.6	41596.5	34835.4	36937.3	3012.43
958	32.145	1470.42	72.9064	Unknown	null	null	null	remove	null	16.39	51.84398:15413 53.81745:17158 54.9819:34480 56.9566:41046 58.88952:306138 59.92924:32583 60.91327:54725 61.42279:70783 62.6905:5157 64.95277:7740 66.82638:12028 67.91569:57968 70.92265:12549 72.90635:2588423 73.93518:179423 74.91554:431139 75.94537:20513 76.46291:38480 79.01782:12619 80.98528:3512 82.38533:5155 83.00388:15881 83.51654:11313 84.87319:25314 87.99786:30419 89.80057:2766 92.47703:145…	746255	1744997	1615169	256515	1576348	559323	248693	1435387	1510833	1033186	3410622	1653322	3185951	294332	10135100	11676390	1728006	8063883	8350106	3532778	1137791
964	32.306	1474.54	147.042	erythronic acid lactone	Gamma butyrolactones	SGMJBNSHAZVGMC-PWNYCUMCSA-N	O[C@@H]1COC(=O)[C@@H]1O	remove	77.2	23.26	50.03586:1145 58.83407:34479 62.75367:984 77.47399:48661 78.87313:5268 87.24692:8020 91.97534:2046 101.98507:19370 103.09684:33492 104.99185:12280 106.55268:3145 107.08637:968 116.1032:3986 117.99878:4912 120.97278:4360 121.58984:2678 131.03392:60518 132.08554:3637 132.59264:19343 135.08981:4755 135.95598:2725 147.04242:806885 148.10193:140634 149.03873:41852 150.16707:4014 151.00301:9591 159.069…	646639	1407657	1174749	1358435	518354	608430	1296520	369109	374854	886098	1626549	1663660	315761	1823111	1824827	193654	1442999	193558	872280	1849118	1001296
966	32.345	1474.8	147.04	dihydroxymalonic acid NIST	Dicarboxylic acids and derivatives	VUCKYGJSXHHQOJ-UHFFFAOYSA-N	OC(=O)C(O)(O)C(O)=O	remove	81.9	47.46	50.92062:9796 51.86441:28729 52.91149:8435 56.8858:5414 58.88386:36391 65.1298:2088 65.98536:86911 67.03566:19684 74.09185:17279 78.02205:15394 86.99563:11682 98.99457:21302 100.9042:1705 102.03243:18896 103.03069:14261 105.96928:2719 106.94205:6583 115.01041:4311 116.0346:8624 118.03936:2527 118.99517:8038 127.55537:6470 131.015:67034 136.8154:1421 139.46168:6746 147.04128:902248 148.09088:14939…	629176	185879	146851	1358435	472884	568773	380984	369109	1634173	886098	291587	411409	1743462	1823111	125752	193654	175730	1168123	859501	291355	1015384
978	32.557	1480.18	74.9103	Niacinamide; GC-EI-TOF; MS; 1 TMS; BP	Nicotinamides	DFPAKSUCGFBDDF-UHFFFAOYSA-N	NC(=O)c(c1)cncc1		95.1	158.22	50.88232:410329 51.93596:102620 52.93319:34993 53.94618:17193 54.92416:4834 55.90422:32795 57.03057:47155 57.94465:106794 58.89202:85089 59.89289:46869 60.87261:123961 62.06508:6444 64.03453:10741 66.00767:24056 66.74592:8082 67.73825:15474 68.57893:26769 69.9647:93123 70.91841:47849 71.8542:253062 72.89301:522549 73.93128:37639 74.88567:3300488 75.99648:295237 77.93063:530806 78.96014:102743 79.…	106559	3813211	4139888	4548141	3475887	4407981	5117028	2398364	2182081	129453	3113363	2499464	1630129	2259929	3019352	3420945	3079729	2585061	2378726	2854641	155738
979	32.558	1480.37	178.998	nicotinamide	Nicotinamides	DFPAKSUCGFBDDF-UHFFFAOYSA-N	OC(=N)C1=CN=CC=C1	remove	91.6	114.5	50.11002:75780 50.83669:480133 62.74693:18333 65.99548:10791 72.91859:641945 74.05462:46317 76.89391:184415 77.91316:233230 81.96882:48106 82.91149:32768 88.99261:65693 91.06644:7957 94.98814:7435 96.00962:26840 99.90412:55853 102.90793:25144 103.94486:240881 104.98476:98299 105.97851:103901 113.0087:5145 115.99071:9014 116.99081:14355 119.15026:20865 120.14071:34361 122.1096:34856 123.0774:5065 …	20090	2618355	2945489	3285607	2438531	3112912	3530196	1636620	1513445	11747.3	2074565	1794435	1062093	1405822	2116113	2496149	2223633	1828375	1776969	2206640	17530.3
980	32.571	1480.72	146.508	Unknown	null	null	null	remove	null	7.4	50.41394:147281 51.01367:19525 51.90484:4956 59.8562:37954 60.88417:15562 67.01823:34824 68.11079:19073 71.04472:23258 75.93667:4190 79.02114:32580 83.0437:28394 85.04937:20720 86.97179:5911 88.47421:5428 90.91119:24575 98.03756:6396 100.97601:17500 104.02968:18384 106.92459:18903 110.09656:4687 112.02278:5293 115.01344:21826 120.04809:12686 121.03606:4521 121.92667:7431 132.99654:8429 133.8425:1…	56368.3	483183	189012	176824	218441	461398	88967.5	214531	197368	50295.6	494620	387862	380447	301395	320018	68255.8	213558	194395	239765	244308	30899.1
981	32.572	1480.55	71.9096	Unknown	null	null	null	remove	null	33.66	50.08468:49102 50.85962:455135 51.85804:115262 52.86743:41873 53.80493:16630 55.89683:41581 58.90809:123743 60.84179:100346 63.80366:12256 64.34833:6566 64.99762:6191 66.76021:32283 68.04761:5222 71.91185:363953 74.85566:3072775 75.9667:197219 76.95366:231261 77.9146:408829 78.94217:29223 85.26849:11767 91.08238:11685 92.9546:8933 93.92129:5089 95.97105:12895 102.01308:23005 102.9624:30244 104.03…	23998.1	480974	459824	485501	375354	435505	490158	365710	379749	30326.2	432024	384596	323156	452655	382043	458735	386794	363391	342546	474671	42641.9
982	32.586	1480.78	178.1	Unknown	null	null	null	remove	null	30.38	50.88053:42517 51.86864:20073 55.93429:15360 57.9618:67827 59.85603:5429 60.5454:34431 61.14957:37484 62.17303:10748 63.07184:10843 63.95106:7947 65.82948:21727 68.89613:1331 72.8905:1844 73.89156:66015 74.9066:673487 76.01969:123503 76.96294:25460 77.93831:196950 80.84655:5019 82.91035:7423 84.04291:15426 85.19501:10571 85.98968:14404 90.92528:17782 93.94782:15124 94.50319:10320 100.96861:2845 1…	5143.96	92869.1	131038	137399	151957	164341	133192	95466.8	93972.9	6806.04	61116.3	76225.2	72249.9	91725.1	42544.5	26471.1	33138.7	44342	26125.2	55586.5	6789.39
983	32.594	1480.82	232.25	Unknown	null	null	null		null	31.48	53.77088:8891 63.95472:7110 70.92995:1134 81.04389:12076 91.02033:3209 92.00622:12313 95.99956:12578 96.91756:9770 109.04713:1007 110.93158:2316 111.9791:4398 114.97945:13545 118.12831:405 124.59245:6333 127.16892:3732 127.99835:648 142.03586:44770 143.91672:12390 148.06749:5408 152.53336:5004 155.79314:7223 160.04636:5818 160.79173:7767 161.33495:3662 162.03134:4577 169.01065:4835 171.08174:4109…	1580.33	94812.1	40019.9	69911.4	70084.7	79226.3	66240.2	99496.5	137434	2897.53	88227.6	118372	93073.7	150932	98637.1	58150.3	49208.9	57216.7	51100.4	89284.3	2717.24
984	32.64	1482.26	171.149	Unknown	null	null	null		null	25.89	51.89542:17040 56.94792:19445 58.38824:34679 58.89458:21427 60.8187:1419 62.88557:3845 63.85944:5864 67.94613:661 69.94987:31171 71.03397:1357 76.02337:17192 77.89098:8905 78.97647:8742 83.36986:1590 84.93654:10943 87.03364:10828 93.51569:4286 94.90589:16842 101.01153:6155 102.98428:22711 104.03545:11180 111.92916:4427 113.01779:7656 114.2235:5060 115.9679:4992 117.6885:1595 118.25826:61 120.1844…	13520.7	99363.7	128318	167147	133387	171875	221650	101478	153109	10640.1	145180	119424	130514	156042	155195	124052	98969.9	99795.6	119544	173478	15728.7
985	32.746	1484.74	155.101	Unknown	null	null	null		null	56.53	52.90975:23169 55.89328:17473 57.8498:35232 58.86811:137569 66.91935:14752 68.05514:5102 71.69319:27988 76.0098:29763 76.93412:17236 79.98973:3251 80.90465:3875 82.51131:47201 83.02705:38242 83.84076:12546 85.99962:54683 86.9287:110511 88.9481:7037 91.03759:3810 92.96645:22113 101.00127:12394 106.17821:3986 107.08881:5867 108.96998:9838 111.11554:3268 112.82172:6554 125.92858:5464 131.02971:84094…	13055.9	426344	1139806	1304558	1125996	1218148	1002026	208397	170714	18985.4	306146	144065	146728	129232	76980.3	109864	296043	100466	90481.6	299967	28006.7
986	32.755	1485.25	72.9056	Unknown	null	null	null	remove	null	22.75	50.15991:7640 51.86415:17492 53.01932:15512 54.89039:76451 55.96452:19178 56.88438:44754 58.88582:137632 59.89469:19654 60.74913:30180 61.95082:2121 66.93975:18228 67.96709:2710 70.98446:6693 71.83372:21510 72.90565:1437647 73.99422:23829 74.91886:300109 76.03838:8435 77.95654:7975 82.03468:8935 82.97912:19078 84.82156:20190 87.95376:19746 90.00063:3541 92.10448:5083 92.93042:17154 94.83946:3865 …	286579	2465162	3116058	3248879	2946181	2914604	3195003	1129684	2119079	329231	2155659	1676833	1278968	1867107	2652073	2184162	2718547	2346531	1784438	2132349	344132
987	32.757	1484.94	147.029	3-METHYLGLUTARIC ACID DI-TMS; EI-B; MS	Trimethylsilyl esters	JOPZTTHKNFWHFT-UHFFFAOYSA-N	CC(CC(=O)O[Si](C)(C)C)CC(=O)O[Si](C)(C)C	remove	85.4	16.54	51.91325:27572 53.89495:9799 55.8471:43455 56.93576:58929 57.96164:74760 58.93166:186461 59.94009:30661 60.90812:46627 62.40322:3619 65.9275:49189 67.78436:2524 68.39269:10804 69.89703:19029 70.9272:9759 71.67893:41435 72.90746:2057830 73.96806:152673 74.89784:403874 76.01395:36344 76.9122:23419 77.99908:2220 79.90202:8132 83.90797:6208 85.02753:24166 85.98364:20026 88.97073:10715 93.61906:9139 9…	235336	1558780	1755958	1820129	1810099	1905539	1751643	797384	1519883	270495	1506261	927995	931955	1325597	1868044	1601691	1794020	1581821	1121395	1475799	282779
990	32.833	1486.84	192.012	Unknown	null	null	null	remove	null	27.04	50.39946:37964 51.86807:23800 54.09208:13629 62.83326:24901 63.69715:13099 66.99227:13879 79.60046:2880 89.99819:21270 90.86935:6134 93.87474:7161 95.36241:12871 96.01559:7591 105.93459:5433 106.44373:11407 107.14516:29022 108.04991:19627 109.03032:847 122.03533:3681 122.8337:7870 123.34961:462 124.02297:2908 136.14375:8254 151.51688:2714 153.20494:4216 153.71202:6336 154.43703:5042 161.93514:117…	6910.66	289556	395517	234236	281089	204257	280782	307094	385293	6543.14	281684	319855	316909	301889	135258	253894	345485	300822	207683	318426	10433.2
991	32.857	1487.51	232.091	L-Aspartic acid; GC-EI-TOF; MS; 3 TMS; BP	Aspartic acid and derivatives	CKLJMWTZIZZHCS-UHFFFAOYNA-N	OC(=O)CC(N)C(O)=O		79.7	436.04	50.13389:9302 51.96358:16660 56.9523:70393 58.87753:562109 59.91815:72023 61.81427:8016 63.42046:6632 64.91863:12770 65.99691:42175 67.82748:30429 69.92078:2136227 74.08159:279265 75.89563:104963 81.49219:47272 82.04933:27939 85.98997:70929 86.95879:21645 92.9066:8504 93.51261:11479 96.87221:11807 97.89147:21067 99.08292:18266 99.9992:1362573 101.06974:132784 102.04151:67629 102.93252:51045 105.0…	2214.15	772945	784831	1028293	1040742	969351	1246548	856480	1428508	5136.07	1418955	912009	839477	2871144	1964690	2291543	2915276	1763497	2388534	2788447	3597.34
992	32.857	1487.27	69.9684	Unknown	null	null	null	remove	null	75.54	50.31054:4945 50.95356:4522 51.84489:9137 53.84862:10764 55.92799:4636 56.8868:36143 57.89413:67211 61.83835:10273 62.40822:8909 62.97898:6445 64.90621:19572 65.86891:7316 67.92152:26896 68.89031:372627 69.9684:497189 72.90051:3730262 73.93824:453356 74.87447:12681 76.04891:71797 76.94646:54100 78.04458:6746 85.01334:115786 88.83388:29178 90.06786:9838 94.44282:16434 96.98795:5898 98.9158:40154 1…	32514.4	657976	687477	769629	803092	710433	988290	759487	1322962	31861.1	1166661	793898	762840	2298111	1604019	1855889	2230598	1412158	1892270	2302296	43989.8
993	32.868	1487.36	132.935	Unknown	null	null	null	remove	null	82.52	53.07704:7860 53.96595:12736 54.93329:28122 55.9393:16507 57.01065:21429 57.92768:63139 58.93701:186645 59.94172:33279 60.85244:68671 61.43919:30068 61.9578:8548 62.90208:4520 65.9689:22029 66.848:30154 68.95074:43618 69.94864:460375 70.89666:18258 73.98361:442228 75.92812:10843 76.91688:53230 79.93232:5040 81.96867:16016 82.80144:7480 83.95971:8558 84.94001:46407 85.90785:25055 89.10469:21064 93…	24285	445338	409674	570424	504207	538499	657459	547393	905599	23475.2	498830	491401	480037	1050854	453388	453947	540437	352403	466105	827223	28132.4
994	32.869	1487.95	147.022	Unknown	null	null	null	remove	null	88.31	50.87958:9539 54.36937:27364 54.97236:28618 55.84246:16596 57.0294:14053 57.96175:60372 61.837:11093 62.89643:3066 67.24389:19962 67.97957:40431 68.9219:419820 69.93809:431012 70.9901:49624 74.06041:458590 75.94542:77553 76.98152:51890 79.9566:6123 81.60183:11603 82.10292:10527 84.97892:74450 88.84601:28097 90.06481:7880 98.1649:11370 98.96999:39934 99.9774:280302 101.90134:25284 102.45211:10918 …	56675.1	3008172	2787678	3540882	3365664	3915873	4727792	3622152	5926567	66441.8	3520459	3631454	3386100	7040301	2659656	2682657	3378795	1981332	2544694	4759446	57618.4
995	32.868	1487.48	72.876	Citramalic acid	Hydroxy fatty acids	XFTRTWQBIOMVPK-UHFFFAOYSA-N	CC(O)(CC(O)=O)C(O)=O	remove	88.9	239.64	54.82744:28208 55.84388:41512 56.55531:64684 57.07192:74217 57.86643:60216 58.93784:149321 59.95536:37819 60.88998:84843 61.91208:13903 62.97192:18189 64.99498:16021 65.91958:23057 66.90118:51985 67.89153:51606 68.9705:608041 69.95509:1171771 70.82984:100713 72.87598:10417910 74.00536:866345 74.92888:1677860 75.951:120017 76.9528:95680 83.84631:19620 84.95589:228197 86.9517:33842 87.52474:11772 8…	129706	6576518	5756338	7939995	7476731	7925660	9750998	8442257	13584270	93751.4	7380425	7594194	6969925	14553250	5657625	4900884	6167096	4058489	4968720	10322690	141232
996	32.874	1487.63	204.05	Unknown	null	null	null	remove	null	43.22	50.06938:9331 50.81789:10979 51.87186:6536 56.01721:18294 56.9318:18978 58.91797:47016 62.22762:11406 63.01997:3455 65.00879:3077 65.89164:14358 67.93799:42472 70.90729:37661 76.91412:49465 80.99224:1272 82.94091:2060 88.25909:15992 92.12979:3202 92.88321:782 99.96292:146436 103.94632:7541 104.93849:14777 105.83218:4248 108.80561:17803 110.05963:6459 111.97678:5206 113.00578:8750 113.66212:24207 …	6821.13	61558.8	50431.1	77924.8	59619.8	62941.5	86187.4	80674.9	94263	5902.29	69710.8	65660.4	59100.3	111531	27921.1	23485.6	22973.4	23635.8	23043.1	72028.7	9226.88
997	32.875	1487.77	305.17	Unknown	null	null	null	remove	null	90.09	50.09829:3754 50.92812:17912 51.82373:8071 52.87594:11049 54.87636:36634 55.80364:23184 58.0529:28554 67.91176:31815 71.64735:55268 76.9394:1396 84.07204:19170 85.91972:4362 87.04945:49729 91.96536:7241 95.98679:9262 96.53501:29198 102.96616:16631 105.68198:9473 111.99033:6595 115.03549:7974 118.05664:15439 120.93326:2505 124.85001:2687 126.94703:8554 127.84612:9178 130.02985:13197 131.88853:3079…	946.167	18782.2	13497.9	27063.8	29386.8	32331.1	39928.5	37067.8	49207.4	1434.11	23807.2	32386.9	29982.7	53048.3	16167.1	4869.15	3948.84	9258.59	7930.17	37606.5	1550.38
999	32.876	1487.89	247.078	Unknown	null	null	null	remove	null	536.25	50.39936:22339 51.85437:36764 54.73931:31190 57.897:68785 60.00049:28038 62.78233:8176 64.70826:7835 65.98564:33300 66.78935:28176 68.9133:306326 71.58299:16853 74.87569:788060 77.94286:7456 80.90981:18935 81.98921:3265 83.20959:6643 88.87242:19652 89.48495:18875 90.32623:11555 91.00539:9676 92.03467:9403 94.072:4937 96.15008:4269 99.91874:186124 101.9419:42879 104.99697:14522 106.10123:6667 107.…	5161.7	1232294	1004431	1620876	1386185	1571352	1834381	1716323	2803620	6702.53	1149896	1689104	1461066	2742971	519980	211862	277545	249853	266739	1434004	7936.47
1000	32.875	1488.09	389.08	Unknown	null	null	null	remove	null	27.96	50.90499:9594 53.82228:3215 54.92263:24252 67.99793:1128 68.86505:30561 78.03773:25983 78.9482:7924 80.14404:4451 84.901:7601 86.99909:40423 89.81972:8106 98.9621:14238 102.97957:1955 104.87651:12529 106.89421:4765 108.3766:6054 108.96701:24372 109.93172:1769 114.95192:340 118.05033:1115 119.12235:2524 122.06395:2360 122.98162:4681 123.55151:5361 124.06056:3252 125.9892:1314 128.33127:14544 129.0…	7982.69	35603	43932.9	64912.3	52794.7	70929.5	68465.3	24197.1	25498	7259.38	38675.4	27611.9	27366.4	37761.7	26677.7	36071	43123.4	28506.7	27670.5	41063.1	9900.67
1002	33.02	1491.08	147.035	Unknown	null	null	null	remove	null	25.73	50.878:30837 51.92088:64505 54.94426:42294 55.85486:11727 56.8751:26455 57.95152:60166 58.89983:181744 59.83672:10620 60.8536:33085 61.72164:3034 64.84432:2448 65.87115:195863 66.62032:46498 67.16769:26661 67.98393:59233 68.88081:18823 69.9036:233393 70.95959:42815 71.86054:37431 72.91029:572931 73.90712:58183 74.88567:226831 75.9865:46572 76.95806:53995 82.8278:2905 85.01084:25294 86.00098:22507…	47640.3	2525555	153194	232886	1550482	173990	225793	294208	360898	52069.1	221234	314565	176932	295272	181616	187544	185765	132228	227989	168833	26274.5
1003	33.039	1491.75	69.8962	Unknown	null	null	null	remove	null	35.17	50.17615:1140 52.9477:11237 54.8874:50302 56.81269:22154 57.82424:63383 58.93149:63064 60.05486:21779 60.92422:51796 62.15282:8868 62.84051:4752 63.78345:5498 65.94698:14795 67.07297:10941 69.83733:672534 70.99531:61338 71.88435:50248 72.88531:419463 74.81211:572881 75.93601:18480 77.00722:20135 77.99756:10614 78.93284:9047 80.08908:17540 80.85244:10520 81.91217:19005 82.87254:7292 85.0899:12607 …	71001.3	1717178	284986	304077	205118	260825	283079	1371974	1439986	176002	1337085	1977929	1452495	1537016	2193999	2069474	1288872	1409329	2112158	1805139	203884
1004	33.042	1491.86	97.9675	(2-OXO-1-PYRROLIDINYL)ACETIC ACID; EI-B; MS	Alpha amino acids and derivatives	JGPIWNNFLKDTSR-UHFFFAOYSA-N	OC(=O)CN(C1)C(=O)CC1		74.9	251.46	52.91639:12469 54.0416:29090 55.97082:9022 57.85105:70585 58.89505:59290 60.93421:60213 67.90908:227651 68.94572:13638 69.91209:1585325 70.93745:90656 71.79598:57223 80.84462:11181 81.91332:19409 82.90313:10196 83.9325:8676 88.25692:10644 97.98117:2001692 99.09713:115246 101.97551:142864 110.90518:19169 113.11037:16178 113.87275:7879 115.98734:15272 124.90237:17110 125.92696:23095 126.91985:12999…	72688.4	2033929	282673	345362	233084	265339	309892	1664734	1748223	186152	1809551	2364596	1637451	2051899	2718269	2882639	1808333	1805398	2773005	2434663	231060
1005	33.043	1491.89	200.137	Unknown	null	null	null	remove	null	53.6	54.09585:14833 54.95449:53800 55.8607:7188 56.84682:24660 57.84315:70724 60.03043:21880 61.72354:1949 62.26046:11627 62.80229:4248 63.4388:1926 64.09604:3484 67.89295:34422 68.95853:17017 72.91362:440974 73.90765:63582 74.87934:595636 76.91474:34043 77.98605:9378 78.95674:15770 79.97571:20769 81.9286:18316 82.92521:12729 83.96617:3744 84.93983:9267 85.96396:22126 87.00901:6090 88.89634:10079 91.9…	11989.7	512398	61388	83877	62180.5	66162.1	78772.3	368780	430754	48807	407761	591921	360991	480555	663830	679818	469992	480064	632613	595096	62044.4
1006	33.154	1494.86	132.972	3,4-DIMETHYLBENZOIC ACID TRIMETHYLSILYL ESTER; EI-B; MS	Benzoic acids and derivatives	GVQLTVPJABMNKV-UHFFFAOYSA-N	Cc(c1)c(C)cc(c1)C(=O)O[Si](C)(C)C	remove	79.8	51.63	51.9721:16502 52.89931:27556 53.54908:5848 54.118:10091 56.41023:10147 58.86596:11846 60.0048:9360 60.77939:9117 61.69225:16290 62.25227:25863 62.8024:46310 65.86719:18020 66.82177:10351 67.93562:4385 69.50929:16647 70.01731:5911 71.18568:2124394 71.91062:11650 72.93721:98075 74.78668:21868 75.90144:38998 76.94905:349158 78.01856:136469 78.99819:218291 80.04089:2413 81.36803:4951 82.1177:16639 83…	155848	1410083	980975	1253380	1079674	1287557	1288014	1253667	1480159	164372	1215108	1388576	1084101	1344167	1350118	1475580	1460459	1386780	1316451	1466040	188078
1007	33.155	1494.55	207.08	BENZALDEHYDE-PARA-CARBOXYLIC ACID TRIMETHYLSILYL ESTER; EI-B; MS	Benzoic acids and derivatives	LLLSJLOFPKECPD-UHFFFAOYSA-N	O=Cc(c1)ccc(c1)C(=O)O[Si](C)(C)C		91.2	116.94	50.08602:15095 57.89944:12300 61.72536:3496 76.86873:207098 77.93992:53567 78.96545:277271 79.97892:11436 81.78565:26698 85.88978:2846 88.88266:12016 90.98629:26567 91.83174:8875 92.89658:18400 93.93498:5934 95.98924:254074 96.98792:10821 101.26055:14928 102.772:245599 103.97648:46484 104.96985:321277 111.63061:5267 115.80894:3604 117.04534:12209 117.77988:8796 119.95293:5077 120.98355:4827 129.1…	174715	1393393	976810	1207187	1033875	1347031	1326121	1220578	1559773	191970	1286814	1460945	1036520	1372332	1309860	1488436	1473104	1433377	1363573	1417182	205638
1008	33.156	1494.62	207.059	BENZALDEHYDE-4-CARBOXYLIC ACID TRIMETHYLSILYL ESTER; EI-B; MS	Benzoic acids and derivatives	LLLSJLOFPKECPD-UHFFFAOYSA-N	O=Cc(c1)ccc(c1)C(=O)O[Si](C)(C)C	remove	82.9	64.82	50.24429:18316 52.89635:28019 62.79059:46054 78.98443:297728 87.93384:5601 89.97288:4538 91.01577:5948 92.11472:8664 96.10906:9289 102.06785:25235 102.97556:260582 103.96336:110218 104.9661:413461 111.01152:3382 118.0488:8516 123.11784:10094 126.80467:4027 129.49542:6745 130.16353:6896 132.98381:83624 134.05225:129846 140.2179:6317 145.04128:10039 146.29025:13414 149.09114:19735 149.99759:9593 15…	172941	1400546	976810	1205039	1033875	1350675	1326121	1220578	1559773	191970	1286814	1465973	1036520	1376889	1309860	1493504	1473104	1433377	1363573	1417182	201230
1013	33.3	1497.89	147.017	Unknown	null	null	null	remove	null	32.63	51.87242:16672 57.03976:21204 58.88813:21134 65.94236:90692 66.79409:9951 70.92226:33936 82.97644:3440 86.99362:8979 99.03952:8310 100.90594:12572 106.9829:6469 109.03017:4941 110.16775:13311 111.03815:20125 112.94879:1190 118.22983:1315 120.01852:1265 121.2495:3821 131.00499:12654 138.95155:1474 147.01691:981449 148.0437:142482 149.00742:95753 150.06902:5494 152.19601:1797 168.75474:1883 171.157…	124665	217898	289588	309657	316065	204672	199486	105838	170031	100035	325644	1268680	151568	470592	430581	766453	265347	350940	173449	497124	84261.8
1014	33.326	1498.9	83.9112	2-HEPTYLCYCLOPENTANONE; EI-B; MS	Cyclic ketones	PJXHBTZLHITWFX-UHFFFAOYNA-N	CCCCCCCC(C1)C(=O)CC1		79.1	219.83	51.71354:32653 53.05659:50847 53.85445:171953 54.92493:387924 55.90513:645647 57.91456:222482 59.97036:132028 60.86756:99559 62.93253:15107 66.87424:43978 67.90494:174151 69.8839:143423 70.88074:59754 72.89562:3791587 73.97654:72875 75.98301:143639 76.95131:15221 78.88222:29430 79.9165:13649 80.86785:21991 81.86784:74624 83.89153:12512968 84.9966:629742 85.981:18122 86.92332:41787 91.01444:17273 …	24494.6	3892173	6716701	12648270	11077160	12837720	8096147	3978109	7381633	96937.1	3681295	8231667	8009273	5644154	4163200	7147878	8237087	5557242	5581211	4885478	114748
1015	33.332	1498.8	55.9128	Unknown	null	null	null	remove	null	39.67	50.08458:4110 50.77617:10570 52.90875:48875 53.92016:16764 54.85581:278085 55.91342:526788 56.9591:149588 57.88588:210139 58.90806:141076 59.93718:69738 62.01761:21605 65.05455:8135 66.94891:60604 67.9385:132870 68.93584:79796 69.9595:89284 71.04723:67388 71.9065:86790 72.91596:1366878 73.99857:48815 76.93162:60590 77.88697:10325 79.92933:3425 80.94051:18453 81.96719:72827 84.96783:50685 86.01497…	37090.3	217062	332654	622104	648439	709514	468670	259521	477068	58464.3	283404	510979	474157	387090	316271	455597	470615	333984	345677	305781	73411.4
1016	33.336	1498.9	140.048	Unknown	null	null	null	remove	null	58	50.17836:13777 50.99097:10935 54.90836:132562 55.85764:153614 57.86441:92105 59.70088:27982 60.20979:37065 65.04143:9261 67.08559:18989 68.02167:35511 70.9296:34723 74.90442:200085 76.92998:77090 83.9122:1688 89.94115:2788 92.01535:5290 92.71949:10995 93.23402:10169 94.87654:12430 96.25481:20954 96.96417:37279 97.92448:37797 98.98477:19625 99.98127:34131 101.19698:19165 101.99748:26134 102.902:60…	11709	183361	298342	501609	471348	553202	381480	263834	433465	41701	255746	464952	461376	335360	316411	488568	433693	359876	363240	386608	68047.2
1018	33.345	1498.94	187.172	Unknown	null	null	null	remove	null	57.82	50.8789:2500 51.96429:45248 53.95757:40338 54.82426:87847 55.84111:272156 56.96985:92083 58.91784:62371 60.90096:68775 62.89093:9044 63.84186:6369 64.91074:9841 66.78795:35130 67.9101:28683 68.88387:54364 70.03644:55303 71.00642:35943 71.86875:21475 72.908:449896 73.92397:11792 74.91203:539084 75.99469:16661 76.92596:106808 78.56125:3661 80.24478:6548 80.96537:7991 81.91683:39318 82.87708:11425 8…	11866.3	99272	154766	192167	219785	232726	227048	209478	267358	41235	185190	315574	288272	249972	263334	330279	285105	252044	283534	300132	65519.4
1023	33.343	1500.88	72.8839	3-METHYL-2-(TRIMETHYLSILYL)OXYBENZOIC ACIDTRIMETHYLSILYL ESTER; EI-B; MS	Benzoic acids and derivatives	MMUCIJOPDDWEJV-UHFFFAOYSA-N	Cc(c1)c(O[Si](C)(C)C)c(cc1)C(=O)O[Si](C)(C)C	remove	84.1	32.08	50.23043:8211 52.4379:5168 52.94599:8127 53.87314:17772 54.9309:17284 55.93268:9205 56.91875:28638 57.92384:10410 58.87943:189553 60.90954:19004 65.00554:8315 66.90029:14332 67.97041:7259 68.88406:20229 71.44389:24072 72.88393:4478249 74.04875:296060 74.99384:331118 76.3212:31317 77.04774:24219 77.95522:17709 80.04845:8298 82.0024:32431 82.91476:11062 83.44057:325955 83.99716:412716 84.98876:5390…	892008	1263425	1902605	3678347	3467361	4023745	2441349	1344846	2655250	1860876	4676151	2865134	2722050	2066934	1656955	2518567	2724644	1992461	2099246	9294505	5469143
1024	33.451	1502.15	323.233	Unknown	null	null	null	remove	null	85.66	59.88132:5633 67.83434:7342 68.90515:24930 69.9335:34046 78.70608:6963 79.213:5892 81.9167:5338 83.03343:600 91.71674:5630 92.42254:26798 108.04028:4246 109.00682:6743 109.98942:8105 111.25931:6250 112.08923:19961 114.10557:11660 120.92323:12508 141.99528:34105 154.00886:4821 169.02435:1857 181.19794:7840 182.2507:1390 193.97668:2079 194.96225:44041 195.99654:12344 197.09747:2008 198.00145:4492 2…	1900.09	46337.3	135382	139447	104365	88285.6	197522	43519.3	32530.7	1398.98	74930.3	63675.8	43148.4	57922	33043.8	57862.6	64930.5	32017.9	41069.4	111803	17718.8
1025	33.459	1501.96	211.03	Unknown	null	null	null	remove	null	166.51	50.8572:1546 51.95761:6705 53.85013:4434 55.38941:89802 56.0031:40175 61.82649:1878 63.05292:2308 63.66928:6826 64.82288:4488 65.90543:9304 66.95248:3227 67.85544:6940 68.8758:19098 69.8629:22421 71.93535:47002 77.96828:52134 78.98943:24155 79.83227:9072 80.99702:11661 82.77917:2717 87.00524:3815 88.14844:5600 89.99962:4577 90.60882:5898 91.1353:1170 92.90691:9637 93.93331:8521 95.42345:2584 97.9…	7779.99	118242	360730	372742	243308	259334	488232	101181	96670.6	9005.8	173337	146177	99006.5	121982	95626.6	109647	157610	76988.7	93060.1	301290	3409.63
1026	33.46	1502.06	322.093	Unknown	null	null	null		null	229.7	50.12764:11171 50.93711:8799 51.85444:1673 53.95354:5741 55.94705:47223 56.8537:1663 57.85022:3341 61.96494:648 62.98393:642 63.69342:3945 64.87462:4661 65.8968:2162 66.88021:353 67.87576:7081 68.93368:23636 69.91798:32988 70.99004:3105 71.98669:25692 78.95467:17034 80.63918:13556 81.16132:13058 81.92704:6000 85.82275:5371 87.90471:8858 90.0716:3763 90.88153:7423 92.06171:1182 92.89715:7192 93.77…	1475.2	189829	629478	666558	479672	465413	882231	162039	145983	1146.81	301883	188450	162571	203596	151369	213136	278040	145703	165751	552425	311.359
1027	33.464	1501.67	295.141	Unknown	null	null	null	remove	null	24.97	56.89404:3068 80.06867:3721 87.98047:10902 95.83841:23499 107.86824:3932 108.68317:10601 109.21281:7846 113.60049:7006 122.41852:9262 123.06914:5578 124.21599:635 136.13927:3844 137.22226:2465 145.9386:2319 167.01045:7538 170.17578:4619 186.99324:2759 195.11612:30725 197.99204:3352 210.10446:3634 212.98625:6331 214.11121:1812 224.50211:26635 225.02782:623 239.53856:374 243.21138:2802 251.86783:33…	1292.84	53998.6	199960	208150	142639	150195	255554	54027	68145.1	10360.2	98214	68115.6	66602.7	67029.9	64731	62403.9	99986.4	64927	48422.9	180049	1127.18
1028	33.532	1503.84	232.259	Unknown	null	null	null	remove	null	25.36	63.86623:1539 65.90103:1540 91.09551:1066 107.06558:3260 127.08684:1713 136.08095:3823 139.22388:372 145.81743:5787 160.97557:1737 163.80328:4361 164.8874:3476 165.45686:1389 168.15749:1460 179.02722:7174 184.17831:1721 185.06332:11461 193.03636:1114 193.70149:1869 194.30289:2577 196.03572:7645 197.11897:740 200.09663:524 205.99634:697 209.2043:2296 210.0404:1381 213.24809:922 226.0584:3808 232.2…	18990.5	52232.3	69762.1	88350.8	56641	72028.6	57997	47115.9	78069.9	11095	72186.6	42328.2	57438.5	67528.7	108698	59413.9	67767.7	73657.7	90089.4	78734.2	14044.9
1029	33.577	1505.03	233.082	D-(+)-Malic acid; GC-EI-TOF; MS; 3 TMS; BP	Beta hydroxy acids and derivatives	BJEPYKJPYRNKOW-REOHCLBHSA-N	OC(=O)C[C@H](O)C(O)=O	remove	90.2	195.73	50.58929:35444 51.88088:106470 52.41246:383401 52.92784:479635 53.46174:60859 54.83994:3127934 55.9757:436761 56.90936:334004 58.84224:700071 59.8927:630345 60.82567:442306 61.84255:92564 62.71412:65445 64.71771:38486 65.84548:367862 66.67772:124863 68.07729:230086 68.788:279136 69.66551:423823 70.18188:539846 70.92241:633879 74.02489:10078797 74.92227:8615256 75.98884:960605 76.92422:466269 77.9…	719391	18767790	18709380	20590970	19460280	23566620	20334040	17558060	14390300	58225.8	16102910	21054700	12555270	16147790	12589470	15091940	14623330	11704770	12216060	18788050	58417.2
1030	33.579	1505.03	74.9004	L-(-)-Malic acid; GC-EI-TOF; MS; 3 TMS; BP	Beta hydroxy acids and derivatives	BJEPYKJPYRNKOW-UHFFFAOYNA-N	OC(=O)CC(O)C(O)=O	remove	90.4	225.38	50.874:56636 51.93538:107537 52.90964:558984 54.84257:1675025 55.9787:502935 56.86414:369190 57.80679:1485072 58.89415:7192630 59.95157:722398 60.9147:454417 62.04435:119474 62.93072:69210 64.75317:31473 65.81423:432538 67.92427:32601 68.90972:279846 69.9213:716958 70.92109:1337879 72.8678:827218 73.96771:14518472 74.90042:17485336 75.97195:1141533 76.92441:865591 80.99987:82044 81.92691:78174 83…	1441895	17895270	17573730	19543030	17315200	20516920	19201290	15830950	14023530	225147	15771240	18579950	10998040	14747260	11264530	13444710	12805750	10133720	10460740	16373150	203644
1031	33.579	1505.06	134.05	DL-Malic acid; GC-EI-TOF; MS; n TMS; RT	Beta hydroxy acids and derivatives	BJEPYKJPYRNKOW-UHFFFAOYNA-N	OC(=O)CC(O)C(O)=O	remove	95.7	247.35	51.79582:107005 52.75662:463907 54.84133:7077110 56.91064:141052 57.91946:476835 58.90576:2287806 59.95202:656776 60.90379:369371 61.8921:95954 63.00432:75572 65.937:362925 67.87332:236708 68.9507:278267 69.92514:626875 70.94862:1111121 73.99377:13024088 74.94798:5466868 75.95978:347452 78.03268:58923 81.90631:87289 85.00461:553842 86.09227:128585 86.90401:196474 88.93372:301623 89.96552:44315 92…	86845.6	1984816	1852851	2116690	1940254	2403629	2037016	1730079	1496600	21320.2	1724176	2085744	1262832	1636212	1336471	1525734	1378325	1147287	1168582	1858228	14823.2
1032	33.579	1505.04	72.87	L-(-)-Malic acid; GC-EI-TOF; MS; 3 TMS; BP	Beta hydroxy acids and derivatives	BJEPYKJPYRNKOW-REOHCLBHSA-N	OC(=O)C[C@H](O)C(O)=O		95.6	541.9	52.85164:371072 54.85203:9081578 55.90263:249496 56.84013:494340 57.89219:1031971 58.89806:4980673 59.93521:526861 60.88795:1213354 65.92275:290355 67.4979:185375 68.01122:161767 68.91135:176499 69.93578:438033 70.94384:909203 71.81308:149518 72.88953:127783816 73.98436:10253427 74.93497:12511044 75.97495:773453 76.9369:625692 82.97798:164670 83.98566:201611 84.96134:419265 86.93942:322894 88.443…	6945649	170116400	173015500	191421200	175133800	211800400	188774800	159035500	132473300	764451	150251000	180986900	107590900	148351800	108925000	132307000	123850900	99181580	99611620	156153500	607883
1033	33.581	1505.26	132.014	Unknown	null	null	null	remove	null	42.14	50.21435:26737 51.88425:47846 55.90566:425691 57.934:203172 62.87186:2699 63.9007:7188 64.9736:57072 65.9174:44822 68.95065:285069 74.92451:358653 75.93578:59235 76.90939:294587 77.99473:47153 79.92607:9948 81.41179:7303 83.9771:320447 86.50144:13640 87.98917:85319 90.95096:16069 92.00942:26978 92.963:50240 94.09608:13261 94.94897:37470 97.04388:1289 102.95315:74682 110.22714:1501 112.1442:5530 1…	68473.5	601232	619764	544129	408788	450501	716289	382789	550183	15942.1	439817	526513	426480	367033	361236	374277	314689	344179	393975	409341	21428.2
1034	33.587	1505.05	82.9618	Unknown	null	null	null	remove	null	16.65	50.96448:43217 56.88863:24480 60.894:66815 64.62135:38429 65.15088:12146 65.94021:18724 67.83543:43212 68.93604:32741 69.92136:172577 78.91638:46406 79.89506:3351 82.00571:96351 82.96176:125176 84.9658:49572 86.07026:131705 86.97692:38291 90.01749:9049 90.96286:10092 92.05772:7100 92.99584:10441 94.12405:21728 95.03336:54580 97.02626:45461 97.97739:35637 98.94025:20753 102.02347:84521 106.00785:1…	47731.8	301072	383466	368828	369773	439306	399165	276460	251143	30951.2	342163	315308	248242	253758	213508	247181	269269	203719	183271	381533	20971
1035	33.596	1505.73	71.89	Unknown	null	null	null	remove	null	58.83	50.32893:31934 51.86395:30081 52.82323:71250 53.89606:53842 54.9156:1290965 55.92636:61864 56.89736:127699 57.90018:182384 58.86014:858677 59.9551:99021 60.91843:195191 65.54237:30124 66.10078:26574 66.97963:31998 67.83794:36351 68.86815:52516 69.94962:86024 71.0364:125550 71.88531:65773 72.90408:18992406 73.97044:1365796 74.90893:2399548 75.98507:156736 76.88734:300544 83.9407:98321 85.02731:802…	150094	271663	336094	151632	181693	205980	191806	186111	276749	41943	109774	185469	195005	184517	260736	152294	112569	5871.93	489463	270074	38369.2
1036	33.584	1506.05	103.933	Unknown	null	null	null	remove	null	23.74	50.82593:63236 55.90951:247359 56.90522:21467 58.87095:127760 59.95234:29354 60.90141:22376 63.7483:13647 66.13699:24875 66.94048:80749 68.00552:51856 68.9605:20284 69.87735:362230 72.88076:3159 77.92718:25667 78.97366:7236 80.02466:17972 80.74612:4934 81.25732:18917 81.94837:42576 82.94325:272553 83.95362:33017 84.94709:25586 85.96778:59841 86.90788:77231 88.05501:57666 88.94463:22890 90.0531:13…	25597.1	192078	188086	198010	199306	198130	204620	171820	147290	21660.3	166486	202384	132378	145060	124432	137819	151487	98541.7	127056	188718	19090.5
1037	33.63	1506.31	128.03	Unknown	null	null	null		null	577.33	50.24439:20792 53.9332:26831 80.24225:6580 81.44695:16285 81.99826:13492 83.55646:59282 85.9622:20519 97.99854:38114 109.90794:12209 112.08102:36283 113.78898:16358 115.02317:61328 121.3245:19354 121.97211:8741 128.02844:2934371 130.03378:98769 140.70978:56077 142.09306:15766 157.86908:21500 165.52847:4702 166.95802:5199 168.39568:5423 185.93858:21497 187.01936:20548 187.65993:323868 194.56287:12…	20952.1	3944213	5902141	7410127	5797078	6118156	5375838	3088315	4217106	32113.1	4018136	2781480	2651623	2999555	2670667	2931306	1752926	2594417	2725227	4363647	27070.9
1038	33.709	1508.57	127.985	Unknown	null	null	null	remove	null	24.65	52.93727:28880 53.87907:42672 54.89404:83631 55.88729:17941 56.89568:77080 57.87635:126515 58.87968:412403 59.85438:50577 60.87356:82962 62.81912:7619 63.34276:3564 65.95235:7919 66.95084:20911 68.00849:55912 69.86869:73854 71.04355:48865 71.92987:72745 72.93845:3215675 73.99799:527755 74.92657:604209 75.98207:54149 76.98652:40984 81.12882:31283 82.02953:31941 82.9042:77947 83.94296:249929 86.006…	46556.4	1390884	1886528	2278507	2178317	2547506	2765075	2043687	2267727	34618.1	2516013	2426480	2108805	2994125	1953691	2240649	1656067	1738464	1678937	3638405	20317
1039	33.714	1508.48	99.9598	asparagine dehydrated	Asparagine and derivatives	DCXYFEDJOCDNAF-REOHCLBHSA-N	N[C@@H](CC(O)=N)C(O)=O		93.6	618.1	50.91212:31435 51.90565:11129 52.80676:30899 53.89072:52785 54.92164:77648 55.96696:36739 56.88628:108302 57.87805:157204 58.88392:980712 59.97094:176470 60.89824:147654 65.77927:61605 67.94806:47700 68.86954:21735 69.94219:433591 71.75738:139878 72.93545:2445037 73.98962:352801 74.90818:414362 76.00507:32411 79.83823:16543 81.91464:40787 82.87869:39546 83.87598:198518 84.96191:107418 85.47087:20…	102554	3860001	4987492	6310853	5619795	6764867	7678841	5566025	6201144	55041.5	6575170	6537652	5680959	8392019	5078117	5815516	4715269	4606661	4475277	9979475	49063.7
1040	33.714	1508.58	58.87	Unknown	null	null	null	remove	null	110.4	50.19681:8799 52.91799:5269 53.99393:23036 55.90898:16743 56.95021:65844 57.88484:82401 58.86992:584082 59.94035:10533 60.85008:98962 65.98264:49850 67.00749:6128 67.91865:32648 69.89471:111345 70.96121:26174 71.83867:416312 72.9045:1302162 73.95468:189884 74.89412:259774 76.0117:29482 78.84469:4720 81.90473:27693 82.95915:49461 83.90932:170842 84.98791:23783 85.86299:149334 86.99646:37087 89.064…	45357.7	735819	701254	778087	794752	879657	1096676	742660	858409	30748.6	1136487	948883	821832	1086087	752407	827354	601677	728508	667959	1431419	22575
1041	33.723	1508.82	83.98	Unknown	null	null	null	remove	null	19.2	57.79776:11884 58.80713:6539 61.52333:627 63.82186:2835 66.89681:8278 67.72035:1347 68.7579:1090 76.02747:926 77.43865:12439 78.00324:14292 78.97891:6532 80.94994:1562 81.85642:2952 82.94875:3666 83.9775:76819 84.96285:4288 86.0238:92 90.32542:311 92.90034:8585 94.87269:8557 97.9365:2049 104.91223:1832 105.73793:6227 106.86573:8553 108.85209:3056 110.82066:2443 112.14466:1603 113.19888:4239 113.9…	94839.9	283869	330025	291786	433490	241279	374205	259200	232212	23874.8	327240	264490	230722	340172	225624	269936	159093	202867	248318	372153	25026
1043	33.885	1512.93	218.112	Unknown	null	null	null	remove	null	9.36	52.86666:25066 53.78077:6503 56.94758:74022 63.72473:3865 64.66282:13657 70.87005:90491 81.8852:13547 87.94593:52489 90.09006:3574 90.9299:5820 92.15527:12285 93.98195:4344 97.0677:17156 104.18497:9691 114.94034:39011 119.01263:43448 130.94061:58927 140.10661:10396 148.06583:26949 151.9146:2005 152.63309:1137 155.05:12326 156.20717:12539 161.0925:16894 162.29517:6871 166.04605:6994 166.78374:2780…	10749.2	40796.8	28662.2	36478.8	40371.4	43821.6	53842.5	53272.8	72768.4	9374.82	62294.8	58617.8	65973.9	83136.9	103593	80650.2	38950.6	68745.6	67944.6	66871.9	15286.1
1046	33.901	1513.35	72.9031	TRIPROPYLENE GLYCOL MONOMETHYL ETHER; EI-B; MS	Dialkyl ethers	GRTBNOKQBKPUGM-UHFFFAOYSA-N	OCCCOCCCOCCCOC	remove	82.6	24.93	50.74935:17286 52.22939:11788 55.92039:25117 56.8193:56788 57.81568:20622 58.87183:811191 59.90793:26139 60.88274:289336 61.64491:13928 62.69795:12185 65.90192:472534 66.90218:87740 69.04262:62236 69.89056:19845 71.05664:24227 72.91303:11226611 74.92259:1524761 78.95612:12990 85.71846:35866 86.99204:287008 87.98038:422106 88.89135:171377 94.89184:25849 98.09613:14830 100.01235:21525 100.97787:431…	8540668	12612140	11189600	11664230	11037400	11239370	11639690	10922990	12549260	7677527	11657370	11749760	11255890	12256040	11769000	11440530	12001630	10380850	11522040	13029190	8695752
1048	34.097	1517.79	84.0844	Unknown	null	null	null	remove	null	21.79	50.06741:3210 59.83763:2680 60.34944:1725 64.48482:506 65.03802:4769 65.70834:3951 66.44691:5542 77.52678:4188 78.03217:5633 81.82433:6126 84.08436:73517 89.46801:4924 89.97575:2577 91.76353:5231 92.42228:1620 94.01062:413 99.98549:847 101.99174:1046 104.11081:499 107.19825:3686 110.01502:4678 113.94528:368 119.0331:1659 122.13787:862 123.35537:1570 124.25306:1700 128.26839:771 131.0661:4760 140.…	91416.6	218347	212079	92698.9	148217	226146	210978	321992	450677	78367.9	232787	423738	305191	496342	79183.5	215404	182455	180176	220002	294422	83065.9
1050	34.098	1520.03	56.9569	2,6,10-TRIMETHYLDODECANE; EI-B; MS	Sesquiterpenoids	YFHFHLSMISYUAQ-UHFFFAOYNA-N	CCC(C)CCCC(C)CCCC(C)C	remove	80.5	18.68	50.07195:4598 50.83516:22721 51.84484:22893 55.92986:49750 56.9569:2633034 60.02643:10358 62.95528:4692 63.90614:7579 65.87989:14944 66.90063:6172 67.84517:11479 69.88728:4743 70.98611:13469 76.02676:19815 77.85845:7104 79.92967:5554 83.95856:44853 90.82678:11737 92.00822:5715 92.91598:6115 94.07095:3051 94.98132:6116 95.94935:33900 106.00713:6525 107.01317:4698 108.17127:4392 109.34763:10097 111…	1950783	2556520	2346819	2305664	2180828	2201455	2183716	2221683	2284784	1583437	2387029	2507726	2266405	2375653	2342939	2263168	2237942	1964193	2267368	2427291	1856580
1054	34.118	1518.75	72.9258	N-Acetyl-DL-serine; GC-EI-TOF; MS; 2 TMS; BP	N-acyl-L-alpha-amino acids	JJIHLJJYMXLCOY-UHFFFAOYNA-N	OCC(NC(C)=O)C(O)=O	remove	95.3	18.84	50.08105:11589 50.98113:5860 52.55317:26350 54.02334:28296 58.89606:228761 59.93256:41099 60.86626:35476 61.77296:7958 63.71234:6940 65.93843:26383 67.27632:43650 67.98742:73222 70.99269:84387 71.93389:100768 72.92577:4056106 73.97154:381379 74.90582:1696542 76.9105:98261 80.08974:16055 81.0624:32109 81.851:9401 84.03736:194210 84.98804:61376 85.94344:39550 87.94259:136899 88.94446:57481 91.09457…	1877039	3271131	2499587	2378361	2457908	2440409	2673492	5175508	6517742	1572151	3072930	4767800	4560088	6751694	4092177	3457136	2790378	2670647	3007482	3491670	1852930
1055	34.136	1519.73	116	Unknown	null	null	null		null	58.2	50.0795:2843 51.35683:25480 52.82719:16047 53.8917:6715 57.9555:59435 60.82104:69875 61.75042:7909 62.26118:12018 65.91512:18088 67.5228:43938 68.21857:8702 69.9738:53034 72.90797:2035894 75.96294:21123 76.87086:127749 79.88742:6378 85.02409:22204 87.98143:68604 89.93459:5748 99.97552:121525 100.9817:71434 101.95021:40119 102.96305:303266 104.02441:26315 104.8404:27167 106.32936:10916 110.01277:4…	70189.5	766977	85557.5	95323.6	76191.6	79346.1	83583.8	1376799	1988364	57856.3	620932	1320690	1244272	1932418	1038866	724942	178484	510806	531219	798636	28017.6
1056	34.136	1519.37	102.951	Unknown	null	null	null	remove	null	36.59	50.91532:12819 52.63512:29050 54.06344:19953 63.40137:8939 65.49857:28538 66.02625:10193 72.90677:2536564 76.03997:87714 78.02877:16283 82.10074:15579 84.99341:55836 85.99501:4661 90.07232:10699 99.9693:139830 102.95087:514888 104.00775:47895 107.09939:12007 115.9558:12076 119.94289:5733 123.23502:2577 128.18146:4731 132.0945:6504 141.99007:29801 144.05472:234265 145.9714:43422 147.06606:386099 1…	43306.9	553205	70107.1	72438.9	66889.6	68102.7	85843.9	977030	1330765	30367.8	468286	843586	830946	1389286	666519	520681	122130	348528	338667	520700	38836.2
1059	34.214	1521.34	305.141	Unknown	null	null	null	remove	null	57.29	50.12557:6636 50.83808:5291 52.93996:3385 53.92459:5986 63.85383:11997 66.00294:22698 66.78961:667 69.91426:6657 71.00253:1140 78.00534:11962 80.01205:5014 86.09718:18360 89.91608:5415 92.89191:1853 94.03602:5459 96.99247:2799 100.0313:11189 102.9654:63084 103.91206:6714 104.93385:8143 108.12454:9238 112.0873:15083 113.03462:2754 116.01707:70857 121.05499:449 122.79998:1232 123.46129:12094 124.07…	2518.16	94991.1	73299.8	126377	88300.3	129162	119553	104084	115721	1657.82	89548.5	139945	85569	122093	67747.6	82515.2	94276.8	57930.2	69872.3	116736	1786.15
1060	34.226	1521.52	322.106	Unknown	null	null	null		null	161.86	51.19696:11560 52.90535:6330 56.91273:2246 65.96165:16295 69.92162:7522 70.98711:2700 71.85422:240 77.8982:5668 78.83473:5684 92.00058:3354 95.89199:26902 96.92812:8465 104.81928:6182 106.06559:1451 107.1089:3405 109.2087:12474 110.98084:625 112.04136:34664 115.06509:295 120.87334:7558 121.6212:5838 125.9798:5600 129.1268:15327 138.16164:1278 139.32346:9846 140.51338:1398 141.33536:5173 153.03082…	0.018717	78452.5	260842	278782	197166	197470	271532	53669.5	60633.6	817.216	115728	82525.2	79466.7	73640.3	71803.4	90858.6	133988	71906.2	66317.4	171904	0.021552
1061	34.232	1521.64	207.989	Unknown	null	null	null	remove	null	41.15	50.91127:10235 52.8296:5392 53.7744:3167 63.60794:6611 64.39437:7381 65.0772:4801 66.93494:246 79.01814:13499 82.04614:1354 89.85979:3198 93.87075:5808 102.08139:147 103.85044:2007 104.52795:8172 105.06273:7326 106.97102:2796 108.21435:8116 112.02953:19236 117.56803:311 118.13396:763 125.99168:5287 134.11015:29762 135.09363:17412 135.96599:1827 145.98096:1763 148.08966:8360 150.07088:6348 151.042…	20170.5	104323	125472	92347.3	101136	173869	135342	123434	179342	18101.5	172130	134772	117348	146829	132507	154832	137754	221234	149450	235346	31252.6
1063	34.311	1523.79	156.07	Unknown	null	null	null	remove	null	26.03	56.8636:102321 57.54863:7018 62.02322:6489 62.95346:9300 63.81851:4939 65.91585:20393 67.86897:16497 69.97145:10267 82.9446:40533 83.96368:68196 85.03714:4353 85.94772:8270 86.86974:8957 89.01346:27023 89.97144:122 92.02319:2318 93.7492:6177 94.25994:11596 103.98103:6178 104.99724:9251 107.94598:4531 112.04369:205 115.04469:37464 118.55302:6353 119.97342:5253 122.82183:7244 123.83328:4715 128.094…	18626.8	179945	253816	277098	288462	418824	375617	191797	165821	12419	187975	219328	91523.8	224621	133863	114044	83087.6	100444	116560	217191	14441.8
1064	34.317	1523.52	155.107	Unknown	null	null	null	remove	null	17.36	50.86562:11546 51.84345:8723 52.69139:1011 54.0652:2178 54.89397:11844 56.85939:69701 58.86464:40634 60.02994:7722 65.92895:20766 67.87616:4702 70.00792:2115 71.02348:6280 76.15133:10518 78.98515:5535 82.97341:11644 83.96575:6082 85.04961:844 86.91914:2290 87.99278:103 88.88901:7813 90.02306:8528 90.93437:6894 92.93917:3345 97.75485:4899 98.34121:10194 99.81348:14411 100.34386:25803 102.10059:604…	13840.2	135754	126538	164817	137798	201678	170668	83610.1	97455	10440.2	113168	113623	77889	121631	63701.1	57094.6	72841	54612.9	70832.5	126595	12248.5
1065	34.316	1524.04	187.14	Unknown	null	null	null		null	86.54	51.49393:4604 52.04343:10196 54.84493:5561 56.91433:100467 58.87415:44327 59.90752:6549 64.96406:2353 66.95264:11750 67.92889:45586 68.94284:10108 74.93854:41548 80.94594:2380 82.12081:1266 82.96967:28982 87.82672:14937 88.87518:33116 90.0556:17145 91.02293:3431 95.32832:4813 96.98575:1600 98.05514:47321 99.92691:126930 101.08659:28976 102.04158:16897 102.93568:53919 103.92681:5926 106.14333:1266…	5472.81	452075	487937	709458	667847	1016228	943346	352741	374578	8629.3	422407	474587	209275	472622	234483	182431	139988	169924	205871	500917	9928.62
1066	34.335	1524.61	72.8909	Unknown	null	null	null	remove	null	15.2	51.87054:14329 52.71619:17863 54.9433:24433 55.98692:76325 56.92996:25855 57.90665:38011 58.87904:108984 59.94943:28769 60.90289:20256 63.78604:3494 65.85869:19381 67.89902:20345 68.90501:11964 69.91352:14363 70.78864:13036 71.69298:20172 72.89092:990192 73.89415:138226 74.85431:136806 75.96357:28878 76.90101:6332 82.91375:79003 85.00405:16414 85.99292:5139 86.96367:11588 88.8968:38747 91.05925:4…	99132.9	716884	703076	1145798	1125799	1387579	1188573	558680	620488	102650	986307	813107	452983	787660	676398	449900	428857	395970	476364	855222	53946.3
1067	34.353	1524.74	205.212	Unknown	null	null	null	remove	null	16.76	51.90046:13040 52.89926:2983 53.85452:5667 54.90369:6062 58.87531:2042 60.7673:10509 61.96901:3757 63.09374:8316 64.95923:2834 66.90972:8384 68.91346:1265 70.01729:25010 70.9568:17529 71.55287:8938 74.89433:26622 77.868:3555 80.98186:5655 81.95325:2432 83.04243:392 85.03077:14951 85.93137:18345 88.87751:8055 90.86938:4271 91.82965:1851 92.77765:10579 93.3628:9867 94.80652:5012 95.96226:9239 99.02…	5116.84	62988.5	59716.2	77868.4	53421.2	79707.1	69636.9	64004.9	85857.8	4594.15	64290.2	53046.1	62879.9	92158.2	41545.5	41491.4	36841.1	33318.2	41888.8	64919.6	6049.9
1068	34.369	1525.23	216.994	Unknown	null	null	null	remove	null	17.85	52.84616:1388 55.93253:35151 58.87895:8573 60.89328:22239 62.84718:9870 63.68699:5212 64.76717:325 67.89783:34951 72.9065:126158 73.92983:56648 74.86704:24469 76.02241:22717 76.93572:2722 79.89319:6226 82.99478:30546 83.98405:1123 89.02469:28023 89.57915:7902 90.99487:4746 92.04353:5701 92.98102:13380 93.97791:7091 95.99975:7757 98.99859:13285 102.93995:512 104.52116:8834 106.02284:6258 108.17248…	7574.53	96267.9	98265.9	125980	101033	137478	122232	104292	118081	14776.8	109131	93636.1	88634.5	122681	88183.5	74050.4	91718.1	68387.3	80089.9	107188	9074.77
1070	34.397	1525.94	203.072	Unknown	null	null	null	remove	null	13.78	68.8435:49711 82.91907:29215 90.15476:10241 91.91757:3402 95.0124:12695 108.13802:1494 123.57076:1617 139.13486:3374 141.15002:9732 151.91821:1905 153.20723:1308 171.08736:2921 173.66959:25903 174.2245:37128 182.84154:4377 186.03444:13567 197.18137:1804 199.35519:2427 200.08444:83 201.09395:552 203.01967:11042 209.56519:7693 210.11264:778 233.99854:2809 240.96288:2462 244.36383:2917 248.9204:1569…	6695.46	38908.3	57513.4	84287.4	77643.7	88231.1	65817.5	45501.7	33977.2	4166.73	59206	63372.6	46987.2	53753.1	67610.7	74780.1	92631.1	65088.9	84359	70142.3	5836.31
1071	34.411	1526.4	147.044	Unknown	null	null	null	remove	null	22.75	50.30409:4010 51.70406:16773 54.86156:3907 58.96037:17255 60.59732:2194 61.10124:1968 61.90514:3073 65.87685:2895 67.94403:1313 69.70594:553 72.45914:39961 73.01578:16200 74.93107:18612 77.93858:2895 79.57249:8029 81.04335:2168 82.94769:1036 84.96097:3678 86.03747:3306 87.19862:5182 87.83532:3846 89.00589:7910 92.81031:595 96.13704:3071 97.07886:442 98.86622:5971 99.94029:848 101.95561:708 108.05…	46788.7	388892	468541	516127	533392	717724	1591427	289016	329516	41443.7	510181	420158	214359	543543	2418934	278047	359962	332845	334326	487212	56697.8
1073	34.493	1528.37	244.09	Unknown	null	null	null	remove	null	29.58	65.16692:2909 71.82443:22930 90.33617:10358 97.00328:6688 98.06174:37336 100.96408:13710 109.19186:1186 122.174:4395 123.03178:754 130.0775:24563 136.76126:6009 152.44159:2224 153.19121:2820 159.04239:14778 164.2749:9511 167.23058:177 168.6055:6087 173.98704:16718 178.73125:1696 179.73554:1401 182.12842:2554 186.06908:7025 187.04637:2338 199.24084:3069 208.15027:1718 209.22017:850 210.94133:7338 …	4919.39	41637.8	35713.8	42742.1	29298.8	42588.4	33297.8	55570.7	47405.7	7556.93	41046.6	48230.9	44964.8	66410.6	62183.7	61281	43904.9	61371.7	53449.8	43330.9	3707.66
1074	34.496	1528.39	170.11	Unknown	null	null	null		null	97.61	63.8141:9221 88.90776:43683 92.14939:5343 94.07415:15218 96.98096:7855 120.66969:14132 124.76372:12703 125.32642:10846 130.00339:154846 132.05641:19816 146.00984:53034 155.04211:16591 162.67804:2572 163.94977:30659 164.52394:29168 165.21988:18133 166.01616:15298 168.91945:2312 170.0928:368171 171.08365:43246 192.71986:4678 198.00485:1920 208.98207:4967 210.63116:1260 211.21162:969 221.58676:49576…	6379.93	395792	353840	428758	301763	380196	294767	497837	485777	5658.61	411217	529981	414081	530163	606172	629557	463153	557072	544779	512485	7483.92
1076	34.576	1530.45	176.065	L-Methionine; GC-EI-TOF; MS; 2 TMS; BP	Methionine and derivatives	FFEARJCKVFRZRR-BYPYZUCNSA-N	N[C@@H](CCSC)C(O)=O	remove	96.5	462.06	51.84188:36415 53.06353:55308 53.92194:79800 54.84477:273356 55.87149:731833 56.93129:570284 57.9444:421550 58.88709:1187364 59.85802:128349 60.8379:3852441 61.96694:116965 62.84007:172475 65.02779:26929 66.79807:105539 67.97517:54937 68.99489:76333 69.50782:184238 70.02428:239197 70.99423:117007 72.89583:14167082 74.01338:1451422 74.91569:2006264 76.03254:131696 79.0368:62945 79.89996:47607 80.8…	3980.14	3461051	1010320	878959	998168	1194910	1144436	1209762	1041097	7577.42	3309552	1638521	845837	1121046	11068730	8172506	3161110	10236540	10015720	3652728	18871.9
1077	34.576	1530.43	176.08	Methionine_2TMS	Methionine and derivatives	FFEARJCKVFRZRR-UHFFFAOYSA-N	CSCCC(N)C(O)=O		89.9	946.13	60.847:1153993 62.90389:149566 78.9445:54359 90.04042:18917 90.97768:133609 103.90639:107555 104.85861:376658 106.62491:173682 122.3677:33887 128.02739:4827667 129.11307:670841 130.08008:63708 160.0195:95377 176.06222:10005004 177.16409:1303382 178.13765:792041 179.12974:86024 188.06348:145720 202.15874:286993 203.11777:86510 218.0538:67223 219.08868:584139 220.19054:178994 246.24591:13163 250.02…	3930.77	3461051	1005277	878959	998168	1194910	1144436	1205558	1040294	7396.51	3309777	1638521	845837	1121046	11068730	8172506	3161110	10236540	10015720	3652728	18871.9
1078	34.587	1530.45	251.132	Unknown	null	null	null	remove	null	23.1	120.68095:9909 146.03276:4181 155.12909:46660 197.16148:652 235.92491:82 237.37901:608 250.13084:6871 251.27217:5678 251.90329:10514 263.67453:4381 268.13205:911 282.91:2060 284.96726:540 302.32428:2691 303.93497:445 327.63129:1827 329.03723:6028 332.78207:1285 338.17587:2106 348.91705:226 359.09833:1903 361.76709:471 371.19134:736 375.82614:946 379.00266:527 428.00909:501 452.84876:114 459.0304:…	3449.97	36253.6	18807.4	14223.5	15480.4	18433.2	21053.4	19195.9	12977.2	3847.46	31509.1	22215	10120.5	15021.7	117493	81026.1	32465.7	98822.5	112091	35352.4	3578.62
1079	34.592	1531.05	71.8015	Unknown	null	null	null	remove	null	33.85	71.80145:1097239 222.04764:2392 236.0197:1815 237.19699:2804 239.15407:5423 249.14644:1709 252.97163:3775 265.87009:1609 270.05869:5630 301.00998:12614 302.44989:1979 303.10306:2056 316.13306:3952 318.31278:2324 326.91867:1937 331.10916:2597 404.8754:1446 429.22516:1288 435.03107:1908	34619.2	1114451	348517	485860	220453	1144406	208018	366224	196464	81992.7	177550	401715	240038	375243	219019	813995	168385	444155	232322	112685	96559.7
1080	34.643	1532.02	122.799	Unknown	null	null	null	remove	null	43.95	122.79896:83689 180.06052:9418 237.54221:627 247.95924:105 249.05917:511 250.23993:6374 250.92691:427 252.09338:1673 252.99034:253 267.11432:1879 284.1543:4156 288.22549:1692 289.82324:344 297.86917:1282 300.77521:2341 314.16626:2357 316.8154:2487 317.38773:2575 317.90375:1827 329.12537:3742 334.75818:108 336.30008:183 341.24988:306 344.17801:1376 344.87286:1106 345.61975:7039 350.27158:438 356.2…	6072.39	305396	200306	290262	333064	411791	303641	233871	309851	9514	353437	404293	349647	321225	313139	523671	244038	445879	330914	223235	12837.2
1081	34.665	1531.8	60.8758	Unknown	null	null	null	remove	null	314.9	60.87584:2230467 62.90256:8023 63.66013:55699 65.04166:127111 78.59869:89551 90.95443:79269 92.35068:201422 106.79952:14659 108.18401:132221 122.6915:153883 124.96014:77648 128.0316:852336 130.02557:87374 160.05231:124022 162.01485:31182 165.89764:7952 167.03293:12159 176.06628:436809 177.08557:92672 178.11491:59860 178.79748:27835 179.84163:11913 182.05496:46975 194.41418:12221 195.15639:7930 20…	27524	4013168	4334856	4899389	4277230	4959046	5083504	3715404	4020600	66419.5	4095965	3751965	3002926	4169886	3017451	3980309	3733378	3440723	3191628	5084019	57113.7
1082	34.662	1532.75	192.12	Threitol	Sugar alcohols	UNXHWFMMPAWVPI-UHFFFAOYSA-N	OCC(O)C(O)CO	remove	83	114.75	62.79676:190661 74.0294:382986 75.98544:196954 79.13159:251552 80.99229:81937 91.89294:226949 92.50217:196227 94.95464:146667 95.99983:573894 99.96353:3003930 101.00819:384994 102.96085:5927744 106.10571:110609 108.74535:187973 113.03818:27006 114.99896:489641 116.00081:2499938 116.96901:1146007 118.02925:1155868 118.95921:587684 121.60146:1014800 129.02495:1137703 130.0517:802407 132.01488:81753…	7637.12	372585	239366	289120	270218	357163	292379	566745	863384	9527.56	383207	329240	504487	870892	199528	148687	159678	154993	167936	360775	8371.56
1083	34.664	1532.74	74.9414	DL-threo-beta-Methylaspartic acid; GC-EI-TOF; MS; 3 TMS; BP	L-alpha-amino acids	LXRUAYBIUSUULX-UHFFFAOYNA-N	OC(=O)C(C)C(N)C(O)=O		87.4	2977.5	50.89084:166448 53.78215:164585 54.82031:680970 55.88648:463454 56.86839:589065 57.89915:1146299 58.91668:3404206 59.93784:457778 60.88451:1420425 65.89842:558675 69.88753:2956696 70.90857:401985 72.87482:105164504 74.03374:7846840 74.94907:12438147 75.99961:469229 76.93475:511828 79.44453:714083 80.07478:334372 81.01312:117373 82.97591:109871 84.94988:138882 85.93023:694519 86.97947:159887 87.98…	147869	36101710	39579590	42661270	37013620	43053590	44952680	33654280	37819470	477411	41417230	34631750	26948980	40032130	26002720	36512830	34024280	28434970	29468500	44906810	470504
1084	34.665	1532.81	74.0332	Unknown	null	null	null	remove	null	299.17	51.85496:33989 54.86963:28142 56.88783:31068 58.88532:542904 59.89957:66418 60.85859:122670 66.91228:89650 68.95837:75874 69.92752:327190 70.88008:34241 72.86954:10838933 74.00092:1689081 74.93518:1713855 75.96141:117325 76.95862:12174 81.97401:17200 82.94752:61301 84.94151:19089 85.95894:177290 87.98116:29032 88.94325:31088 90.19013:16528 91.07421:26959 93.42067:34531 94.44341:24871 95.93922:581…	51963.3	30387230	31336160	36259750	31400630	36602710	37323100	27992700	32815110	276308	31066500	27495640	21684420	34026810	21566930	30225050	28207320	23333040	22868660	38177900	248918
1085	34.667	1533.28	157.113	Unknown	null	null	null	remove	null	167.64	53.86045:11888 55.91705:17076 59.93028:31368 61.92925:9580 66.91383:6740 68.94163:24514 73.98508:273020 76.95394:19573 77.90179:11304 78.5135:7771 80.91333:16872 82.90609:26073 83.90099:28221 84.95192:42056 86.94424:74071 89.98257:117616 90.95176:6535 96.96989:3315 102.96006:170726 103.96191:3277 107.57919:14646 108.61892:12739 109.20724:25187 109.99437:29209 111.96178:40057 115.99548:8367 123.53…	62524.8	58435810	64085410	72861160	62222010	73035820	75389800	51381860	60799580	427947	64532220	55950670	42194020	63942590	44441110	64088290	59929390	49791430	48354880	79872700	454296
1086	34.668	1533.08	72.8509	3-TRIMETHYLSILYLMETHYL-4-HYDROXY-2-METHYL-1-HEXENE; EI-B; MS	Secondary alcohols	LTTVLXPPUDUYBC-UHFFFAOYNA-N	CCC(O)C(C(C)=C)C[Si](C)(C)C	remove	76.1	164.15	52.90006:1028510 54.83484:6985416 57.88593:12957500 67.92522:1720503 69.8884:4923011 70.91712:3143090 72.85086:381027328 81.00797:658876 86.95326:2015497 97.00944:867664 97.99666:2214567 98.96476:2809678 102.96864:800068 110.95059:581284 112.0105:6531318 116.95532:1141530 119.0016:1198086 129.95415:399008 131.9879:1668286 142.00964:2223197 189.09801:797390 204.06639:457107 205.09874:1097392 217.0…	409650	395137300	405443800	456308800	384247100	457669100	480836400	354769400	422553200	2801968	412117700	359892300	291487800	435282500	277367900	379134800	353040100	304257700	300264900	476606800	2751323
1087	34.669	1532.93	156.039	L-5-Oxoproline; GC-EI-TOF; MS; 2 TMS; BP	Alpha amino acids and derivatives	ODHCTXKNWHHXJC-UHFFFAOYNA-N	O=C(C1)NC(C1)C(O)=O	remove	97.3	60.9	50.83948:193791 51.84836:415863 52.82822:371145 53.83241:526128 54.84824:2221586 55.90601:749783 56.90296:1322358 57.88076:4532085 58.89502:5323380 59.97486:713900 60.89861:1118238 65.8738:2578998 66.93584:1356160 67.9564:511599 68.91707:723205 69.87467:1631895 70.95557:1014054 71.84144:749824 72.90929:128048464 73.96945:9457307 74.89645:12181001 75.99107:722817 76.93668:794175 78.85695:197854 80…	459965	521451500	551652900	618523500	520475500	622122800	674718700	453153500	518374900	3610516	552036200	496331900	366088500	545862200	406667800	547658300	521650400	439857000	412782500	668607200	3773356
1088	34.712	1533.88	254.126	Unknown	null	null	null		null	129.55	50.07628:54287 180.01871:7517 224.04379:3463 224.88089:10304 237.00467:3757 238.1236:27225 239.21124:15453 240.10928:350298 241.06186:84464 242.13168:581 251.03711:1595 252.04115:3991 252.90959:4670 254.08066:393908 255.11942:147928 257.16388:27486 263.09006:2996 265.96661:4812 270.23294:6217 280.94614:11647 282.15836:1246 296.55978:3657 298.05667:452 298.95633:4607 299.99719:11386 301.02963:6166…	9143.73	408447	385372	380096	313679	323355	413077	258845	267054	16273.2	258009	291567	181208	307541	200488	230110	270795	237454	176231	292934	17142.7
1089	34.727	1534.76	156.045	Pyroglutamic acid_2TMS	Alpha amino acids and derivatives	ODHCTXKNWHHXJC-UHFFFAOYSA-N	OC(=O)C1CCC(O)=N1	remove	83.6	32.35	50.88025:247747 51.92211:306889 56.85216:840488 58.8706:305113 64.4027:131140 67.94355:399222 70.99986:260376 73.99824:1407610 75.96069:545278 78.06441:119501 78.95348:142949 81.10477:144194 82.94859:234419 84.00669:1921194 87.0165:171934 88.02863:227482 93.48282:880572 102.95332:1749234 104.03508:421592 105.00607:152794 110.01286:350607 110.99496:185630 122.76898:159633 134.10673:547954 139.0619…	39512.3	521411500	551364500	154871	131575	621304800	674067100	453194900	198711	55365.8	551993300	496363900	365840100	545662300	251310	547310500	94349.8	439725200	2923224	668335400	48001.9
1090	34.814	1536.32	366.057	Unknown	null	null	null	remove	null	36.67	50.08885:15130 130.02328:147719 155.08446:117772 176.09528:137781 177.02203:5229 186.74716:19747 194.67621:2276 209.17175:8877 234.12836:161985 235.10826:40994 236.10786:16518 237.39029:3496 238.15132:337 246.04794:23190 252.39876:748 253.0628:9013 257.07611:4803 264.04297:3274 266.09582:545 268.98459:1075 277.80957:2967 281.9892:5129 283.66827:887 285.276:1809 287.04288:1029 288.07883:4799 289.0…	1624.04	11609.3	32147.4	27717.6	37704.6	39821.5	46403.3	5319.55	12359.6	1381.04	26915	14095.5	23531.5	19007.5	12836.4	17510.6	29191.8	17409.1	18613.1	54902	2985.47
1091	34.834	1536.96	72.879	Aspartic acid_3TMS	Aspartic acid and derivatives	CKLJMWTZIZZHCS-UHFFFAOYSA-N	NC(CC(O)=O)C(O)=O		96.8	811.8	58.89254:4215086 59.92912:683270 69.811:2888375 70.97092:518540 72.87902:16435994 73.9668:771976 76.92006:449846 82.93871:267963 85.97314:707527 86.93338:126898 88.91105:173561 96.01416:204424 97.98855:772442 99.97115:26967242 101.04035:682128 102.97713:1202243 105.00057:211163 114.00593:506563 115.01356:231409 116.96944:3383338 118.9649:651777 128.02566:715605 129.0004:307560 129.97464:2321456 1…	874074	106493600	145962400	158344400	109356500	114220600	115013700	112299200	150982800	1167286	109998800	118766300	131318800	171255700	49204270	30805110	37782810	35866560	32103380	105252600	834270
1092	34.834	1537.13	234.18	Unknown	null	null	null	remove	null	23.43	50.17817:4173 51.94538:22110 55.97074:12144 60.68688:10536 62.04687:6972 64.67775:1050 65.26553:2123 66.84007:10582 67.8074:8697 68.87912:11070 69.85335:18902 71.88018:8749 72.9189:88439 74.05064:84236 78.74862:6269 83.02772:833 83.85309:5123 84.93174:13001 85.6296:9354 86.14832:8081 87.01656:8758 87.66802:3482 88.6831:1681 89.24243:827 91.69438:615 92.94038:5870 95.83581:6626 96.45051:11826 102.…	37446.4	5835011	7629916	8760767	6259598	6440735	6549338	6453354	8435911	55266.7	6129685	7103841	7278699	9649751	2971391	1918828	2186231	2141096	1783415	6083614	37058.8
1093	34.834	1537.05	72.8816	L-Aspartic acid; GC-EI-TOF; MS; 3 TMS; BP	Aspartic acid and derivatives	CKLJMWTZIZZHCS-UHFFFAOYNA-N	OC(=O)CC(N)C(O)=O	remove	97.4	358.94	52.95259:31917 54.84493:226336 56.85723:107989 57.85902:312587 58.90125:1103038 59.95853:185029 60.93215:217287 65.99934:86182 67.58647:43926 68.1099:71220 69.88108:696320 70.95532:179334 72.89685:30184732 74.0384:2752738 74.9347:2662312 75.99427:165507 76.91245:134654 81.97192:52614 85.00703:48275 86.03075:203405 87.51582:46377 88.05136:49831 88.89851:49868 90.94579:36248 97.129:35906 98.00352:2…	877306	106493600	145962400	158344400	117050300	114220600	115013700	112299200	150982800	1167286	105554200	118766300	131318800	171255700	51675520	30805110	37782810	35866560	32103380	105252600	834270
1094	34.835	1536.95	147.07	Unknown	null	null	null	remove	null	62.13	50.13246:2087 50.91691:7321 51.74247:17762 53.11276:566 53.97629:7578 57.38707:36794 59.88812:7541 61.93593:1106 62.9124:4259 63.85753:10323 65.9128:7094 67.38396:12589 68.9212:9861 70.94744:5234 75.87707:12560 76.84844:19845 77.57918:7681 78.94843:9064 80.61994:4068 81.21906:7189 83.50562:9606 84.19207:5362 84.95314:10581 91.69127:196 93.77821:4483 95.08234:10630 97.99438:9150 98.97772:2853 100.…	152529	19309620	25309970	27365830	20007120	19889940	21533430	21541350	27303730	214964	19077780	21710760	23158860	30249120	9672754	5329422	6924229	6492811	5580938	18672190	179735
1095	34.839	1537.03	121.96	Unknown	null	null	null	remove	null	10.51	89.91077:607 121.96063:1136 138.86466:5127 153.02298:1572 169.27806:4412 179.91989:1771 180.4471:1463 182.48822:344 195.9971:622 209.88831:2118 225.99687:550 241.47098:841 252.22044:866 253.84291:1365 257.10074:3613 261.14993:647 266.88077:608 267.79028:582 271.02222:1742 281.00653:2212 285.66727:305 287.8168:836 288.43347:1050 298.55902:7573 299.10004:6385 311.22082:46 313.33694:925 314.10138:21…	10189.3	28320.3	41931.5	34103.1	29918.6	38029.7	26029.7	50809.2	34400.5	6434.1	31930.8	23799.2	27437.5	28221.1	22996.5	14577.9	19864.2	18966.9	32996.9	31389.6	5975.22
1096	34.935	1539.62	173.019	Unknown	null	null	null	remove	null	89.89	50.9234:46073 51.86676:24294 55.7974:595556 78.01006:84806 92.14716:39798 121.59425:5530 122.86732:4582 139.0032:2825 151.62001:22357 162.84146:5107 173.01874:870572 185.05109:14048 188.04886:33239 192.2561:8156 202.19502:25391 203.13649:8465 210.99322:5884 218.05945:4531 225.88829:4833 251.17262:1927 251.75641:6015 252.4942:1769 253.23718:5995 259.10724:11324 260.04651:33033 260.79425:3503 261.4…	10491	882269	436388	634487	720273	531790	598433	354434	723344	22331.4	356418	476174	364449	491091	430353	621914	741416	364615	448081	412818	29202.7
1097	34.938	1539.56	71.8638	Unknown	null	null	null	remove	null	53.91	71.86377:254847 191.65169:5399 240.102:1622 252.20906:2398 267.3352:1110 271.09555:5981 279.82114:3403 297.97833:836 300.89948:3275 325.89288:785 328.86749:979 330.98779:2332 343.56418:1395 352.66617:647 354.00101:697 357.37588:835 358.29755:1164 362.83756:1902 374.06134:2253 377.42166:1244 389.08936:2052 446.74939:1548 470.33282:353	24700.6	1103558	792642	590580	1047619	1092001	1046236	478911	1271824	38651.4	624051	944573	960504	837798	663558	1397607	277961	480789	433224	948151	41687.7
1098	34.945	1539.81	83.91	Unknown	null	null	null		null	1797.23	53.92881:116636 55.88881:16566173 56.93944:1651893 61.91294:139976 71.82674:1078517 83.89439:47632968 90.93968:383302 158.04878:4540870 159.05946:361365 173.00064:77246 186.03769:2800362 187.11762:506470 201.10466:294238 231.02147:312997 249.08636:94351 250.15839:62707 258.10577:335478 276.10779:1643992 277.12933:349267 278.13644:162728	31735.5	47819040	46545490	56868590	48592830	48302660	46292770	33206430	46707960	300686	25282930	37869330	29713900	39676420	29014460	43232520	37482590	26082840	29141370	44204900	363429
1099	34.962	1539.88	74.9078	Unknown	null	null	null	remove	null	422.05	52.8672:159641 53.87304:451074 54.86322:790882 55.91351:3111647 56.94965:1172143 57.91026:1376140 58.91945:1626359 59.97574:897178 60.86495:2407970 61.92242:98987 65.8813:144918 66.99361:130686 69.92908:369328 70.94871:404577 72.85929:43422920 73.99393:4360117 74.91786:30466670 75.96851:2200931 76.93642:826164 77.92256:67760 78.87264:67181 79.64243:95975 80.29906:72087 82.01343:267523 85.03709:41…	100390	29086300	27269810	33137580	27095610	29074030	27149580	19466150	25810830	376407	22841660	23954050	17185300	23229520	25789110	27124880	21610780	25588040	26306770	24617910	336506
1100	34.999	1539.81	174.101	GABA; GC-EI-TOF; MS; 3 TMS; BP	Gamma amino acids and derivatives	BTCSSZJGUNDROE-UHFFFAOYSA-N	NCCCC(O)=O	remove	96.3	947.57	52.98325:110790 53.81402:352197 54.82773:1461892 55.89257:4704091 56.97118:1621578 57.90141:1275068 58.913:6089590 59.94597:927084 60.85988:2110081 61.8797:156178 62.89053:91619 65.89621:98944 66.95129:126934 67.9092:1384981 68.95408:960912 69.92483:465513 71.00212:479468 72.87024:47303824 73.95384:4742224 74.86834:25375866 75.96887:1885760 76.92996:1220249 79.03101:78194 81.97919:229687 84.99206…	6446.86	179348100	174698100	212803600	163091500	231429200	194148900	124618900	91468090	148759	176645400	161341300	87906620	156188900	224074300	228209000	94807740	224918800	228943200	185503100	165131
1101	35.007	1541.34	176.144	GABA; GC-EI-TOF; MS; 3 TMS; BP	Gamma amino acids and derivatives	BTCSSZJGUNDROE-UHFFFAOYSA-N	NCCCC(O)=O	remove	89.3	1751.84	54.87165:1297180 56.94234:798788 57.83664:915295 58.8599:22924842 59.96213:348097 60.92472:1841861 61.9262:93839 65.90149:175122 67.91376:5193668 68.91604:3911645 69.92921:147009 70.92539:79073 72.89056:588089 74.01585:2303343 74.92043:19586938 75.97845:1175099 76.94926:656384 81.91476:298597 84.90116:1157759 85.93035:32390802 87.03228:375197 88.00076:309590 88.94592:636195 94.88371:90054 97.0270…	7470.56	12783070	12579300	15556830	12153520	16539160	14784620	9100547	6712802	11044.4	13277010	11565440	6369989	10695440	16553850	16144640	7021667	15994670	16658550	13720460	15391.4
1102	35.007	1541.72	99.9798	GABA; GC-EI-TOF; MS; 3 TMS; BP	Gamma amino acids and derivatives	BTCSSZJGUNDROE-UHFFFAOYSA-N	NCCCC(O)=O	remove	84.2	46.29	50.11805:25917 58.88354:227846 67.92546:294141 68.92604:70647 69.92473:37475 70.92442:1021936 72.86625:1064766 80.95113:11873 82.90022:232909 85.8791:2211142 95.9763:27331 98.01399:1138915 99.00214:45095 99.9798:1538935 107.91539:16446 109.98062:140305 114.04826:16673 115.03102:1782923 116.98313:3245920 118.0856:21951 118.96712:14511 119.98839:9211 120.89899:56920 124.10306:190714 125.21285:12649…	15422.9	13528480	13527380	16308130	12995650	17262050	15494450	9524965	6977818	31241.6	13397230	11946950	6208923	11487630	16660640	17104850	7241110	16229450	17304880	14100690	25665.8
1103	35.008	1541.45	175.143	Unknown	null	null	null	remove	null	3464.05	53.08238:137351 54.73894:1333966 57.86721:602813 58.86572:1600772 59.97182:928462 62.99534:58295 66.83419:74969 67.94973:754157 68.94681:1444728 69.94773:1077536 70.92341:182079 72.8651:51484248 73.98501:5220287 74.88969:1655953 76.92129:471671 78.98661:63600 79.80465:64899 80.98602:64358 81.92458:288085 82.86345:267429 85.9366:4483824 87.00053:1395800 88.96995:317489 89.98923:72573 95.03152:9465…	8999.89	30439090	27852350	36070680	27994550	39217740	34095470	21636410	15663120	25280.5	28945960	26705800	14868050	25657350	36684790	38518220	16950180	37178380	38304960	32550600	28132.8
1104	35.008	1541.38	174.059	4-Aminobutyric acid	Gamma amino acids and derivatives	BTCSSZJGUNDROE-UHFFFAOYSA-N	NCCCC(O)=O		95.8	22588.5	54.84088:290143 57.86094:576943 58.84193:5028114 59.95721:424433 60.88526:412664 65.4014:59233 67.95024:1348834 68.93939:771313 70.88761:232167 72.88032:26178174 73.96785:2120359 74.89008:4789994 75.97096:256441 76.91602:212066 81.9099:58576 85.86404:7642154 87.02393:909433 88.00005:336226 88.93357:157659 96.89872:84888 97.99534:327928 98.9651:562468 99.97533:1368119 101.01654:451578 102.02294:49…	30658.2	178981200	174302100	211973600	162626700	230901500	193634400	124275800	90965180	148680	176551800	161032500	87508590	155874300	223969200	228119800	94697620	224868700	228899600	185205300	165106
1105	35.01	1541.64	144.3	Unknown	null	null	null	remove	null	52.5	50.74918:62419 52.30792:17674 56.94483:382174 57.77976:240901 61.90056:51820 65.84911:89612 66.94407:57300 69.9584:44593 72.87148:13590620 73.99046:1952063 82.94294:45165 85.95514:423128 87.02027:760800 87.98084:199745 91.9524:30436 93.54637:44730 94.98265:67612 96.08153:76416 96.96404:204112 98.99317:857559 99.98463:1802217 101.02537:120116 105.71821:33622 106.26327:30522 107.15161:51575 108.949…	9659.6	4362541	3843845	4902996	3768162	5191823	4294397	3029343	1897412	11064.3	3743334	3592284	1952409	3372543	5172401	4957165	2158478	5543249	5238545	4083754	12315.3
1107	35.126	1544.43	235.131	Unknown	null	null	null		null	303.14	51.82286:2869 53.84189:8511 58.86647:12804 59.72173:2841 64.46645:11844 65.74937:4194 70.95814:12828 78.93887:2490 80.23314:3269 86.11003:8411 86.91765:59916 87.54842:10332 99.8438:21948 107.96096:2171 121.16216:5651 122.05494:1476 126.24699:3219 128.06885:10129 129.0116:8966 130.04973:7150 132.59085:2262 134.20305:2581 144.10344:19673 147.05527:18484 148.98991:14332 149.70145:4133 151.96164:2737…	60349.8	494664	428857	638517	457526	612906	560032	477481	502230	69253.2	529539	520554	376017	552131	477088	509916	485779	496794	463330	536005	65763.7
1118	35.267	1548.07	147.067	Unknown	null	null	null	remove	null	46.83	51.05374:36622 51.94445:74355 52.74461:44133 54.04091:9334 58.91985:63899 59.95259:4470 61.65477:4629 63.94651:5573 65.06039:2525 65.96146:158605 67.26276:32221 74.05088:57665 76.06117:24971 80.69061:9855 81.85067:15898 84.95796:32620 85.52284:16687 98.03596:3394 100.04949:7300 100.91714:8283 101.43635:23144 103.01176:28377 104.87258:13330 106.93314:8235 123.94608:2956 125.66017:2674 126.26611:10…	37920.3	638311	412654	485823	421530	437756	428404	456935	747223	99983.1	465412	2649767	545778	851700	395292	435015	446850	389271	369524	643423	62299.1
1119	35.269	1548.38	242.17	Unknown	null	null	null	remove	null	63.08	55.95766:32779 60.92536:8918 62.01757:4422 63.76861:3902 65.99529:14820 77.88389:363 87.65427:8912 93.00428:12634 93.92359:1150 95.12407:140 100.79047:15337 102.04298:12343 103.82856:5878 104.93175:4642 107.07094:161 109.92462:16662 111.0445:2907 112.47923:10047 116.97659:69293 126.12511:6143 129.05496:21268 131.02264:39922 132.30965:14087 133.76347:16226 139.9922:3653 141.03066:8695 141.92413:11…	2749.21	71441.8	55944.2	50503	52972.9	58121.4	58277.8	64902.4	113948	16717.4	61955.3	67277.8	66330.3	104167	55695.3	51090.3	32404	36049.8	38900.4	63804.3	11614.4
1120	35.284	1548.43	329.149	Unknown	null	null	null		null	100.03	50.03955:4237 52.85888:9928 63.10738:6337 63.89768:4691 71.00925:13994 71.93198:26749 78.93001:22253 87.93572:9246 91.01604:6863 93.01958:9272 95.06642:5562 103.02737:1445 104.07989:5686 105.88773:7331 107.07717:10023 107.99912:25280 109.29597:14220 111.14361:16496 113.07308:7932 118.86523:1951 121.64822:7439 122.25557:3086 126.12775:21290 127.23528:10905 131.02063:13215 135.14278:2140 139.12376:…	1712.94	36190.1	80661.2	92939.5	120980	134693	113547	29653.5	43243.9	3895.52	86385.1	48722.7	59689.4	57066.4	43482.4	66259.4	70953.1	42535.1	69327.6	144303	3425.84
1121	35.298	1548.63	83.9592	Unknown	null	null	null	remove	null	12.81	51.91348:96 53.89844:5510 61.89579:1450 62.9686:1650 65.9389:20502 68.01173:1810 70.92603:4919 73.99447:9405 78.84625:603 79.59115:8164 80.39905:7266 81.31741:4039 83.95922:32618 87.96119:1839 90.08408:6136 93.4532:15267 94.11868:6449 95.07692:550 99.95543:15647 100.52074:23150 104.1368:1713 106.14318:957 118.2287:437 124.09857:1077 125.22026:916 127.63819:2020 129.09078:6924 131.05916:35055 144.…	25646.8	212546	185540	260838	217434	125952	118631	150182	122048	34904.1	177949	165942	82304.8	159299	130200	192310	234978	216963	128153	137584	33021.9
1123	35.383	1550.95	120.052	phenylalanine minor	Phenylalanine and derivatives	COLNVLDHVKWLRT-QMMMGPOBSA-N	N[C@@H](CC1=CC=CC=C1)C(O)=O		86.3	72.78	50.42376:15097 53.89704:9795 62.00645:8924 64.8723:25666 66.92806:3502 69.96128:15449 75.96725:4132 76.8458:11740 86.04735:4660 90.87434:52777 91.8455:7139 103.062:22554 104.13189:6535 107.03204:1901 110.06383:790 111.99544:1086 113.89181:2735 116.15692:3845 118.03182:7054 118.97977:533 120.02325:309581 121.07259:22429 121.96884:926 125.93704:3059 129.99295:42003 146.03712:123203 153.27109:1038 1…	12121.3	330873	340645	435605	339114	343480	383891	205827	257606	16259.4	209460	212473	165992	262436	313203	392971	152388	162161	198036	350012	18547.2
1124	35.427	1551.98	72.8806	Unknown	null	null	null	remove	null	23.54	52.41165:40321 53.03705:11707 54.90504:93592 56.92438:71326 58.89784:79280 62.28571:3386 63.04973:15576 64.92286:7865 65.95802:27576 67.03928:14672 69.1933:16219 69.95592:8959 71.01177:8805 71.75755:24098 72.881:1774243 74.05097:154907 74.91177:255162 75.93037:64042 76.92738:16485 79.8718:7747 80.39842:1811 81.02715:30769 82.91455:5164 84.99355:2631 88.02607:11763 90.10236:8526 91.92145:15109 94.…	179404	2015462	1582459	2448182	2272767	2643519	2986649	1927207	2929216	114524	1813872	2284810	1767915	2332205	2229798	445121	734887	739730	787113	1882948	121292
1125	35.428	1551.89	147.014	Unknown	null	null	null	remove	null	20.46	50.14071:4425 51.90432:9900 53.01296:16397 53.8918:7625 54.91836:53595 58.87669:54449 59.83866:3429 60.78955:23670 61.9815:2957 63.79183:5839 65.33268:21340 65.99566:26245 67.90802:1950 71.02132:21334 71.89954:28419 72.90769:187498 74.87412:116700 75.97658:13237 78.95738:2717 85.61848:7765 86.14751:1550 86.98508:8298 88.05011:6820 90.03434:11039 90.99277:39913 92.03885:3740 92.87389:10969 97.0384…	44257.5	934810	812952	997512	1260353	1279048	1409758	919333	1316701	39391.6	878544	1228236	1009436	1266012	1068312	304911	491956	425217	298668	862404	42037.7
1126	35.434	1552.18	56.9526	Unknown	null	null	null		null	154.75	50.30125:11610 50.95292:14731 54.82914:96362 56.95262:266237 60.83406:4809 61.88725:8114 62.84799:10959 63.38533:13423 64.8075:4805 65.94348:12533 70.87142:11292 73.84552:30082 77.02416:20506 77.99149:14494 78.89091:630 79.89996:7666 82.92008:59796 87.62328:4803 88.63989:5207 89.14584:10905 90.02701:10503 91.54232:8745 92.07886:3865 93.59284:941 98.19062:18348 99.1245:80438 102.11877:8587 104.089…	57974.8	324376	249828	351226	336773	361895	387022	306980	425449	53053.2	287713	319306	243637	342532	343056	138490	169525	155891	157733	279421	76086.5
1127	35.434	1552.4	261.157	Unknown	null	null	null	remove	null	42.18	51.89878:4498 52.95156:10117 54.92421:73469 57.849:20723 59.04314:6546 61.8901:2863 62.85657:5276 63.84949:5098 65.56973:6150 67.03789:13305 69.94356:15747 72.88729:79873 73.9859:22357 74.92191:199860 80.01323:5123 80.90491:34663 81.76298:14214 83.96883:26305 85.03558:31294 85.92109:6231 89.49846:8319 90.01778:8173 92.84814:9164 93.45127:8466 94.67278:12822 95.19768:2545 95.86981:4360 96.93462:53…	2022.6	423214	297417	533655	525960	600574	759938	397891	672894	6787.33	386306	523162	366337	536809	493315	51048.4	82163.8	111717	116751	486873	2541.41
1129	35.445	1552.36	184.98	Unknown	null	null	null	remove	null	45.7	50.40581:10593 51.02106:2219 52.95105:5949 55.91989:3571 56.93107:182168 58.87192:11096 60.88093:12050 62.79621:10842 65.8772:13930 68.92277:27905 71.01254:15895 71.88576:1392 72.89883:411217 73.97607:63503 76.92983:602 82.96416:67064 83.96599:9022 84.97979:16145 88.06365:8685 88.93346:9664 89.81686:452 92.95071:5288 97.093:4390 98.13783:15479 98.99012:79661 101.09098:750 101.9976:8792 110.98302:…	7176.19	85069.5	100239	107106	112957	125445	148535	60470.8	60315.4	3826.93	73813.7	68044	49106.1	72817.2	65889.9	64463.3	87357.8	51026.3	58630.7	102022	7425.45
1130	35.509	1554.17	244.15	Unknown	null	null	null		null	58.86	57.87809:1772 59.99797:877 62.90497:2175 63.84679:1019 65.9891:8413 68.89349:19377 71.92913:4352 76.02603:9552 97.01312:994 98.08083:1257 103.77508:578 110.84897:17701 111.3578:15136 111.93069:6025 113.10094:1886 123.95792:280 126.08574:1745 126.97714:5192 136.00197:2397 139.02107:12911 140.0204:371 141.06068:337 142.06589:1446 150.9265:3611 152.04797:3765 152.91867:1902 153.97917:11016 155.02283…	3132.97	61127.7	97745.6	162004	108406	170674	157116	59914.2	68336.3	2853.67	109157	84144.4	103088	114433	38110.5	81070.4	182304	42855.4	126501	242261	3245.95
1131	35.539	1555.1	72.9318	Unknown	null	null	null	remove	null	24.91	53.8694:18718 54.95799:42778 56.8996:12418 57.88004:10665 58.81885:18833 60.81088:23782 62.79308:1336 64.38542:12844 65.83154:49874 68.90475:60363 69.95492:20045 71.81248:67640 72.8847:463034 73.94058:40448 74.86817:334762 75.89142:12523 77.9032:16959 81.96214:733 83.91953:22840 85.04207:18947 88.03638:5256 88.81496:1897 89.62808:4858 95.03593:45560 96.00466:3384 96.75069:21773 97.255:16483 98.20…	67191.3	822821	658793	1055656	672705	806384	884369	529327	548532	118668	666812	489882	509000	563555	562754	920185	1396502	664758	696284	894293	148102
1132	35.566	1555.76	95.982	Unknown	null	null	null		null	19.68	54.8576:72731 57.90403:8604 59.94949:11410 60.95831:23097 61.89778:4026 62.86728:4159 64.92843:20384 65.72837:44993 67.87994:42059 69.94502:10379 72.89813:447696 74.8772:288838 79.92378:3404 81.03724:6179 83.97424:35793 90.14967:7337 92.9142:12882 95.98198:230707 96.91755:20941 97.63795:12975 98.1415:19076 99.06578:19002 101.82461:5274 104.92521:6295 112.05334:9190 114.36181:10012 116.93942:28790…	32976.7	269614	212866	231272	216186	205071	229426	164319	187800	29872.7	201384	186142	143467	161887	145707	306533	362750	201494	186948	93822.3	49716.6
1133	35.582	1556.02	67.9473	7-ISOPROPENYL-4A-METHYL-1-DECAHYDRONAPHTHYLIDENE; EI-B; MS	Eudesmane, isoeudesmane or cycloeudesmane sesquiterpenoids	YOVSPTNQHMDJAG-UHFFFAOYNA-N	CC(=C)C(C1)CC(C(=C)2)C(C)(CCC2)C1	remove	83.5	46.52	52.86139:79036 54.90362:18836 57.41626:2365 58.8221:1033 61.542:2391 64.91524:28876 66.01148:28001 66.9808:199194 67.93568:333402 68.99461:20754 69.94123:12018 71.65497:1226 72.25986:12502 76.5415:55173 77.07233:43158 78.83938:95712 79.35387:94672 80.10629:35258 80.94681:58331 81.97855:10785 83.9888:990 87.74124:2143 91.01556:65624 92.02352:42386 93.01329:197763 94.10061:76880 94.98488:28981 96.0…	391235	756812	631153	645398	596184	589239	680240	543691	616256	377545	578076	617045	532654	567109	575923	687636	838335	560932	573644	665851	383057
1141	35.689	1558.83	203.04	Unknown	null	null	null		null	59.03	50.27543:5451 54.17917:6328 57.8578:7731 59.86863:5397 61.74538:3295 68.03113:38 69.94943:5905 75.8093:9519 78.91431:7338 79.81726:3464 80.88709:8123 82.4415:347 85.01986:1818 85.88608:1121 86.98964:22 96.88648:914 98.24147:1315 100.09483:440 100.87505:1197 106.90195:2812 109.85908:4797 110.80132:1469 111.66995:1415 113.0148:250 114.9499:3300 118.53326:379 122.09495:2909 123.50503:2071 126.09786:…	6206.73	228095	231158	285177	234482	301044	286311	189249	219042	7586.04	230099	268285	219134	220150	290320	335090	385102	291945	288109	212709	12381.4
1145	35.752	1559.87	246.139	Unknown	null	null	null	remove	null	14.53	52.91145:5756 56.8717:15147 63.80443:10404 64.8601:794 69.95928:11337 71.03882:22429 72.08108:16964 72.95287:50516 74.05734:17056 86.95866:14782 92.85545:7990 96.32513:4784 98.03816:11128 98.99132:2727 100.85552:11148 112.12402:833 113.38942:1975 114.09776:1510 121.08348:6155 123.03964:6541 125.98972:7288 129.07681:9646 130.97876:14680 131.99612:2448 135.07088:4219 139.03332:2091 140.04405:4482 1…	3343.77	33118.9	24087	24216	25028.3	29538	22958.2	32579.7	24650.8	1068.92	24650.8	30245.2	16697.8	25659.2	39169.3	20843.1	24420.7	23088	26451.2	25022.2	1052.61
1146	35.757	1560.47	245.13	Unknown	null	null	null		null	45.9	53.04086:7356 53.9306:10977 58.87449:34095 61.91156:2700 63.46284:9516 64.02132:7856 64.94759:1459 66.85118:5043 70.99769:22068 72.91638:50946 76.87761:2075 78.01033:30605 80.88823:8334 81.96452:8748 82.93494:22312 84.9821:7815 85.91447:319 90.68432:7720 91.3448:17143 92.05211:7358 92.99458:6819 93.88364:6799 96.39602:3955 100.97106:26537 102.97497:34899 104.07255:10856 105.9587:37694 109.16785:5…	4017.59	122034	99445.6	109500	73154.7	125037	117998	97303.6	93566	4759.65	106713	95000.5	81058.4	100363	106043	123074	106422	100696	87342.8	93862.2	5591.66
1148	35.833	1562.42	192.12	Unknown	null	null	null	remove	null	19.58	50.49931:16081 51.9182:15855 54.89444:2441 55.85417:72129 56.79079:7094 57.91342:80 59.9741:5664 61.94085:2682 63.80024:403 65.24875:14525 65.9932:24878 66.98006:254 70.91261:1848 71.88352:8373 72.89777:11691 73.92134:32167 76.93169:5859 78.93829:12753 79.94016:1883 80.7289:2193 81.3829:6294 83.93114:47593 85.00873:9514 85.81033:508 89.08942:1146 90.96578:22279 92.88984:4498 94.64794:4689 95.1669…	7280.86	60173.6	53651.3	75116.8	64487.1	57938	61614.7	68269.8	75262.4	15197.4	57071.5	72452.9	65773.9	71428.3	72128.2	92870	73897	72471.1	81306	71528.7	7764.7
1149	35.839	1562.61	191.085	Unknown	null	null	null		null	33.91	50.07914:911 52.36352:31990 54.05517:12374 55.90532:84893 56.91208:10849 61.88949:3423 63.7359:6356 64.44854:7904 67.81961:10505 71.70224:5060 75.93957:8771 78.07679:8415 78.9826:16789 79.78008:10241 80.60623:7100 83.98231:63276 86.98019:4882 87.91466:4418 90.0413:6396 90.98111:16464 91.94846:562 92.95911:11905 95.06976:11182 96.04421:5085 97.06047:1803 103.93456:6987 104.97617:12074 105.99551:13…	19443.8	330340	298619	356132	310903	304326	307263	317275	391255	40675.5	284726	376056	383062	373331	361959	391259	436034	355189	394781	336937	57241.1
1150	35.852	1562.69	228.091	Unknown	null	null	null	remove	null	22.68	51.87727:15830 52.82945:6503 53.84833:8337 58.89626:21665 62.60963:2075 65.90804:20683 69.96202:12690 70.95805:3378 74.85168:92406 76.01265:271 78.48482:11596 81.82482:2362 85.97739:1504 87.94979:3849 88.54211:18824 91.95795:3750 92.97028:4419 95.04128:10998 100.0316:17885 102.02101:5311 103.57589:17802 105.06017:3003 106.05673:3842 112.23891:1849 113.24022:3072 114.13952:5500 115.80029:13612 116…	4033.36	56125.3	65285.9	55466.7	58374.4	52033.6	69967.3	46661.1	76952.6	6806.45	46482.6	53262.3	76326.6	66760.1	42912.2	76270.1	109303	62461.4	92135.5	68738.6	3352.31
1151	35.854	1563.49	200.21	Unknown	null	null	null	remove	null	18.33	52.92146:8916 53.90295:13848 55.86881:7023 58.86319:25345 59.88644:217 62.59744:5047 64.78674:6561 65.88763:20558 77.89322:15758 86.8997:173 90.19444:1580 91.13849:7888 92.27468:10362 97.98279:57789 101.85319:8567 114.05563:833 119.3626:2564 126.02881:3483 128.15646:868 130.4872:18479 131.06612:1517 132.0197:3735 136.27893:5399 147.02124:88998 148.0459:18707 149.09683:23318 154.21196:771 155.0567…	12193.6	45618.4	47067.7	45709.4	49943	45806	47775.7	39597.1	41764.4	7138.39	39925	47117.1	60460.5	50465.1	40825.4	48116.5	82439.9	41189.9	60248.1	46695	9972.96
1152	35.883	1563.48	166.048	Unknown	null	null	null	remove	null	21.38	52.83396:2200 53.87313:2708 55.98236:26165 58.876:23181 60.86929:13567 64.64832:3317 67.99034:15136 71.90516:24369 74.85836:6887 75.78601:13659 76.30657:10010 78.99917:13663 82.07117:20831 85.03713:157 85.94563:12802 86.9939:4013 88.93357:2342 90.26818:5263 91.82922:9889 93.92387:4756 94.61416:7032 96.22858:9780 98.76347:14098 99.36222:21463 99.93683:8585 100.86862:17645 101.88629:4162 103.92091:…	9336.25	46573.7	44115.9	45601.3	42204.7	53358.8	61342.8	68058.5	71709.2	10966.7	39574.7	61000.6	73329.1	92998.9	50671.3	43252.4	43314.9	55197.8	48665.7	91124.9	10270.4
1159	35.964	1565.74	142.059	Unknown	null	null	null	remove	null	41.46	51.88816:3380 55.86236:8695 56.93202:6010 61.75278:2366 63.8868:4372 66.96698:5911 76.16692:30096 79.83094:7860 80.69956:6938 81.55437:18911 83.91943:53581 85.06666:19625 86.05061:1907 88.13911:8292 90.931:15598 92.88782:2060 94.93402:9377 95.91048:17822 96.82794:1976 97.54275:24997 98.12244:6356 99.97216:3975 104.99867:1662 106.89533:373 108.18668:785 113.00792:1701 114.21112:5954 121.15769:3024…	19241.6	131359	224959	269271	201038	275917	238993	104680	108310	12924.1	161754	157922	99362.2	157560	205980	108522	56792.2	85777.4	94533.6	166773	10193.4
1162	35.993	1566.64	358.845	Unknown	null	null	null	remove	null	78.75	50.08654:1992 52.66316:6741 53.76294:8018 55.88175:34291 56.98675:19049 58.90282:5116 59.9169:850 60.90748:1054 63.87849:273 64.80428:2578 66.91882:5046 67.90237:216 71.09479:4890 74.00053:21123 75.97858:20688 78.03168:10315 80.21954:4279 81.00891:359 83.93209:3155 90.11463:2411 90.96998:10919 92.93646:21408 96.00015:20061 98.0787:2850 100.10757:38385 101.1218:4861 102.05117:16051 106.01183:1244 …	4797.86	19577.9	31258.5	34229.6	33282.2	35824.2	34367.1	15754.5	14024.7	5374.08	22093.7	11596.4	11119.4	14651.4	17446	22463.4	29575.4	15742.7	20854.2	29552.7	3241.24
1163	35.997	1566.59	447.101	Unknown	null	null	null		null	276.64	61.82931:2871 62.92987:1713 75.9827:10606 77.98566:2815 78.83744:17847 80.0236:9963 80.92235:7887 81.97319:3479 83.91095:54592 85.00208:20385 86.06963:14999 90.95007:5569 93.79942:8580 94.99928:12413 96.05774:11580 97.18193:4611 99.13156:4638 100.02179:35350 105.99197:11164 106.9155:3269 108.01482:9830 110.0046:8013 111.02025:6275 119.02441:37554 121.0629:693 122.02086:2747 123.13927:3837 125.452…	14698.2	118701	219970	203920	192703	172867	201356	58980.8	69775	18748.8	104545	69274.7	55887.5	64301.8	86014.3	92554.3	140947	68707.6	94044.2	122448	21278.7
1164	36.036	1567.57	190.029	Unknown	null	null	null	remove	null	27.82	52.97267:4396 53.81391:16639 55.95991:27281 56.93245:8835 60.75763:38400 61.87449:2822 66.87888:8244 76.95065:8556 78.93295:13306 79.75833:366 80.34618:8556 81.28287:6459 82.1301:6618 84.96254:15292 85.90922:6161 86.89439:17567 91.0446:2415 92.37617:5994 96.00703:9149 99.95026:46644 100.83872:3553 101.99522:2058 102.9258:5747 103.91077:490 106.7091:1235 107.57443:345 108.37675:13491 109.11192:103…	4957.69	44575.3	93344.3	74352.8	78882.9	103564	84774.7	15421.8	16597.1	4885.85	46049.3	13568.3	14729.7	14542.9	25248.9	14846.8	13665.8	8922.13	13727.3	41287.2	6865.53
1165	36.062	1568.06	65.93	Unknown	null	null	null	remove	null	48.71	50.72578:17443 51.88167:112594 52.87656:4576 58.85356:95753 59.97216:12856 62.01354:9640 65.93388:357983 66.92403:2945 70.86912:17310 71.84406:40158 82.84467:8426 83.96366:43533 85.89702:11208 86.86204:48180 94.10939:15992 95.03494:4299 95.97263:16580 98.97247:44611 100.99743:5822 103.99504:8258 104.98023:27204 106.3556:3253 107.9362:5749 109.0822:9439 110.09534:4415 114.16032:8053 114.94165:1330…	28222.2	443446	125446	149655	90075.5	115580	147004	126659	135592	30135.3	110106	87642.3	139615	85346	94302.8	66402.6	114525	82585.6	124283	95575.4	28001.1
1166	36.096	1569.06	292.076	isothreonic acid 4	Sugar acids and derivatives	JPIJQSOTBSSVTP-GBXIJSLDSA-N	OC[C@@H](O)[C@H](O)C(O)=O	remove	82.2	92.23	54.07838:6518 54.89931:31914 56.99062:5135 57.86076:20846 59.88735:5601 62.82862:3028 64.12141:5923 68.95757:3551 70.94097:6588 71.81835:17181 72.92395:258547 79.9822:1577 81.02009:14055 82.98235:17662 86.94939:13769 88.91608:25827 90.98184:9834 100.89259:26905 101.86076:91396 102.59795:179351 103.11328:147990 103.98237:18395 108.11524:4962 108.9598:2699 112.12234:5901 115.08894:28112 116.99036:2…	46222.3	244571	261144	354824	316356	373778	343323	208458	367225	4220.54	204013	166612	213058	446228	102889	58086.5	61669	63780.8	55359.9	268417	3755.15
1167	36.11	1569.18	147.028	threonic acid	Sugar acids and derivatives	JPIJQSOTBSSVTP-STHAYSLISA-N	OC[C@H](O)[C@@H](O)C(O)=O	remove	84.6	29.54	51.89366:9254 52.82125:1900 53.78417:10414 55.94328:21101 56.89208:15888 58.87702:51082 59.86059:5691 61.90887:4949 62.78132:5846 63.99683:42032 65.9539:42938 69.94298:1351 72.90193:139130 74.02579:163717 74.93275:87115 75.9698:13161 79.97215:1949 83.93842:66232 87.09721:12317 88.07404:5450 89.03504:32233 89.78804:7413 94.86477:18377 98.05902:1115 101.96515:95305 102.97298:186765 112.16084:9685 1…	158359	1014212	1013591	1309808	1039409	1349823	1107781	869132	1193312	55287.4	993073	922194	909065	1610814	943637	672548	580555	737094	638229	936292	62793.7
1169	36.108	1569.19	116.97	Unknown	null	null	null		null	195.12	55.95854:2700 57.90329:12074 62.78002:2893 64.66685:7105 67.97757:5678 69.94688:16552 74.90929:142659 76.08294:7395 77.87864:57569 78.81244:8520 79.85592:3920 81.84882:3689 82.91929:49038 84.97555:12019 85.87234:8032 88.14437:6985 89.0147:11873 91.86466:3474 92.39256:4733 95.19595:4409 98.06299:3588 107.14436:4109 107.94375:3417 113.02535:21372 116.9667:150409 118.52462:16271 119.03752:11707 121.…	51278.6	278746	254996	314186	297855	300524	280103	223102	333606	32742.7	198552	213257	213285	406262	148439	128418	103183	111145	129902	231325	33190.9
1170	36.113	1570.09	147.132	cysteine	Cysteine and derivatives	XUJNEKJLAYXESH-REOHCLBHSA-N	N[C@@H](CS)C(O)=O	remove	87.7	107.87	50.64378:2992 54.88271:24185 56.92769:39245 57.86504:32765 58.8736:16645 60.89011:30846 66.00514:16025 66.85986:20376 67.89304:10133 69.97855:41861 70.58382:9533 72.86477:346210 73.97946:204322 77.86835:16686 79.98266:10856 83.96459:4254 84.96159:14794 85.96772:31047 86.94204:11260 87.83331:7724 88.90962:5105 89.81986:13577 90.89795:50283 91.94568:7100 92.95071:10041 96.10376:4087 99.95192:374062…	158608	2377840	1013591	1539826	1018505	1349823	1107781	869132	1193312	52405.6	947329	861937	847337	1600066	839280	740019	670484	737094	755595	957499	62359.8
1171	36.121	1570.12	188.975	Unknown	null	null	null	remove	null	19.36	50.2259:1185 51.08662:6552 53.87306:11345 55.90932:15306 61.86309:3643 63.85406:2316 64.7186:4017 66.84933:9827 70.9497:5093 72.85115:162990 78.8094:6697 90.17818:6072 93.9566:13868 95.16029:8926 99.98283:4523 100.90675:32420 103.94506:5545 104.97584:17246 108.95651:2441 109.81604:9763 110.94086:6526 111.98082:431 112.98354:16864 116.06162:14091 117.97298:10147 119.96346:1214 120.64016:3067 121.1…	12489.3	42545	43554.5	45010.3	44459	63177.5	12706.9	46315.7	62431	5847.24	37795.7	21673.7	35610.2	67592	22836.6	23701.9	19768.1	26980.7	32135	51689.8	3979.14
1172	36.126	1569.4	72.8976	isothreonic acid 1	Sugar acids and derivatives	JPIJQSOTBSSVTP-GBXIJSLDSA-N	OC[C@@H](O)[C@H](O)C(O)=O	remove	83	20.56	50.97819:15838 52.92166:13776 54.97704:10714 58.95557:50599 61.43125:14338 65.88607:22606 66.60126:11282 69.9832:19860 72.9166:1245470 73.97607:40941 76.08682:23238 81.74122:3067 86.07395:8611 91.08654:6219 92.98994:2100 94.9149:19296 95.90429:10298 100.93927:22778 101.99184:80410 102.95912:79666 103.94364:22022 104.92847:6005 110.67593:1545 111.20967:1437 112.72527:17155 113.23126:8690 116.27802…	383451	2106530	1744215	2414201	2183549	2362803	2308593	2339283	2786756	106116	2038607	2398224	2110088	3091719	3484444	2275011	1499987	1980179	1678171	2065627	117803
1173	36.149	1570.48	219.09	Unknown	null	null	null	remove	null	33.98	50.25504:12056 51.89286:1761 53.79954:12724 55.94473:4507 59.90128:24915 62.73782:2999 63.98807:4471 67.94558:9695 72.90932:1138459 73.98943:97619 79.96101:5354 80.93355:8548 83.95005:83064 93.33145:6487 93.97095:6640 101.99657:60264 102.89893:21690 106.12952:5866 106.9697:6896 112.16072:8254 118.01182:9600 118.95379:14093 120.35279:7395 121.19125:1174 126.11866:2099 126.90958:8535 134.08551:1087…	6171.04	157430	85297.8	92477.4	81298	110256	85830.9	197403	181133	6491.72	135594	248055	176911	195277	357096	233978	137447	210326	186067	178718	8693.74
1174	36.15	1570.43	218.091	Unknown	null	null	null		null	145.98	50.03142:4791 50.77866:4474 51.86526:22966 53.9317:3800 54.96298:37545 55.89924:38548 56.9726:47759 57.90506:55260 61.01863:36646 61.80041:6858 66.20709:12140 70.90048:32018 71.47863:77757 74.90984:86963 76.10854:15591 77.84441:7926 82.16219:22277 83.94232:36286 85.91287:43073 86.7432:23309 87.32809:26018 89.00248:5997 89.92793:17467 90.95948:35291 92.01074:15326 96.09796:9784 98.0811:20678 100.0…	7727.36	734496	352571	336194	343910	462800	348091	933854	805324	11707.2	731027	1179613	796782	845670	1717483	1027848	666160	985770	797316	820652	10584
1175	36.198	1571.82	166.066	Unknown	null	null	null	remove	null	72.62	50.92157:7953 53.01211:168896 53.88179:2975 61.78886:967 62.93757:6262 63.91795:6464 67.94041:13920 70.87033:17883 77.95416:32473 78.92912:17592 79.90183:10728 80.89457:4477 83.94715:6348 94.0145:3827 105.64866:2099 106.17498:5498 109.11278:5341 110.03084:16832 111.51307:9919 112.07493:8506 119.9781:716 126.20254:2338 126.98112:5449 127.51932:4616 133.50867:11668 136.22568:1282 138.16835:3654 152…	13778.1	267403	34242.5	39284.5	36527.3	41944.7	53647.1	262673	259235	31576.2	336466	390690	189690	258763	449672	431964	255361	414366	396596	417777	22726
1176	36.201	1571.9	184.076	Unknown	null	null	null	remove	null	12.86	50.93884:7304 54.83518:8688 55.88369:22633 56.88093:22952 57.88013:22717 59.88277:18691 60.86652:13788 62.02903:2835 63.79404:9892 65.08674:10896 68.49493:58938 68.99847:48333 69.91164:51294 71.85073:32944 74.88781:25852 75.94526:23206 76.92918:17959 79.0462:8905 79.95877:2425 80.96355:6283 81.95608:14123 82.93506:28195 85.03479:5149 86.89889:11489 87.99271:2664 88.95029:1768 89.95673:13969 92.24…	6204.25	68639.1	17975.7	18968.7	14516.6	16438.5	22687.8	72314.4	61819.1	11472.7	78256.5	89261.2	44513	80638.6	96358.5	110816	67551.9	86038.9	105712	102941	8800.83
1177	36.202	1571.8	140.039	Unknown	null	null	null		null	101.37	54.85053:14402 58.03149:48502 59.63479:22662 60.20493:6475 61.79817:455 64.86752:8570 69.87204:31287 70.8549:16791 74.90012:42294 76.01636:22480 76.94554:20312 77.92069:17282 78.94371:14373 81.99148:38303 84.98801:13065 85.90165:4928 89.99432:19204 90.99478:12068 92.02224:19903 92.90057:13431 95.98161:3248 96.99534:27324 98.02588:13264 108.96655:3814 110.06889:15624 114.17983:7551 117.90741:2933 …	18014.7	300639	60358.1	68666.6	56906.4	65705.7	81993.2	284500	258632	27855.3	346787	412852	177561	313208	466045	468039	274908	432435	376580	424530	27013.2
1186	36.36	1575.99	174.07	Unknown	null	null	null		null	22.13	51.86429:6057 52.97236:12070 53.80535:10071 54.90702:61656 60.81086:23001 61.87421:383 62.86683:7015 63.8609:5034 65.94482:8956 67.39819:1867 68.00234:4982 68.88578:6120 69.94661:21209 76.96246:15217 77.87816:5196 78.76662:7343 81.78602:11899 84.99467:4335 85.88184:12080 86.41325:28075 86.92758:18368 87.76727:24939 88.83127:29015 89.98035:5262 90.99526:7758 92.97921:10361 93.83341:6912 99.9661:69…	9020.1	153897	119187	137972	117650	144205	148154	182226	242450	7382.59	122456	148425	150162	198623	102677	123762	66946.7	93505	107093	129222	9683.33
1189	36.442	1577.98	147.037	Unknown	null	null	null	remove	null	39.78	51.5465:11242 52.05133:29661 52.67731:11101 53.91094:11599 54.92082:15519 58.03593:26135 58.9425:63882 59.97856:4586 60.85896:5342 63.82366:3168 65.88052:225616 67.94794:13565 71.81112:5797 72.8894:454070 74.90937:52798 75.97719:6015 76.90058:36852 79.02407:3837 80.99567:9727 85.04385:5171 86.44282:7995 87.05812:5533 88.15545:16649 90.92324:7753 91.80356:2418 94.97752:10584 97.78358:8875 98.2942:…	36364.6	403355	399778	377497	326772	551862	457258	448922	396175	29760.8	465479	2128127	419720	547156	509487	295133	310615	277504	365864	343760	40049.5
1192	36.5	1579.44	268.072	Unknown	null	null	null		null	45.5	51.8209:697 60.80747:9222 63.79173:13388 64.6141:286 66.76874:11926 69.9069:18489 76.89848:24928 77.94524:7712 78.90073:177 80.22958:3259 83.91017:58044 85.9951:833 91.89687:6783 92.94064:33167 93.95458:5695 98.03373:8805 102.95092:12854 104.97101:17850 105.92921:3096 107.00159:30840 108.12562:7229 112.05141:2915 113.89969:3570 115.07981:16247 121.04202:3533 125.14608:1842 125.95398:12193 126.805…	9602.06	59836	17679.2	17882.4	12444.7	15555.6	17493.6	60160.6	69189.9	2618.95	55488.8	104024	53961.3	68082.7	79650.7	106500	119366	68670.2	92205.4	66531.9	6193.7
1197	36.575	1582.04	147.016	METHYL 3-(4-HYDROXYPHENYL)-2-PROPENOATE; EI-B; MS	Coumaric acid esters	NITWSHWHQAQBAW-UHFFFAOYSA-N	COC(=O)C=Cc(c1)ccc(O)c1	remove	81.7	25.35	50.14794:12591 50.90387:5890 51.94434:46161 52.94094:8956 53.87813:16533 56.94241:5237 58.84296:70145 60.03157:2814 60.88287:11342 61.86204:4652 63.90112:2808 64.71041:3590 65.89167:133852 68.66097:11173 71.95864:25606 72.92865:94970 78.98604:9472 81.83698:2358 85.87492:4797 86.77405:19445 88.86832:9108 90.99886:3807 95.08112:10451 95.94556:3157 99.00544:13012 100.01296:22047 101.9191:9789 102.92…	223947	727221	592705	705548	754308	803319	911091	686192	786256	353949	554294	631920	538270	737272	627992	669724	668293	625540	712095	495052	171470
1206	36.704	1584.81	292.32	Unknown	null	null	null	remove	null	80.02	50.20398:10534 50.85222:9419 51.89739:8582 52.98296:2936 56.91008:15742 61.85924:3405 62.8795:344 63.63184:5870 64.2028:8682 69.92116:6531 71.92578:11040 76.02026:18978 79.00497:5193 80.92593:15926 85.0905:12238 86.85473:42640 87.39375:41739 88.87555:9321 90.79154:18971 92.95215:2678 95.90985:6027 97.63101:8872 98.21353:13017 101.84194:32937 102.94362:34784 107.07706:4605 107.96226:7429 117.97663…	2906.07	35816.6	3892.74	24182.7	2534.38	1173.66	1141.15	3967.1	14513.5	0.113645	5202.81	2294.12	3632.76	17435.8	976.404	7500.75	7708.15	2647.11	1676.79	2118.71	1134.87
1208	36.83	1587.97	219.06	Unknown	null	null	null	remove	null	17.45	52.8249:5730 55.9427:8247 56.93915:13194 61.7211:5893 62.2294:7671 62.85027:12726 63.79503:1738 71.10683:13151 71.93778:35657 76.83884:17296 78.96118:2936 80.03401:2095 80.62119:17378 81.1263:8178 83.02068:12934 83.93442:1402 84.89407:2979 86.13332:5156 86.98033:20025 87.95405:680 88.9921:11270 89.99889:971 92.47382:5787 93.0594:7565 95.51585:11608 97.0067:3334 97.97973:8215 101.955:14743 104.940…	6757.23	22597.9	36263.3	34999.1	27730.2	39873.8	35522	32806.5	29396.1	3987.25	29577.5	29315.7	23249	24706.3	18660.5	17140	24430.2	15880.4	16948	32075.2	5047.89
1209	36.834	1587.36	72.9081	Unknown	null	null	null		null	23.65	51.89051:101375 53.80494:12372 54.98895:7283 55.91249:5631 56.96758:33190 57.94377:19318 60.91346:24794 62.04182:6699 63.95152:4556 65.88401:205090 66.69416:15811 68.1233:8246 68.94319:20895 69.90684:32089 71.01089:23010 72.91774:621755 74.92441:98342 78.85524:10752 85.0848:22804 86.89925:62438 88.04539:17810 89.03538:14032 90.58823:9293 91.18786:15269 92.26487:5048 93.99299:6745 94.72808:6405 96…	28203.8	636053	648501	627315	626596	754812	695394	883706	411972	71534.8	381883	358907	368159	384472	352834	248440	316489	297531	604390	351909	39691.2
1210	36.834	1587.97	147.028	Unknown	null	null	null	remove	null	29.07	58.85896:3127 59.79402:1068 60.80804:4143 64.90829:2324 65.86209:9167 66.85655:5809 69.89404:16695 74.89125:40520 76.91719:8324 78.88975:2231 81.92062:522 83.95898:36474 87.8419:757 88.95715:3741 89.94972:2363 90.95756:8416 94.99853:2210 95.78824:522 96.8382:3282 97.86901:6650 98.77734:132 99.92294:2995 100.98158:3737 102.46948:18867 108.3234:801 110.94852:5539 114.04211:6181 114.95844:1852 116.0…	90200.2	486828	409131	599345	656994	522888	490653	2801203	544132	53895.1	335573	338168	591484	1279842	384202	373590	365321	332490	218872	368375	72249.3
1211	36.847	1588.2	302.19	Unknown	null	null	null		null	25.98	51.96112:12030 53.00014:4728 53.99796:21912 54.95238:19157 57.90211:8638 58.88138:48085 60.01664:10567 60.92038:1370 61.81724:2743 63.20486:7125 63.92058:7366 64.44788:455 66.11213:39403 66.97495:12888 67.88814:29550 68.8968:15652 71.0716:507 72.90237:224826 74.88718:151727 76.05792:8232 76.94224:27007 77.99961:10959 80.95636:2877 83.96828:34920 86.13599:8423 86.96201:5265 87.89119:9014 88.86131:…	2290.15	37720.5	21051.5	24148.6	29883	40172.7	24830.6	23783.3	20858.8	3038.74	18264.8	22226.1	21485.2	17397	27034.8	21345.9	27243.4	24358.3	20403.8	26578.4	1985.17
1212	36.846	1588.34	82.0117	Unknown	null	null	null	remove	null	23.38	50.09257:1364 60.01969:10762 82.0117:217573 93.783:5178 105.13225:11621 110.01466:184824 122.30136:1597 125.07987:2599 132.98322:6451 144.70268:1479 146.05125:4714 158.04652:58580 165.92665:5255 167.25679:10117 168.18732:13562 168.97313:24092 175.67792:2697 183.06426:8002 193.88379:5175 200.04932:100238 202.15733:5539 210.91991:5869 212.18193:3844 218.74558:16335 225.76964:1926 236.81104:705 240.…	19989.9	298292	198020	210183	230591	241579	218992	180432	188170	28406.5	131810	160518	133084	152745	193526	187842	234012	144737	139640	182123	32057.7
1214	37.005	1591.46	74.89	Unknown	null	null	null	remove	null	99.14	51.87918:27916 52.96053:53826 53.94837:79367 54.87534:119608 55.88104:126343 57.91682:247714 58.8673:567741 59.89237:66271 60.8578:189487 61.93394:10429 65.90174:44554 66.8429:45276 67.9128:93564 68.94961:163944 69.90237:129384 70.75766:54948 71.81752:167630 72.917:9366799 73.99904:833645 74.89429:2331227 75.96716:118934 76.90951:123899 77.95323:19525 79.44183:31110 80.996:21924 82.09515:88493 83…	244253	5768224	1166279	1022519	1618432	2022443	1734765	1929398	2646727	237046	5442743	3116895	1840165	3662773	6717063	4020295	2643440	3074314	3301810	6241324	287098
1215	37.05	1592.94	72.9018	(S)-(+)-2-(anilinomethyl)pyrrolidine; GC-EI-TOF; MS; 2 TMS; BP	Phenylalkylamines	MCHWKJRTMPIHRA-UHFFFAOYNA-N	c(c2)ccc(c2)NCC(C1)NCC1	remove	70.2	113.41	50.41896:41050 51.05408:34035 52.62017:95706 53.23458:37290 54.06827:65000 54.87605:454894 55.93922:27814 56.87792:321255 57.8891:195776 58.92818:982344 59.97924:57165 60.87305:216130 61.64595:28053 62.39062:30355 62.9479:35118 66.82685:133886 67.53242:250868 68.08387:113000 68.94808:343182 69.90046:766912 70.9062:249799 71.77154:200821 72.91623:24102866 73.9891:1641883 74.93058:3057657 75.96622:…	224654	31602930	70745020	73496860	76828380	78268260	72582640	14371100	17118730	167563	30775590	22776200	12494880	27182880	53707960	31709030	12713620	24190180	24317740	37849920	347065
1216	37.03	1592.3	142.047	L-Prolinamide; GC-EI-TOF; MS; n TMS; RT	5-piperazinylimidazo[1,2-a]pyridines	VNYWJJHYUBPQIA-UHFFFAOYSA-N	CN(C4)CCN(C4)C(=C1)n(c32)c(nc(cccc3)2)C(C#N)=C(C)1	remove	72.6	246.69	50.95961:28320 53.98415:44272 54.86676:257395 55.88544:113847 56.86185:252635 57.39112:139339 57.9583:180158 58.92861:470195 60.89619:28529 63.03299:9395 67.93305:286583 72.91561:95810 73.98217:43385 74.909:1508952 75.98721:103073 76.90987:110836 79.70787:47299 80.40557:24127 81.10296:11761 82.8765:96725 85.06307:102283 85.95039:100031 88.28739:20393 88.95221:66058 94.28383:13919 95.95084:28419 9…	17847.4	8198806	428829	521584	503812	485856	705431	10114730	12112280	24987.9	9457392	17769770	9102337	20541570	41027820	24295740	8298500	17671100	18798760	17469340	25767.4
1217	37.031	1592.78	142.039	Prolinamide	Pyrrolidines	VLJNHYLEOZPXFW-UHFFFAOYSA-N	OC(=N)C1CCCN1	remove	80.5	740	50.09699:24546 50.85801:34256 53.84614:33413 54.92966:283263 56.93025:448960 57.9527:230086 58.93642:353153 60.94938:55962 61.87658:23328 63.47954:18176 67.95558:46331 69.92209:155002 74.00684:172309 76.01959:31500 78.86409:42577 81.24961:11765 82.92132:150869 83.91932:285317 85.00767:42783 85.94406:103616 86.94865:33600 88.01375:42090 89.93717:23020 91.88157:12370 95.8985:81615 96.90628:50981 98…	17847.4	8197252	428330	521584	503812	485856	705431	10114730	12115710	24987.9	9454319	17780640	9087078	20541570	41027820	24295740	8298500	17671100	18793150	17461330	25848.5
1218	37.032	1592.64	72.9038	2-Oxoglutaric acid; GC-EI-TOF; MS; 2 TMS; 1 MEOX; BP	Gamma-keto acids and derivatives	KPGXRSRHYNQIFN-UHFFFAOYSA-N	OC(=O)CCC(=O)C(O)=O	remove	91.1	48.79	50.88107:63608 51.86021:108698 52.84201:39548 53.88791:103325 54.85025:572950 55.86813:240943 56.91525:410981 57.91492:712047 58.90245:1695705 60.06589:176418 60.95024:382999 64.19009:33352 67.98881:300202 68.97615:425082 69.96863:959161 72.9038:31275140 74.01421:2438720 74.90345:3792858 75.97417:252453 76.95782:201268 77.97478:107032 78.91722:32858 80.71121:88118 81.26362:35572 81.98317:70302 83…	321542	31250200	70704020	73333350	76759730	78268260	72582640	14278290	17118730	316630	30577810	22752480	12428770	27182880	53726960	31709030	12713620	24064580	24317740	37638030	347065
1219	37.033	1592.85	186.087	Unknown	null	null	null		null	912.87	53.8493:70622 55.93458:127418 56.87024:266494 57.91482:386942 62.01778:16463 62.7646:15710 67.93848:273291 71.94948:583914 77.94089:36349 79.65434:15855 82.88241:99859 83.91663:476496 84.96044:146570 87.03678:79343 88.87345:93498 89.93773:8036 100.98898:132658 103.67966:28534 104.23971:34244 107.8177:22693 108.75446:14205 111.38348:23266 112.09908:65489 118.00899:103977 125.99301:105389 129.02068…	7159.85	5875308	361593	393784	395741	396644	588488	7213431	8801156	5813.85	6777370	12901970	6232874	14734850	30099840	17548740	6145488	12951380	13406300	12350430	13469.9
1221	37.09	1594.17	129.022	Unknown	null	null	null	remove	null	45.04	50.07854:19555 50.72418:21251 52.98157:1687 54.8557:699251 55.95723:105822 56.50036:271622 57.01263:311818 58.89316:76427 62.00992:10740 63.07632:3840 67.81525:102113 69.82652:118792 74.92627:1080308 79.87534:4305 82.89805:218336 85.03496:218380 87.92858:18964 88.91688:107349 89.97364:24043 96.96604:72816 98.97255:11348 100.91107:71730 104.02405:6195 104.96011:13783 108.03599:11954 110.98518:7473…	31320	971198	2370549	2380934	2446843	2626236	2452023	155434	178590	21421.3	971878	41681	130834	148260	89809.1	80178.8	42543.1	171580	52488.4	1036634	23087
1222	37.043	1593.17	58.9184	Unknown	null	null	null	remove	null	49.63	50.1097:3838 53.49082:79216 54.01257:59833 54.87771:304944 55.89638:116756 56.83624:213113 57.88093:453989 58.91844:790643 60.02766:14424 60.8761:148724 62.95624:16346 65.58392:121025 66.18485:83660 67.90551:280518 74.87658:1318906 75.94101:175440 77.983:40126 79.36494:19420 80.01963:38919 82.92606:85204 83.91982:456651 85.02033:149043 86.01945:82826 86.93603:79842 87.93118:45366 88.9074:76546 90…	33252.8	861080	1492755	1641796	1678617	1755418	1611248	912747	991216	39349.6	1070061	1419874	757120	1574746	3045121	1771761	766978	1360227	1372776	1470128	61517
1223	37.051	1593.57	73.99	2-Isopropylmalic acid	Hydroxy fatty acids	BITYXLXUCSKTJS-UHFFFAOYSA-N	CC(C)C(O)(CC(O)=O)C(O)=O		92.3	215.14	52.89411:205473 53.97194:74526 56.87077:174520 60.87617:235946 62.85773:26666 64.6517:47229 66.94264:451297 68.94108:1885316 70.94667:2113111 73.99301:3108192 74.92845:5884553 76.08212:328590 76.904:234078 79.57891:74826 80.90152:123396 82.85512:84794 87.95643:87879 90.98216:704640 92.07217:60514 93.09554:52465 94.12795:46690 95.07976:287752 97.05174:200370 102.37248:135431 105.66482:33078 106.38…	49987.6	2558626	5670469	5921118	6018666	6030022	6007783	1328715	1765687	56256.8	2652671	2089586	1171125	2457646	4502892	2750560	1150982	2127008	2274965	3319835	63537
1224	37.056	1594.09	147.008	2-Isopropylmalic acid; GC-EI-TOF; MS; n TMS; RT	Hydroxy fatty acids	BITYXLXUCSKTJS-UHFFFAOYNA-N	OC(=O)CC(O)(C(C)C)C(O)=O	remove	87.7	111.84	51.97279:35092 52.87632:97971 55.92154:99183 57.90387:596161 59.95671:210402 60.83854:633755 61.85469:47702 63.93433:35288 65.92249:280772 66.89329:688062 68.94215:4360246 70.92436:3430264 73.99857:5591582 74.93507:6913342 75.9863:819567 76.93613:218009 77.94059:43116 78.8849:78039 79.96426:36716 80.89738:107573 83.94122:281097 86.01519:102559 86.92334:28211 87.88834:85775 88.95483:173990 90.9820…	58851.2	12236920	29612380	29646720	31221980	33079440	30677950	3060593	3984408	79074.3	11994180	4975063	2993451	5186945	11026400	6579994	2972826	4700075	5010012	13759170	88709.9
1225	37.064	1593.48	72.8933	Unknown	null	null	null	remove	null	115.68	50.95496:26801 52.88351:60103 53.97569:33921 54.90209:340535 55.89428:82746 56.86616:358969 57.89816:746445 58.87929:409873 59.8561:68989 60.86578:97561 62.86366:18713 63.93638:35394 66.01765:16682 66.94634:113026 68.85256:461288 69.97159:139630 70.92586:531436 72.89335:9178326 74.01518:806483 74.92234:1880146 76.09494:146875 76.97338:33279 80.90588:17806 82.86421:115111 83.93536:386848 84.99816:…	219718	31250200	70561190	73213220	76355190	78015870	72387470	14371100	17118730	208005	30577810	22776200	12494880	27360100	53881210	31709030	12894360	24190180	24317740	37638030	225744
1226	37.069	1594.05	171.06	Unknown	null	null	null	remove	null	36.91	52.84313:5972 53.84515:47052 54.87644:265459 55.92494:46130 57.92266:76732 58.90691:166416 59.95989:8760 60.93046:8055 62.85564:9134 64.96121:8950 74.90147:207039 75.91158:25268 76.91091:35683 78.9735:4208 80.89372:10242 83.99619:74581 85.0276:71312 85.92358:19346 86.91669:8705 87.87788:2335 88.88043:49601 89.86272:4482 91.98489:14640 97.0379:30498 98.10006:19438 99.94553:38979 101.02419:45554 10…	6028.95	222687	559584	540776	571238	568887	557160	142455	177954	10311.4	232695	180806	143498	217879	248302	179114	92347.9	131532	126853	278096	7690.13
1227	37.07	1594.13	277.179	Unknown	null	null	null		null	1717.46	51.82264:73349 61.83977:13493 62.59949:13375 63.31496:30860 64.86391:67997 66.89885:58011 68.91548:680731 70.92342:1357075 76.85879:3816 80.95898:21979 90.96064:380143 92.05335:76909 95.97631:69756 100.97143:157989 102.9251:202329 114.95827:167750 121.72237:18349 122.89157:11926 124.55978:43091 128.02689:38166 132.0587:126502 134.98407:22474 135.79671:6207 137.41447:11007 139.62007:29116 141.0523…	548.043	565317	1471611	1515510	1665628	1611352	1511721	51746.6	77823.9	1097.94	572311	36727.2	45687.7	54345.6	75826.5	10540.6	25079.1	22101	29185.7	609852	2260.57
1228	37.078	1594.08	275.159	Unknown	null	null	null	remove	null	150.05	51.22483:16669 51.89661:74170 52.84103:42837 59.88709:9099 60.89581:289731 62.01709:26613 64.92928:61513 67.94779:83595 68.979:606521 69.98981:404539 70.90773:1107502 73.96516:7595 75.95345:323124 76.9129:90608 80.01591:12281 80.88495:66595 82.94576:88699 88.81037:77839 90.96349:325073 92.97678:4533 95.95934:94255 98.15556:48725 99.00953:116262 99.90492:77641 104.9317:23026 105.77804:3675 108.034…	2864.52	6062779	15371360	16934720	16702170	17618150	16774020	490468	826149	2971	5699623	406483	456506	611897	866133	95301.6	250911	252027	241845	6693705	6390.09
1229	37.119	1594.56	173.12	Unknown	null	null	null		null	78.58	51.88681:6357 53.85716:5049 56.23001:1400 57.8904:13573 58.82521:9083 60.95224:5733 61.75585:2287 68.0353:2743 71.55604:7007 72.07809:2660 72.8986:167328 73.84544:8911 74.88588:13316 77.03732:12175 79.9818:4092 84.55124:4474 85.18949:345 85.78726:3390 86.65891:6209 87.17818:12361 87.74469:934 90.01684:1685 91.0607:7348 92.96464:1702 94.8102:2555 95.39288:2168 98.13422:14469 99.06157:15224 101.062…	52405.4	286131	386060	380764	379492	399529	424406	223283	269803	63369.6	312184	259320	197206	263808	251108	284174	256182	248834	246124	334574	72797.3
1230	37.214	1597.19	179.145	Unknown	null	null	null	remove	null	9.32	51.17201:15189 68.0249:4118 75.94524:19877 105.96407:3754 108.04345:3662 120.99456:21862 139.03844:5140 140.10501:9600 150.15343:16034 155.57631:61937 165.97566:22183 167.18785:3407 168.4165:3972 176.37271:14727 179.14462:34874 180.19804:787 184.18059:3624 195.12779:10664 205.14516:1589 208.02412:12761 210.14041:2465 223.02893:35016 227.72505:2167 228.48589:1898 239.12428:2706 250.14366:5210 252.…	8523.66	45231.8	48362.4	40946.1	50554	54885.4	63305.5	19538.7	27882.8	7618.19	55787.6	51251.6	28827.4	31768.6	69877.1	71646.8	31718.8	24194.8	54732.9	57353.9	10293.1
1233	37.233	1598.04	72.89	Unknown	null	null	null		null	50.24	50.12946:2008 52.92498:2380 53.48358:2102 54.01877:5136 54.84707:27393 55.89854:17274 56.8958:389 58.7832:19328 60.01497:3383 60.87602:1835 62.36593:6567 65.89926:9599 66.96478:9102 72.89088:36136 73.97278:11917 74.95648:77956 76.05803:8968 76.9272:27804 78.04987:5992 78.57829:12103 79.24808:15649 80.99956:7931 81.92246:17851 83.84227:10337 85.83356:8314 86.9685:207 87.83023:2455 90.81522:10262 9…	301678	785168	485421	762568	667419	671769	815450	570137	995421	271329	822880	928332	710337	1061102	1822767	1631742	758231	1208210	1293505	1152138	288607
1234	37.247	1598.24	245.928	Unknown	null	null	null	remove	null	29.84	52.84563:10557 53.8783:3645 54.91099:22965 55.95348:27311 56.96002:23665 57.93895:55031 58.91692:49380 61.777:4618 63.79551:14770 67.93459:9870 68.87222:8986 72.13296:86606 72.92395:477061 73.73098:39457 74.83225:76692 76.13519:24336 77.86822:1306 78.84513:12962 79.90884:16696 81.01569:10997 83.94649:195499 84.96374:30701 86.96002:9799 87.86781:18248 88.68321:36334 89.21606:22010 90.04804:9866 90…	2816.71	71982.9	115574	151043	151329	141240	177561	20431	26303.9	1414.31	60299.2	29605.7	22467.6	32772.1	12784.5	18366.6	12116.8	16152.5	17852.5	77599.9	3278.56
1235	37.3	1599.96	242.264	Unknown	null	null	null		null	17.62	51.35868:1207 53.72722:8887 54.79889:25542 55.92362:31144 56.89537:19453 61.98511:3972 66.81764:1060 69.66044:59271 70.21783:46858 70.98374:31416 81.8735:2374 82.9323:36044 83.95888:84623 85.86645:176 88.47854:16576 89.00802:23342 94.14294:3731 97.11317:7857 97.97204:1000 98.99052:5551 106.97103:3006 110.0573:610 112.10934:5196 113.91641:7020 116.92088:1288 118.1812:9443 118.92998:5448 122.92976:…	4001.96	50588.7	47242.6	56193.4	36410.8	48574.3	45346.3	60243.4	57641.7	2753.79	44507.8	48607.8	37755.4	68115.6	47945.1	43926.1	37277.1	41964.8	28667.6	54629	2196.8
1237	37.394	1602.26	217.093	Unknown	null	null	null		null	17.32	50.19339:3143 50.84492:15753 52.90175:1114 53.86191:9023 54.90075:8459 58.8884:26766 62.07327:6299 62.94986:2614 63.74043:2696 64.58228:2361 66.88372:14163 67.85274:793 69.97:10933 70.9596:406 72.93569:33173 73.98952:27006 74.91328:27675 75.99843:20832 80.88609:2248 82.03196:8984 83.94505:79769 85.68828:6031 89.0843:6259 92.01996:4880 92.84844:3594 94.31744:5099 95.05368:11902 95.90846:535 97.037…	3612.02	257873	236951	335784	195272	234642	285945	108340	96807.5	31597.5	170620	120481	100269	123197	166092	232685	199173	206190	146042	177691	23277.8
1238	37.478	1604.5	211.029	Unknown	null	null	null		null	85.49	52.45577:31889 52.98482:22658 56.94531:1118 65.80185:27619 66.81136:5261 76.95703:1161 78.84904:8430 79.65915:3451 80.72311:310 81.43927:2422 82.83578:8442 105.16809:31281 105.94268:49059 112.11603:6129 118.98936:6702 137.04681:685 141.04373:7073 145.93312:4894 151.56439:34936 152.12218:20311 153.00781:19543 155.07152:13576 157.13675:14654 162.34682:3180 165.02879:22789 170.10712:13658 177.16528:…	3074.66	326650	331227	261626	127088	168095	157635	268820	359345	3736.13	282759	271508	178796	281524	430402	379388	401902	318190	316633	302390	6820.37
1239	37.477	1604.51	228.118	Unknown	null	null	null	remove	null	41.72	52.91283:27808 66.76292:6285 68.2281:1538 78.033:3111 78.97634:10105 81.25771:1266 85.10515:8935 86.95702:16389 92.93652:11566 100.96047:20481 104.997:29308 106.8363:604 109.96864:450 111.15205:2262 114.09306:347 115.0788:39777 116.01169:150071 118.01997:22069 126.19479:3087 127.02969:11998 128.06696:33744 129.94824:149826 132.0746:28722 137.25226:1767 140.10083:1578 141.10732:4450 143.30722:2456…	3726.11	63581.6	60913.6	58144	44169	42086.9	43264.8	50600	79919.9	2897.74	58135.1	60862.8	45338.8	58727.4	83294.5	85694.9	91986.7	60985.5	55786.7	63310.1	3814.6
1240	37.485	1604.62	212.09	Unknown	null	null	null	remove	null	50.88	55.88264:32696 71.78308:6844 73.93208:82296 79.94656:5034 88.61563:23725 89.15339:9448 99.98308:1421 101.04759:22971 104.89262:25658 111.99145:5721 114.14258:16098 119.04573:8411 124.12687:1751 130.99493:68971 132.00349:6431 152.11112:25714 153.83043:641 157.0513:17203 164.10802:2584 172.12721:8286 173.09541:25072 176.93539:5287 179.18097:3530 187.91577:11144 191.11375:5378 194.09047:1693 196.271…	3349.23	53036.5	70227.9	61660.2	34499.7	34985.1	45738.1	61162.1	91202.9	5122.03	62934	51246.5	50746.8	61032.5	99081.7	77851	90007.7	76832.7	59839.1	79140.1	5369.04
1241	37.502	1604.93	141.13	Unknown	null	null	null	remove	null	42.91	50.29336:7259 51.11204:16299 52.98032:9768 54.87336:39705 55.94964:18492 66.83807:14685 69.97373:12602 70.92407:24039 71.90745:52473 74.06252:185707 74.9178:58077 75.95383:94698 76.93294:35352 86.01951:48025 87.90146:11729 88.94447:9527 90.85898:26262 92.019:6086 96.9593:11562 98.08691:21458 100.92723:32703 101.89738:8526 104.69474:11968 105.20385:27646 111.12214:3705 111.99557:8745 114.09563:338…	9843.42	127165	116781	151202	113693	110875	127811	100805	136730	7596.65	89163.3	107964	92466	110419	85732.9	87574.2	91421.4	66210.9	71137.8	83387.6	8569.13
1242	37.504	1605.01	72.9081	Unknown	null	null	null	remove	null	12.1	50.24941:9308 51.95047:26892 53.97868:17002 54.87806:25447 55.89097:10573 58.87112:73228 59.93258:3791 60.81893:98318 62.02241:10205 63.74935:9621 67.92921:9766 72.9164:1216442 73.98772:133288 78.07871:5169 79.87677:6968 87.97617:11945 89.66701:21392 92.00245:9611 93.97399:9635 99.93053:25410 101.00227:21730 104.11836:5675 113.24947:11511 118.11797:61604 120.72912:4734 125.14473:11748 129.02911:4…	114932	2622808	1816633	2496087	1454149	1818462	2162842	1135131	1297692	97218.9	1042767	1319411	1004102	1059888	602441	1084397	827680	718767	751662	1250146	141478
1243	37.486	1605.2	114.957	Unknown	null	null	null	remove	null	14.71	51.94864:27763 52.77716:15287 64.98349:5630 65.99178:9697 67.03178:18215 68.08231:10227 73.98263:5859 76.96152:17842 78.96211:8073 80.1224:569 82.93563:19713 84.95391:9784 91.5472:5758 92.16647:15502 97.18064:1746 99.49205:61945 100.97523:22635 101.79157:13857 106.84566:1315 111.97318:9547 112.83598:8627 114.95689:68742 119.10915:9979 124.87667:5760 125.9633:1356 126.90269:19863 127.99081:3384 12…	21382.2	136080	116603	130819	122483	155227	141002	113648	141599	25670.3	93470	130414	112245	110108	144204	130921	107153	104335	103123	132732	31006.7
1244	37.51	1605.19	117.81	Unknown	null	null	null	remove	null	28.61	52.32969:10304 52.8506:7420 53.83011:6019 55.86916:4735 57.86061:47534 60.89671:122246 66.5743:17686 67.27897:52172 67.95693:21503 71.00326:23774 71.88503:50184 74.89383:39774 76.94892:66753 77.95302:23461 78.85384:6895 83.91681:155066 85.05388:16560 87.79978:19593 92.01332:4814 92.89626:38154 96.0312:14449 100.98975:44596 102.0704:62997 105.90905:14846 106.81837:16190 109.98695:767 110.91004:616…	13366.2	109163	101370	108507	107584	102355	86658.7	62336.5	73033.9	10586.1	71140.9	73337.7	56394.8	85498.8	67928.4	76010.6	72684.4	62350.1	56397.5	72438.5	13093.7
1245	37.51	1605.41	74.9056	Unknown	null	null	null		null	63.42	50.7694:26546 51.93388:26230 54.8289:15384 57.82142:70280 58.86787:47665 60.87151:30698 65.09589:7917 66.9366:25569 71.82337:30981 73.94571:305801 74.90557:1455223 77.95888:14754 79.89079:8684 83.94067:146263 85.99867:59799 87.04546:37643 87.99558:11191 88.8965:5625 92.13718:5052 94.05275:10273 97.02441:12719 98.04366:17937 99.04692:15832 100.03559:93324 101.13441:37962 111.09666:6004 111.99695:9…	101882	1841259	1520254	2039813	1429187	1631994	1533916	1076985	1516404	110455	1131989	1129592	852936	989018	1024899	838002	872134	782451	898747	1041076	80556.2
1246	37.519	1605.89	132.241	Unknown	null	null	null	remove	null	7.67	52.78905:5297 53.99788:21687 57.90761:5843 59.88794:35771 63.78252:9832 64.91693:12911 65.84464:3707 66.74882:1495 77.88271:14180 78.81378:1587 79.70448:10921 84.94569:5847 85.95289:12290 88.049:4072 89.49902:14314 91.81188:6153 92.93961:17389 95.216:5178 98.04921:21635 99.95624:91719 100.99456:21969 103.00567:5779 103.98275:5538 105.78749:5922 106.36296:6809 107.92006:806 110.97713:232 111.71893…	14816.9	152904	106002	142616	125232	143915	121162	97173.1	127572	15695.1	78606.9	82707.4	89214.9	95427.7	100839	84232.5	78235.7	72854.3	77422.2	114925	13470.8
1247	37.548	1606.33	68.8659	asparagine minor	Asparagine and derivatives	DCXYFEDJOCDNAF-REOHCLBHSA-N	N[C@@H](CC(O)=N)C(O)=O	remove	82.2	30.45	50.82826:12652 51.92229:10449 52.81169:13022 53.89896:22238 54.89273:35258 55.86516:14834 57.66647:59954 58.17834:56417 58.9844:78376 59.99423:36396 60.90557:62239 61.86142:9365 62.79253:4626 63.7976:4165 64.73776:1741 67.08373:13112 67.82582:12866 68.89103:154178 69.95466:72529 70.88011:26415 71.89:49145 72.90227:541034 73.93596:169803 74.87075:829834 75.94932:67068 76.93111:47872 77.93871:13210…	37436.5	413378	219617	207921	313538	289119	278961	949191	796110	44654.3	429746	496197	279734	410296	823145	670037	524713	1236585	410815	466051	46545
1248	37.551	1606.48	61.8984	Unknown	null	null	null	remove	null	19.91	50.0704:12582 50.82197:1095 51.34588:3898 53.81575:9194 59.8385:8051 60.89312:6798 61.89835:42216 62.6099:8650 63.16371:14318 63.96389:1762 64.8074:3986 65.89509:11599 68.83007:7281 69.96894:5854 70.99962:2805 71.90572:19650 75.91594:4538 77.96516:3504 79.11927:1054 81.90168:17101 82.94388:15895 86.89543:6112 88.11164:15651 90.99486:2314 92.86969:2899 93.84513:2229 94.94211:9250 95.97295:2010 100…	12776.5	65303.8	33158.9	40848.3	51270.8	58977.6	51547.1	161584	132488	8626.8	71552.7	74411.7	52006.9	49454.5	149985	95226.1	91065.5	237919	75691.9	91134.5	12705
1249	37.554	1606.36	180.978	2-METHYLMERCAPTBENZOTHIAZOLE; EI-B; MS	Benzothiazoles	UTBVIMLZIRIFFR-UHFFFAOYSA-N	CSc(n1)sc(c2)c(ccc2)1		75.4	475.32	51.88142:35410 52.85178:8504 61.71569:108430 62.87306:204715 63.89806:161112 68.88852:731774 71.83552:96534 77.95522:74530 79.90955:24767 80.76341:134122 81.27492:126840 81.93573:39650 83.89619:162785 85.95907:24372 90.04689:222823 90.92078:12263 95.02998:67458 96.02116:49055 97.99472:14159 98.56648:19125 104.04338:184967 105.02319:11642 106.14106:20447 106.77844:98804 107.87777:1041344 108.91254…	7192.13	1018689	332358	211934	682187	794239	591100	3057944	2859253	7578.67	1344225	1552207	728342	1007764	3004507	2220037	1936020	4849690	1296002	1792310	8362.85
1251	37.555	1606.94	136.011	Unknown	null	null	null	remove	null	22.66	51.83479:14120 56.85973:52951 62.81507:53582 67.8829:15479 81.06558:49140 82.807:33859 83.32186:73012 85.08601:12402 94.99242:42888 95.9146:16189 97.95914:7627 103.94354:35314 104.81455:8305 105.35342:4033 110.86942:3495 118.96146:12008 120.39697:5518 121.06732:30427 123.44919:10928 134.10109:42028 136.011:207239 137.16914:1387 138.05278:18690 140.00342:14727 162.37473:4731 164.91695:16597 166.02…	8018.07	226196	70746.6	51621.4	140969	166891	119893	643152	596590	8197.1	271913	298428	167214	199482	570865	431635	365013	975476	264773	350356	10650.5
1253	37.619	1608.37	218.121	Unknown	null	null	null	remove	null	40.45	51.92633:331 52.8914:16860 58.82748:79239 62.87065:37183 67.9749:12300 74.94887:175844 77.96481:13245 80.91466:64029 82.99262:40581 84.90721:10479 91.55664:7303 92.17818:5991 92.94572:4278 95.19604:2512 96.8809:9633 103.98252:13150 106.9812:19667 107.99495:106073 109.05727:29495 109.94232:10848 110.85034:21954 121.95697:26332 123.91785:2152 129.03857:131160 134.88155:47110 136.03854:54330 136.911…	2990.81	356921	242430	301066	281057	296196	301305	352975	340629	60142.2	354656	367676	318275	375765	521054	425536	301220	399492	352726	435755	90450.3
1254	37.62	1608.44	217.132	Unknown	null	null	null		null	69.45	51.81153:19993 52.77056:2308 53.49825:6317 54.04341:8463 54.84889:28577 56.94911:11412 58.74246:49641 59.25462:41394 63.93601:2090 64.82736:9160 65.8483:28340 66.8776:21589 67.78617:2488 71.0109:4544 71.87508:57521 72.911:712615 74.86834:51475 76.88292:13898 79.0349:8730 80.89739:18762 82.98685:31806 84.9511:16328 88.80535:18937 89.80154:2084 91.9749:5145 93.02872:4660 94.93774:2801 96.96679:7448…	13618.2	635759	344392	407822	366056	417957	418530	669275	662197	157754	622070	689377	587468	739701	1059303	885418	543441	793575	737760	786294	213622
1255	37.645	1608.92	240.92	Unknown	null	null	null	remove	null	25.3	53.81137:24344 56.85217:4404 57.9108:10441 58.91762:6201 63.89808:3517 70.92881:659 71.63104:7722 72.88774:300626 78.57882:23711 79.70901:3408 80.9879:9750 82.05766:2698 84.99985:4919 89.08836:22369 94.98106:2032 96.88486:6435 97.93404:13787 100.93307:17014 101.93879:2648 107.07747:7526 111.04001:6659 112.02004:5744 114.14927:13287 115.14069:10373 116.00011:4917 116.96143:46552 118.75663:4179 119…	32093.3	111986	73636.8	71320.9	57670.9	74824.5	74418.1	68642.6	87977.1	6108.84	71412.5	93220.2	52531.2	84139.4	126974	103183	91247.1	79820.8	76198.8	87224.6	8732.83
1256	37.635	1609.17	210.954	Unknown	null	null	null	remove	null	46.47	51.79929:386 67.86177:3909 70.90437:1221 76.93382:1402 80.02134:829 80.85204:5357 82.96561:19689 86.96264:154 87.84197:13428 102.08606:3440 103.01424:20098 104.29498:641 105.07686:11277 112.98238:32756 117.01405:63698 119.64712:4160 122.9686:1143 125.96968:1841 126.95649:411 133.07774:33129 139.32872:1988 149.10316:19171 152.97144:3896 157.08592:6659 162.04582:14086 162.75513:9743 167.80701:1569 …	9354.38	199000	168105	213937	306271	304093	302214	224114	270302	27911	132956	150137	273805	285193	303981	186720	231192	212163	156236	202968	28509.2
1259	37.721	1611.13	72.8575	D-Xylulose; GC-EI-TOF; MS; 4 TMS; 1 MEOX; BP	Pentoses	LQXVFWRQNMEDEE-UHFFFAOYNA-N	OCC(O)(O1)C(O)C(O)C1		83.3	25.69	54.062:8105 54.88481:114748 55.86958:10236 56.92322:54597 57.88627:67912 58.90155:130826 59.96067:15198 60.86272:39510 62.84238:10246 66.92316:21597 67.88392:8686 68.97945:174503 69.92251:4645 71.64316:4559 72.85545:2125512 73.97058:182928 74.90965:749624 77.01928:64610 78.87394:48158 79.55627:3401 80.08649:3778 80.98872:43316 82.03559:2222 82.95252:41495 83.98936:45658 85.00981:28264 85.95261:14…	871350	2597911	2200689	2210518	2409948	2362521	2453965	2501254	2400463	851321	2184437	2925840	2528606	3027733	2872043	2404991	2639501	2464280	2563698	3008447	1083464
1264	37.763	1612.1	156.083	Unknown	null	null	null	remove	null	76.85	50.31385:15555 52.86588:6702 55.95737:30241 56.96748:26484 58.87019:1960 59.8715:568 60.9518:506 64.99698:20239 66.9292:43483 68.53225:14559 69.14182:14166 71.91785:38736 83.94274:16927 85.09759:9360 88.84313:10821 90.89894:12396 92.18199:2440 93.06166:985 94.09962:8451 95.0619:15872 99.09351:2822 100.06412:24411 105.06872:1043 107.09827:1951 107.99235:1136 109.0333:7409 109.94621:15023 110.54948…	18679.4	344902	243688	344987	179348	292456	602526	388365	391414	31788.2	363222	600739	486188	412522	1206371	621947	517928	444251	398449	468922	41214.6
1267	37.854	1614.57	98.0609	Unknown	null	null	null	remove	null	18.26	50.85022:337 51.81659:11784 64.00192:11811 78.00645:3187 86.0264:11720 90.92152:7765 91.75585:922 92.56461:8469 93.17172:14698 95.95718:10107 98.02966:120362 105.89166:40093 106.66042:3286 119.90946:5984 127.98395:12354 135.70334:13690 136.26361:7116 140.00261:3652 141.02797:11486 142.03905:850 144.01592:2163 145.81021:3401 152.06848:513 159.07938:13380 164.55048:1816 165.99733:218 167.08708:7044…	38762.9	168992	136493	164337	146708	169667	160543	119691	158786	20624	108272	142603	124163	130452	196067	201025	175506	153764	176823	158161	20734.9
1268	37.934	1616.81	55.8449	Unknown	null	null	null	remove	null	18.47	55.84495:13405 60.94443:6505 62.0059:85 63.08156:3713 63.88332:88 66.96017:275 71.18:1115 76.96122:106 83.93198:1715 87.84084:1967 89.00451:3859 90.87731:1356 91.97665:603 92.91494:1214 96.08714:3058 96.92336:8029 98.99884:4265 100.9322:220 101.9591:3123 110.5937:1710 111.1113:454 115.00256:3454 116.0547:4694 117.94554:4121 118.9315:1790 119.89635:845 122.81888:1406 124.02455:947 126.0153:571 132…	34291.5	97844.4	130133	224585	114864	94772.5	57079.5	56652.4	111673	38252.8	88490.6	86922.9	79664.6	160538	87081.6	95169.3	96729.1	69395.5	74586.3	110294	44920.5
1269	37.956	1617.28	217.11	Unknown	null	null	null		null	14.82	50.90064:917 57.88554:6995 62.98633:1061 63.71182:4007 67.8782:12711 69.94959:2219 70.98963:13436 71.85861:34829 79.64846:7755 81.07007:4662 82.03194:5216 90.09109:1002 94.19965:342 99.98383:16474 113.10125:2748 113.96825:1009 116.0454:25055 118.00198:863 119.0334:4109 123.01025:1589 129.11061:6226 130.15056:1646 139.9856:4642 143.07437:5051 147.03046:15591 149.99495:1220 153.19638:1234 159.92422…	9754.09	134702	87208.7	112339	80686.4	117855	128316	108625	104127	17361.5	106075	106001	112642	120375	134663	144660	117757	104728	109784	141342	21912.8
1270	37.993	1618.61	210.93	Unknown	null	null	null	remove	null	9.34	50.04288:4750 54.00468:15865 55.89984:18125 58.86446:22833 61.96908:6483 63.77671:3068 65.04222:18613 65.97923:12640 67.88699:8315 69.99803:39568 77.87046:9089 78.76797:8340 80.55054:4087 82.11642:2745 83.01102:31013 86.95641:13166 87.81927:7335 89.72345:6839 90.54887:8049 91.04906:4617 91.89056:8578 92.8597:6740 95.99744:8617 97.01597:11646 97.99818:20062 100.83386:18752 104.96198:10858 106.2354…	4789.09	52206.8	54278.3	74342.1	48413.1	63169.6	49153.5	51476.1	69075.5	5168.05	22490.6	16147.8	49040.2	27332.8	32005	54354.2	18747.8	52600.5	21238.7	65749.8	4886.08
1271	37.996	1618.31	247.042	3-METHYL-3-(TRIMETHYLSILYL)OXYGLUTARIC ACID BIS(TRIMETHYLSILYL) ESTER; EI-B; MS	Trimethylsilyl esters	SWDDFRVEZJUJJD-UHFFFAOYSA-N	O=C(O[Si](C)(C)C)CC(C)(CC(=O)O[Si](C)(C)C)O[Si](C)(C)C		84.7	27.41	50.22364:2028 51.16582:4733 51.96687:20295 52.88356:4201 53.8164:4852 54.7572:16243 55.93788:1018 57.00652:2193 57.92103:5601 58.932:29774 59.89325:6840 61.69166:1062 63.99085:5142 65.96668:5472 66.88415:7853 68.92725:6110 71.77383:23614 72.90862:703516 73.95439:27314 74.89452:120844 75.96339:2130 78.86928:13532 81.98139:19331 82.87302:6067 84.9826:32705 86.91279:11307 87.93775:13759 88.95225:136…	5938.73	84458.9	44289.7	47496.1	45439.3	55627.7	35573.7	47120.7	53381.8	4153.62	78300.8	51272.8	44482	77517.2	89364.2	134772	188841	122766	102773	91129.2	8502.72
1272	38.001	1618.57	231.119	Unknown	null	null	null	remove	null	23.46	53.41925:17901 54.29054:14236 55.91538:37588 57.89136:21789 58.88733:58405 60.94672:34185 61.7889:2095 64.66338:16309 67.40029:57163 68.0298:7639 71.85301:18171 73.96432:68658 74.90556:154664 77.94876:9156 78.96701:12285 82.98999:26385 88.0618:13548 89.00545:24797 89.87308:5775 91.92735:5781 95.02999:5256 98.58833:1383 99.09187:8460 100.01276:5998 102.95671:72987 107.69304:233 108.69338:8511 110.…	5057.86	79226.4	52068.9	48171.7	48833	57122.4	42162.4	45535.5	61153.8	7642.16	65549.4	42189.2	34828.1	57067.5	58803	95604.2	125179	82519.7	75933.4	78655.9	7319.21
[truncated: 923 more rows]

## Sheet: S1b
Table S1b. Analysis of extraction efficacy of the metabolome using chloroform/methanol/water with GC-MS.
[truncated: 1,421 more rows]

[truncated: 2 more sheets: S1c, S1d]
