# Supplementary material for: Revealing pathogenesis-associated metabolites in Histoplasma capsulatum through comprehensive metabolic profiling
Source: mSystems. 2025 Feb 27;10(3):e00186-25. doi: 10.1128/msystems.00186-25 (PMC11915866; doi:10.1128/msystems.00186-25)
Supplement: Table S1, Part 2 — Table S1e and f. [file msystems.00186-25-s0003.xlsx]

## Sheet: Table S1
Table S1. Contents of intracellular untargeted metabolomic datasets from MS-DIAL.
Table Name	Description	Extraction Method	Acquisition Type	Chromatography Type	Ion Mode
S1a	Analysis of extraction efficacy of the metabolome with different acquisitions. For LC-MS/MS, spectral libraries utilized included an in-house and MoNA.	Boiling Water	GC-MS
S1b*		Chloroform/Methanol/Water	GC-MS
S1c		Boiling Water	LC-MS/MS	Hydrophilic Interaction Liquid Chromatography	Negative
S1d		Chloroform/Methanol/Water	LC-MS/MS	Hydrophilic Interaction Liquid Chromatography	Negative
S1e		Boiling Water	LC-MS/MS	Hydrophilic Interaction Liquid Chromatography	Positive
S1f		Chloroform/Methanol/Water	LC-MS/MS	Hydrophilic Interaction Liquid Chromatography	Positive
S1g	LC-MS/MS datasets used for statistical analysis. Spectral libraries utilized included an in-house, MoNA, GNPS, and an in-silico library from MoNA. *S1b was also chosen for statistical analysis.	Chloroform/Methanol/Water	LC-MS/MS	Hydrophilic Interaction Liquid Chromatography	Negative
S1h		Chloroform/Methanol/Water	LC-MS/MS	Hydrophilic Interaction Liquid Chromatography	Positive
S1i		Chloroform/Methanol/Water	LC-MS/MS	Reverse Phase	Negative
S1j		Chloroform/Methanol/Water	LC-MS/MS	Reverse Phase	Positive
S1k	Collective list of filtered features from GC-MS, LC-MS/MS HILIC, and LC-MS/MS RP acquisition using chloroform/methanol/water phase extraction. Negative and positive mode data was amalgamated. All Intensities are normalized to 13C-glycine internal standard.	Chloroform/Methanol/Water	All	All	All
Abbreviations	Full Name
A	Glucose Growth Condition
B	Glucose + Amino Acid Growth Condition
C	Amino Acid Growth Condition
QC	Quality Control
IS	Internal Standard
S/N	Signal-to-noise
RT	Retention time
RI	Retention index
EI	Electron impact ionization
Mz or M/z	Mass-to-charge
HC or HILIC	Hydrophilic interaction liquid chromatography
RP	Reverse phase chromatography
MoNA	MassBank of North America
GNPS	Global Natural Product Social Molecular Networking
Column Name	Description
Alignment ID	Unique identification number for every aligned feature
Average Rt(min)	Average retention time
Average RI	Average retention index value for identification to the Kovat's library
Quant mass / Average Mz	Quantitative mass of precursor ion
Adduct type (LC-MS/MS)	Complex formed during ionization to produce mass-to-charge value
Metabolite name	Name of identified metabolite
Ontology (GC-MS)	Class of compound of the identified metabolite.
INCHIKEY	International chemical identifier of the identified metabolite
SMILES	String of molecular structure of the identified metabolite
Comment	Manual annotation noting internal standard, to remove feature, or describes spectral library used for annotation
Total score	Retention time and/or spectral similarity to the reference spectrum. GC-MS values are scaled 0-100%. LC-MS/MS values range between 0-1.7. Higher values (above 1.1) have higher spectral matching.
S/N average	Average signal-to-noise for aligned feature, calculated by dividing the intensity by the root mean square of the noise.
EI spectrum	Electron impact ionization spectrum. Peaks are represented as A:B - "A" represents mass-to-charge and "B" represents intensity of ion
MS1 isotopic spectrum	Spectrum of precursor ions. Peaks are represented as A:B - "A" represents mass-to-charge and "B" represents intensity of ion
MS/MS spectrum	Spectrum of product ions from selected precursor ion. Peaks are represented as A:B - "A" represents mass-to-charge and "B" represents intensity of ion

## Sheet: S1e
Table S1e. Analysis of extraction efficacy of the metabolome with boiling water using LC-MS/MS. HILIC with positive ionization was employed. Spectral libraries utilized included an in-house and MoNA.
												Raw Peak Intensity (counts per second)
Alignment ID	Average Rt(min)	Average Mz	Metabolite name	Adduct type	INCHIKEY	SMILES	Comment	Total score	S/N average	MS1 isotopic spectrum	MS/MS spectrum	QC-1	IS1-1	A-1	A-2	A-3	A-4	A-5	B-1	B-2	B-3	QC-2	IS2-1	B-4	B-5	C-1	C-2	C-3	C-4	C-5	QC-3	IS1-2
4	7.121	70.0656	Unknown	[M+H]+	null	null	Normalized unit: Intensity	null	1147.94	70.06556:410431 70.36495:157 70.38591:105 70.42892:105 70.44306:105 70.54860:157 70.58664:262 70.61028:105 70.65067:105 70.66720:105 70.70806:157 70.73227:157 70.77019:157 70.80598:105 70.82607:157 70.83934:157 70.85474:210 70.87118:157 70.87691:105 70.89891:157 70.95851:105 70.97238:105 70.99460:105 71.04121:157 71.06856:12375 71.11681:105 71.12231:157 71.14081:105 71.16036:105 71.17754:105 71.2…	41.03914:180 70.06536:2744	174408	142	21868	23342	20723	15086	20852	160074	165285	195134	154053	187	174610	157664	249750	187031	103811	179515	168161	152949	202
22	8.256	74.0237	Unknown	[M+H]+	null	null	Normalized unit: Intensity	null	3.72	74.02366:1064 74.05969:115 74.07020:192 74.09536:192	39.02328:127 42.03490:134 46.06538:77 56.04976:124	477	8	596	565	566	327	556	329	349	354	348	7	463	432	164	123	165	106	125	297	3
23	7.716	74.0603	N,N-Dimethylformamide	[M+H]+	ZMXDDKWLCZADIW-UHFFFAOYSA-N	null	Normalized unit: Intensity; Annotation method: MoNA-export-LC-MS-MS_Positive_Mode_2	1.16	36.1	74.06017:15711 74.08059:62 74.09654:108 74.48302:48 74.59247:48 74.67147:32 74.76312:32 75.04375:48 75.06315:440 75.67649:48 75.78846:32 75.83554:32 76.03795:48 76.06588:48	42.03483:554 56.04983:35 72.08131:28	6417	122	10727	8196	8122	5581	6660	2364	2235	2646	5252	128	2724	2498	6159	7349	2721	7000	7120	5206	140
30	7.78	76.0394	Glycine	[M+H]+	DHMQDGOQFOQNFH-UHFFFAOYSA-N	O=C(O)CN	Normalized unit: Intensity; Annotation method: BAF in house library_Positive HILIC_1	0.91	87.99	76.03959:1326 77.04173:242 77.78120:40 77.81186:79 78.04611:14012	42.03362:243 55.05440:89	774	28	413	514	454	336	414	612	399	680	708	25	490	508	1676	1102	997	1378	1241	775	39
34	2.068	78.0339	2-Aminoethanethiol	[M+H]+	UFULAYFCSOUIOV-UHFFFAOYSA-N	null	Normalized unit: Intensity; Annotation method: MoNA-export-LC-MS-MS_Positive_Mode_2	0.88	28.04	78.03389:856 78.04618:67 79.02148:207 79.05612:168 80.04917:1825	42.03432:291 52.01733:182	282	0	586	530	536	385	398	274	170	298	379	0	227	203	297	320	199	264	311	338	0
39	2.064	80.049	Pyridine	[M+H]+	JUJWROOIHBZHMG-UHFFFAOYSA-N	null	Normalized unit: Intensity; Annotation method: MoNA-export-LC-MS-MS_Positive_Mode_2	1.5	18.29	80.04936:2120 81.05351:159 81.07012:194 82.05318:191	51.02236:41 80.04906:837	1180	187	1961	1897	1898	2895	1878	1231	738	1042	1265	258	911	972	1072	1320	990	1075	1148	1334	160
41	7.235	81.0334	Unknown	[M+H-H2O]+	null	null	Normalized unit: Intensity	null	12.02	81.03286:2859 83.04884:8640 83.08287:694	31.98957:106 39.02350:138 43.01877:126 45.03334:123 55.01703:166 69.03229:112	807	20	1203	894	1215	824	917	1103	925	996	1097	18	1142	1391	618	825	821	890	748	1039	10
42	8.451	81.0446	Unknown	[M+H]+	null	null	Normalized unit: Intensity	null	9.82	81.04442:1996 81.06914:147 82.05245:1936 82.81210:84 83.00967:42 83.06016:12532 83.08382:103	31.98993:178 39.02366:1940 42.03393:402 56.05016:7707 66.03405:2015 69.04475:281 81.04496:2673	609	32	138	190	249	164	249	420	520	688	652	20	473	504	960	994	560	822	783	552	34
49	7.236	83.0492	Unknown	[M+H]+	null	null	Normalized unit: Intensity	null	17.07	83.04891:12336 84.05284:677 85.02842:4922	39.02343:188 41.03908:170 43.01836:223 55.01792:157 65.03834:93 70.06606:102	4634	24	5014	5295	6229	4705	4475	4758	4375	3637	4137	45	6326	5108	3214	4310	3509	3326	3918	5192	40
55	8.221	84.0437	Unknown	[M+H]+	null	null	Normalized unit: Intensity	null	10.15	84.04437:2606 84.07990:663 84.96449:63 85.02776:209 85.04779:123 85.06517:63 85.07286:38 85.08384:51 85.10059:237 86.05967:243	41.03885:121 53.03781:64 58.06352:80 80.97338:96	711	29	1297	1128	1209	904	928	409	498	515	608	32	521	527	326	475	813	369	439	637	25
56	7.974	84.0445	Unknown	[M+H-H2O]+	null	null	Normalized unit: Intensity	null	695.2	84.04454:156172 84.51705:104 84.60487:104 84.96306:104 85.02821:1620 85.04750:5057 85.10073:305 85.37780:104 85.74217:104 86.02980:104 86.04920:366	41.03907:326 44.04964:54 56.04950:1269 84.04379:459	47991	73	83295	76187	57945	44679	65589	35841	39463	41886	46740	100	40978	40946	29500	44314	48227	35179	34666	49104	109
64	7.238	85.0279	Unknown	[M+H]+	null	null	Normalized unit: Intensity	null	14.31	85.02876:7641 86.06049:521 87.04398:1027	31.98957:106 39.02350:138 43.01877:126 45.03334:123 55.01703:166 69.03229:112	2762	12	3022	3047	3722	2523	2788	2618	2852	2830	2667	9	3172	3728	1634	2031	2269	2686	2758	2884	10
71	6.676	86.096	w/o MS2: Piperidine	[M+H]+	NQRYJNQNLNOLGT-UHFFFAOYSA-N	null	Normalized unit: Intensity; Annotation method: MoNA-export-LC-MS-MS_Positive_Mode_2	0.67	20.27	86.09643:6183 86.11632:19 86.16063:19 86.19192:19 86.28256:19 86.34792:29 86.36281:19 86.38760:19 86.40327:19 86.47947:29 86.57196:29 86.60520:29 86.61487:19 86.62038:19 86.69396:29 86.90780:29 86.93644:29 86.96092:29 86.97533:19 87.04475:39 87.05447:39 87.07978:82 87.09956:200 87.17279:29 87.18501:19 87.22173:19 87.29453:19 87.31143:29 87.32143:19 87.35322:19 87.39018:29 87.44615:19 87.48085:29 …	42.03432:319 44.04926:99	2180	53	2786	2414	2597	1616	2630	1380	1438	1075	1935	64	1257	1208	1317	1600	1570	1449	1367	1711	95
72	6.567	86.0963	w/o MS2: Piperidine	[M+H]+	NQRYJNQNLNOLGT-UHFFFAOYSA-N	null	Normalized unit: Intensity; Annotation method: MoNA-export-LC-MS-MS_Positive_Mode_2	1	25.23	86.09608:4868 87.09902:375 88.07575:501	null	1511	22	2335	2016	1581	1394	1789	1293	1062	914	1519	24	1056	968	1723	1658	1983	1300	1477	1483	114
73	4.413	86.0966	Piperidine	[M+H]+	NQRYJNQNLNOLGT-UHFFFAOYSA-N	null	Normalized unit: Intensity; Annotation method: MoNA-export-LC-MS-MS_Positive_Mode_2	1.36	3102.12	86.09666:383914 86.35674:38 86.43581:57 86.48990:57 86.50398:76 86.51507:38 86.52615:57 86.55339:95 86.57384:57 86.59735:102 86.61588:125 86.62296:57 86.63599:76 86.64767:57 86.65917:76 86.67102:95 86.68220:76 86.69881:108 86.71143:95 86.71774:57 86.73631:76 86.75280:76 86.76448:76 86.77841:76 86.79253:38 86.80119:57 86.81361:76 86.82524:38 86.83953:76 86.84683:57 86.86101:102 86.88086:38 86.8903…	41.03903:5070 43.04179:260 44.04904:299 53.00148:73 69.06999:1514 86.09648:11169	285726	208	298815	182037	356376	153391	217297	302169	281382	292811	255761	198	259711	211188	268562	242610	263756	298515	206945	240043	164
78	7.18	87.0441	DIACETYL	[M+H]+	QSJXEFYPDANLFS-UHFFFAOYSA-N	null	Normalized unit: Intensity; Annotation method: MoNA-export-LC-MS-MS_Positive_Mode_2	0.91	21.86	87.04403:9525 87.06205:281 87.07540:31 88.04703:322 88.06352:46 88.07579:470 88.34000:31 89.04760:77 89.07212:31 89.10661:77 89.11564:31	41.03922:1184 45.03397:3473 69.03369:795 87.04443:810	5670	15	7267	6186	6017	5117	5931	3776	2708	3755	4831	18	3299	3567	4962	5142	2729	5134	5528	4565	25
79	8.018	87.0549	Unknown	[M+H]+	null	null	Normalized unit: Intensity	null	3.71	87.05491:1154 87.97381:71 88.03924:204 88.05813:71 88.07454:1006	41.03769:160 60.04538:160 80.97267:245 83.05947:112	515	10	630	527	616	311	446	292	407	381	330	16	453	298	249	262	307	192	210	434	8
83	8.905	88.0212	Unknown	[M+H]+	null	null	Normalized unit: Intensity	null	5.43	88.02144:3304 88.07551:474 88.93040:56 89.02492:151 89.07089:37 89.10865:75 90.01590:167	39.02387:150 42.03490:169 44.97961:202 56.04986:235 61.01088:163 77.03875:80 82.05295:339	669	15	37	38	24	20	21	284	124	310	477	20	177	115	1723	1821	538	1317	1437	524	24
84	1.29	88.0213	Unknown	[M+H]+	null	null	Normalized unit: Intensity	null	8.09	88.02161:5812 88.07497:546 90.01510:141	39.02405:1771 44.97973:198 51.02369:2310 65.03921:2341 72.99776:320 77.03870:3340	1199	0	1040	958	1659	1104	641	1555	1696	1073	1369	0	2292	906	1093	1529	1199	1425	945	1073	0
85	8.26	88.0393	w/o MS2: Vinyl Carbamate	[M+H]+	LVLANIHJQRZTPY-UHFFFAOYSA-N	null	Normalized unit: Intensity; Annotation method: MoNA-export-LC-MS-MS_Positive_Mode_2	0.67	5.67	88.03963:1362 88.07581:429 89.07449:58 89.10640:179	41.03964:173 56.04947:140 81.04493:379	672	22	1090	998	824	472	667	497	682	597	541	18	632	650	319	240	346	176	199	500	32
88	7.567	90.0552	L-Alanine	[M+H]+	QNAYBMKLOCPYGJ-REOHCLBHSA-N	C[C@@H](C(=O)O)N	Normalized unit: Intensity; Annotation method: BAF in house library_Positive HILIC_1	1.54	1752.03	90.05524:119859 90.36958:53 90.42455:35 90.52006:35 90.53409:35 90.62163:35 90.66976:53 90.69384:35 90.71124:53 90.72712:53 90.76163:53 90.77873:88 90.85909:35 90.91918:53 90.97978:53 91.05829:2096 91.14020:53 91.18468:35 91.22089:35 91.32689:53 91.33830:35 91.34434:35 91.44705:35 91.45913:35 91.52899:35 91.56728:35 91.63315:70 91.64339:53 91.66256:53 91.68424:35 91.70143:53 91.85241:53 91.98530:…	44.05020:8805 44.99781:296 56.04963:62 77.03811:18	66634	52	59898	55587	52252	42082	48625	64206	72349	52933	61576	53	75950	68870	55753	63300	52832	54200	56116	60874	47
98	8.451	93.0446	Unknown	[M+H]+	null	null	Normalized unit: Intensity	null	30.49	93.04473:8013 94.04813:257 95.06034:4804	39.02355:2861 42.03427:469 43.04184:358 56.05018:9652 57.05335:210 66.03402:2677 69.04595:291 83.06074:10141 93.04500:6435	1572	52	600	538	600	482	527	1651	1326	2370	1855	42	1755	1638	3870	2376	1596	2997	2603	1882	43
100	7.934	95.0599	2-Aminopyridine	[M+H]+	ICSNLGPSRYBMBD-UHFFFAOYSA-N	null	Normalized unit: Intensity; Annotation method: MoNA-export-LC-MS-MS_Positive_Mode_2	1.25	16.72	95.05992:2437	41.03886:807 54.03375:132 62.96312:222 80.97356:7 95.06040:974	771	53	383	267	264	312	365	413	468	456	541	40	388	518	830	1078	1101	1134	1053	564	50
101	8.453	95.0602	2-Aminopyridine	[M+H]+	ICSNLGPSRYBMBD-UHFFFAOYSA-N	null	Normalized unit: Intensity; Annotation method: MoNA-export-LC-MS-MS_Positive_Mode_2	0.97	34.51	95.06008:5113 96.06286:224	39.02339:2124 42.03405:908 43.04152:327 52.01873:92 56.04994:8314 57.05324:205 66.03418:1777 81.04461:2798 83.06088:9515 93.04484:5665 95.05939:1241	1729	65	623	638	692	409	491	1484	1384	2063	1872	53	1568	1774	2963	2351	1755	2959	3170	1939	55
118	2.062	100.075	N-Methyl-2-pyrrolidone	[M+H]+	SECXISVLQFMRJM-UHFFFAOYSA-N	null	Normalized unit: Intensity; Annotation method: MoNA-export-LC-MS-MS_Positive_Mode_2	1.01	79.52	100.07586:11304 100.10796:42 100.93800:83 101.06012:104 101.07849:737 101.09708:42 102.09168:104	44.01341:506 52.01858:87 55.05352:110 80.05003:485 100.07536:307	8207	69	414	408	517	744	389	6195	20228	2866	8600	57	11038	41084	11731	15231	6494	6740	6832	8755	37
119	3.714	100.112	Cyclohexylamine; LC-tDDA; CE40	[M+H]+	PAFZNILMFXTMIY-UHFFFAOYSA-N	null	Normalized unit: Intensity; Annotation method: MoNA-export-LC-MS-MS_Positive_Mode_2	1.25	6.35	100.11160:1521 100.93608:104 101.09466:52 101.10444:52 101.11667:123 102.09216:181	41.03842:178 55.05557:156 62.96311:86 80.97345:118	1201	102	1852	1222	1452	919	1129	1097	1018	1196	1340	196	1212	1183	1390	1195	1170	1400	1541	1329	246
121	7.715	102.055	1-AMINOCYCLOPROPANE-1-CARBOXYLIC ACID	[M+H]+	PAJPWUMXBYXFCZ-UHFFFAOYSA-N	null	Normalized unit: Intensity; Annotation method: MoNA-export-LC-MS-MS_Positive_Mode_2	1.29	5.95	102.05461:9611 102.09203:36 102.13251:24 102.32207:24 102.93269:48 103.05781:251 103.07182:60 103.19618:24 103.31819:24 103.57285:24 104.06452:48 104.10532:60 104.10910:24	39.02383:151 41.03882:137 56.05014:135 80.04974:118	3934	25	6194	4899	4601	3399	4413	1514	1363	1606	3523	20	1534	1485	3633	4325	1537	4132	3729	3231	15
122	7.975	102.055	1-AMINOCYCLOPROPANE-1-CARBOXYLIC ACID	[M+H]+	PAJPWUMXBYXFCZ-UHFFFAOYSA-N	null	Normalized unit: Intensity; Annotation method: MoNA-export-LC-MS-MS_Positive_Mode_2	1.46	16.29	102.05478:21152 103.05858:533 104.10743:490	42.03420:7 45.03366:4 56.04962:1152	5903	32	9560	9780	7332	5838	8283	5270	5557	5520	6262	32	5878	5445	4182	5744	6004	4436	5055	6947	31
127	6.491	103.054	w/o MS2: CYCLOSERINE	[M+H]+	DYDCUQKUCUHJBH-UWTATZPHSA-N	null	Normalized unit: Intensity; Annotation method: MoNA-export-LC-MS-MS_Positive_Mode_2	0.65	8.44	103.05369:1456 103.07323:106 103.09521:24 103.12587:24 103.14593:35 103.23857:24 103.29280:24 103.34236:35 103.37366:35 103.39559:24 103.61140:35 103.63438:35 103.64779:24 103.69569:24 103.72215:24 103.79725:24 103.81442:24 103.86666:35 103.94181:59 103.96179:35 103.99981:24 104.05723:248 104.10777:64 104.28716:24 104.31984:35 104.37108:24 104.40695:24 104.55983:24 104.64242:24 104.68193:24 104.7…	42.03423:295 51.02327:239 77.03809:393	443	22	689	624	656	405	728	375	393	329	389	15	337	332	453	421	235	374	235	481	23
129	7.176	104.071	4-Aminobutyric acid	[M+H]+	BTCSSZJGUNDROE-UHFFFAOYSA-N	O=C(O)CCCN	Normalized unit: Intensity; Annotation method: BAF in house library_Positive HILIC_1	1.37	597.44	104.07068:67993 104.32376:21 104.45218:21 104.48161:21 104.50027:21 104.65825:21 104.68109:21 104.70638:21 104.75237:21 104.85969:32 104.89660:32 104.94987:32 105.03289:52 105.07358:1795 105.16635:31 105.18691:31 105.26470:21 105.27911:21 105.30593:31 105.32904:31 105.41388:21 105.42686:31 105.43675:31 105.58582:32 105.60470:21 105.63709:21 105.75173:32 105.77900:21 105.79777:21 105.86351:21 105.…	41.03874:1568 43.01809:1598 45.03372:3782 51.02191:20 58.06483:176 69.03351:979 87.04424:523	39541	35	48165	43713	41711	36219	42804	23043	16681	25690	31407	29	20265	24848	33946	35572	16982	35002	38104	30055	26
131	7.896	104.107	CHOLINE	[M]+	OEYIOHPDSNJKLS-UHFFFAOYSA-N	null	Normalized unit: Intensity; Annotation method: MoNA-export-LC-MS-MS_Positive_Mode_2	1.28	21.37	104.10721:2560	45.03382:1072 58.06546:864 60.08149:951 80.97390:952 84.04491:110	2017	46	1271	1460	1978	1443	1059	1665	2086	1642	2144	62	1935	1708	1596	1465	1750	1578	1536	1705	60
132	5.357	104.107	CHOLINE	[M]+	OEYIOHPDSNJKLS-UHFFFAOYSA-N	null	Normalized unit: Intensity; Annotation method: MoNA-export-LC-MS-MS_Positive_Mode_2	1.55	4244.86	104.10748:591806 104.50193:73 104.53740:110 104.57731:73 104.59311:73 104.61025:110 104.61761:110 104.62744:73 104.64225:146 104.65840:183 104.67671:146 104.69511:146 104.71518:110 104.72745:146 104.73827:110 104.76534:183 104.79146:217 104.80792:183 104.83311:73 104.84533:73 104.86481:146 104.90789:73 104.93239:183 104.94677:183 104.96184:110 104.98343:73 105.01149:73 105.01898:110 105.03452:146…	43.01771:1252 44.05013:13195 45.03489:14521 46.03755:520 58.06572:22032 59.07272:2026 60.08144:25581 61.08402:681 71.07371:53 88.07440:182 104.10738:9544	439541	785	183844	189911	202836	175798	180318	450988	417015	474076	401004	910	463817	484959	637771	518657	297682	485004	485448	422274	703
136	2.167	106.032	Unknown	[M+H]+	null	null	Normalized unit: Intensity	null	4.28	106.03171:1212 107.08437:137 108.07872:137	42.03431:362 46.99483:106 72.99658:134 80.97347:163	156	0	721	95	95	397	262	0	0	14	107	0	0	0	0	0	18	0	0	101	0
137	7.99	106.05	L-Serine	[M+H]+	MTCFGRXMJLQNBG-REOHCLBHSA-N	O=C(O)C(N)CO	Normalized unit: Intensity; Annotation method: BAF in house library_Positive HILIC_1	1.34	29.95	106.04987:6436 107.05253:210 107.08330:84 108.05743:84	42.03404:632 53.03926:18 60.04468:339 81.04626:79	3784	111	3768	3455	3207	2328	2827	3216	2148	3249	3445	123	3055	2866	10124	2754	3216	3499	3415	3147	106
145	8.45	110.071	Unknown	[M+H]+	null	null	Normalized unit: Intensity	null	457.88	110.07161:262520 111.05520:2701 111.07439:8809 112.05967:171 112.08648:1321	39.02355:2861 42.03427:469 43.04184:358 56.05018:9652 57.05335:210 66.03402:2677 69.04595:291 83.06074:10141 93.04500:6435	68879	804	21153	18343	20048	16037	18200	56412	50718	71073	67420	767	65243	61082	140309	100856	57550	102012	101541	65137	898
146	8.895	110.071	Unknown	[M+H]+	null	null	Normalized unit: Intensity	null	47.93	110.07112:7370 111.05465:237 111.07399:591	39.02338:216 44.04963:233 54.03431:319 56.04962:237 61.01025:252 82.05217:28 88.02150:519	3652	52	575	494	451	358	417	2600	2202	3236	2960	36	2290	2257	7350	5327	3040	5552	5828	2866	34
147	9.267	110.071	Unknown	[M+H]+	null	null	Normalized unit: Intensity	null	14.78	110.07119:2010 111.05489:297 111.07533:134 111.09117:36 111.11530:36 111.70780:14 112.02642:14 112.05329:22 112.07357:29 112.08663:22	41.03855:109 56.05013:130 81.04565:154 93.04497:93	955	43	228	195	221	201	212	714	543	911	768	38	649	617	1815	1599	1275	1860	1738	756	40
151	8.24	111.053	w/o MS2: 1-Acetylimidazole	[M+H]+	VIHYIVKEECZGOU-UHFFFAOYSA-N	null	Normalized unit: Intensity; Annotation method: MoNA-export-LC-MS-MS_Positive_Mode_2	0.98	8.8	111.05470:1137 111.07215:82 111.11641:82 113.07272:82 113.10803:110	44.04910:15 51.02305:34 56.04953:1341 82.05293:48	857	28	44	21	30	28	42	765	794	1694	843	34	824	932	1254	1471	1766	1819	1764	752	31
158	2.033	112.112	Unknown	[M+H]+	null	null	Normalized unit: Intensity	null	22.35	112.11193:1187 113.05928:119 113.09746:48 113.11053:177 114.05309:48 114.09114:1597	53.03899:609 80.04962:3785 105.06824:80	296	24	404	431	494	356	518	512	401	463	491	20	558	518	483	480	316	410	557	515	6
161	4.508	113.034	Uracil	[M+H]+	ISAKRJDGNUQOIC-UHFFFAOYSA-N	null	Normalized unit: Intensity; Annotation method: MoNA-export-LC-MS-MS_Positive_Mode_2	0.91	4.43	113.03414:832 113.10610:85 114.09052:1710 115.12279:170	42.03406:147 53.03805:64 58.06513:80 67.02865:109 79.05429:102 81.07104:102 86.09536:147 113.01593:77	552	0	1057	786	748	551	601	545	404	500	688	0	429	448	772	855	927	649	719	715	0
162	2.604	113.034	w/o MS2: URACIL	[M+H]+	ISAKRJDGNUQOIC-UHFFFAOYSA-N	null	Normalized unit: Intensity; Annotation method: MoNA-export-LC-MS-MS_Positive_Mode_2	0.74	4.16	113.03402:1094 113.10627:133 114.03919:80 114.09140:1630 115.07515:53 115.09492:80 115.12258:201	42.03297:77 58.06562:105 77.03840:80 91.05419:112 105.06904:83	230	0	112	132	121	53	76	140	84	192	273	0	260	184	697	561	489	443	599	239	0
171	8.48	114.102	Unknown	[M+H]+	null	null	Normalized unit: Intensity	null	33.65	114.10199:1874 116.07054:10802	41.03910:393 43.05446:827	432	4	447	517	314	227	554	653	726	626	578	7	742	605	314	637	259	492	409	561	14
185	3.177	116.107	w/o MS2: Proline	[M+H]+	ONIBWKKTOPOVIA-UHFFFAOYSA-N	null	Normalized unit: Intensity; Annotation method: MoNA-export-LC-MS-MS_Positive_Mode_2	0.69	8.97	116.10666:3950 117.06662:142 117.09220:64 117.10925:467 118.08527:395 118.12112:156	45.03267:86 58.06520:279 116.10556:102	1514	124	3204	2710	3226	2308	2887	544	981	727	1641	199	636	549	1260	1154	1428	1097	1230	1452	220
200	3.902	119.036	w/o MS2: METHYLMALONIC ACID	[M+H]+	ZIYVHBGGAOATLY-UHFFFAOYSA-N	null	Normalized unit: Intensity; Annotation method: MoNA-export-LC-MS-MS_Positive_Mode_2	1.17	9.03	119.03567:1335 119.08745:122 120.09146:204 121.10008:204	55.02823:143 65.01263:355 77.01355:266 92.02414:1762 119.03523:6532	452	0	193	178	217	216	162	394	263	342	330	0	381	282	421	675	321	551	476	318	0
201	7.022	119.049	Unknown	[M+H]+	null	null	Normalized unit: Intensity	null	14.55	119.04868:2931 119.06705:118 119.08916:484 119.28006:31 119.38438:31 119.73230:46 119.82365:31 120.05206:200 120.06436:61 120.09109:133 120.10206:46 120.17749:31 120.67819:46 120.96164:31 121.06479:518 121.10128:213	39.02329:173 51.02319:273 55.05427:736 65.03921:759 72.08088:389 77.03877:1070 91.05446:4340 95.04956:251 107.04900:795 117.05706:213	257	6	105	117	80	75	96	113	106	40	248	9	103	74	691	1216	146	439	392	237	5
204	7.717	120.066	L-Homoserine	[M+H]+	UKAUYVFTDYCKQA-VKHMYHEASA-N	C(CO)[C@@H](C(=O)O)N	Normalized unit: Intensity; Annotation method: BAF in house library_Positive HILIC_1	1.3	767.87	120.06578:35958 120.35290:27 120.70444:27 120.72990:27 120.80861:27 121.06906:1010 121.10140:119 121.11031:27 121.12603:27 121.21936:41 121.33710:27 122.07025:170 122.10225:41	42.03406:30 56.04957:1381 74.05990:358 83.06101:37	43329	36	77224	62241	58249	37877	45692	16906	16580	18664	38576	89	16617	17861	40030	51018	18775	45756	43890	37269	98
205	6.482	120.081	Indoline	[M+H]+	LPAGFVYQRIESJQ-UHFFFAOYSA-N	null	Normalized unit: Intensity; Annotation method: MoNA-export-LC-MS-MS_Positive_Mode_2	0.93	84.85	120.08045:7512 120.14073:22 120.24972:22 120.26820:22 120.48854:22 120.52939:22 120.78161:32 120.90031:32 120.97539:22 121.04059:63 121.06573:32 121.08320:629 121.10094:209 121.17516:32 121.20935:32 121.22569:32 121.25050:22 121.29303:22 121.41757:22 121.44310:22 121.61512:32 121.65755:22 121.68853:22 121.88667:22 122.07071:22 122.08769:32 122.09864:32	42.03416:13 58.06452:231 77.03830:738 103.05409:743 120.07999:165	4170	126	7576	7261	6544	3928	6372	3378	3122	2884	4184	39	3195	3079	3996	4211	2057	2382	2458	4071	48
211	6.775	122.071	w/o MS2: Chlormequat	[M+H]+	JUZXDNPBRPUIOR-UHFFFAOYSA-N	null	Normalized unit: Intensity; Annotation method: MoNA-export-LC-MS-MS_Positive_Mode_2	0.67	53.2	122.07301:2023 122.10796:82 122.14104:41 122.16435:62 122.22856:62 122.32193:41 122.40271:41 122.43223:41 122.46176:41 122.54725:41 122.60789:41 122.67633:41 122.92434:82 122.95227:62 123.04370:41 123.07486:82 123.37418:41 123.99033:41 124.03725:41 124.08697:333	42.03452:801 58.06562:71342 58.55633:85 58.81584:100 58.90235:169 59.07297:15915 60.07583:354 74.05927:109 102.05393:89	732	15	2427	2114	2264	1500	1963	251	159	313	595	11	172	116	508	434	467	439	918	580	2
213	6.99	123.044	Nicotinamide	[M+H]+	DFPAKSUCGFBDDF-UHFFFAOYSA-N	null	Normalized unit: Intensity; Annotation method: MoNA-export-LC-MS-MS_Positive_Mode_2	1.43	7.26	123.05504:1236 123.07947:101 123.11964:28 123.63085:28 123.64379:19 124.05782:74 124.08695:320 124.11312:28 124.23590:28 124.53081:19 125.07146:53 125.09537:243 125.10566:51 125.13177:19	42.03617:108 78.03376:549 80.04915:762 83.06008:42 106.03042:100	1186	25	815	684	950	669	305	1294	1261	987	1150	12	1522	1249	2108	2297	834	1419	1273	1174	22
214	2.064	123.055	Nicotinamide	[M+H]+	DFPAKSUCGFBDDF-UHFFFAOYSA-N	O=C(N)C=1C=NC=CC1	Normalized unit: Intensity; Annotation method: BAF in house library_Positive HILIC_1	1.51	174.12	123.05559:43513 123.63228:42 124.05816:2413 124.08638:567 125.05941:209 125.07096:215 125.09208:83 125.10764:42	53.03874:996 78.03380:2307 80.04964:6274 96.04430:248 106.02863:280 123.05558:1867	23197	71	54919	51804	42602	35070	43886	24298	9833	23167	28108	92	17858	14987	27572	30050	17079	24945	25887	28199	78
227	7.344	127.031	Phloroglucinol	[M+H]+	QCDYQQDYXPDABM-UHFFFAOYSA-N	null	Normalized unit: Intensity; Annotation method: MoNA-export-LC-MS-MS_Positive_Mode_2	0.7	13.64	127.03135:1921 128.01960:41 128.07118:104 128.08794:41 128.94763:41 129.05315:163 129.10107:104	41.03893:154 58.06551:115 69.05801:333 81.93613:83 94.05376:147	654	5	68	98	36	51	44	130	136	131	228	4	116	152	374	409	693	545	373	203	0
228	7.407	127.049	4-IMIDAZOLEACETIC ACID	[M+H]+	PRJKNHOMHKJCEJ-UHFFFAOYSA-N	null	Normalized unit: Intensity; Annotation method: MoNA-export-LC-MS-MS_Positive_Mode_2	1.3	19.24	127.04968:1731 127.07385:24 127.11660:24 128.05301:154 128.07132:61 128.07988:24 128.20354:24 128.94881:24 129.05392:61 129.06592:36 129.10237:143 129.12668:24 129.13325:36	58.06475:121 81.04477:309	475	19	38	30	31	24	24	257	272	319	443	10	270	516	845	878	923	1230	1044	415	7
229	5.313	127.072	Melamine	[M+H]+	JDSHMPZPIAZGSV-UHFFFAOYSA-N	null	Normalized unit: Intensity; Annotation method: MoNA-export-LC-MS-MS_Positive_Mode_2	0.91	9.96	127.07230:632	42.03400:112 55.05392:109 77.03840:89 85.05008:83 93.06965:77	120	34	736	558	448	310	518	536	453	359	492	42	470	546	619	343	442	328	439	401	24
230	5.204	127.074	w/o MS2: Melamine	[M+H]+	JDSHMPZPIAZGSV-UHFFFAOYSA-N	null	Normalized unit: Intensity; Annotation method: MoNA-export-LC-MS-MS_Positive_Mode_2	0.66	15.97	127.07354:798	42.03384:137 55.93508:115 79.05474:157 105.06984:96	777	6	26	20	34	22	36	21	453	0	25	0	16	546	32	23	442	0	439	21	18
233	7.236	129.054	Unknown	[M+H]+	null	null	Normalized unit: Intensity	null	126.19	129.05380:21079 130.05678:3338	55.01695:176 69.03326:127 83.04810:77	11558	24	11014	9430	13844	8932	10650	10509	10033	11219	10584	28	11731	12742	7796	7942	8742	8446	8689	10404	28
236	7.636	129.066	3-Ureidoisobutyric acid [M+H-H2O]+; AIF; CE10; CorrDec	[M+H-H2O]+	PHENTZNALBMCQD-UHFFFAOYSA-N	null	Normalized unit: Intensity; Annotation method: MoNA-export-LC-MS-MS_Positive_Mode_2	0.99	16.83	129.06613:2097 129.10116:887 130.02560:50 130.03974:20 130.05384:40 130.06782:187 130.08508:30 130.09985:123 130.13413:30 130.15865:97 130.28168:20 131.06862:30 131.07969:58 131.10084:20 131.11415:20	58.06526:158 77.03863:14 83.05980:543 113.10633:18	1128	44	2480	1652	1346	797	1239	502	515	454	787	33	499	452	510	561	910	587	486	743	33
242	7.961	130.05	PYROGLUTAMATE	[M+H]+	ODHCTXKNWHHXJC-VKHMYHEASA-N	null	Normalized unit: Intensity; Annotation method: MoNA-export-LC-MS-MS_Positive_Mode_2	1.59	28.57	130.04963:65720 131.03398:745 131.05262:2989 132.05423:556	56.04956:893 84.04444:2611	36811	54	70341	63693	50397	41091	54257	24946	25448	28613	35657	80	28784	28144	18720	29109	34265	22589	23848	34980	109
243	3.495	130.085	L-beta-homoproline-HCl	[M+H]+	ADSALMJPJUKESW-YFKPBYRVSA-N	null	Normalized unit: Intensity; Annotation method: MoNA-export-LC-MS-MS_Positive_Mode_2	1.11	4	130.08588:1803 130.12130:168 130.15877:239 131.08864:69 131.10991:35 132.10397:35 132.13823:35	42.03416:166 70.06537:191 81.07048:115	696	63	209	247	315	191	172	674	935	1128	595	56	1223	877	1534	881	347	653	959	623	40
244	8.256	130.086	PIPECOLIC ACID	[M+H]+	HXEACLLIILLPRG-YFKPBYRVSA-N	null	Normalized unit: Intensity; Annotation method: MoNA-export-LC-MS-MS_Positive_Mode_2	0.91	3.06	130.08624:4026 130.10653:44 130.12214:537 130.16020:66 131.05196:66 131.08429:183 131.12518:66 131.97378:44 132.06476:66	43.01825:597 57.07117:33 70.02800:231 74.02340:1156 84.08098:28	1168	48	1194	1347	1969	1318	1634	780	878	917	1022	40	1063	927	1188	725	753	792	827	965	44
245	8.553	130.086	PIPECOLIC ACID	[M+H]+	HXEACLLIILLPRG-YFKPBYRVSA-N	null	Normalized unit: Intensity; Annotation method: MoNA-export-LC-MS-MS_Positive_Mode_2	1.59	12.55	130.08620:109685 130.69118:62 130.69795:62 131.08902:4911 131.11814:92 131.40936:62 131.59779:62 132.09098:452 132.13885:62	42.03428:102 56.04962:926 84.08052:6525 112.07330:25	44199	220	51465	43118	48927	42208	46989	41879	48500	35929	42344	190	43224	50639	28759	25526	14145	20068	20674	38887	178
246	5.461	130.097	w/o MS2: PIPECOLIC ACID	[M+H]+	HXEACLLIILLPRG-YFKPBYRVSA-N	null	Normalized unit: Intensity; Annotation method: MoNA-export-LC-MS-MS_Positive_Mode_2	0.89	8.86	130.09727:7908 130.13884:33 130.15892:141 131.10057:345 131.16130:22 131.95766:33 132.08010:44 132.10103:106 132.14018:55	70.06494:1816	2670	42	2606	2068	2459	1822	1961	4634	4713	3336	3175	58	5147	5973	2001	2016	1456	1909	2128	3268	43
247	3.76	130.123	Unknown	[M+H]+	null	null	Normalized unit: Intensity	null	9.39	130.12180:1197 130.15790:234 131.12595:136 131.16046:53 131.96083:53 132.13862:70	42.03314:134 78.03379:105 83.04906:83 93.04287:80 115.05806:105	441	23	73	56	100	92	68	256	199	404	357	31	379	228	1160	634	798	749	786	435	4
251	7.072	131.118	w/o MS2: N-ACETYLPUTRESCINE	[M+H]+	KLZGKIDSEJWEDW-UHFFFAOYSA-N	null	Normalized unit: Intensity; Annotation method: MoNA-export-LC-MS-MS_Positive_Mode_2	1.29	4.36	131.11725:2178 131.16309:30 131.64928:20 131.96610:20 132.00407:40 132.10408:30 132.12044:275 132.13741:69 132.14750:30 132.80798:20 133.06706:20 133.10089:30 133.12386:30 133.22182:20	72.08081:462 84.08089:60	1388	18	834	701	767	737	711	961	899	981	976	12	979	959	1752	1502	751	1250	1371	921	8
252	6.609	131.118	N-ACETYLPUTRESCINE	[M+H]+	KLZGKIDSEJWEDW-UHFFFAOYSA-N	null	Normalized unit: Intensity; Annotation method: MoNA-export-LC-MS-MS_Positive_Mode_2	1.51	7.94	131.11776:34293 131.15368:31 131.42039:47 131.66401:31 131.84214:47 131.86229:31 132.08090:47 132.10148:1608 132.11943:1707 132.44187:31 132.44753:31 132.65867:47 132.67794:31 132.99680:31 133.10350:143 133.12331:127	43.01826:280 55.05437:117 72.08072:1225 114.09035:191	4073	12	15000	9910	7722	6041	6609	2037	2403	1220	3652	26	2213	3091	1525	952	1256	972	1135	4103	13
254	1.472	132.046	Unknown	[M+H]+	null	null	Normalized unit: Intensity	null	6.07	132.04617:4436 133.06663:163 133.08353:122 133.10020:235 134.11785:163	41.03860:166 43.01766:170 65.03965:90 77.03841:260 91.05425:234 103.05347:112 108.05788:115 115.05368:142 123.08087:118 128.06073:152	260	0	338	398	217	258	308	269	283	299	242	0	262	297	320	339	1324	406	222	306	0
260	6.452	132.081	Skatole	[M+H]+	ZFRKQXVRDFCRJG-UHFFFAOYSA-N	null	Normalized unit: Intensity; Annotation method: MoNA-export-LC-MS-MS_Positive_Mode_2	0.89	5.84	132.08004:1313 132.10138:86 132.13814:70 132.17684:42 132.28428:28 132.45973:28 132.52519:28 132.63516:28 132.77267:28 132.90216:28 132.93414:42 133.02749:42 133.08290:283 133.09679:42 133.10561:42 133.22049:28 133.33074:28 133.38020:28 133.42927:42 133.67962:28 133.95743:28 133.97612:28 134.06870:42 134.08052:70 134.09122:93 134.10514:70 134.11795:70 134.16394:28	42.03452:53 58.06530:62 65.03834:538 77.03908:611 91.05421:3316 103.05345:558 105.07013:106 117.05683:1922	345	24	115	108	81	79	97	202	237	167	430	26	249	198	1261	657	165	594	626	346	29
261	6.565	132.101	L-Leucine	[M+H]+	ROHFNLRQFUQHCH-YFKPBYRVSA-N	CC(C)C[C@@H](C(=O)O)N	Normalized unit: Intensity; Annotation method: BAF in house library_Positive HILIC_1	1.31	48.46	132.10122:14978 133.10432:1165	44.04925:245 86.09501:105	6115	84	10619	7952	8393	5618	7225	4803	4889	3905	5344	173	4212	3964	6158	7694	9465	6042	6971	5888	185
262	6.687	132.102	L-Norleucine	[M+H]+	LRQKBLKVPFOOQJ-YFKPBYRVSA-N	null	Normalized unit: Intensity; Annotation method: MoNA-export-LC-MS-MS_Positive_Mode_2	1.22	67.77	132.10175:5405 132.12630:17 132.14053:57 132.27809:18 132.51159:18 132.66407:27 133.07283:27 133.10442:471 133.29358:18 133.53853:18 133.89905:18 134.02634:44 134.03103:18 134.08049:148 134.10608:56 134.11905:36	58.06546:131 86.09717:102	5226	144	6924	5388	6112	3719	5302	2884	3406	2400	4256	92	2696	2607	2555	3870	3905	3457	3228	3612	76
263	5.573	132.138	Unknown	[M+H]+	null	null	Normalized unit: Intensity	null	15.37	132.13798:3174 133.10539:26 133.14079:371 133.95801:39 134.07972:65 134.11673:39	42.03367:161 60.08033:121 81.07058:125	1136	51	295	243	416	333	314	654	512	957	960	63	736	646	2370	1683	2436	2014	2145	947	62
265	6.838	133.032	Unknown	[M+H]+	null	null	Normalized unit: Intensity	null	12.68	133.03144:7540 133.07336:33 133.93988:33 134.03383:534 134.08096:143 134.09840:33 134.12442:33 134.34571:33 134.39943:33 135.02647:462 135.08411:33 135.11633:66	42.03371:258 44.97901:99 58.06536:1369 70.06512:152 87.02878:86	1549	0	485	551	423	318	372	468	329	602	1097	0	476	429	3978	3156	1063	3322	3159	1209	0
266	8.019	133.061	L-Asparagine	[M+H]+	DCXYFEDJOCDNAF-REOHCLBHSA-N	O=C(O)C(N)CC(=O)N	Normalized unit: Intensity; Annotation method: BAF in house library_Positive HILIC_1	1.52	85.32	133.06062:22944 134.06367:1022 134.08054:1123 134.12301:57 134.41023:57 135.06373:162 135.08269:85 135.11486:142	43.01789:120 58.06601:42 74.02319:698 87.05507:54	13751	33	24282	22150	20254	13706	20949	10513	13269	10962	12528	27	13913	11399	7834	7954	10352	7128	7446	14186	31
271	8.594	133.097	L-Ornithine	[M+H]+	AHLPHDHHMVZTML-BYPYZUCNSA-N	O=C(O)C(N)CCCN	Normalized unit: Intensity; Annotation method: BAF in house library_Positive HILIC_1	1.41	182.71	133.09703:36070 133.30856:20 133.68307:41 133.69557:20 133.79338:20 133.86207:20 133.93845:20 134.04433:51 134.06444:20 134.08070:335 134.09971:1738 134.17504:20 135.05516:20 135.08512:30 135.10070:134 135.12734:30	42.03433:16 53.03954:30 58.06506:69 70.06555:7320 84.08086:8 116.07146:105	34010	360	34910	38949	33393	26648	37315	27773	30692	30333	33272	339	27180	33569	44875	35656	17610	32200	30998	31027	350
272	8.9	134.027	Thiazolidine-4-carboxylic acid	[M+H]+	DZLNHFMRPBPULJ-UHFFFAOYSA-N	null	Normalized unit: Intensity; Annotation method: MoNA-export-LC-MS-MS_Positive_Mode_2	1.14	12.46	134.02692:4232 134.05825:74 134.08075:426 134.09805:75 134.96456:37 135.03062:286 135.11730:75 136.02238:484 136.04014:74 136.08858:37	41.03856:109 58.06605:156 88.02293:249	910	5	42	53	35	21	29	480	209	492	870	8	283	139	2966	2442	875	2234	1798	870	15
273	8.259	134.045	L-Aspartic acid	[M+H]+	CKLJMWTZIZZHCS-REOHCLBHSA-N	O=C(O)CC(N)C(=O)O	Normalized unit: Intensity; Annotation method: BAF in house library_Positive HILIC_1	1.36	133.98	134.04471:42378 134.08057:1050 134.72937:57 135.04778:1989 135.08429:142 135.11342:85 136.02066:296 136.03187:57 136.05182:368	43.01773:473 58.06529:33 70.02969:256 74.02378:928	17365	81	32978	26105	23076	14278	19677	15535	17775	15427	15793	90	22315	17664	7149	4640	7117	5520	5145	15083	108
284	1.365	136.021	Benzothiazole	[M+H]+	IOJUPLGTWVMSFF-UHFFFAOYSA-N	null	Normalized unit: Intensity; Annotation method: MoNA-export-LC-MS-MS_Positive_Mode_2	1.4	7.17	136.02095:6941 137.00807:249 137.02518:498 137.09543:1746 137.13231:956 138.01481:498	53.03858:394 62.92932:48 65.03882:171 77.03882:1887 81.98616:344 104.06259:60 109.00994:1903 124.02084:64 136.02129:2356	1828	418	3146	2188	3295	1908	1945	3532	2750	2805	2774	458	3904	2030	2407	3533	2399	3970	2050	3846	374
286	9.069	136.061	ADENINE HYDROCHLORIDE	[M+H]+	GFFGJBXGBJISGV-UHFFFAOYSA-N	null	Normalized unit: Intensity; Annotation method: MoNA-export-LC-MS-MS_Positive_Mode_2	1.14	3.79	136.06133:5386 136.09544:14 136.27781:14 136.62601:21 136.66417:14 136.91794:14 136.97094:21 137.02750:21 137.06284:348 137.09469:35 137.10863:21 137.13165:249 137.63353:21 137.96863:28 138.02944:20 138.05422:2897 138.07170:143 138.08897:43 138.09741:21 138.10324:14 138.13523:35	43.01693:73 58.06540:166 77.03826:86 92.02374:174 119.03505:234	1213	127	2183	1768	1662	919	1711	1139	1015	1337	851	95	525	645	760	828	882	574	811	1128	115
287	2.44	136.061	Adenine	[M+H]+	GFFGJBXGBJISGV-UHFFFAOYSA-N	null	Normalized unit: Intensity; Annotation method: MoNA-export-LC-MS-MS_Positive_Mode_2	1.44	5.37	136.06141:3008 137.02465:45 137.06332:244 137.09582:169 137.13116:320 138.01692:45 138.05734:45 138.09220:112 138.12746:1765	42.03465:70 46.06528:296 67.02890:223 77.03887:4 92.02413:799 94.04003:411 109.05265:166 119.03572:3297	1383	191	989	994	1289	895	1175	1479	1068	1737	2048	94	1580	573	3014	2958	1031	2421	2950	1902	111
288	3.882	136.062	Adenine	[M+H]+	GFFGJBXGBJISGV-UHFFFAOYSA-N	null	Normalized unit: Intensity; Annotation method: MoNA-export-LC-MS-MS_Positive_Mode_2	1.45	67.3	136.06179:63167 136.68137:32 136.78154:32 136.81440:32 137.02523:48 137.06410:2807 137.10046:64 137.13185:211 137.32163:32 138.00793:32 138.06622:123 138.09221:65 138.10144:32 138.12732:81	40.01857:99 55.02896:140 80.05006:122 82.04085:199 92.02456:1794 94.03977:605 105.06933:7 109.05113:447 119.03518:6526	26983	81	16586	16002	16998	13239	14875	28154	18622	31534	27850	122	21225	22147	39668	48050	30806	42179	47748	27651	125
289	7.02	136.076	2-PHENYLACETAMIDE	[M+H]+	LSBDFXRDZJMBSC-UHFFFAOYSA-N	null	Normalized unit: Intensity; Annotation method: MoNA-export-LC-MS-MS_Positive_Mode_2	1.28	11.85	136.07553:46047 136.10889:30 136.12362:31 136.35475:31 136.66405:46 136.74159:31 136.79214:31 136.92193:31 137.01315:31 137.05970:479 137.07847:2964 137.09778:75 137.11690:46 137.13122:180 137.16865:46 137.18515:46 137.37046:46 137.39891:31 137.72505:31 137.85694:31 137.94599:31 138.05498:123 138.08078:214 138.09017:61 138.13676:46	39.02329:173 51.02319:273 55.05427:736 65.03921:759 72.08088:389 77.03877:1070 91.05446:4340 95.04956:251 107.04900:795 117.05706:213	4573	33	2025	1780	1259	978	1303	1577	1520	1006	4164	34	1417	970	13844	20352	2482	7303	7230	4533	21
291	6.157	137.045	Allopurinol	[M+H]+	OFCNXPDARWKPPY-UHFFFAOYSA-N	null	Normalized unit: Intensity; Annotation method: MoNA-export-LC-MS-MS_Positive_Mode_2	1.4	26.08	137.04528:6523 137.09610:75 137.13264:346 137.15276:75 137.16514:50 137.18758:125 137.20623:75 137.22429:125 137.24054:50 137.30992:50 137.32839:50 137.34435:75 137.37953:75 137.39105:75 137.41032:50 137.41999:50 137.42761:50 137.44572:75 137.45724:50 137.52394:75 137.54425:100 137.56182:50 137.59678:50 137.62508:50 137.63344:75 137.69436:75 137.71072:75 137.74966:75 137.79334:50 137.80983:50 137…	59.07276:80 94.03938:134 110.03410:228 137.04551:177	3574	58	3855	4950	5215	4656	5458	1702	1392	1022	3272	122	1222	1455	3007	3462	1735	3147	3154	2714	79
292	4.32	137.045	HYPOXANTHINE	[M+H]+	FDGQSTZJBFJUBT-UHFFFAOYSA-N	null	Normalized unit: Intensity; Annotation method: MoNA-export-LC-MS-MS_Positive_Mode_2	1.42	92.57	137.04535:23648 137.10545:33 137.13248:161 137.62862:33 138.01821:33 138.04833:1013 138.09044:104 138.13459:55 138.29470:22 139.05005:194 139.07494:86 139.08997:54 139.11612:861 139.14774:44	55.02907:235 67.02832:59 82.04038:380 94.04032:383 110.03396:816 119.03486:663	7204	46	28838	22602	21418	16839	20756	3030	2766	2309	11539	28	2903	3706	4549	7105	4325	7416	7713	11862	37
293	6.857	137.068	w/o MS2: PHENYLACETIC ACID	[M+Na]+	WLJVXDMOQOGPHL-UHFFFAOYSA-N	null	Normalized unit: Intensity; Annotation method: MoNA-export-LC-MS-MS_Positive_Mode_2	0.81	7.73	137.06770:1484 137.13122:182 138.07321:150 138.13834:90 139.02443:204 139.07701:60 139.11119:410	42.03369:115 70.06517:344 91.05372:83	605	47	939	633	492	536	799	408	414	554	391	49	259	418	473	654	447	405	457	472	33
298	7.117	138.052	w/o MS2: Trigonelline	[M+Na]+	WWNNZCOKKKDOPX-UHFFFAOYSA-N	C[N+]1=CC=CC(=C1)C(=O)[O-]	Normalized unit: Intensity; Annotation method: BAF in house library_Positive HILIC_1	0.66	30.02	138.05230:15893 139.05582:930 139.09172:57 139.11098:510 139.25976:38 139.43549:38 139.82132:38 140.06691:380 140.11560:76 140.13120:38	41.03907:470 43.05467:852 53.03841:119 70.06563:48448 70.56787:64 70.64754:73 70.87770:73 71.06831:1075 71.25706:64 71.41906:64 72.07095:83 77.03780:102 116.06937:275	6927	53	1069	1130	1105	799	986	7667	7289	9774	6135	51	8574	7227	11165	8473	4193	9116	7642	6697	60
299	8.945	138.054	Methyl-picolinic acid; LC-tDDA; CE30	[M+H]+	NMMIHXMBOZYNET-UHFFFAOYSA-N	null	Normalized unit: Intensity; Annotation method: MoNA-export-LC-MS-MS_Positive_Mode_2	1.01	12.41	138.05469:16709 138.09280:16 138.10188:24 138.13607:32 138.87947:24 139.00132:32 139.01356:16 139.02744:64 139.05743:966 139.07632:53 139.11106:712 139.13743:24 139.98639:16 140.06676:172 140.11453:67 140.15010:16	58.06490:146 68.05010:109 78.03544:108 96.04362:205	942	42	10274	8813	7610	5500	8394	553	637	346	1129	26	435	374	385	396	579	365	331	976	31
300	2.773	138.091	Tyramine	[M+H]+	DZGWFCGJZKJUFP-UHFFFAOYSA-N	null	Normalized unit: Intensity; Annotation method: MoNA-export-LC-MS-MS_Positive_Mode_2	1.26	6.33	138.09073:1180 138.12746:180 139.05008:166 139.07552:148 139.09364:171 139.11762:723 140.11485:130 140.12764:51 140.14359:159	62.92806:96 77.03900:96 91.05472:112 103.05444:102	1451	137	1162	903	898	850	827	1371	1210	1108	1400	254	919	1878	2995	2238	1041	1891	2070	1464	122
301	7.929	138.102	w/o MS2: Hydroxyphenethylamine	[M+H]+	DZGWFCGJZKJUFP-UHFFFAOYSA-N	null	Normalized unit: Intensity; Annotation method: MoNA-export-LC-MS-MS_Positive_Mode_2	0.77	7.93	138.10187:5475 139.11057:650 140.11829:1758	41.03817:137 56.04925:153 68.05050:112 77.03882:112 80.97452:115 84.04427:430 95.05995:950 107.05923:77 122.07022:167	1902	59	302	330	246	475	291	1206	1203	1741	1661	71	1437	1910	2807	2502	2001	2946	2476	1907	40
308	7.613	139.097	Unknown	[M+H]+	null	null	Normalized unit: Intensity	null	3.87	139.09762:3187 139.48796:39 140.06708:116 140.10058:358 140.11934:26 140.14376:39 140.55221:26 141.06536:77 141.08910:39 141.10224:39 141.12574:39 141.13884:39	59.93157:77 81.04458:160	710	7	1346	1441	1518	1092	1091	364	317	430	661	15	399	316	292	449	535	377	457	563	14
317	4.975	140.081	w/o MS2: NIACINAMIDE	[M+H]+	DFPAKSUCGFBDDF-UHFFFAOYSA-N	null	Normalized unit: Intensity; Annotation method: MoNA-export-LC-MS-MS_Positive_Mode_2	1	4.24	140.08096:4173 140.10458:45 140.11270:61 140.12402:100 141.05185:30 141.06454:76 141.08433:324 141.10105:30 141.12653:61 141.13888:226 141.95886:248 142.05884:129 142.08879:46 142.12100:61 142.14141:61	55.01710:73	82	43	3148	2298	1869	1387	1483	531	85	808	1336	53	622	630	965	1531	271	1524	1377	1344	36
318	4.834	140.081	w/o MS2: NIACINAMIDE	[M+H]+	DFPAKSUCGFBDDF-UHFFFAOYSA-N	null	Normalized unit: Intensity; Annotation method: MoNA-export-LC-MS-MS_Positive_Mode_2	0.86	3.26	140.08120:1893 140.12277:93 141.06430:86 141.08355:208 141.13855:371 142.06045:1315 142.08275:43 142.09710:43 142.12444:72 142.13145:57	42.03417:73 55.05381:83 77.03881:123 80.97452:123 105.03202:77	1508	41	80	75	34	74	26	52	388	59	57	36	40	44	36	74	1750	58	70	78	36
325	4.628	141.101	Unknown	[M+H]+	null	null	Normalized unit: Intensity	null	12.1	141.10159:3880 141.12545:61 141.13731:230 141.95816:232 142.10634:284 142.12093:50 142.14207:38 142.95655:38 143.08021:108 143.10759:98 143.11705:38 143.15419:63	45.03338:86 58.06400:102 77.03776:102 95.06050:96 123.09147:102	1135	35	3246	2170	2572	1869	2054	584	570	563	1323	48	577	391	796	914	1259	664	837	1303	24
328	8.394	142.048	w/o MS2: Butenolide	[M+H]+	HUSDLVGPEKVWAL-UHFFFAOYSA-N	null	Normalized unit: Intensity; Annotation method: MoNA-export-LC-MS-MS_Positive_Mode_2	0.66	3.47	142.04837:1140 142.09468:50 142.12125:76 143.05401:76 143.07958:76 143.10628:101 143.11803:50 144.06663:337	43.01899:67 68.04838:121	217	7	540	470	376	277	413	53	36	64	131	5	56	32	56	46	91	49	44	172	7
332	8.013	142.097	HISTIDINOL	[M+H]+	ZQISRDCJNBUVMM-YFKPBYRVSA-N	null	Normalized unit: Intensity; Annotation method: MoNA-export-LC-MS-MS_Positive_Mode_2	0.9	9.62	142.09659:5247 143.08874:57 143.10009:440 144.06613:144 144.10624:86	41.03842:487 56.04949:346 70.06476:154 81.04395:220 84.04446:1718 95.05945:231	758	41	2821	2064	1952	1456	1670	88	97	20	777	41	77	42	18	67	41	15	26	693	31
340	6.776	144.047	4-Methyl-5-thiazoleethanol	[M+H]+	BKAWJIRCKVUVED-UHFFFAOYSA-N	null	Normalized unit: Intensity; Annotation method: MoNA-export-LC-MS-MS_Positive_Mode_2	1.32	5.13	144.04735:3884 144.10146:671 144.13689:26 144.64882:26 144.68702:44 144.97625:26 144.98702:18 145.04972:233 145.07665:26 145.10326:310 145.13180:81 145.14855:18 145.17055:35 145.39333:26 145.42701:18 145.62108:26 145.68286:18 145.69557:18 146.04323:543 146.07507:26 146.09590:34 146.11687:3743	70.99394:144 80.04828:117 86.01855:68 113.02889:1488	665	4	2327	2107	2136	1549	1918	239	151	324	582	5	231	98	489	525	405	439	579	431	7
347	6.452	144.081	2-Naphthylamine	[M+H]+	JBIJLHTVPXGSAM-UHFFFAOYSA-N	null	Normalized unit: Intensity; Annotation method: MoNA-export-LC-MS-MS_Positive_Mode_2	1.29	5.02	144.08060:4748 144.09965:163 144.12229:31 144.15516:31 144.17034:31 144.24370:31 144.26394:31 144.33902:31 144.41479:46 144.44702:31 144.85493:31 144.94791:31 144.98088:31 145.04430:31 145.08327:573 145.12143:31 145.13010:61 145.17060:46 145.47951:46 145.54877:31 145.61480:61 146.05967:3733 146.09317:46 146.11806:124	65.03874:155 77.03854:423 91.05441:4633 103.05361:342 115.05435:4638 117.05751:3078 128.04967:625 132.08060:708 143.07271:2076 144.07959:2039	612	21	206	215	143	122	118	422	593	347	685	16	497	346	2038	1182	253	1086	1070	707	19
349	8.258	144.112	Homoproline methyl ester	[M+H]+	null	null	Normalized unit: Intensity; Annotation method: MoNA-export-LC-MS-MS_Positive_Mode_2	0.62	5.83	144.11220:1254 144.98124:54 146.07568:54	56.04941:99 70.06522:90 83.06105:464 93.04485:135	503	25	790	602	704	593	686	294	363	268	354	26	240	278	274	280	334	367	252	523	29
353	6.531	145.108	w/o MS2: 4-guanidinobutanamide	[M+H]+	YHVFECVVGNXFKO-UHFFFAOYSA-N	null	Normalized unit: Intensity; Annotation method: MoNA-export-LC-MS-MS_Positive_Mode_2	1.07	10.28	145.10808:1538 145.17368:23 146.11082:121 146.15507:23 147.06908:23 147.11239:35 147.18662:23	44.01295:90 86.05983:147	718	43	312	181	177	136	192	919	1338	570	484	46	946	1013	532	360	197	243	310	564	29
354	6.38	145.133	w/o MS2: 1,3-Dipropan-2-ylurea	[M+H]+	BGRWYRAHAFMIBJ-UHFFFAOYSA-N	null	Normalized unit: Intensity; Annotation method: MoNA-export-LC-MS-MS_Positive_Mode_2	0.67	23.8	145.13331:1690 145.16963:63 145.20518:31 145.46190:47 145.74214:31 145.82982:47 146.03814:31 146.07983:79 146.09404:63 146.12171:63 146.13634:178 146.18923:31 146.74474:47 146.75310:31 147.01323:47 147.03692:31 147.07780:31 147.11186:31	86.09670:112	762	34	485	332	453	455	469	673	939	714	621	45	822	793	533	641	750	654	557	496	47
356	6.448	146.06	3-Formylindole	[M+H]+	OLNJUISKUQQNIM-UHFFFAOYSA-N	null	Normalized unit: Intensity; Annotation method: MoNA-export-LC-MS-MS_Positive_Mode_2	1.28	18.76	146.05928:1078 146.08936:830 146.11566:87 146.30541:41 146.49085:55 146.90261:28 146.92000:28 146.93921:28 146.97837:28 147.04951:106 147.06423:237 147.07968:28 147.08968:41 147.11545:28 147.18274:28 147.27476:28 147.37533:28 147.66425:41 147.68150:28 147.74295:28 147.83614:55 147.92783:28 148.05620:41 148.08507:41 148.09307:41 148.09893:55 148.12767:41	65.03719:52 91.05388:1213 103.05233:66 117.05663:882 128.04849:138 143.07259:532	581	6	204	183	209	118	109	375	636	300	639	12	469	359	2038	979	262	1120	1039	578	4
357	1.789	146.063	3-Formylindole	[M+H]+	OLNJUISKUQQNIM-UHFFFAOYSA-N	null	Normalized unit: Intensity; Annotation method: MoNA-export-LC-MS-MS_Positive_Mode_2	1.02	12.13	146.06302:1344 146.98055:106 147.06544:242 147.07810:106 148.09720:71	45.03383:99 62.92854:102 91.05337:109	200	17	761	411	252	369	385	71	55	46	156	0	61	77	24	62	53	95	85	148	11
359	2.341	146.081	4-Acetamidobutyric acid; AIF; CE10; CorrDec	[M+H]+	UZTFMUBKZQVKLK-UHFFFAOYSA-N	null	Normalized unit: Intensity; Annotation method: MoNA-export-LC-MS-MS_Positive_Mode_2	1.25	13.43	146.08079:1004 146.98179:114 147.08569:142 147.11228:85 148.02362:544	43.01926:102 55.05393:86 72.04234:102 86.05939:192 105.03226:99	22	74	865	858	1134	1042	1020	682	894	624	619	66	1119	1309	147	172	162	246	599	677	52
360	7.238	146.082	4-Acetamidobutyric acid	[M+H]+	UZTFMUBKZQVKLK-UHFFFAOYSA-N	null	Normalized unit: Intensity; Annotation method: MoNA-export-LC-MS-MS_Positive_Mode_2	1.03	11.1	146.08001:1049 146.61701:233 147.06441:34249 148.06789:2540	43.01800:1297 55.05449:53 69.03322:157	554	37	558	546	575	490	405	365	475	544	601	24	533	664	450	498	494	526	473	560	30
361	6.618	146.092	w/o MS2: 4-GUANIDINO-BUTANOATE	[M+H]+	TUHVEAJXIMEOSA-UHFFFAOYSA-N	null	Normalized unit: Intensity; Annotation method: MoNA-export-LC-MS-MS_Positive_Mode_2	1.35	70.55	146.09206:13654 146.13534:27 146.16251:27 147.09542:560 147.11985:27 147.42164:27 147.67667:27 147.95001:41 148.09776:55 148.13782:27 148.14893:27	43.01883:118 45.03311:112	4808	74	1557	1353	1936	1601	1389	4852	3114	4923	4643	62	4270	5360	8954	9311	4188	7724	7655	5038	41
364	2.897	146.117	ACETYLCHOLINE	[M]+	OIPILFWXSMYKGL-UHFFFAOYSA-N	null	Normalized unit: Intensity; Annotation method: MoNA-export-LC-MS-MS_Positive_Mode_2	0.89	41.36	146.11669:2942 146.15544:163 147.12067:163 148.12072:109	43.01850:57 67.00732:240 87.04394:166 95.01483:1446 112.04206:525 122.02611:7823 140.04942:4499	1939	15	44	6	114	84	100	3410	3957	2794	1805	6	4352	3634	3156	2036	782	2424	1881	1998	0
368	7.022	147.044	Coumarin	[M+H]+	ZYGHJZDHTFUPRJ-UHFFFAOYSA-N	null	Normalized unit: Intensity; Annotation method: MoNA-export-LC-MS-MS_Positive_Mode_2	1.31	22.01	147.04395:4333 147.06830:33 147.11618:44 147.25563:22 148.04676:429 148.05917:387 148.09559:98 148.13012:22 148.90307:22 149.02336:109 149.04527:72 149.05864:299 149.08059:33 149.10793:22 149.13022:22	65.03816:102 91.05346:259	649	6	238	276	262	132	211	244	215	178	575	8	282	126	1691	2332	327	975	871	557	6
373	8.234	147.075	L-Glutamine	[M+H]+	ZDXPYRJPNDTMRX-VKHMYHEASA-N	C(CC(=O)N)[C@@H](C(=O)O)N	Normalized unit: Intensity; Annotation method: BAF in house library_Positive HILIC_1	1.36	16.84	147.07532:2121 147.11177:328 147.61238:70 148.05966:7335 148.09400:185 149.02174:172 149.03976:70 149.06172:766 149.09275:404	41.03892:60 56.04925:115 70.06525:19 84.04401:635 110.07145:74	935	27	2341	2176	1943	1426	1678	400	603	280	754	38	337	184	170	213	922	215	246	740	26
374	7.92	147.076	L-Glutamine	[M+H]+	ZDXPYRJPNDTMRX-VKHMYHEASA-N	C(CC(=O)N)[C@@H](C(=O)O)N	Normalized unit: Intensity; Annotation method: BAF in house library_Positive HILIC_1	1.46	440.82	147.07580:19199 148.05998:1727 148.07874:1388 149.06149:417	41.03845:3954 56.04952:7990 84.04418:46770 95.05988:1389 102.05460:1260	31486	76	99000	84049	68157	50847	70983	11879	16731	11021	32629	50	15182	10706	4986	10866	28914	10074	7997	27408	49
375	8.553	147.113	L-Lysine	[M+H]+	KDXKERNSBIXSRK-YFKPBYRVSA-N	C(CCN)C[C@@H](C(=O)O)N	Normalized unit: Intensity; Annotation method: BAF in house library_Positive HILIC_1	1.54	1908.45	147.11300:521135 147.57113:69 147.66828:103 147.70177:103 147.72818:103 147.75001:103 147.76402:172 147.78035:172 147.81946:69 147.84422:69 147.87752:69 147.88970:138 147.94608:138 147.96472:138 147.97924:103 148.01645:138 148.03126:69 148.05745:172 148.06781:103 148.09351:132 148.11518:22931 148.14625:99 148.19021:138 148.30221:69 148.31675:103 148.32530:69 148.37026:69 148.41303:69 148.44297:10…	42.03400:475 56.04995:3920 67.05394:1230 84.08120:54004 84.71253:66 85.08323:3119 86.08930:140	209320	560	243944	216864	241272	206456	230484	220341	223750	190979	198182	663	239211	263391	146390	135203	69745	97902	107501	198572	641
378	6.999	148.06	w/o MS2: N-ACETYLSERINE	[M+H]+	JJIHLJJYMXLCOY-BYPYZUCNSA-N	null	Normalized unit: Intensity; Annotation method: MoNA-export-LC-MS-MS_Positive_Mode_2	1.36	6.11	148.05952:1426 148.09439:49 148.12217:20 148.13239:29 148.15511:29 148.60884:20 148.69751:20 149.02246:164 149.05942:272 149.08039:29 149.13490:29 149.32276:20 149.39656:20 149.79592:20 149.94977:29 149.97044:20 150.02443:29 150.06233:49 150.07782:49 150.11073:117 150.13301:20	60.04422:90	300	14	98	47	57	112	68	676	775	553	376	22	740	796	442	290	110	258	277	402	8
379	8.232	148.06	L-Glutamic acid	[M+H]+	WHUUTDBJXJRKMK-VKHMYHEASA-N	O=C(O)CCC(N)C(=O)O	Normalized unit: Intensity; Annotation method: BAF in house library_Positive HILIC_1	1.4	26.34	148.05966:7335 148.09400:185 149.02174:172 149.03976:70 149.06172:766 149.09275:404 150.05488:1093 150.10974:47	41.03892:60 56.04925:115 70.06525:19 84.04401:635 110.07145:74	3504	22	5647	5492	5375	3779	4180	2337	2349	2496	3360	27	2761	2369	1938	2735	3973	2460	2510	2969	37
380	7.976	148.061	L-Glutamic acid	[M+H]+	WHUUTDBJXJRKMK-VKHMYHEASA-N	O=C(O)CCC(N)C(=O)O	Normalized unit: Intensity; Annotation method: BAF in house library_Positive HILIC_1	1.56	3075.49	148.05996:703328 148.60600:217 148.67555:145 148.69781:145 148.74075:217 148.81342:145 148.92308:145 148.97211:217 149.02667:144 149.06242:24832 149.09429:213 149.11982:217 149.25609:217 149.40590:145 149.53505:145 149.62570:145 149.69098:145 149.78568:217 149.80784:145 149.83241:217 149.87266:217 149.99267:145 150.06377:4701 150.10344:217	41.03875:4598 56.04984:10704 84.04436:56317 85.04763:1850 86.04787:142 102.05447:1425	346777	294	513729	452560	387568	290506	394023	262819	297657	286248	301779	386	269592	274544	209901	296666	328076	249402	241685	318850	396
381	7.78	148.096	w/o MS2: Mevalonic Acid Lactone	[M+H]+	JYVXNLLUYHCIIH-UHFFFAOYSA-N	null	Normalized unit: Intensity; Annotation method: MoNA-export-LC-MS-MS_Positive_Mode_2	0.67	15.33	148.09635:1567 149.02521:113 149.05976:282 149.09795:138 150.05865:40 150.07347:60 150.10223:60 150.11110:60	56.04952:169 83.05886:77 98.05941:612	1033	69	841	855	1140	733	937	930	1118	767	1022	67	1061	1683	1002	1048	936	788	1082	1062	90
395	3.002	150.059	w/o MS2: METHIONINE	[M+H]+	FFEARJCKVFRZRR-BYPYZUCNSA-N	null	Normalized unit: Intensity; Annotation method: MoNA-export-LC-MS-MS_Positive_Mode_2	0.72	3.32	150.05864:2316 150.08634:56 150.11053:95 151.04037:57 151.06037:150 151.07393:57 151.08193:38 151.09992:76 151.11847:57 152.05261:302 152.07873:38 152.12251:38	58.06551:115 69.02358:64 77.03888:96 94.01834:96 98.06008:195 123.02418:254	94	106	103	107	92	87	130	1005	137	1070	1044	74	1089	1575	1567	1242	106	875	1045	806	75
396	6.131	150.076	3-METHYLADENINE	[M+H]+	FSASIHFSFGAIJM-UHFFFAOYSA-N	null	Normalized unit: Intensity; Annotation method: MoNA-export-LC-MS-MS_Positive_Mode_2	1.04	4.46	150.07309:5192 150.09262:112 150.10739:56 150.13234:84 150.18397:56 150.19860:56 150.20462:56 150.22528:56 150.23905:56 150.25885:56 150.27830:141 150.33527:84 150.38885:84 150.42236:113 150.44999:84 150.51115:84 150.52789:113 150.54303:56 150.56715:56 150.59550:113 150.60937:56 150.62264:113 150.66626:56 150.67883:84 150.69077:56 150.70755:113 150.72000:84 150.75692:84 150.77564:141 150.79902:11…	41.03863:102 43.01773:102 52.49835:51 65.03766:102 77.04111:102 79.05660:51 100.94108:51 108.04011:51 119.03371:51 125.62685:51 143.07441:51 150.07748:154	927	165	515	455	512	571	642	947	1074	1766	832	94	1066	1332	890	1092	598	833	1413	767	127
407	1.392	152.016	2-Hydroxybenzothiazole	[M+H]+	YEDUAINPPJYDJZ-UHFFFAOYSA-N	null	Normalized unit: Intensity; Annotation method: MoNA-export-LC-MS-MS_Positive_Mode_2	1.01	2.74	152.01580:2000 152.06109:341 152.07318:341 152.08035:204 152.11132:204 153.01962:136 153.05295:341 153.06698:340 153.09127:518 153.12657:1510	43.01822:176 51.02292:102 65.03945:102 79.05619:175 91.05416:305 94.99342:115 97.06466:102 105.06919:184 109.00929:96 115.05398:204 124.02001:102 128.06105:194 141.06989:154 152.01649:176	644	0	707	625	373	576	540	601	765	714	622	0	830	524	709	749	669	466	654	603	0
410	6.254	152.058	w/o MS2: 6-N-Hydroxylaminopurine	[M+H]+	CBCQWVQNMGNYEO-UHFFFAOYSA-N	null	Normalized unit: Intensity; Annotation method: MoNA-export-LC-MS-MS_Positive_Mode_2	0.99	2.44	152.05636:1984 152.08028:53 152.11415:36 152.12822:53 152.13969:35 152.15181:53 152.15979:71 152.23584:36 152.28373:53 152.30720:53 152.32749:53 152.38867:53 152.42043:53 152.52188:36 152.54790:36 152.56177:36 152.58319:53 152.60840:53 152.72386:53 152.75163:53 152.78649:36 152.80038:36 152.84552:71 152.88198:53 152.90627:53 152.93321:36 153.02428:89 153.05912:1113 153.07641:71 153.09458:71 153.1…	84.04437:83	557	87	948	984	838	761	701	674	424	521	734	60	616	438	745	723	664	987	659	892	101
412	7.56	152.071	Acetaminophen / paracetamol	[M+H]+	RZVAJINKPMORJF-UHFFFAOYSA-N	null	Normalized unit: Intensity; Annotation method: MoNA-export-LC-MS-MS_Positive_Mode_2	1.07	3.42	152.07161:1151 152.13830:33 152.93182:33 153.07491:82 153.12697:1260 153.66526:50 154.07253:50 154.13156:113	70.06570:77 84.04383:106 110.07218:93	896	33	449	476	586	414	543	1198	1050	1006	708	35	1252	722	876	728	830	589	770	661	25
416	5.153	153.04	XANTHINE	[M+H]+	LRFVTYWOQMYALW-UHFFFAOYSA-N	null	Normalized unit: Intensity; Annotation method: MoNA-export-LC-MS-MS_Positive_Mode_2	1.13	7.2	153.04007:1838 153.07405:24 153.10075:36 153.12632:1485 154.04311:60 154.09016:36 154.10189:36 154.12971:261 154.14410:24 155.04635:60 155.08075:1062 155.10628:66 155.12559:24 155.14187:83	55.01918:89 77.04054:86 110.03479:141	519	4	1116	778	687	347	576	742	770	1051	972	0	1078	1227	1340	1253	589	1331	1368	1031	0
427	7.934	154.133	Unknown	[M+H]+	null	null	Normalized unit: Intensity	null	34.47	154.13315:23684 155.08340:308 155.13666:2152	41.03877:214 44.05030:26 68.04959:1254 95.06050:7534	7167	242	3902	4409	3566	3199	3193	3989	3080	5531	6843	203	4025	4652	8960	12347	12485	13585	13671	6874	351
430	8.018	155.042	L-Asparagine [M+Na]+	[M+Na]+	DCXYFEDJOCDNAF-REOHCLBHSA-N	O=C(O)C(N)CC(=O)N	Normalized unit: Intensity; Annotation method: BAF in house library_Positive HILIC_1	1.02	9.01	155.04218:4217 155.08715:218 155.13056:59 155.14034:88 156.04607:219 156.07592:774 156.13932:147 157.06014:5763 157.14240:59	56.04990:189 70.06498:125 84.04464:733 93.04501:177	2072	70	3445	3768	2899	3134	3183	1475	1370	1622	1941	63	1901	1665	1132	1148	1809	1149	1077	1786	77
439	6.774	156.042	Unknown	[M+H]+	null	null	Normalized unit: Intensity	null	22.62	156.04183:104918 156.09488:28 156.23127:28 156.37036:19 156.38880:19 156.40724:19 156.50044:28 156.52128:28 156.54190:19 156.54699:28 156.56938:47 156.59075:28 156.60753:19 156.64934:28 156.67793:28 156.70489:19 156.71591:28 156.74024:19 156.76398:19 156.79893:38 156.81095:19 156.82904:19 156.84524:38 156.85761:28 156.88510:38 156.92046:28 156.94865:19 156.96713:19 156.97906:28 157.04441:4116 157…	45.03402:53 91.05182:27 113.02859:629	42917	419	13707	12543	11434	10259	10047	28450	31920	27921	30065	614	33247	33255	15921	23240	28206	20084	20345	27007	465
441	8.448	156.077	L-Histidine	[M+H]+	HNDVDQJCIGZPNO-YFKPBYRVSA-N	O=C(O)C(N)CC1=CN=CN1	Normalized unit: Intensity; Annotation method: BAF in house library_Positive HILIC_1	1.6	1160.83	156.07710:760529 156.25653:39 156.26981:29 156.29097:51 156.30783:50 156.32219:49 156.35669:49 156.38189:19 156.40661:19 156.42563:49 156.44021:49 156.47740:29 156.48889:39 156.50460:39 156.51677:19 156.54802:29 156.55633:39 156.60892:224 156.63659:29 156.64482:29 156.65699:19 156.67074:49 156.69997:162 156.72932:147 156.76478:342 156.79746:180 156.82225:197 156.85378:205 156.88435:186 156.92083:…	41.03846:183 56.04994:1785 68.04889:428 81.04437:2445 82.05249:4722 83.06048:14965 93.04469:9415 95.05997:2114 110.07127:24938 111.07424:1890	408270	4315	122158	114134	116427	101304	110406	326919	327086	472674	402576	4184	375195	401869	857924	607938	348539	600051	595196	392714	5490
442	8.89	156.077	L-Histidine	[M+H]+	HNDVDQJCIGZPNO-YFKPBYRVSA-N	O=C(O)C(N)CC1=CN=CN1	Normalized unit: Intensity; Annotation method: BAF in house library_Positive HILIC_1	1.35	22.79	156.07676:42281 156.13862:75 156.60344:37 156.70011:37 156.88388:37 157.06024:3656 157.07827:3406 157.12690:75 157.16888:75 157.75053:37 158.06374:186 158.08904:328 158.11873:56 158.15389:143 158.16412:37	56.05046:214 83.06083:801 93.04444:343 110.07146:1037	25505	101	3464	3128	2577	1929	2530	16441	13630	19312	18867	98	14194	13765	46228	35003	18761	34346	34395	19318	159
453	8.007	157.06	Unknown	[M+H]+	null	null	Normalized unit: Intensity	null	28.74	157.06011:10686 157.08290:78 158.06471:600 158.11634:80 158.15237:199 159.07614:841	41.03902:3267 56.04986:8306 84.04458:40640 85.04740:1886 102.05433:1399	3425	30	150	148	175	82	163	4552	4262	6687	4759	33	3979	6837	5639	6546	4424	4564	4790	4534	26
454	8.236	157.061	Unknown	[M+H]+	null	null	Normalized unit: Intensity	null	60.92	157.06016:31118 158.06329:2056 158.09143:307 158.11836:195 158.15184:135 159.07419:522	43.01821:54 56.04931:125 82.05272:1811 93.04463:144 111.05496:1698	11450	30	300	177	238	258	211	8768	9388	12409	9843	33	9676	10246	16796	19946	24359	20570	20730	8848	30
455	9.069	157.061	Unknown	[M+H]+	null	null	Normalized unit: Intensity	null	22.47	157.06079:6216 157.09954:28 157.10666:21 157.11921:29 157.13720:40 157.16841:46 157.26513:14 157.69868:14 157.72878:22 157.78462:14 157.79884:14 157.96214:22 158.02120:14 158.06345:342 158.07828:119 158.10115:29 158.11651:22 158.12417:14 158.15341:303 158.18404:14 158.96026:39 158.97457:14 158.98431:14 159.06576:328 159.07719:68 159.09324:14 159.11230:50 159.13930:14 159.15784:29	55.01783:89 68.98267:80 81.04332:157 83.05964:360	3041	84	91	56	72	71	61	1975	2228	2714	1963	46	2391	2358	3953	4776	5054	4890	5162	2039	58
457	7.715	157.097	Unknown	[M+H-H2O]+	null	null	Normalized unit: Intensity	null	12.24	157.09660:4738 157.11996:88 157.13734:39 157.15213:26 157.16841:168 157.59765:26 157.88906:26 158.01349:26 158.08075:9701 158.15238:70 158.17116:39 158.83367:26 158.96447:52 159.06118:26 159.08359:655 159.13810:39 159.20025:26	55.01748:352 70.06538:252 98.06042:563	667	20	2347	1960	1719	1210	1589	191	149	150	692	20	144	206	171	257	133	261	196	551	30
459	8.489	157.108	Unknown	[M+H-H2O]+	null	null	Normalized unit: Intensity	null	7.59	157.10687:1544 158.09217:14122 159.09708:1185	56.04994:5 70.06534:2771 83.06021:460 93.04467:191 95.06072:619 110.07128:24 112.08644:1075 116.07093:223	862	25	833	593	760	421	517	1323	1106	1060	758	26	953	1412	835	717	789	821	524	910	17
462	6.774	158.04	w/o MS2: ADENINE	[M+H]+	GFFGJBXGBJISGV-UHFFFAOYSA-N	null	Normalized unit: Intensity; Annotation method: MoNA-export-LC-MS-MS_Positive_Mode_2	0.72	10.43	158.03946:1589 158.12113:38 158.15190:142 158.18994:38 158.56441:25 158.57502:25 158.95862:169 159.04199:63 159.08055:38 159.15394:51 160.04154:63 160.09956:25 160.12888:25	38.96329:479 45.03467:21 85.00957:61 113.02869:1408 126.03732:592	2348	45	859	855	716	618	599	1558	1800	1718	1685	40	1873	1784	1142	1594	1623	1336	1228	1689	44
463	7.716	158.081	N-ACETYLPROLINE	[M+H]+	GNMSLDIYJOSUSW-LURJTMIESA-N	null	Normalized unit: Intensity; Annotation method: MoNA-export-LC-MS-MS_Positive_Mode_2	1.11	10.57	158.08075:7313 158.11959:36 158.15308:106 158.17287:24 158.95984:61 159.08351:651 159.10487:61 159.11413:36 159.36746:36 160.08639:109 160.11391:36	43.01810:109 55.01698:147 70.06548:189	1168	23	4759	3848	3148	2203	3017	331	363	344	1382	14	329	337	372	506	310	368	398	1335	40
464	8.487	158.091	N-Tigloylglycine	[M+H]+	WRUSVQOKJIDBLP-HWKANZROSA-N	null	Normalized unit: Intensity; Annotation method: MoNA-export-LC-MS-MS_Positive_Mode_2	0.92	26.91	158.09149:11963 158.10874:458 159.09607:984 160.09673:346	70.06524:1146 83.06077:839 93.04484:234	8775	115	5823	5915	5684	5079	6809	10925	11889	9890	7710	165	11220	12212	8230	7984	6736	6888	6283	8649	170
467	8.099	158.129	w/o MS2: Pipecolic acid ethyl ester	[M+H]+	SZIKRGHFZTYTIT-UHFFFAOYSA-N	null	Normalized unit: Intensity; Annotation method: MoNA-export-LC-MS-MS_Positive_Mode_2	0.55	3.8	158.12714:1504 158.15274:165 158.18301:29 158.96046:43 159.07506:309 159.11254:57 159.13113:57 159.15999:167 160.08048:43 160.09194:29 160.14958:43	46.06507:219 71.04896:153 84.04474:171 111.05372:120	826	24	1314	1039	1158	958	1083	513	555	619	654	23	633	505	493	691	739	620	742	705	23
473	4.321	159.027	w/o MS2: Hypoxanthine	[M+Na]+	FDGQSTZJBFJUBT-UHFFFAOYSA-N	null	Normalized unit: Intensity; Annotation method: MoNA-export-LC-MS-MS_Positive_Mode_2	0.96	9.23	159.02643:1476 159.06162:26 159.08556:39 159.10059:39 159.11104:39 159.15633:2388 159.96708:26 160.03161:94 160.07371:39 160.12875:39 160.15920:139 161.08281:26 161.09863:65	58.06434:313 85.06409:141	1144	7	2054	1516	1468	1312	1251	303	355	196	830	4	238	317	386	504	402	571	512	779	0
476	8.036	159.077	w/o MS2: L-Citrulline	[M+H]+	RHGKLRLOHDJJDR-BYPYZUCNSA-N	null	Normalized unit: Intensity; Annotation method: MoNA-export-LC-MS-MS_Positive_Mode_2	0.9	15.78	159.07565:2983 159.11139:57 160.07952:208 160.11390:76 160.89112:57 161.05586:95 161.09577:76 161.16438:114	56.05008:115 84.04438:302	2918	204	7729	6074	4895	3466	4841	1489	1878	1298	2394	201	1820	2054	3000	1917	1574	1596	1571	2734	197
477	6.448	159.092	1-Benzylimidazole	[M+H]+	KKKDZZRICRFGSD-UHFFFAOYSA-N	null	Normalized unit: Intensity; Annotation method: MoNA-export-LC-MS-MS_Positive_Mode_2	1.21	6.37	159.09160:1368 159.10876:216 159.11978:25 159.13602:25 159.26980:25 159.32692:50 159.54464:25 159.97232:37 160.05846:37 160.07541:172 160.09469:173 160.69886:25 160.73803:25 160.87694:25 160.89654:25 160.94642:25 161.05868:25 161.07383:25 161.09698:62 161.12650:37 161.16272:50	91.05442:744 116.05882:174 130.06407:148	1081	23	337	394	220	188	367	650	746	640	1055	37	729	638	3447	1886	368	2054	2455	1132	19
480	7.116	160.034	Chloridazone-methyl-desphenyl	[M+H]+	XNSGCNYTNLWRKM-UHFFFAOYSA-N	null	Normalized unit: Intensity; Annotation method: MoNA-export-LC-MS-MS_Positive_Mode_2	0.94	525.51	160.03422:75519 160.81864:48 160.84407:48 161.03751:3605 161.13489:72 161.21030:72 162.03912:352 162.07440:163 162.11121:72	38.96230:154 39.02212:102 41.03867:51 43.01694:51 65.03733:102 69.06993:51 70.06612:102 72.93834:51 77.03660:51 81.06730:51 91.05926:51 94.72793:51 95.08845:51 105.04047:51 116.06486:51 140.07196:51 160.03436:102	44775	21	7173	7060	6491	4490	6622	53144	47958	56667	44235	28	53462	51112	73494	53990	32775	53065	54870	45052	29
485	3.39	160.107	Pargyline	[M+H]+	DPWPWRLQFGFJFI-UHFFFAOYSA-N	null	Normalized unit: Intensity; Annotation method: MoNA-export-LC-MS-MS_Positive_Mode_2	1.04	9.32	160.10716:905 161.05685:54 161.09520:127 161.10959:91 161.13022:36 162.05586:36 162.07501:1326 162.11129:72	43.01771:90 72.04376:96 77.03838:93 91.05477:125	778	28	960	670	775	628	650	700	750	522	705	6	614	429	799	871	1091	547	663	699	43
486	2.479	160.133	w/o MS2: 2-Aminocaprylic acid; AIF; CE30; CorrDec	[M+H]+	AKVBCGQVQXPRLD-UHFFFAOYSA-N	null	Normalized unit: Intensity; Annotation method: MoNA-export-LC-MS-MS_Positive_Mode_2	0.92	6.54	160.13233:1014 160.16938:971 161.08352:77 161.09769:58 161.13629:185 161.17161:38 162.07547:1186 162.14413:58	55.05476:86 70.06475:83 91.05426:77 105.03325:77	1451	10	43	18	20	11	8	1226	1138	1648	1405	12	1463	1185	4982	2990	794	2953	3594	1397	14
488	2.604	161.079	3-Methyladipic acid	[M+H]+	SYEOWUNSTUDKGM-UHFFFAOYSA-N	null	Normalized unit: Intensity; Annotation method: MoNA-export-LC-MS-MS_Positive_Mode_2	0.84	14.93	161.07923:995 161.17182:52 162.07526:1785 162.10650:77 163.03849:52 163.07491:524 163.13209:129 163.14520:52	55.01790:77 77.03895:86 94.06464:96	605	23	42	10	35	10	31	15	419	33	13	16	21	36	8	19	389	25	44	28	15
490	6.24	161.091	w/o MS2: Daminozide	[M+H]+	NOQGZXFMHARMLW-UHFFFAOYSA-N	null	Normalized unit: Intensity; Annotation method: MoNA-export-LC-MS-MS_Positive_Mode_2	0.73	15.48	161.09187:2395 161.11153:58 161.13004:39 161.16259:58 161.18352:39 161.20245:58 161.23256:39 161.25574:39 161.32602:58 161.35474:39 161.39398:39 161.42661:39 161.50567:58 161.53050:58 161.57423:39 161.60905:39 161.63136:58 161.68315:39 161.73852:58 161.75363:78 161.77078:58 161.78674:58 161.80817:39 161.84658:39 161.92125:39 161.96184:39 161.98455:58 161.99978:39 162.02651:58 162.03513:58 162.075…	72.04460:102 84.04367:102 95.05963:157 132.07770:64	528	102	1206	631	864	514	584	390	572	599	894	99	328	476	393	504	679	300	324	1116	102
491	7.536	161.092	D-Alanyl-D-alanine	[M+H]+	DEFJQIDDEAULHB-QWWZWVQMSA-N	O=C(O)C(NC(=O)C(N)C)C	Normalized unit: Intensity; Annotation method: BAF in house library_Positive HILIC_1	1	12.52	161.09179:2266 161.16328:121 162.06098:45 162.07577:717 162.09629:209 162.11165:508 162.14894:30 162.60080:30 162.89015:30 163.04323:45 163.07523:340 163.09562:60 163.10531:45 163.11428:78 163.13435:76	44.04915:90 80.04895:122 124.07413:77	831	88	862	864	961	642	858	810	696	739	695	66	671	831	1213	994	779	761	975	824	63
493	8.337	161.128	N6-Methyllysine	[M+H]+	PQNASZJZHFPQLE-LURJTMIESA-N	CNCCCC[C@@H](C(=O)O)N	Normalized unit: Intensity; Annotation method: BAF in house library_Positive HILIC_1	1.37	77.51	161.12819:17227 161.16549:47 161.63454:48 162.07608:1214 162.11104:124 162.13093:1017 162.20248:24 162.77982:24 163.07479:322 163.11604:48 163.13311:165 163.14986:24	56.04857:93 67.05505:90 70.06493:93 84.08079:489 98.09788:90	5868	26	4566	3418	4892	3988	3480	4242	2776	6176	4976	31	4009	3133	9257	8012	8221	7308	7123	4827	30
499	7.054	162.05	w/o MS2: 1H-indole-3-carboxylic acid	[M+H]+	KMAKOBLIOCQGJP-UHFFFAOYSA-N	null	Normalized unit: Intensity; Annotation method: MoNA-export-LC-MS-MS_Positive_Mode_2	1.14	39.54	162.04983:22919 162.11809:39 162.14835:26 162.74620:26 162.90498:39 163.05275:1017 163.07551:239 163.11885:39 163.13270:64 163.31733:26 163.89395:26 164.05419:107 164.08009:51 164.10655:39 164.12901:97	91.05394:73	11949	41	19851	14922	14323	11490	14459	5949	6150	5442	10904	34	6526	5713	9654	9405	8404	9495	11122	11610	26
521	7.236	164.092	BICINE	[M+H]+	FSVCELGFZIQNCK-UHFFFAOYSA-N	null	Normalized unit: Intensity; Annotation method: MoNA-export-LC-MS-MS_Positive_Mode_2	0.77	20.05	164.09173:4764 164.11809:347 164.57228:521 165.07537:103242 166.07915:8488	43.01844:85 45.03385:122 57.03433:371 69.03329:575	1834	108	2125	1944	2844	2035	2258	2107	1395	2095	2108	33	2096	2385	1846	1568	1794	1566	1695	2244	36
528	7.019	165.054	trans-4-Coumaric acid	[M+H]+	NGSWKAQJJWESNS-ZZXKWVIFSA-N	null	Normalized unit: Intensity; Annotation method: MoNA-export-LC-MS-MS_Positive_Mode_2	1.53	44.6	165.05395:13967 165.08910:57 165.11337:41 165.12994:31 165.30742:20 165.55759:20 165.58198:20 166.05677:1028 166.09224:41 166.13088:20 166.14989:20 166.17128:31 166.29111:20 166.43834:20 166.55018:20 166.69611:20 166.80129:20 166.81962:31 166.86996:41 166.90015:20 166.91285:20 167.05902:137 167.07883:41 167.10452:577 167.15356:341	91.05445:168	5642	12	2545	2207	1618	1262	1548	1857	1796	1066	5264	24	1888	1167	17574	25394	3172	9197	9075	5278	19
537	7.874	166.053	w/o MS2: Methioninesulfoxide	[M+H]+	QEFRNWWLZKMPFJ-YGVKFDHGSA-N	null	Normalized unit: Intensity; Annotation method: MoNA-export-LC-MS-MS_Positive_Mode_2	1.02	6.33	166.05355:1662 167.05583:127 167.10219:51 167.14667:51 168.04767:102 168.07888:51 168.12084:76	56.05071:92 71.07378:77	713	37	1041	1508	770	991	736	281	504	661	542	40	468	348	722	774	547	963	878	731	32
538	4.91	166.072	7-MeG	[M+H]+	FZWGECJQACGGTI-UHFFFAOYSA-N	null	Normalized unit: Intensity; Annotation method: MoNA-export-LC-MS-MS_Positive_Mode_2	1.37	5.02	166.07170:1248 166.09594:113 167.07515:97 167.09071:85 167.10675:103 167.15361:402 168.08018:35 168.09259:24 168.10246:24 168.11063:59 168.12239:59 168.13883:69 168.15934:35	124.04916:64 149.04617:90	470	15	780	626	671	391	617	645	484	530	618	4	641	586	872	853	961	630	762	683	11
539	6.482	166.086	L-Phenylalanine	[M+H]+	COLNVLDHVKWLRT-QMMMGPOBSA-N	C1=CC=C(C=C1)C[C@@H](C(=O)O)N	Normalized unit: Intensity; Annotation method: BAF in house library_Positive HILIC_1	1.5	109.26	166.08607:56357 166.21304:24 166.30449:24 166.56357:24 166.58023:59 166.63345:35 166.69500:24 166.72039:24 166.74084:35 166.75303:24 166.76259:35 166.85217:47 166.90084:35 166.91719:24 167.01156:24 167.08871:4568 167.13338:24 167.15219:83 167.16562:35 167.18674:47 167.22306:24 167.31388:24 167.35203:24 167.44560:24 167.50649:35 167.60193:24 167.66102:24 167.72171:35 167.78288:24 167.90569:24 167.…	53.03814:44 58.06477:143 77.03812:297 93.06795:388 103.05394:1507 110.07022:138 120.08065:2842	15842	232	26886	24516	23670	15759	22634	11463	12422	10776	16134	238	12407	11254	15072	15398	6706	9289	9679	14849	145
544	4.556	167.092	w/o MS2: L-Phenylalanine	[M+H]+	COLNVLDHVKWLRT-QMMMGPOBSA-N	null	Normalized unit: Intensity; Annotation method: MoNA-export-LC-MS-MS_Positive_Mode_2	0.66	17.61	167.09186:1501 167.13931:41 167.15461:156 167.99313:41 168.09482:271 168.12103:99 168.14668:27 168.15724:41 169.09117:68 169.12117:55 169.16844:164	81.04440:96	107	56	6168	5233	4207	3515	4719	1404	158	1600	2444	35	1162	1286	1691	2162	369	1987	1706	2497	27
545	4.345	167.092	w/o MS2: L-Phenylalanine	[M+H]+	COLNVLDHVKWLRT-QMMMGPOBSA-N	null	Normalized unit: Intensity; Annotation method: MoNA-export-LC-MS-MS_Positive_Mode_2	0.66	10.1	167.09191:3329 167.15171:56 168.06329:28 168.09527:220 168.12422:56 169.08527:56 169.09719:56 169.12197:56 169.13329:42	54.03511:73 81.04412:205	2599	19	32	18	42	34	30	42	694	43	19	17	42	12	6	53	1420	20	8	30	46
556	8.236	168.076	w/o MS2: PYRIDOXAL	[M+H]+	RADKZDMFGJYCBB-UHFFFAOYSA-N	null	Normalized unit: Intensity; Annotation method: MoNA-export-LC-MS-MS_Positive_Mode_2	0.66	26.76	168.07617:10116 169.07904:1293 169.12447:51 169.61269:77 170.05870:102 170.09175:4566 170.12681:51 170.15378:579	43.05432:42 70.06522:339 82.05211:30 84.08078:3699 85.08312:364 95.06037:837 130.08995:113	4657	36	3290	2402	3137	3805	2610	2329	5361	2100	4814	41	3315	2301	4164	4628	3081	5077	3546	4372	35
559	2.008	168.174	Mecamylamine hydrochloride	[M+H]+	IMYZQPCYWPFTAG-UHFFFAOYSA-N	null	Normalized unit: Intensity; Annotation method: MoNA-export-LC-MS-MS_Positive_Mode_2	0.93	24.2	168.17422:6890 169.08455:197 169.17725:818 170.07998:118 170.11764:118 170.15372:967 170.18977:158	67.05618:96 95.08521:215 112.11221:177	2424	92	3294	3026	2870	2146	3012	3031	2751	3182	2913	205	3711	2994	3384	3272	2107	2675	3225	3140	147
560	7.934	169.058	w/o MS2: Glutamine (D)	[M+H]+	ZDXPYRJPNDTMRX-GSVOUGTGSA-N	null	Normalized unit: Intensity; Annotation method: MoNA-export-LC-MS-MS_Positive_Mode_2	0.99	25.33	169.05674:5909 170.15377:457	70.06385:99	929	24	4169	3596	2288	2971	3133	577	474	440	1387	33	427	589	0	676	1089	491	121	978	50
562	8.556	169.094	w/o MS2: N-Methylanthranilic Acid	[M+Na]+	WVMBPWMAQDVZCM-UHFFFAOYSA-N	null	Normalized unit: Intensity; Annotation method: MoNA-export-LC-MS-MS_Positive_Mode_2	0.95	8.43	169.09370:1385 170.09502:272 170.15294:379 171.07759:92 171.13456:92 171.14814:353	43.02919:112 60.05560:263 70.06522:3545 88.02256:83	855	78	898	688	856	867	698	781	1141	904	897	78	1012	1058	624	702	296	513	531	681	70
563	7.552	169.098	w/o MS2: PYRIDOXAMINE	[M+NH4]+	NHZMQXZHNVQTQA-UHFFFAOYSA-N	null	Normalized unit: Intensity; Annotation method: MoNA-export-LC-MS-MS_Positive_Mode_2	1.18	10.59	169.09646:1003 169.16995:29 170.05515:128 170.09885:152 170.12690:44 170.15396:529 171.07593:59 171.10088:44 171.14824:310 171.17029:58 171.18434:73	77.03714:106	1110	45	744	772	586	551	640	1676	1320	1141	992	40	1627	1145	1405	1048	1136	857	1036	1019	30
568	7.978	170.041	w/o MS2: N-(2-Furoyl)glycine	[M+H]+	KSPQDMRTZZYQLM-UHFFFAOYSA-N	null	Normalized unit: Intensity; Annotation method: MoNA-export-LC-MS-MS_Positive_Mode_2	0.65	4.9	170.04193:1374 170.06160:134 170.15272:606 171.07796:201 171.14891:647 172.07251:134 172.10749:764	71.04953:106 84.04529:80	621	13	732	634	643	837	557	474	531	805	539	22	494	618	422	503	648	608	434	645	12
571	6.51	170.092	w/o MS2: Diphenylamine	[M+H]+	DMBHHRLKUKUOEG-UHFFFAOYSA-N	null	Normalized unit: Intensity; Annotation method: MoNA-export-LC-MS-MS_Positive_Mode_2	1.19	20.31	170.09206:7463 170.12507:34 170.15312:316 170.24989:23 170.89643:23 171.09534:607 171.12003:57 171.14924:429 171.33182:23 171.57180:23 171.70887:23 172.07312:34 172.10743:1000 172.15329:71 172.16766:58	45.03392:73 93.04456:162	3119	95	2460	1996	2017	1667	1998	3408	2932	3413	3201	146	2770	2950	5639	4448	2994	4662	3803	3367	108
572	8.144	170.092	alpha-Methylhistidine	[M+H]+	HRRYYCWYCMJNGA-UHFFFAOYSA-N	null	Normalized unit: Intensity; Annotation method: MoNA-export-LC-MS-MS_Positive_Mode_2	1.36	66.2	170.09173:9675 170.15402:262 170.48705:22 171.07588:276 171.09390:903 171.12484:32 171.14873:388 171.18324:21 172.07368:53 172.10709:584 172.11949:536 172.14722:43 172.16808:43	72.04498:69 83.06021:176 95.08592:31 97.07456:61 124.08577:590	10063	103	6007	5395	6134	4471	5484	8853	8221	9644	7944	89	7525	9254	21773	18262	9456	16285	17607	7813	119
577	2.2	170.189	Unknown	[M+H]+	null	null	Normalized unit: Intensity	null	8.18	170.19034:1061 171.06417:167 171.07608:111 171.14974:394 171.19311:167 172.10723:223 172.13002:167 172.16584:167	45.03296:163 77.03769:102 98.09636:86	511	49	528	596	592	495	748	990	769	879	806	102	857	978	1170	921	485	603	907	833	42
598	8.156	173.02	Glycerol 3-phosphate	[M+H]+	AWUCVROLDVIAJX-GSVOUGTGSA-N	O=P(O)(O)OCC(O)CO	Normalized unit: Intensity; Annotation method: BAF in house library_Positive HILIC_1	1.55	9.81	173.02011:1934 173.06272:49 173.07934:142 173.09159:73 174.02399:73 174.08433:97 174.15847:73 175.08794:49 175.11855:262	80.97197:128 98.98312:139	1969	3	1421	1339	1340	940	1210	3621	3967	2142	2078	3	3956	3528	1356	1009	1132	1273	1094	2215	3
601	7.631	173.092	Glycyl-proline; LC-tDDA; CE30	[M+H]+	KZNQNBZMBZJQJO-YFKPBYRVSA-N	null	Normalized unit: Intensity; Annotation method: MoNA-export-LC-MS-MS_Positive_Mode_2	1.45	7.66	173.09162:3539 173.18482:31 174.05640:31 174.09461:394 174.11551:31 174.14984:87 175.10772:604 175.14597:46	70.06536:256	1948	20	815	717	658	446	576	1666	1645	1485	1494	0	1507	1265	3247	2338	933	1834	1948	1467	59
602	7.84	173.092	Glycyl-proline; LC-tDDA; CE20	[M+H]+	KZNQNBZMBZJQJO-YFKPBYRVSA-N	null	Normalized unit: Intensity; Annotation method: MoNA-export-LC-MS-MS_Positive_Mode_2	1.35	10.68	173.09111:1684 173.12908:63 173.16371:57 174.07544:1328 174.09496:328 174.10907:45 174.12083:23 174.15320:34 174.48562:23 175.05538:34 175.08341:45 175.11592:362 175.15023:45 175.17639:23	45.03455:102 70.06463:147 95.01329:70 116.06938:86	2110	142	1264	1008	1174	825	1028	2437	2425	2938	1959	121	2362	2869	2931	2379	1541	2125	2069	1918	166
606	7.839	174.075	Unknown	[M+H]+	null	null	Normalized unit: Intensity	null	4.72	174.07544:3355 174.10664:40 174.12767:27 174.15037:40 174.79175:27 175.07674:344 175.09498:54 175.11592:215 175.15491:40 175.56712:40 175.59850:27 176.10222:6690 176.13196:53	71.04881:144 105.03289:77	1026	66	597	420	497	314	523	1346	1254	991	1015	37	1263	1411	1220	1305	1456	1360	1071	957	36
608	6.827	174.112	w/o MS2: N-ACETYLLEUCINE	[M+H]+	WXNXCEHXYPACJF-ZETCQYMHSA-N	null	Normalized unit: Intensity; Annotation method: MoNA-export-LC-MS-MS_Positive_Mode_2	0.88	3.6	174.11176:1419 175.08701:84 175.11420:140 175.13022:56 176.08903:112 176.11570:56 176.13807:191	45.03330:67 72.04295:77	511	66	68	75	74	58	60	180	158	262	274	56	192	175	1651	752	317	828	946	322	22
619	4.319	175.001	w/o MS2: Hypoxanthine	[M+K]+	FDGQSTZJBFJUBT-UHFFFAOYSA-N	null	Normalized unit: Intensity; Annotation method: MoNA-export-LC-MS-MS_Positive_Mode_2	0.77	185.96	175.00070:1034 175.08347:55 175.09719:136 175.11442:128 175.13167:55 175.15125:41 176.00488:78 176.09340:41 176.10790:28 177.00028:79 177.05339:191 177.06132:122	43.02009:77 77.03868:105 105.03291:64 116.07069:64	272	4	885	597	609	524	429	108	95	62	321	5	90	86	126	179	117	232	242	428	0
620	6.627	175.057	Shikimic acid	[M+H]+	JXOHGGNKMLTUBP-HSUXUTPPSA-N	null	Normalized unit: Intensity; Annotation method: MoNA-export-LC-MS-MS_Positive_Mode_2	1.1	22.93	175.05656:2953 175.10492:62 175.11744:62 175.15508:191 175.63841:25 175.95961:25 176.06170:226 176.09204:94 176.11416:25 176.13890:253 176.40513:25 176.75224:25 177.05998:169 177.07539:25 177.09242:37 177.12231:37 177.14121:37	77.03753:89 105.03422:90 122.09314:86	1730	5	1279	1368	1459	880	1152	986	1149	1392	1224	6	1131	1343	1739	1904	1091	1415	1489	1368	15
622	7.729	175.118	L-Arginine	[M+H]+	ODKSFYDXXFIFQN-BYPYZUCNSA-N	null	Normalized unit: Intensity; Annotation method: MoNA-export-LC-MS-MS_Positive_Mode_2	1.25	35.5	175.11862:3016 175.15249:87 175.57489:17 176.10276:181 176.12064:233 177.05637:64 177.06776:142 177.08572:26 177.10304:57 177.11242:26 177.12552:65 177.13746:17 177.16030:255	70.06585:181 105.03141:73	18568	1790	81324	68375	51533	37431	48011	3639	3594	2737	17320	2332	3623	3817	4818	5100	2906	4352	4347	16249	2075
623	9.267	175.118	Arginine	[M+H]+	ODKSFYDXXFIFQN-UHFFFAOYSA-N	null	Normalized unit: Intensity; Annotation method: MoNA-export-LC-MS-MS_Positive_Mode_2	1.41	7.97	175.11841:11018 175.14815:22 175.15368:15 176.05576:23 176.06917:15 176.10259:967 176.12013:716 176.16473:16 176.31075:16 177.06144:118 177.10900:182 177.12315:89	70.06506:690 108.08337:26	10655	196	6894	5551	6200	4686	5612	13655	11943	11860	9821	191	11249	11885	8061	9224	9371	8501	8018	9641	239
624	8.884	175.119	L-Arginine	[M+H]+	ODKSFYDXXFIFQN-BYPYZUCNSA-N	O=C(O)C(N)CCCNC(=N)N	Normalized unit: Intensity; Annotation method: BAF in house library_Positive HILIC_1	1.32	30.06	175.11899:60128 175.16256:45 175.57657:34 175.66922:23 175.69063:23 175.78092:23 175.97928:23 176.03545:45 176.12097:3800 176.60208:23 176.73351:45 176.82424:23 176.85056:34 176.87147:23 177.05250:75 177.06754:159 177.10620:98 177.12308:280 177.16336:23	43.02950:58 70.06535:2083 116.07044:107	42182	202	14818	15245	13569	11415	13004	44573	43666	39379	36372	265	37774	43589	37447	32594	27081	31705	29910	34402	232
625	8.483	175.119	L-Arginine	[M+H]+	ODKSFYDXXFIFQN-BYPYZUCNSA-N	O=C(O)C(N)CCCNC(=N)N	Normalized unit: Intensity; Annotation method: BAF in house library_Positive HILIC_1	1.56	1460.44	175.11916:3100604 175.58639:612 175.73818:367 175.76128:489 175.77388:489 175.79248:489 175.82204:489 175.84410:638 175.87371:489 175.88391:367 175.89839:612 175.90948:612 175.93510:489 175.94953:367 175.97141:612 175.98897:367 176.01098:245 176.01778:612 176.03646:367 176.05142:367 176.07217:245 176.09362:457 176.12109:154532 176.19155:245 176.22084:245 176.25681:367 176.30008:245 176.35510:245 …	41.03847:318 43.05485:1369 55.05341:255 60.05611:16205 68.04944:802 70.06584:176353 70.55884:219 70.63734:283 70.79796:266 70.86539:326 71.06831:5812 71.40494:201 72.08085:2984 73.06340:597 74.02336:280 88.07553:755 98.05964:885 112.08685:1885 116.07088:8418 130.09744:7755 158.09300:753	1468902	13541	1163534	1104165	1142526	988296	1047976	1979650	2226435	1790592	1528279	19305	1963150	2169639	1271095	1272208	897459	1040867	1055567	1458628	16694
626	8.249	175.144	N6,N6-Dimethyllysine	[M+H]+	XXEWFEBMSGLYBY-ZETCQYMHSA-N	CN(C)CCCC[C@@H](C(=O)O)N	Normalized unit: Intensity; Annotation method: BAF in house library_Positive HILIC_1	1.37	51.14	175.14381:117196 176.10537:2526 176.12288:241 176.14665:8409 176.34226:81 177.05207:121 177.10333:121 177.14897:815	41.03864:56 56.04942:230 67.05493:346 74.02286:55 82.05550:127 84.08083:6674 85.08316:1097 86.09547:140 95.06020:461	49774	68	68634	59800	74314	56244	72256	30336	30940	28515	44697	48	33797	35864	34649	28787	21925	25834	26317	44663	69
630	3.942	176.092	w/o MS2: Indole-3-acetic acid	[M+H]+	SEOVTRFCIGRIMH-UHFFFAOYSA-N	null	Normalized unit: Intensity; Annotation method: MoNA-export-LC-MS-MS_Positive_Mode_2	0.66	2.64	176.09155:1071 176.15412:234 177.05392:175 177.09302:175	41.03884:1343 44.04955:70 56.04969:462 59.04954:1667 70.06569:541 80.04935:21 96.08052:214 98.09651:5130 108.08083:55 116.10631:653 156.13805:620	37	40	212	148	177	219	206	223	9	175	486	2	410	770	293	646	43	467	456	431	24
631	8.019	176.103	L-Citrulline	[M+H]+	RHGKLRLOHDJJDR-BYPYZUCNSA-N	O=C(N)NCCCC(N)C(=O)O	Normalized unit: Intensity; Annotation method: BAF in house library_Positive HILIC_1	1.48	71.14	176.10239:13717 177.02546:97 177.05555:65 177.08617:199 177.10533:1540 177.12396:64 178.10914:220	70.06519:546 113.07108:105	12656	300	15587	12421	9384	8404	9064	8744	12545	7344	9608	321	12523	14082	9632	7880	11278	8393	8749	9855	309
632	7.764	176.103	Citrulline; LC-tDDA; CE40	[M+H]+	RHGKLRLOHDJJDR-BYPYZUCNSA-N	null	Normalized unit: Intensity; Annotation method: MoNA-export-LC-MS-MS_Positive_Mode_2	0.98	148.19	176.10278:36708 177.05728:103 177.10541:1687 177.16120:238 177.21108:56 178.10780:331 178.15739:37	55.01791:398 70.06450:663 98.06062:1205 130.09700:615	32699	199	12390	9653	13441	14818	10477	45528	59545	30535	32289	179	54006	66865	29665	27394	38208	28516	28596	32552	238
633	7.602	176.103	PAR_176.1070_9.1	[M+H]+	NZCJCBZLNHDNCR-UHFFFAOYSA-N	null	Normalized unit: Intensity; Annotation method: MoNA-export-LC-MS-MS_Positive_Mode_2	0.98	155.13	176.10286:42152 176.47698:30 176.55814:30 176.90167:30 177.05866:206 177.07349:45 177.10579:2553 177.15875:109 177.30537:30 177.39046:30 177.49803:30 177.65523:30 178.03543:30 178.08366:60 178.10677:346 178.12365:177 178.14507:30 178.16569:30	43.05443:149 71.04866:535 77.03807:90 91.05399:93 117.05190:64	8622	38	6342	4851	7423	4469	5970	20287	23201	14247	12874	42	15410	34018	6949	6313	5313	4401	5185	12090	55
634	8.236	176.103	PAR_176.1070_9.1	[M+H]+	NZCJCBZLNHDNCR-UHFFFAOYSA-N	null	Normalized unit: Intensity; Annotation method: MoNA-export-LC-MS-MS_Positive_Mode_2	0.92	7.82	176.10291:5726 176.12299:604 176.14618:2734 177.01567:48 177.05490:97 177.08288:97 177.10601:450 177.14870:490 177.18552:73 177.34749:48 178.06705:97 178.12030:8336	56.04999:165 70.06527:591 74.02222:78 82.06502:37 84.08079:5228 91.05228:73 95.06026:648 130.08620:307	5649	97	1832	1646	1872	2464	1327	4848	6922	3917	4097	63	7449	7171	4162	4316	6928	5267	4923	4065	63
635	3.215	176.127	w/o MS2: L-Arginine	[M+H]+	ODKSFYDXXFIFQN-BYPYZUCNSA-N	null	Normalized unit: Intensity; Annotation method: MoNA-export-LC-MS-MS_Positive_Mode_2	0.7	18.16	176.12763:5301 177.05913:176 177.11196:112 177.13037:310 178.03420:36 178.05481:36 178.06700:36 178.09830:54 178.11746:54 178.12755:90 178.14016:90	41.03899:64 77.03787:99 98.09438:86 114.09152:83	3955	443	6658	4140	3785	4496	3030	2587	3418	3176	4230	720	2194	3707	9728	3590	1698	2175	5460	4014	490
640	7.373	177.05	Ureidosuccinic acid; LC-tDDA; CE20	[M+H]+	HLKXYZVTANABHZ-UHFFFAOYSA-N	null	Normalized unit: Intensity; Annotation method: MoNA-export-LC-MS-MS_Positive_Mode_2	0.94	7.35	177.05029:1374 177.09658:46 177.11437:46 177.12604:58 177.16480:23 178.05348:46 178.09131:23 178.10632:113 178.12758:359 178.15035:23 179.05243:58 179.06863:67 179.08507:35 179.11608:58 179.15931:23	31.98857:51 43.01826:205 44.04864:51 45.03465:102 47.87189:51 55.05468:102 60.08099:51 61.01148:51 67.05391:51 70.06516:51 72.04360:51 73.04564:51 74.02189:102 77.03834:102 83.06010:51 88.02114:102 88.07803:51 89.07197:51 97.06920:51 103.03690:102 105.03433:51 118.08373:102 126.12803:51 137.10910:51 146.07775:51 177.08822:51	280	40	85	52	175	96	65	922	446	225	243	0	382	685	249	318	231	365	244	282	64
648	8.46	178.057	w/o MS2: 2-amino-3-prop-2-enylsulfinylpropanoic acid	[M+Na]+	XUHLIQGRKRUKPH-UHFFFAOYSA-N	null	Normalized unit: Intensity; Annotation method: MoNA-export-LC-MS-MS_Positive_Mode_2	0.98	7.35	178.05192:1340 178.06181:160 178.07553:120 178.09942:120 178.10614:160 178.12911:526 178.14775:120 178.17866:161 178.20070:120 178.21551:120 178.22917:80 178.24855:161 178.26392:120 178.27846:80 178.30452:161 178.31567:120 178.33579:120 178.38670:80 178.41278:120 178.45711:161 178.49161:161 178.51199:120 178.51896:80 178.53137:120 178.56867:120 178.58929:161 178.60834:120 178.64832:80 178.66539:8…	43.02964:1582 60.05585:8064 68.05001:496 70.06556:104756 70.43470:115 70.57980:112 71.06811:3935 72.08050:1729 73.06906:316 74.02260:149 88.07553:360 98.05992:456 112.08632:1282 116.07059:4796 130.09698:4059	611	111	183	249	265	301	552	867	612	840	1065	78	719	883	1212	1100	793	986	1209	792	114
650	8.22	178.121	DEP_178.1226_15.3	[M+H]+	GLSMSUZWTDVJMA-UHFFFAOYSA-N	null	Normalized unit: Intensity; Annotation method: MoNA-export-LC-MS-MS_Positive_Mode_2	0.94	22.17	178.12030:8336 178.62158:1574 178.85154:48 179.04810:48 179.12004:194 180.08567:853	56.04999:165 70.06527:591 74.02222:78 82.06502:37 84.08079:5228 91.05228:73 95.06026:648 130.08620:307	4396	175	4508	3710	4330	3071	3341	3178	2806	3489	3675	130	3017	3093	4497	4823	4464	4223	4364	3387	133
661	7.716	180.068	w/o MS2: (4S,5Z,6S)-4-(2-methoxy-2-oxoethyl)-5-[2-[(E)-3-phenylprop-2-enoyl]oxyethylidene]-6-[(2S,3R,4S,5S,6R)-3,4,5-trihydroxy-6-(hydroxymethyl)oxan-2-yl]oxy-4H-pyran-3-carboxylic acid	[M+Na]+	ORHBXUUXSCNDEV-UHFFFAOYSA-N	null	Normalized unit: Intensity; Annotation method: MoNA-export-LC-MS-MS_Positive_Mode_2	0.99	4.81	180.06836:1442 180.09951:64 180.11724:52 180.15579:52 180.27309:26 180.43977:39 180.57658:39 180.69759:26 180.85148:26 180.91286:26 181.04864:39 181.07186:103 181.09362:26 181.10180:39 181.12191:64 181.16915:39 181.26721:26 181.35892:26 182.06302:64 182.08670:39 182.11011:52 182.13706:26	70.06488:125	218	14	830	577	720	642	540	78	49	52	225	18	80	72	25	58	48	43	44	212	9
662	7.394	180.069	w/o MS2: (4S,5Z,6S)-4-(2-methoxy-2-oxoethyl)-5-[2-[(E)-3-phenylprop-2-enoyl]oxyethylidene]-6-[(2S,3R,4S,5S,6R)-3,4,5-trihydroxy-6-(hydroxymethyl)oxan-2-yl]oxy-4H-pyran-3-carboxylic acid	[M+H]+	ORHBXUUXSCNDEV-UHFFFAOYSA-N	null	Normalized unit: Intensity; Annotation method: MoNA-export-LC-MS-MS_Positive_Mode_2	0.99	3.59	180.06793:1476 180.10060:206 181.05244:127 181.07201:244 181.09364:28 181.11717:42 181.16773:56 182.06780:92 182.07938:107 182.12738:42 182.16624:70	70.06573:115	402	16	294	318	268	187	183	540	404	294	468	7	373	336	758	777	216	538	385	393	12
665	3.341	180.087	w/o MS2: Meglutol	[M+H]+	NPOAOTPXWNWTSH-UHFFFAOYSA-N	null	Normalized unit: Intensity; Annotation method: MoNA-export-LC-MS-MS_Positive_Mode_2	1.1	8.19	180.08739:1436 180.12211:33 180.15677:50 181.04684:50 181.08993:130 181.10219:50 181.11995:84 181.13137:137 181.16629:84 182.09746:67 182.11945:50 182.15305:33 182.18928:170	98.98475:90	853	12	612	568	447	375	603	1030	1130	860	997	5	1096	1065	1281	1683	2061	1433	1616	1033	23
669	1.571	181.025	w/o MS2: ALLANTOIN	[M+H]+	POJWUDADGALRAB-UHFFFAOYSA-N	null	Normalized unit: Intensity; Annotation method: MoNA-export-LC-MS-MS_Positive_Mode_2	0.71	33.24	181.02527:12009 181.06299:85 181.08322:422 181.12229:405 181.16222:85 182.02934:643 182.11862:171 182.15320:663 182.19064:171 182.98470:289 183.00979:441 183.02982:85 183.06307:171 183.07818:514 183.09831:920	43.01815:160 59.04950:242 77.03968:115 83.04874:171 93.07124:83 98.98392:131 133.10379:73	452	53	4757	89	103	99	201	63	60	93	600	60	0	72	114	48	203	66	48	468	105
674	2.094	181.17	Unknown	[M+H]+	null	null	Normalized unit: Intensity	null	10.13	181.17199:580 183.07863:387	45.03355:229 89.05999:102	459	78	334	840	314	476	352	399	337	489	615	68	692	367	323	636	623	609	256	509	52
676	6.054	182.03	Unknown	[M+H]+	null	null	Normalized unit: Intensity	null	7.99	182.02589:3409 182.04758:104 182.07652:104 182.08789:139 182.10650:70 182.14215:104 182.16560:104 182.18116:104 182.19208:174 182.21150:104 182.21962:70 182.28997:104 182.30874:104 182.32048:70 182.34355:70 182.35520:70 182.38364:70 182.40166:70 182.43391:139 182.48608:70 182.54679:70 182.66540:70 182.69672:70 182.71055:104 182.74092:70 182.78025:70 182.82542:104 182.87023:104 182.96712:104 182.9…	50.71768:51 62.93884:51 79.05506:51 79.61169:51 79.76527:51 87.04270:51 94.78948:51 97.00866:102 101.06054:51 105.11847:51 108.00845:51 109.01043:205 135.03983:51 136.00196:51 144.04855:51 153.00363:102	883	55	599	958	1700	308	648	373	235	378	688	56	452	485	223	461	649	673	468	474	121
677	2.066	182.078	w/o MS2: TYROSINE	[M+Na]+	OUYCCCASQSFEME-QMMMGPOBSA-N	null	Normalized unit: Intensity; Annotation method: MoNA-export-LC-MS-MS_Positive_Mode_2	1	12.51	182.07841:1298 182.10534:67 182.11527:68 182.18955:295 183.07889:789 183.10132:176 183.14614:113 183.19240:45 183.98965:68 184.07304:486 184.08637:118 184.11356:45 184.13411:45 184.13964:68 184.16843:113	45.03397:1188	2317	43	138	104	138	131	81	756	2913	341	1232	48	1374	3566	1209	1708	1111	816	873	1330	31
678	7.019	182.081	L-Tyrosine	[M+H]+	OUYCCCASQSFEME-QMMMGPOBSA-N	O=C(O)C(N)CC1=CC=C(O)C=C1	Normalized unit: Intensity; Annotation method: BAF in house library_Positive HILIC_1	1.54	195.19	182.08145:236685 182.12494:21 182.29918:22 182.36366:22 182.39495:22 182.43668:22 182.46024:22 182.47724:33 182.52974:55 182.59795:33 182.61409:33 182.63733:33 182.67037:55 182.71287:44 182.74431:44 182.78398:22 182.82006:55 182.84124:55 182.85988:44 182.87314:55 182.90213:44 182.92764:33 182.94659:44 182.96372:33 182.98119:33 183.00191:33 183.02293:33 183.03406:44 183.08431:18985 183.13877:33 18…	53.03914:34 77.03848:468 91.05409:5449 95.04876:1685 107.04911:549 119.04878:2103 123.04352:1684 136.07544:2065	31364	55	13731	11477	8734	5866	8430	10552	9220	5319	29275	128	9208	5919	92880	133078	17022	49735	50401	32143	68
679	1.829	182.081	w/o MS2: Tyrosine	[M+H]+	OUYCCCASQSFEME-UHFFFAOYSA-N	null	Normalized unit: Intensity; Annotation method: MoNA-export-LC-MS-MS_Positive_Mode_2	1	9.62	182.08069:1266 182.18853:110 183.07643:797 183.10060:220 183.16038:110 184.07241:10163	86.09637:892 124.99913:5	656	69	1071	953	1005	751	647	555	417	435	630	48	603	455	682	532	246	375	493	691	53
681	7.234	182.102	Tyrosine	[M+H]+	OUYCCCASQSFEME-QMMMGPOBSA-N	null	Normalized unit: Intensity; Annotation method: MoNA-export-LC-MS-MS_Positive_Mode_2	0.87	17.57	182.10115:4472 182.52699:789 183.08650:263946 183.53554:176 183.79105:264 183.92387:176 184.09295:38310	43.01852:437 55.05449:428 85.02816:791 111.04431:150 165.07605:51	2230	18	2130	2319	2695	2591	2373	5961	2576	3066	2232	30	2246	2437	2046	1768	2592	1818	2255	2419	26
682	4.319	182.103	Tyrosine	[M+H]+	OUYCCCASQSFEME-QMMMGPOBSA-N	null	Normalized unit: Intensity; Annotation method: MoNA-export-LC-MS-MS_Positive_Mode_2	0.73	8.23	182.10280:1830 182.15237:44 182.18987:147 182.98397:55 183.07723:799 183.10397:173 183.13478:78 183.17160:44 183.19192:33 183.98827:22 184.06234:439 184.10628:55 184.13766:55 184.16855:44	41.04000:51 46.06426:51 59.05048:51 73.02725:51 80.97322:51 81.05349:51 83.08845:51 91.05796:51 94.03963:51 98.09718:51 98.98217:51 104.10942:51 107.05010:51 108.07418:51 110.03793:51 119.04075:51 135.11262:51 136.09057:51 136.41433:51 137.04622:285 139.12013:51	482	24	1643	1640	1389	1348	1553	351	363	254	926	22	358	460	459	628	478	651	783	1047	24
694	7.233	183.086	D-Mannitol	[M+H]+	FBPFZTCFMRRESA-KVTDHHQDSA-N	C([C@H]([C@H]([C@@H]([C@@H](CO)O)O)O)O)O	Normalized unit: Intensity; Annotation method: BAF in house library_Positive HILIC_1	1.54	940.71	183.08626:335780 184.09015:21799 184.15418:262 185.09040:3036	43.01839:486 55.05449:387 57.03362:560 69.03339:2436 73.02900:141 83.04832:753 85.02860:781 99.04307:298	174689	200	170966	172338	187522	146292	165931	168632	172449	178259	154076	259	182632	192529	109651	135567	129370	119970	128339	160878	191
699	7.895	184.073	Phosphorylcholine; LC-tDDA; CE20	[M+H]+	YHHSONZFOIEMCP-UHFFFAOYSA-N	null	Normalized unit: Intensity; Annotation method: MoNA-export-LC-MS-MS_Positive_Mode_2	1.48	13.89	184.07169:7860 184.10697:2357 185.10908:535	45.03356:350 71.07352:662 86.09617:3134 98.98411:1762 124.99941:2788	2188	31	1793	1409	1877	1550	1805	2356	2173	1978	2137	29	3278	2405	2607	2179	1576	1868	2024	2634	71
700	8.752	184.073	Phosphorylcholine; LC-tDDA; CE40	[M+H]+	YHHSONZFOIEMCP-UHFFFAOYSA-N	null	Normalized unit: Intensity; Annotation method: MoNA-export-LC-MS-MS_Positive_Mode_2	1.33	4.93	184.07262:4393 184.10831:25 184.12945:25 184.14320:25 184.16797:25 184.51309:17 184.98468:264 185.07604:263 185.09592:56 185.11469:80 185.12567:17 185.13833:17 185.16251:52 185.62925:25 185.98582:25 186.05863:25 186.07744:77 186.12322:34 186.14778:42	45.03337:67 71.07381:96 98.98463:209	2292	60	3109	2304	3313	2058	2697	1605	1898	1274	1814	77	2061	1804	1261	1693	3410	1581	1521	1665	58
701	8.593	184.073	w/o MS2: Phosphorylcholine; AIF; CE30; MS2Dec	[M+H]+	YHHSONZFOIEMCP-UHFFFAOYSA-N	null	Normalized unit: Intensity; Annotation method: MoNA-export-LC-MS-MS_Positive_Mode_2	1.1	11.85	184.07268:3322 184.10473:129 184.79569:20 184.98467:175 185.07567:298 185.09442:40 185.11517:53 185.14003:41 185.16071:41 185.98699:20 186.07742:64 186.11989:70 186.14791:20	72.04443:77 98.98419:149	2113	71	1881	1556	2354	1893	1930	1593	1983	1274	1873	77	2142	1946	1434	1734	3031	1671	1439	1810	58
702	1.909	184.073	Phosphorylcholine; LC-tDDA; CE20	[M+H]+	YHHSONZFOIEMCP-UHFFFAOYSA-N	null	Normalized unit: Intensity; Annotation method: MoNA-export-LC-MS-MS_Positive_Mode_2	1.52	17.04	184.07319:14208 184.13037:71 184.16680:106 184.20528:654 185.07674:730 185.09591:71 185.11906:106 185.20672:142 186.07840:177 186.11231:142	71.07247:183 86.09638:895 98.98357:495 124.99973:878 166.06110:76 184.07404:80	3560	46	6085	1977	1483	830	3540	1510	1026	3450	4842	76	561	2464	7315	12627	9077	10302	7216	3907	54
704	7.928	184.107	w/o MS2: NORMETANEPHRINE	[M+H]+	YNYAYWLBAHXHLL-UHFFFAOYSA-N	null	Normalized unit: Intensity; Annotation method: MoNA-export-LC-MS-MS_Positive_Mode_2	0.77	61.42	184.10684:44684 185.11046:3560 186.11212:375	71.07264:403 95.06053:1852	19328	145	3901	3615	4267	3733	4095	16160	13473	21745	17410	67	12783	18322	30201	32820	23646	31383	29318	19026	149
712	8.176	185.129	Unknown	[M+2H]2+	null	null	Normalized unit: Intensity	null	14.35	185.12789:15236 185.62943:2337 186.01168:26 186.05136:26 186.06991:51 186.08697:51 186.12800:382	58.06534:151 84.08099:242 98.98361:109 135.04387:64	7523	113	8036	6769	7608	5786	6329	4736	5180	5379	5491	36	5110	6037	5957	5716	5667	5520	5513	5551	28
716	8.414	186.075	w/o MS2: 2,6-Dimethoxyquinone	[M+H]+	OLBNOBQOQZRLMP-UHFFFAOYSA-N	null	Normalized unit: Intensity; Annotation method: MoNA-export-LC-MS-MS_Positive_Mode_2	0.77	9.01	186.07532:1370 186.15265:62 187.07088:313 187.08019:125 187.09455:94 187.10809:62 188.05372:1161 188.09391:62 188.11626:401	84.07846:93 95.05894:83 112.07407:77	209	22	1096	1054	1087	657	764	55	53	45	226	20	58	41	52	100	292	79	75	242	20
717	5.66	186.076	w/o MS2: N-Acetyl-D-galactosamine [M+H-2H2O]+; AIF; CE10; MS2Dec	[M+H]+	OVRNDRQMDRJTHS-KEWYIRBNSA-N	null	Normalized unit: Intensity; Annotation method: MoNA-export-LC-MS-MS_Positive_Mode_2	0.91	9.06	186.07552:1692 186.11934:25 186.14904:37 186.17108:25 186.18362:37 186.22090:50 186.95605:37 186.98396:102 187.08056:180 187.12575:37 187.14620:37 188.07467:37 188.09885:37 188.12785:177	108.08492:64 138.05343:64	477	12	53	54	54	40	73	38	408	58	53	25	50	30	61	46	1182	18	49	46	19
718	8.94	186.076	w/o MS2: N-Acetyl-D-galactosamine [M+H-2H2O]+; AIF; CE30; MS2Dec	[M+H-2H2O]+	OVRNDRQMDRJTHS-KEWYIRBNSA-N	null	Normalized unit: Intensity; Annotation method: MoNA-export-LC-MS-MS_Positive_Mode_2	1.06	13.79	186.07584:26624 186.22444:23 186.36725:16 186.95635:23 186.98012:90 186.99949:155 187.07884:2247 187.10887:31 187.12707:31 187.14457:23 187.16046:23 187.44820:16 188.07937:259 188.10811:39 188.12510:39 188.16646:31	41.03936:70 69.03451:109 96.04468:180	1432	29	17592	14036	13404	8388	14110	727	922	530	1467	23	640	513	776	605	784	421	389	1487	24
719	5.534	186.076	w/o MS2: 2,6-Dimethoxyquinone	[M+H-2H2O]+	OLBNOBQOQZRLMP-UHFFFAOYSA-N	null	Normalized unit: Intensity; Annotation method: MoNA-export-LC-MS-MS_Positive_Mode_2	1	5.32	186.07557:882 186.11365:57 186.15022:71 186.16781:525 186.19372:43 186.21980:43 186.98480:99 187.07721:99 187.10552:57 187.12714:43 187.13549:29 187.16896:57 187.51445:29 188.09087:29 188.12765:71	123.11703:89	16	22	696	618	467	469	680	558	23	675	537	25	579	439	504	480	64	522	462	497	35
720	7.345	186.105	w/o MS2: Ecgonine	[M+H]+	PHMBVCPLDPDESM-FKSUSPILSA-N	null	Normalized unit: Intensity; Annotation method: MoNA-export-LC-MS-MS_Positive_Mode_2	0.8	17.42	186.10505:2345 186.14697:45 186.16652:217 186.18338:45 186.22188:78 187.03516:45 187.06761:59 187.10758:333 187.17155:30 187.21863:30 188.05446:1301 188.09997:128 188.12913:45 188.16483:45	68.04894:160 84.07985:170 98.98572:150	6697	60	1183	916	910	725	806	3407	2921	3386	5109	45	2741	3004	10657	11898	15856	13035	13254	5464	47
731	7.344	187.036	w/o MS2: Psoralen	[M+H]+	ZCCUUQDIBDJBTK-UHFFFAOYSA-N	null	Normalized unit: Intensity; Annotation method: MoNA-export-LC-MS-MS_Positive_Mode_2	0.66	6.92	187.03637:1420 187.05579:81 187.07172:83 187.10715:496 187.12886:49 187.14077:25 187.38670:25 187.53091:25 187.68576:25 187.90901:25 188.05480:456 188.09904:328 188.12825:49 189.03980:25 189.05592:69 189.09553:49 189.12096:80	68.04905:372 86.00754:98 100.02143:377 112.99803:58 127.03254:3059	101	4	18	8	8	6	6	218	118	71	96	0	64	539	76	47	7	6	0	62	0
736	7.573	187.107	w/o MS2: PYRIDOXINE	[M+H]+	LXNHXLLTXMVWPM-UHFFFAOYSA-N	null	Normalized unit: Intensity; Annotation method: MoNA-export-LC-MS-MS_Positive_Mode_2	0.97	7.1	187.10714:2680 187.13172:50 188.10972:239 188.54659:84 188.55432:67 189.08760:222 189.12338:14146 189.15995:33	84.08104:387 116.07054:86	1708	73	685	603	692	592	613	1824	1925	2185	1772	69	1802	1593	3256	2491	863	1762	2045	1622	73
738	6.254	187.143	w/o MS2: NCGC00380284-01!N-(5-acetamidopentyl)acetamide [IIN-based: Match]	[M+H]+	FQKKPLXFGDCBJT-UHFFFAOYSA-N	null	Normalized unit: Intensity; Annotation method: MoNA-export-LC-MS-MS_Positive_Mode_2	0.66	4.6	187.14272:1803 187.17399:36 187.20751:54 187.21338:54 187.26046:36 187.28141:36 187.32226:72 187.37194:36 187.43058:36 187.48057:36 187.50557:54 187.52576:36 187.57192:36 187.60943:36 187.67965:36 187.72700:54 187.76969:54 187.78548:36 187.87691:36 187.90771:36 187.93466:36 187.95028:54 187.97606:36 187.99627:54 188.02863:72 188.04368:54 188.06132:54 188.07893:54 188.12762:89 188.14824:126 188.20…	111.07999:77	372	78	78	390	92	92	119	302	519	156	382	26	516	866	104	453	221	104	397	229	37
742	7.361	188.054	w/o MS2: M1G	[M+H]+	ZREGNVKUSNORFO-UHFFFAOYSA-N	null	Normalized unit: Intensity; Annotation method: MoNA-export-LC-MS-MS_Positive_Mode_2	0.66	7.95	188.05489:2506 188.09216:126 188.12557:33 188.60832:22 189.05784:262 189.09076:55 189.12243:90 189.13702:44 189.16130:55 190.03633:22 190.06725:55 190.09557:33 190.11946:98 190.14230:33	69.05743:118 84.08075:83 107.04962:73	588	6	1357	1416	1339	917	1084	183	161	190	538	0	214	318	131	201	123	192	389	499	0
743	8.398	188.055	w/o MS2: 2,5-Dimethoxy-4-chloroaniline	[M+H]+	YGUFQYGSBVXPMC-UHFFFAOYSA-N	null	Normalized unit: Intensity; Annotation method: MoNA-export-LC-MS-MS_Positive_Mode_2	0.67	8.94	188.05455:1349 188.08237:42 188.11527:1333 188.61793:359 189.06078:57 189.06886:43 189.08623:71 189.13343:495 189.15829:893 190.07283:57 190.09004:57 190.10168:29 190.13756:57 190.16088:171	68.04906:109 84.08083:160 96.04379:96 113.07681:112	436	4	1210	910	947	648	771	106	104	73	357	0	150	59	113	91	200	89	82	338	9
744	6.45	188.07	INDOLEACRYLIC ACID	[M+H]+	PLVPPLCLBIEYEA-WAYWQWQTSA-N	null	Normalized unit: Intensity; Annotation method: MoNA-export-LC-MS-MS_Positive_Mode_2	1.01	103.47	188.07079:116355 188.13533:27 188.33572:27 188.49533:54 188.54200:27 188.66158:27 188.70555:41 188.75128:27 188.78505:41 188.85066:54 188.86584:41 188.92513:54 188.96004:27 188.97896:41 189.03434:27 189.07374:11029 189.12284:54 189.13308:41 189.16014:68 189.18059:27 189.23299:41 189.27453:27 189.29594:27 189.31897:27 189.33250:27 189.38641:27 189.42526:27 189.50452:27 189.52481:41 189.55885:27 18…	77.04003:114 91.05436:2761 103.05434:179 115.05406:3321 118.06512:12079 127.05414:299 136.10759:904 143.07298:4420 146.06009:3782 147.06277:486 170.05988:636	29816	121	7654	6285	5040	4092	5449	16200	19021	15229	29865	75	19187	16329	111394	57950	10206	61058	60848	31026	156
749	7.247	188.092	3-hydroxy-C4-homoserine lactone	[M+H]+	FIXDIFPJOFIIEC-UHFFFAOYSA-N	null	Normalized unit: Intensity; Annotation method: MoNA-export-LC-MS-MS_Positive_Mode_2	1.15	9.72	188.09134:2364 189.09371:14405 189.12301:555 190.09670:1021	43.01771:230 57.03386:297 69.03376:1713 85.02905:482 111.04287:133 127.05880:65	1572	40	1170	1110	1411	1539	1220	1132	1192	1491	900	33	1488	1504	1079	1062	1012	1723	898	1043	22
750	8.355	188.116	Molinate	[M+H]+	DEDOPGXGGQYYMW-UHFFFAOYSA-N	null	Normalized unit: Intensity; Annotation method: MoNA-export-LC-MS-MS_Positive_Mode_2	0.9	9.14	188.11511:1629 188.61660:337 189.08907:86 189.13501:4583 189.15659:1713 189.92270:22 190.07187:43 190.09820:43 190.13694:497 190.16172:229 190.18039:22	70.06435:248 84.08047:162 116.07204:96	2103	26	4407	3382	4069	3093	3373	400	394	363	1325	23	370	316	450	506	1000	801	643	1207	16
755	8.014	188.176	w/o MS2: N8-Acetylspermidine	[M+H]+	FONIWJIDLJEJTL-UHFFFAOYSA-N	null	Normalized unit: Intensity; Annotation method: MoNA-export-LC-MS-MS_Positive_Mode_2	0.77	4.13	188.17561:1045 189.12873:96 189.15827:96 189.16655:64 189.17745:206 190.06828:161 190.14035:64	45.03401:67 72.07907:112 95.06017:242	720	54	1054	918	1494	1061	1211	517	659	348	735	62	1011	634	375	315	556	332	992	722	57
761	7.254	189.093	w/o MS2: Phenazone	[M+H]+	VEQOALNAAJBPNY-UHFFFAOYSA-N	null	Normalized unit: Intensity; Annotation method: MoNA-export-LC-MS-MS_Positive_Mode_2	0.91	19.37	189.09432:14026 189.12306:882 190.09919:709	55.05522:264 69.03345:2194 83.04972:476	7655	148	6331	4842	8546	6615	7244	4190	4637	6244	5834	40	4503	5729	7296	6439	4545	10851	5221	6377	48
762	7.294	189.123	w/o MS2: N ALPHA-ACETYL-L-LYSINE	[M+H]+	DTERQYGMUDWYAZ-ZETCQYMHSA-N	null	Normalized unit: Intensity; Annotation method: MoNA-export-LC-MS-MS_Positive_Mode_2	1.04	8.14	189.12284:4899 190.09840:155 190.12601:286 191.10033:104	69.03407:2233 100.07596:78 189.09827:2407	1627	108	1918	1664	1905	1803	1573	1306	846	1480	1362	108	1084	1179	1438	1482	1982	1809	1707	1405	117
765	8.543	189.134	w/o MS2: NG-Methyl-L-arginine	[M+H]+	NTNWOCRCBQPEKQ-YFKPBYRVSA-N	CN=C(N)NCCC[C@@H](C(=O)O)N	Normalized unit: Intensity; Annotation method: BAF in house library_Positive HILIC_1	0.62	21.75	189.13382:9583 190.13747:827 190.50436:99 191.10127:149 191.13721:198	72.04472:169 86.09662:181	8640	1097	8220	7754	8642	9813	8225	6747	7475	7854	7794	1016	7285	7415	7517	7915	5755	7790	7572	7604	1026
766	8.236	189.138	NG-Methyl-L-arginine	[M+H]+	NTNWOCRCBQPEKQ-YFKPBYRVSA-N	CN=C(N)NCCC[C@@H](C(=O)O)N	Normalized unit: Intensity; Annotation method: BAF in house library_Positive HILIC_1	1.47	103.93	189.13438:106446 190.07104:135 190.08073:135 190.09370:101 190.13670:7597 191.10214:1805 191.13822:3751	57.04525:389 70.06545:6642 74.07100:537 75.07491:58 98.98634:76 116.07050:798 127.02894:35 144.11230:486	58636	94	87998	77877	107381	75124	87029	30135	28599	29740	58584	99	34851	28481	27715	35297	45314	31563	32048	52006	116
767	8.294	189.154	N6,N6,N6-Trimethyllysine	[M+H]+	MXNRLFUSFKVQSK-QMMMGPOBSA-N	O=C([O-])C(N)CCCC[N+](C)(C)C	Normalized unit: Intensity; Annotation method: BAF in house library_Positive HILIC_1	1.49	324.88	189.15934:241501 189.39229:50 189.56918:50 189.58593:75 189.76824:75 189.82362:99 189.99813:99 190.04637:99 190.08481:176 190.13699:821 190.16252:16812 190.32791:50 190.40542:50 190.41947:75 190.47035:50 190.58181:50 190.71635:75 190.74179:75 190.85083:75 190.92023:124 191.00470:50 191.04546:74 191.06610:1424 191.10295:1028 191.13835:278 191.16437:1176 191.18428:50 191.19981:50 191.25322:50	41.03884:123 56.04972:385 60.08092:1203 74.02296:202 84.08099:21297 85.08388:1343 86.08223:111 107.04866:86 130.08630:1670 144.13745:590	104039	153	117468	123388	123468	135712	138527	86405	102199	72097	89489	165	108868	114353	126056	47989	41062	60579	64474	104944	248
768	6.037	190.05	w/o MS2: KYNURENIC ACID	[M+H]+	HCZHHEIFKROPDY-UHFFFAOYSA-N	null	Normalized unit: Intensity; Annotation method: MoNA-export-LC-MS-MS_Positive_Mode_2	1.27	4.47	190.04774:3935 190.06637:73 190.08124:73 190.09382:110 190.10908:110 190.14749:73 190.18348:110 190.21583:73 190.28992:73 190.38147:73 190.43476:73 190.44708:110 190.51156:110 190.53846:110 190.55106:73 190.56657:73 190.73431:73 190.75758:73 190.78975:73 190.80802:110 190.83672:110 190.87010:73 190.90212:73 190.94351:146 190.97707:110 191.00303:73 191.04501:110 191.10127:146 191.12311:110 191.128…	89.03682:64	142	34	106	47	35	57	62	41	91	154	262	46	75	101	366	334	125	1334	647	1026	76
769	7.018	190.071	w/o MS2: N-acetyl-L-glutamic acid	[M+H]+	RFMMMVDNIPUKGG-YFKPBYRVSA-N	CC(=O)N[C@@H](CCC(=O)O)C(=O)O	Normalized unit: Intensity; Annotation method: BAF in house library_Positive HILIC_1	0.65	10.64	190.07064:929 190.10657:39 190.13426:39 190.15549:19 190.43059:19 190.57403:19 190.60929:29 190.83003:29 190.99253:56 191.07692:94 191.10236:69 191.12446:39 191.15355:29 191.16317:29 192.02302:424 192.07496:29 192.10696:29 192.12040:19 192.13695:111	91.05468:336 119.04815:227	330	35	270	167	163	255	168	491	494	359	316	30	567	442	390	415	101	265	247	313	30
774	6.71	191.031	w/o MS2: ADONITOL	[M+H]+	HEBKCHPVOIAQTA-UHFFFAOYSA-N	null	Normalized unit: Intensity; Annotation method: MoNA-export-LC-MS-MS_Positive_Mode_2	0.8	3.63	191.03142:2366 191.06300:15 191.08254:60 191.10078:31 191.10834:16 191.12822:39 191.14357:16 191.16645:16 191.60207:16 191.79344:23 191.91277:23 192.03354:626 192.08253:23 192.11817:23 192.13707:31 192.20614:16 192.68659:23 192.90801:31 193.03436:471 193.10770:16 193.12182:39	34.65855:51 38.96305:256 73.02809:51 83.55117:51 107.04916:102 135.04807:102 167.36368:51	340	5	220	194	353	207	146	825	1227	384	447	12	1048	1251	173	190	120	142	170	389	9
775	4.852	191.048	w/o MS2: Norharman	[M+H]+	AIFRHYZBTHREPW-UHFFFAOYSA-N	null	Normalized unit: Intensity; Annotation method: MoNA-export-LC-MS-MS_Positive_Mode_2	0.87	8.08	191.04806:2371 191.09559:46 191.12607:102 191.14114:34 191.16202:23 192.05104:210 192.09811:23 192.11986:114 192.13644:57 192.15856:188 193.04475:116 193.08234:23 193.09849:23 193.12271:78 193.14303:838	69.07027:73	0	9	140	308	264	216	188	2132	0	2638	1734	6	8322	2448	2999	1699	0	1132	2068	1873	5
776	5.251	191.049	w/o MS2: 4-Nitroquinoline-N-oxide	[M+H]+	YHQDZJICGQWFHK-UHFFFAOYSA-N	null	Normalized unit: Intensity; Annotation method: MoNA-export-LC-MS-MS_Positive_Mode_2	0.7	5.15	191.04882:942 193.14320:259 193.15633:346	43.01840:51 45.03356:102 45.75533:51 50.03215:51 65.34955:51 70.06776:51 73.03090:51 77.03925:51 81.06876:102 82.06188:51 83.08601:51 85.02700:51 88.02081:154 91.05480:51 93.06898:51 97.07401:51 98.98334:102 107.08763:51 108.08181:51 109.38882:51 126.51602:51 135.04346:51 135.11482:51 143.13560:51 164.08275:51 166.37356:51 170.06842:51 184.16948:51	891	0	0	0	0	0	0	0	2012	0	0	0	0	0	0	0	604	0	0	0	0
778	8.295	191.066	w/o MS2: Norharman	[M+H]+	AIFRHYZBTHREPW-UHFFFAOYSA-N	null	Normalized unit: Intensity; Annotation method: MoNA-export-LC-MS-MS_Positive_Mode_2	0.77	7.53	191.06524:1322 191.10160:329 191.13876:784 191.16425:753 191.35508:59 191.61604:39 191.89628:39 191.93087:59 191.94358:59 192.02700:59 192.07219:79 192.09378:59 192.12698:99 192.14097:108 192.16672:59 192.17845:39 192.29998:59 192.56208:79 192.61365:39 193.14247:509	56.05030:234 60.08084:638 70.06513:4133 84.08105:12482 85.08383:845 105.06901:29 130.08629:1271	672	15	169	152	150	184	235	870	840	669	514	14	738	678	1003	650	218	561	660	470	7
780	9.109	191.102	w/o MS2: Chrysanthemic Acid	[M+H]+	XLOPRKKSAJMMEW-UHFFFAOYSA-N	null	Normalized unit: Intensity; Annotation method: MoNA-export-LC-MS-MS_Positive_Mode_2	0.99	7.76	191.10197:4297 191.15659:14 192.08581:174 192.10517:266 192.13807:51 192.15912:21 192.28181:21 192.88167:14 192.96530:178 193.03167:34 193.04952:21 193.08945:34 193.10626:39 193.12193:88 193.14269:534	70.06379:172	1520	156	2637	2724	2685	2543	2918	1390	1542	1566	1499	205	1066	1331	554	398	349	374	379	1142	166
781	7.446	191.102	w/o MS2: 2,6-DIAMINOHEPTANEDIOIC ACID	[M+H]+	GMKMEZVLHJARHF-WHFBIAKZSA-N	null	Normalized unit: Intensity; Annotation method: MoNA-export-LC-MS-MS_Positive_Mode_2	1.07	40.32	191.10199:2914 191.12012:467 191.14479:24 191.98071:36 192.10489:280 192.12351:47 192.13693:47 193.07006:36 193.08515:36 193.10527:81 193.12027:47 193.14378:296 193.16321:36	84.07935:86	11543	182	24796	20201	25670	15756	26500	11949	15252	18039	13669	324	10882	19869	2560	2043	1533	1836	1972	13568	129
782	7.838	191.102	w/o MS2: Chrysanthemic Acid	[M+H]+	XLOPRKKSAJMMEW-UHFFFAOYSA-N	null	Normalized unit: Intensity; Annotation method: MoNA-export-LC-MS-MS_Positive_Mode_2	0.99	53.29	191.10266:38632 191.14403:40 191.60420:27 192.06145:54 192.10565:3065 192.13378:93 192.14793:27 192.78601:27 192.94496:27 193.10649:374 193.12610:54 193.14317:403	56.04956:64 84.04415:872	18271	174	9635	8077	7859	6306	8134	21477	22847	17240	15466	245	22804	24005	18221	21734	22739	18678	18789	16937	241
783	8.234	191.103	w/o MS2: 2,6-DIAMINOHEPTANEDIOIC ACID	[M+H]+	GMKMEZVLHJARHF-WHFBIAKZSA-N	null	Normalized unit: Intensity; Annotation method: MoNA-export-LC-MS-MS_Positive_Mode_2	0.99	14.32	191.10177:7629 191.13675:609 192.03263:84 192.08505:139 192.10582:649 192.12727:111 193.10514:84 193.12374:111 193.14169:327 193.15775:139	43.01927:108 57.04438:382 70.06515:3688 74.07072:432 84.08091:21183 98.05857:38 116.07006:610 144.11211:301	4048	98	6860	6836	7251	7324	7318	3260	4321	4064	4676	127	3620	3741	1530	925	1291	1015	969	3504	93
787	8.256	191.138	w/o MS2: NCGC00380942-01_C13H20O2_1H-Indene-3-carboxylic acid, 3a,4,5,6,7,7a-hexahydro-3a,7,7-trimethyl-	[M+H]+	ACQRUPZAAPLQQP-UHFFFAOYSA-N	null	Normalized unit: Intensity; Annotation method: MoNA-export-LC-MS-MS_Positive_Mode_2	0.66	11.96	191.13881:4353 191.47199:57 191.82681:86 191.91869:86 192.06944:86 192.08352:114 192.10493:143 192.12239:250 192.14168:337 192.36793:57 193.09142:86 193.12385:86 193.14271:332 193.16477:86	57.04475:477 60.08132:638 70.06538:4118 71.06738:334 74.07178:466 84.08085:12475 95.06172:156 116.07013:621 130.08620:1271 144.11278:351	1845	39	2335	1559	1975	1781	2127	832	551	1039	1776	47	991	888	1878	1994	2840	2339	2086	1624	77
791	3.257	192.068	N-ACETYL-METHIONINE	[M+H]+	XUYPXLNMDZIRQH-UHFFFAOYSA-N	null	Normalized unit: Intensity; Annotation method: MoNA-export-LC-MS-MS_Positive_Mode_2	1.26	12.3	192.06801:6462 192.10226:34 192.12058:34 192.14015:68 192.15607:85 193.07067:599 193.10485:34 193.12338:85 193.14193:833 193.15801:155 194.06457:321 194.08940:266 194.11836:117 194.14622:85	56.04865:83 98.06070:128 104.05179:137	4496	5	0	0	9	7	0	0	6147	2	2	8	16	35	16	0	1349	15	4	0	10
792	3	192.069	w/o MS2: N-ACETYL-METHIONINE	[M+H]+	XUYPXLNMDZIRQH-UHFFFAOYSA-N	null	Normalized unit: Intensity; Annotation method: MoNA-export-LC-MS-MS_Positive_Mode_2	0.84	14.35	192.06844:6034 192.10364:64 192.12003:87 192.13616:185 192.16008:108 193.07175:496 193.10058:65 193.11871:86 193.14213:544 194.06662:227 194.09421:43 194.11887:192 194.14665:65 194.15920:43	44.04952:254 61.01000:166 79.05424:90 84.07998:140 102.09074:546 124.07526:203	15	0	164	166	101	110	134	4928	0	5415	3817	12	6156	7038	7911	6170	15	4475	5353	3938	8
793	8.172	192.123	Unknown	[M+2H]2+	null	null	Normalized unit: Intensity	null	8.17	192.12285:7320 192.17120:38 192.62486:1835 193.08348:38 193.10701:51 193.12522:255 193.14330:770	58.06534:151 84.08099:242 98.98361:109 135.04387:64	2851	78	4451	3519	3885	2807	3092	1475	1590	1513	1857	13	1360	1710	1531	1714	1969	1531	1515	2093	34
794	8.057	192.136	w/o MS2: Theanine	[M+H]+	DATAGRPVKZEWHA-YFKPBYRVSA-N	null	Normalized unit: Intensity; Annotation method: MoNA-export-LC-MS-MS_Positive_Mode_2	0.98	3.91	192.13624:2539 192.63595:445 193.12473:52 193.14374:357 194.04855:52 194.09259:52 194.11699:544 194.13327:70 194.14626:52	58.06572:77 86.09672:118	1126	99	595	486	594	452	386	937	884	1171	938	125	1022	1131	1513	1457	1620	1522	1507	817	100
811	3.551	195.076	w/o MS2: L(+/-)-Alliin	[M+H]+	XUHLIQGRKRUKPH-DYEAUMGKSA-N	null	Normalized unit: Intensity; Annotation method: MoNA-export-LC-MS-MS_Positive_Mode_2	0.79	6.64	195.07654:1015 195.10211:89 195.12199:235 195.15087:57 195.16581:28 195.18578:160 196.07893:105 196.10688:57 196.11858:71 196.12621:57 196.14113:71 196.15375:81 196.16868:28 196.18694:28 196.20840:43 197.07453:43 197.09273:83 197.12079:71 197.15282:123 197.16585:28	55.05453:83 72.04421:99 100.03993:83 146.11865:112 190.99874:93	380	32	133	188	228	163	154	497	668	472	384	27	522	780	608	652	324	687	682	482	19
819	3.214	196.096	w/o MS2: Methyltyrosinate	[M+H]+	MWZPENIJLUWBSY-VIFPVBQESA-N	null	Normalized unit: Intensity; Annotation method: MoNA-export-LC-MS-MS_Positive_Mode_2	0.73	9.42	196.09566:590 196.12829:55 196.15567:91 196.16959:55 196.20628:55 197.08137:55 197.09968:91 197.11634:91 197.12766:101 197.15447:100 198.10857:73 198.15653:55 198.18489:158	42.03366:86 55.01648:93 59.04879:172 70.06483:201 81.07046:64 91.05254:131 100.03871:144 146.11827:423	69	66	515	544	511	368	449	348	406	476	569	75	425	375	855	944	582	896	655	555	50
820	3.106	196.096	w/o MS2: Methyltyrosinate	[M+H]+	MWZPENIJLUWBSY-VIFPVBQESA-N	null	Normalized unit: Intensity; Annotation method: MoNA-export-LC-MS-MS_Positive_Mode_2	0.67	12.3	196.09613:893 196.13130:58 196.15375:113 196.20268:39 197.06359:58 197.08134:58 197.09997:96 197.11950:58 197.15221:96 198.12689:39 198.15141:39 198.18442:77	45.03381:123 59.04876:280 73.02852:201 81.07014:105 83.08479:99 88.07497:164 100.03865:141 115.09843:99 132.10210:177 146.11642:985 190.99859:99	954	66	515	38	128	368	102	348	406	38	569	75	100	83	855	172	582	177	132	555	95
822	2.524	196.118	Unknown	[M+H]+	null	null	Normalized unit: Intensity	null	10.6	196.11782:2356 196.15150:89 197.07994:36 197.08882:36 197.11932:233 197.15162:54 197.16365:54 198.12045:54 198.14814:269 198.18507:339 198.19643:36	46.06432:80 72.04302:77 83.06018:99 100.03946:188 146.11821:90	2211	103	107	74	90	92	78	62	1297	78	96	81	105	103	87	86	1264	84	92	79	67
827	7.715	197.089	w/o MS2: Theanine	[M+Na]+	DATAGRPVKZEWHA-YFKPBYRVSA-N	null	Normalized unit: Intensity; Annotation method: MoNA-export-LC-MS-MS_Positive_Mode_2	1.01	9.04	197.08909:1831 197.15171:49 197.37900:24 198.04706:49 198.09160:238 198.12233:152 198.15906:80 198.18380:61 199.05697:127 199.07095:49 199.08837:24 199.10468:36 199.12313:61 199.17748:309	81.04541:105	422	62	1162	1118	927	870	725	181	166	99	415	44	151	180	175	121	192	144	139	435	44
828	8.494	197.101	w/o MS2: Gramine	[M+H]+	OCDGBSUVYYVKQZ-UHFFFAOYSA-N	null	Normalized unit: Intensity; Annotation method: MoNA-export-LC-MS-MS_Positive_Mode_2	0.97	12.79	197.10007:3174	70.06524:86	1129	87	879	748	1084	902	858	1625	1762	1866	1282	117	1699	1988	1216	985	1052	1426	872	1443	103
829	8.216	197.103	w/o MS2: Gramine	[M+H]+	OCDGBSUVYYVKQZ-UHFFFAOYSA-N	null	Normalized unit: Intensity; Annotation method: MoNA-export-LC-MS-MS_Positive_Mode_2	0.95	6.18	197.10248:903 197.15509:38 197.49586:58 198.09681:14827 198.18182:38 199.09962:1020 199.12840:139 199.14507:58 199.17845:265	46.06412:93 70.06510:278 84.08085:146	440	17	132	91	110	123	86	342	390	498	576	83	405	549	1004	713	338	688	642	534	23
834	1.571	198.052	w/o MS2: 4-methyl-7-aminocoumarin	[M+H]+	GLNDAGDHSLMOKX-UHFFFAOYSA-N	null	Normalized unit: Intensity; Annotation method: MoNA-export-LC-MS-MS_Positive_Mode_2	0.67	33.67	198.05221:3820 198.08474:127 198.10979:85 198.12807:128 198.14905:763 198.18434:4816 199.05594:532 199.09531:298 199.11917:85 199.13205:991 199.15287:128 199.18499:429 200.03875:128 200.10280:1423 200.12700:170	41.03952:145 69.06976:625 83.08745:116 115.05498:15 128.06223:13 141.06895:24 181.02490:117	133	23	1456	62	83	87	86	110	62	51	150	16	49	50	76	48	165	46	58	233	11
835	8.057	198.052	w/o MS2: 4-methyl-7-aminocoumarin	[M+H-H2O]+	GLNDAGDHSLMOKX-UHFFFAOYSA-N	null	Normalized unit: Intensity; Annotation method: MoNA-export-LC-MS-MS_Positive_Mode_2	0.67	30.08	198.05254:2547 198.08629:861 198.12324:2647 198.19034:35 199.05552:172 199.08923:153 199.12767:543 199.14337:1409 199.17770:143 199.64667:316 200.10210:1928 200.13746:183	46.06560:4007 55.01722:98 70.06531:16219 72.08047:861 88.08677:3591 116.06978:2994	2116	8	2687	2306	2856	2277	2496	1854	2090	1540	1800	6	2172	1267	1254	1349	1615	1440	1232	2114	6
836	8.018	198.084	w/o MS2: Citrulline	[M+Na]+	RHGKLRLOHDJJDR-BYPYZUCNSA-N	null	Normalized unit: Intensity; Annotation method: MoNA-export-LC-MS-MS_Positive_Mode_2	0.89	58.93	198.08414:5579 198.12319:1062 199.08695:496 199.12393:270 199.14347:1388 199.17273:164 199.47518:66 199.64972:164 200.10232:2762 200.13500:208	70.06559:152 95.06006:115	1256	127	2735	2699	2472	2049	1978	593	761	462	1264	180	688	869	954	568	821	548	540	1102	155
837	7.558	198.088	N-Acetylhistidine	[M+H]+	KBOJOGQFRVVWBH-ZETCQYMHSA-N	null	Normalized unit: Intensity; Annotation method: MoNA-export-LC-MS-MS_Positive_Mode_2	1.52	63.5	198.08664:18630 198.16016:93 198.19106:37 199.06080:130 199.08961:1628 199.12605:74 199.16695:75 199.18296:184 199.50417:56 199.65676:37 199.91183:37 200.10224:3843 200.12711:92 200.16110:56 200.17748:56	43.01842:66 55.01811:53 83.06048:124 93.04435:136 95.05995:189 110.07153:1436 156.07890:117	9333	33	4734	3401	3142	2483	2684	12867	10577	12958	10585	28	11377	13409	16553	14100	13198	12025	13391	10074	25
838	8.236	198.096	w/o MS2: THEOBROMINE	[M+NH4]+	YAPQBXQYLJRXSA-UHFFFAOYSA-N	null	Normalized unit: Intensity; Annotation method: MoNA-export-LC-MS-MS_Positive_Mode_2	0.99	69.44	198.09602:24688 199.09937:1535 199.13119:111 199.15092:111 199.17600:111 200.10188:1742 200.13959:138 200.16215:83	70.06547:242	11871	30	16256	13559	14446	12404	13984	8721	8078	8276	11187	39	9417	7689	9926	8830	9618	8655	8154	10860	24
839	7.32	198.097	w/o MS2: D-Galactose [M+NH4]+	[M+NH4]+	WQZGKKKJIJFFOK-SVZMEOIVSA-N	C([C@@H]1[C@@H]([C@@H]([C@H](C(O1)O)O)O)O)O	Normalized unit: Intensity; Annotation method: BAF in house library_Positive HILIC_1	0.64	90.33	198.09667:4148 198.14368:36 199.05781:109 199.10064:282 199.13432:36 199.16775:73 199.17901:185 200.07020:54 200.10547:1544 200.13632:126 200.18050:54	100.03833:112	547	39	478	3363	303	347	380	125	224	155	543	36	184	148	191	151	117	229	289	503	29
841	7.396	198.123	w/o MS2: 4-(3-Phenylpropyl)pyridine	[M+H]+	AQIIVEISJBBUCR-UHFFFAOYSA-N	null	Normalized unit: Intensity; Annotation method: MoNA-export-LC-MS-MS_Positive_Mode_2	0.64	19.07	198.12343:3126 198.15636:50 198.18857:51 198.62135:38 199.03276:179 199.05779:63 199.07444:63 199.09828:63 199.12750:248 199.17898:302 199.62883:25 200.04127:25 200.06238:38 200.10236:2086 200.13820:256 200.16530:51 200.18200:51 200.20133:51	55.01749:112 72.04391:96 95.06039:163	675	44	496	589	552	314	517	1452	1360	1234	2292	38	1150	1412	3895	4119	4735	4359	4830	2444	40
842	7.933	198.124	w/o MS2: Dibenzylamine	[M+H]+	BWLUMTFWVZZZND-UHFFFAOYSA-N	null	Normalized unit: Intensity; Annotation method: MoNA-export-LC-MS-MS_Positive_Mode_2	0.65	381.84	198.12341:2105 198.14863:249 198.18418:55 198.60636:12 199.01527:18 199.07831:18 199.09485:24 199.12674:274 199.15157:18 199.18082:176 199.52477:12 199.99023:12 200.03392:12 200.07667:17 200.10267:3080 200.13806:327 200.16465:33 200.18345:18 200.19975:24	43.01752:51 46.06582:154 55.01708:102 55.05354:51 59.04939:51 60.41808:51 72.04541:102 73.02735:51 88.07577:51 89.96327:51 95.06014:294 95.07093:51 96.06768:51 100.03568:102 102.09161:51 105.03536:51 123.07873:51 142.07489:51 150.10221:51 165.06650:51 167.06359:51 179.15275:102 182.07144:51 191.00184:102	75569	875	40298	33753	30291	26978	32069	33361	40898	52983	75656	420	29704	44850	88667	120383	130181	132822	130948	68992	1240
845	7.982	199.081	w/o MS2: COTININE	[M+H]+	UIKROCXWUNQSPJ-VIFPVBQESA-N	null	Normalized unit: Intensity; Annotation method: MoNA-export-LC-MS-MS_Positive_Mode_2	1	22.37	199.08184:1442 199.12586:4680 200.08242:317 200.10215:1732 200.12589:317 200.13483:317 201.08663:317	68.05004:1194 83.06085:164 95.06073:15380	1346	24	2218	330	199	708	337	335	275	375	1076	9	409	496	902	449	312	527	557	1047	24
849	8.125	199.132	w/o MS2: Tacrine	[M+H]+	YLJREFDVOIBQDA-UHFFFAOYSA-N	null	Normalized unit: Intensity; Annotation method: MoNA-export-LC-MS-MS_Positive_Mode_2	0.65	28.48	199.13056:2783 199.17587:138 199.63185:586 200.10214:1955 200.13673:279 201.10567:144 201.13866:83	42.03364:31 46.06552:3382 70.06512:12651 71.06030:3452 88.08671:2709 100.03966:20 116.07018:2294 138.09184:84 158.12782:2608	3625	54	5591	4983	6366	4783	5712	1725	1652	1541	3194	62	1840	1841	1933	1994	2989	2306	2466	2766	45
853	7.194	200.068	w/o MS2: Willardiine	[M+K]+	FACUYWPMDKTVFU-BYPYZUCNSA-N	null	Normalized unit: Intensity; Annotation method: MoNA-export-LC-MS-MS_Positive_Mode_2	0.92	4.53	200.06826:9233 200.11011:2703 200.18056:29 200.77909:29 200.96520:29 200.99506:29 201.07123:868 201.11805:234 201.13882:43 201.27677:43 201.48516:29 201.76833:29 202.04316:271 202.06626:805 202.10423:43 202.11530:58 202.12836:43	43.01819:439 69.03330:4201 85.02726:1169	2042	19	1987	2779	2254	2656	2015	1383	1306	1368	2016	10	1333	1694	3667	2143	5553	2649	4617	1914	4
861	7.233	200.113	D-Mannitol	[M+NH4]+	FBPFZTCFMRRESA-KVTDHHQDSA-N	null	Normalized unit: Intensity; Annotation method: MoNA-export-LC-MS-MS_Positive_Mode_2	1.41	53.85	200.11286:139385 201.11583:8683 202.03351:1295 202.11697:2337	43.05485:189 55.01778:147 57.03397:1247 61.02828:773 69.03388:6576 71.04922:414 83.04912:1924 85.02830:2251 87.04414:637 99.04411:944 103.03924:304 111.04370:822 129.05467:489 147.06451:319	67453	2199	69092	69342	86700	57152	66987	66912	69123	76253	64783	1209	70857	74948	42958	55020	49639	47381	49890	63476	1876
879	2.967	202.107	w/o MS2: Makaluvamine A	[M+H-H2O]+	RUIRYCQUTHWLMZ-UHFFFAOYSA-O	null	Normalized unit: Intensity; Annotation method: MoNA-export-LC-MS-MS_Positive_Mode_2	0.72	8.79	202.10706:2735 202.14407:93 202.17915:779 203.10972:391 203.18262:94 204.10281:112 204.14913:38	57.07120:96 70.06516:154 98.02540:128 123.02130:118 146.11772:241 150.11107:83 163.05281:132	120	126	2237	1955	1974	1858	1682	829	69	941	1406	41	867	1292	1457	1561	64	1413	1683	1595	69
894	7.037	203.052	w/o MS2: D-Mannose [M+Na]+	[M+H]+	WQZGKKKJIJFFOK-QTVWNMPRSA-N	C([C@@H]1[C@H]([C@@H]([C@@H](C(O1)O)O)O)O)O	Normalized unit: Intensity; Annotation method: BAF in house library_Positive HILIC_1	0.66	4.79	203.05165:2257 203.10656:29 203.13170:39 203.17868:49 203.18841:19 203.22150:473 203.73416:29 203.89448:20 204.06235:443 204.08596:1518 204.12249:48 204.13284:29 204.16132:39 204.22381:49 204.24306:20 204.53368:20 204.88628:29 204.91145:20 205.06762:653 205.08799:118 205.10891:39 205.15679:29	73.03043:51 84.04298:205 84.07988:51 91.05494:102 98.05868:51 100.03955:102 102.09057:51 105.03966:51 112.10968:51 117.23386:51 118.99902:51 139.12562:51 145.50421:51 149.07573:51 153.09430:51 191.00082:102	737	40	732	522	434	446	349	982	1439	616	805	24	1203	1395	636	628	473	648	782	809	68
895	6.233	203.052	w/o MS2: THEOBROMINE	[M+H]+	YAPQBXQYLJRXSA-UHFFFAOYSA-N	null	Normalized unit: Intensity; Annotation method: MoNA-export-LC-MS-MS_Positive_Mode_2	1	4.25	203.05172:1289 203.10698:72 203.14185:54 203.16570:54 203.18242:128 203.22075:182 203.23891:36 203.25552:54 203.31900:36 203.43817:36 203.46922:36 203.50728:36 203.58419:54 203.62818:54 203.65942:54 203.68195:36 203.85302:36 203.93324:36 203.99626:54 204.02951:36 204.05552:90 204.09840:180 204.13329:54 204.14464:36 204.15807:120 204.18099:54 204.23468:54 204.38071:36 204.40023:36 204.45300:36 204…	102.09076:96	922	21	667	600	1368	871	785	286	336	240	628	56	207	167	576	280	294	156	377	703	35
896	7.32	203.052	w/o MS2: D-Glucose [M+Na]+	[M+Na]+	WQZGKKKJIJFFOK-GASJEMHNSA-N	OCC1OC(O)C(O)C(O)C1O	Normalized unit: Intensity; Annotation method: BAF in house library_Positive HILIC_1	0.66	16.99	203.05217:21059 203.08758:35 203.10243:90 203.14256:54 203.18867:36 203.22160:109 203.52412:36 204.05432:1259 204.09613:249 204.13380:631 204.16132:54 204.22370:54 204.34538:36 204.43803:922 204.45949:72 205.01745:36 205.06820:99063	100.03833:112	911	34	1018	10792	550	619	613	481	300	314	727	20	379	327	350	177	189	281	235	956	21
897	8.236	203.052	w/o MS2: D-myo-Inositol [M+Na]+	[M+Na]+	CDAISMWEOUEBRE-GPIVLXJGSA-N	C1(C(C(C(C(C1O)O)O)O)O)O	Normalized unit: Intensity; Annotation method: BAF in house library_Positive HILIC_1	0.67	22.64	203.05226:10713 203.10229:161 203.11745:104 203.15004:3268 203.18131:52 204.05471:719 204.09651:619 204.12026:105 204.13445:132 204.15139:233 204.20759:79 205.05324:132 205.08142:542 205.10592:105 205.11725:105 205.15347:79	55.01793:83 70.06522:170 81.03346:83 84.07988:86 95.05999:128	7524	18	10816	13433	14105	16019	14036	3419	3162	3735	7307	10	3771	3116	6526	5145	5721	5710	5467	5446	11
900	7.948	203.101	w/o MS2: Metamitron	[M+H]+	VHCNQEUWZYOAEV-UHFFFAOYSA-N	null	Normalized unit: Intensity; Annotation method: MoNA-export-LC-MS-MS_Positive_Mode_2	0.94	3.44	203.10191:1630 203.14797:375	68.04962:748 95.06059:8042 111.05690:148	681	71	409	430	315	207	398	1187	982	1227	724	96	1092	813	953	913	413	692	778	605	125
903	7.606	203.113	w/o MS2: Dinotefuran	[M+H]+	YKBZOVFACRVRJN-UHFFFAOYSA-N	null	Normalized unit: Intensity; Annotation method: MoNA-export-LC-MS-MS_Positive_Mode_2	0.99	5.47	203.11330:5384 203.14929:45 203.18453:60 203.22036:60 204.05325:45 204.08498:485 204.10182:240 204.11540:633 204.13180:185 205.06767:1708 205.11797:166 205.15411:30 205.17078:30	46.06477:73 70.06456:169 98.06072:112	2623	105	8159	1231	673	5856	3316	2332	2831	1422	2183	100	2655	2480	1292	1171	832	950	945	2321	108
904	7.245	203.137	w/o MS2: (4S,5Z,6S)-4-(2-methoxy-2-oxoethyl)-5-[2-[(E)-3-phenylprop-2-enoyl]oxyethylidene]-6-[(2S,3R,4S,5S,6R)-3,4,5-trihydroxy-6-(hydroxymethyl)oxan-2-yl]oxy-4H-pyran-3-carboxylic acid	[M+H]+	IVOODSRSVJPWLY-UHFFFAOYSA-N	null	Normalized unit: Intensity; Annotation method: MoNA-export-LC-MS-MS_Positive_Mode_2	0.83	5.08	203.13733:4980 204.13890:580 204.44224:3929 204.85640:232 205.04016:198 205.06808:2581276	43.01784:547 57.03295:1010 69.03350:4831 73.02750:310 83.04907:1775 85.02777:1521 99.04366:983 111.04391:824 129.05482:329 147.06404:186	1324	44	2809	2066	2863	2237	2353	620	735	678	1151	34	555	885	523	522	1325	439	711	1187	42
905	8.593	203.149	w/o MS2: Asymmetric NG,NG-dimethylarginine	[M+H]+	YDGMGEXADBMOMJ-LURJTMIESA-N	O=C(O)C(N)CCCN=C(N)N(C)C	Normalized unit: Intensity; Annotation method: BAF in house library_Positive HILIC_1	0.83	3.74	203.14886:1763 203.18380:25 203.22365:37 204.09309:151 204.13324:546 204.15185:168 205.08144:62 205.12004:81 205.13378:62 205.15458:151	70.06432:77 100.03903:83	939	106	1552	1443	1543	1387	1419	476	566	476	966	79	768	591	593	571	1005	745	646	913	67
906	8.097	203.151	Asymmetric NG,NG-dimethylarginine	[M+H]+	YDGMGEXADBMOMJ-LURJTMIESA-N	O=C(O)C(N)CCCN=C(N)N(C)C	Normalized unit: Intensity; Annotation method: BAF in house library_Positive HILIC_1	1.62	540.73	203.15022:627101 203.54474:174 203.74398:87 203.83656:87 203.87599:174 203.89335:87 203.91842:87 203.93346:174 203.95251:87 203.97317:131 203.98560:87 204.00208:87 204.02228:174 204.04895:131 204.06685:87 204.07778:131 204.10199:131 204.11681:123 204.15240:48669 204.24630:131 204.31048:131 204.36989:87 204.39298:87 204.47458:131 204.54047:131 204.57272:87 204.59139:131 204.62511:131 204.65830:87 …	46.06554:6461 55.02853:52 70.06530:28069 70.60122:48 71.06032:7928 72.08058:1142 73.08421:147 88.08669:5754 101.09468:110 112.08571:320 116.07021:4763 158.12825:4465 203.14937:1199	426542	256	587156	491598	524805	425025	524433	241050	237780	235265	363922	289	263188	278328	254986	259962	355298	269608	279941	359150	379
913	7.022	204.063	w/o MS2: 2,8-quinolinediol	[M+Na]+	UTMRKCQYCLEKDL-UHFFFAOYSA-N	null	Normalized unit: Intensity; Annotation method: MoNA-export-LC-MS-MS_Positive_Mode_2	0.99	3.13	204.06268:5454 204.11545:30 204.12488:174 204.22585:76 204.81190:31 204.93955:31 205.06661:838 205.09121:107 205.15906:46 206.03975:31 206.06795:119 206.10190:115 206.13353:46	84.04425:83	566	15	359	314	216	234	243	336	265	252	612	13	330	233	1579	2425	428	965	1124	630	12
914	7.042	204.086	w/o MS2: N-Acetylgalactosamine [M+H-H2O]+	[M+H]+	OVRNDRQMDRJTHS-KEWYIRBNSA-N	CC(=O)N[C@@H]1[C@H]([C@H]([C@H](OC1O)CO)O)O	Normalized unit: Intensity; Annotation method: BAF in house library_Positive HILIC_1	1.05	7.14	204.08623:2334 204.12131:40 204.13728:51 204.16536:30 204.22649:59 204.32577:20 204.42114:20 204.59185:20 204.89026:20 205.05312:20 205.06773:471 205.08869:184 205.13223:30 205.14056:30 205.15469:20 205.21906:20 205.96312:20 206.04092:41 206.06601:84 206.08999:83 206.10105:76 206.15766:20 206.18891:30	84.04506:105	1197	3	1278	1050	1074	915	946	898	802	1180	974	10	814	767	1038	1003	1913	1304	1113	1068	43
915	5.647	204.086	w/o MS2: N-Acetyl-D-galactosamine [M+H-H2O]+; AIF; CE0; CorrDec	[M+H]+	OVRNDRQMDRJTHS-KEWYIRBNSA-N	null	Normalized unit: Intensity; Annotation method: MoNA-export-LC-MS-MS_Positive_Mode_2	1.04	6.44	204.08629:1794 204.13873:25 204.15934:64 204.18308:71 205.06921:25 205.08771:265 205.14270:64 206.06620:51 206.08303:51 206.09952:121 206.14988:64	46.06469:64	1289	0	275	164	186	347	336	109	1126	206	117	7	137	157	165	190	3216	90	92	78	0
916	7.531	204.086	w/o MS2: N-Acetyl-D-galactosamine [M+H-H2O]+; AIF; CE0; CorrDec	[M+H]+	OVRNDRQMDRJTHS-KEWYIRBNSA-N	null	Normalized unit: Intensity; Annotation method: MoNA-export-LC-MS-MS_Positive_Mode_2	0.99	21.36	204.08550:3687 204.13481:570 205.06691:635 205.08817:403 205.11538:101 205.16234:67 206.06451:101 206.09929:237	55.01901:64 84.04295:173 110.07119:170	4042	59	3056	3097	2811	1965	2282	2993	2163	4013	3956	41	3163	2749	3509	5061	4430	4089	4205	3050	0
917	9.043	204.086	w/o MS2: N-Acetyl-D-galactosamine [M+H-H2O]+; AIF; CE30; MS2Dec	[M+H]+	OVRNDRQMDRJTHS-KEWYIRBNSA-N	null	Normalized unit: Intensity; Annotation method: MoNA-export-LC-MS-MS_Positive_Mode_2	1.01	9.05	204.08640:5100 204.13907:20 204.15989:20 204.21238:13 204.79380:13 204.88123:13 204.96605:20 204.99349:710 205.02021:20 205.03228:20 205.08865:371 205.11849:72 205.14169:43 205.15791:44 205.19853:13 205.29221:20 205.78279:13 205.95243:20 205.96762:13 205.99526:56 206.04112:20 206.06417:116 206.10088:430 206.13785:70 206.16474:20 206.17683:13	82.01368:258 100.03895:197	3550	4	6267	4036	3300	1872	3033	2243	2296	2127	2488	4	1754	1351	2297	1662	1534	1196	1155	3164	3
918	5.537	204.087	w/o MS2: 7-Methylsulfenylheptyl isothiocyanate	[M+H-H2O]+	LDIRGNDMTOGVRB-UHFFFAOYSA-N	null	Normalized unit: Intensity; Annotation method: MoNA-export-LC-MS-MS_Positive_Mode_2	0.75	13.58	204.08609:3116 204.11989:183 204.16262:84 204.18499:169 205.08982:224 205.14183:67 205.15914:84 205.19155:67 206.06514:67 206.09101:34 206.10099:67 206.13666:67 206.15095:50	44.05111:105 62.05891:102 84.07934:203 102.09094:385	88	210	2072	1612	1430	1362	1780	1539	79	2356	1585	10	1646	1431	1304	1306	69	1504	1472	1702	0
919	3.802	204.087	w/o MS2: 7-Methylsulfenylheptyl isothiocyanate	[M+H]+	LDIRGNDMTOGVRB-UHFFFAOYSA-N	null	Normalized unit: Intensity; Annotation method: MoNA-export-LC-MS-MS_Positive_Mode_2	0.93	5.41	204.08749:1103 204.12241:66 204.13989:50 204.15829:33 204.18538:33 205.08702:171 205.14460:66 205.16084:50 206.06301:95 206.10251:105 206.13838:66 206.15011:66	72.04401:90 100.03841:122 146.11803:77	52	116	318	273	387	307	270	295	10	436	443	11	461	360	848	841	105	880	968	506	7
920	8.932	204.087	N-Acetyl-D-galactosamine [M+H-H2O]+; AIF; CE10; MS2Dec	[M+H-H2O]+	OVRNDRQMDRJTHS-KEWYIRBNSA-N	null	Normalized unit: Intensity; Annotation method: MoNA-export-LC-MS-MS_Positive_Mode_2	1.32	26.72	204.08659:94760 204.47921:15 204.49204:22 204.76492:15 204.80568:15 204.82779:15 204.98057:15 205.00168:15 205.02152:22 205.04959:21 205.08910:6958 205.14052:29 205.15648:37 205.27423:15 205.28731:15 205.29737:15 205.36343:22 205.41610:22 205.45905:22 205.51684:29 205.54797:15 205.61846:22 205.63959:15 205.69439:22 205.81138:22 205.91602:22 205.94683:15 206.06795:107 206.09036:816 206.14742:65	53.03831:51 69.03333:146 81.03310:162 84.04294:463 96.04364:771 109.02743:197 126.05432:352 138.05428:1331 144.06561:436	4343	152	55510	47239	43706	28152	44262	2110	2347	1491	4430	4	1601	1084	1691	1642	2546	1191	1110	4504	3
922	6.352	204.122	w/o MS2: 2-(1-hydroxyethyl)-4-(2-hydroxypropyl)-2H-furan-5-one	[M+H]+	JAAFNWYGLROOGI-UHFFFAOYSA-N	null	Normalized unit: Intensity; Annotation method: MoNA-export-LC-MS-MS_Positive_Mode_2	0.91	5.39	204.12191:3788 204.16044:46 204.18776:31 204.22634:31 204.48630:46 204.50194:31 204.77316:31 205.03627:46 205.08573:244 205.10332:77 205.12564:206 205.15282:62 206.06299:46 206.08057:62 206.10134:292 206.12558:46 206.13654:122 206.17748:46	81.06986:99 100.03910:136 163.12284:93	1026	96	1562	1272	1598	759	1091	510	411	534	598	79	429	379	173	402	369	193	291	599	157
925	8.652	204.134	R-Deprenyl N-Oxide	[M+H]+	IVFPCTFUZXEDKP-UHFFFAOYSA-N	null	Normalized unit: Intensity; Annotation method: MoNA-export-LC-MS-MS_Positive_Mode_2	0.92	11.05	204.13327:5312 205.05090:29 205.07806:68 205.09867:38 205.11749:131 205.13562:472 206.05201:19 206.06443:48 206.10153:299 206.11913:29 206.15098:183 206.16713:19	38.91487:51 55.01682:102 56.02344:51 70.06455:102 72.04258:51 73.02871:51 84.08028:719 87.04510:51 88.08523:51 100.03805:409 101.03450:51 102.09052:102 105.03250:102 114.09087:51 119.07931:51 123.07801:51 123.09003:51 129.10179:51 130.08658:51 141.10036:51 166.09799:51 190.99889:51	2823	43	3709	3385	3516	3254	3370	2510	2396	2254	2553	61	2514	2521	2139	1748	1728	1744	1904	2474	38
926	8.771	204.134	w/o MS2: Acetylcarnitine [M]+	[M+H]+	RDHQFKQIGNGIED-MRVPVSSYSA-O	null	Normalized unit: Intensity; Annotation method: MoNA-export-LC-MS-MS_Positive_Mode_2	0.85	16.45	204.13367:5792 204.16731:28 204.46986:19 205.05542:29 205.06874:29 205.08078:68 205.09416:39 205.13649:507 206.06591:49 206.10269:144 206.12585:170 206.14370:85	45.03476:15 84.08099:608	2346	84	1102	844	902	767	661	3044	2241	2833	2014	64	2011	1958	3339	2955	1617	2358	2836	2054	98
927	1.69	204.175	Unknown	[M+H]+	null	null	Normalized unit: Intensity	null	7.16	204.17407:2845 205.05628:66 205.08677:164 205.10569:164 205.12542:131 205.14126:131 205.17644:498 206.06708:66 206.09194:99 206.10510:164 206.13260:66	55.05242:89 69.06912:96 77.03771:99 100.03869:178 105.06877:109 120.08178:93 134.09597:108 145.09931:99 191.00306:83 204.17459:73	547	9	103	51	43	58	85	1540	1006	1010	528	23	702	572	1233	566	184	883	341	726	19
931	7.248	205.068	D-Mannitol [M+Na]+	[M+Na]+	FBPFZTCFMRRESA-KVTDHHQDSA-N	C([C@H]([C@H]([C@@H]([C@@H](CO)O)O)O)O)O	Normalized unit: Intensity; Annotation method: BAF in house library_Positive HILIC_1	1.39	3941.87	205.06857:2428545 205.45023:393 205.67856:262 205.71995:262 205.73438:392 205.78087:523 205.79200:262 205.83511:262 205.86013:523 205.91931:523 205.93466:262 205.95624:392 205.97819:262 205.99130:262 206.01066:392 206.07126:120359 206.11210:382 206.12939:262 206.15258:262 206.26307:392 206.28607:523 206.30298:392 206.39376:392 206.43461:392 206.46045:523 206.51282:392 206.54186:392 206.55707:392 …	43.05485:189 55.01778:147 57.03397:1247 61.02828:773 69.03388:6576 71.04922:414 83.04912:1924 85.02830:2251 87.04414:637 99.04411:944 103.03924:304 111.04370:822 129.05467:489 147.06451:319	1678354	2222	1520931	1703202	1846147	1503571	1561850	1660563	1633501	1684939	1435483	1365	1680149	1700977	1295392	1433926	1324012	1336207	1392628	1590204	1472
932	7.562	205.068	D-Sorbitol [M+Na]+	[M+Na]+	FBPFZTCFMRRESA-JGWLITMVSA-N	C([C@H]([C@H]([C@@H]([C@H](CO)O)O)O)O)O	Normalized unit: Intensity; Annotation method: BAF in house library_Positive HILIC_1	0.75	4.18	205.06804:3169 205.11775:342 205.13724:70 206.07024:323 206.10337:327 206.12102:70 206.13580:70 207.03099:137 207.07160:145 207.09790:53 207.12378:101 207.15873:70	41.03927:29 55.01845:58 73.02785:47 83.05968:323 95.05999:44 110.07134:3193 156.07822:177	2397	31	1681	2088	1760	2112	1560	2099	1574	1746	1652	22	2484	2200	1174	1407	1845	1687	1474	1877	15
934	8.196	205.081	w/o MS2: (3Z,5E)-4-hydroxy-6-(4-hydroxyphenyl)hexa-3,5-dien-2-one	[M+H]+	IWINXMWZYVGFKC-JHLWKMQHSA-N	null	Normalized unit: Intensity; Annotation method: MoNA-export-LC-MS-MS_Positive_Mode_2	0.87	2.68	205.08177:1637 205.11566:53 205.13672:54 205.15313:67 205.52233:40 205.54207:27 206.02080:40 206.05890:40 206.08379:99 206.10117:160 206.12218:39 206.15179:7196 206.17881:39 206.65314:1705 207.03190:149 207.05291:27 207.08313:54 207.10790:54 207.12934:202 207.15578:351	58.06506:250 70.06532:3 84.08018:659 95.06168:122 195.15440:150	1072	55	528	442	495	467	435	899	1114	780	928	66	1126	1092	1700	770	462	793	716	945	52
935	8.394	205.081	w/o MS2: (3Z,5E)-4-hydroxy-6-(4-hydroxyphenyl)hexa-3,5-dien-2-one	[M+H]+	IWINXMWZYVGFKC-JHLWKMQHSA-N	null	Normalized unit: Intensity; Annotation method: MoNA-export-LC-MS-MS_Positive_Mode_2	0.98	16.63	205.08201:65652 205.13264:90 205.15368:447 205.90989:36 206.08466:4821 206.13177:72 206.15192:511 206.35348:36 206.65246:193 207.03341:104 207.08553:621 207.12400:224 207.15877:143	56.04943:150 84.04433:2428 100.03851:102 142.05032:370	15489	106	44246	35027	37482	22241	31667	2460	2813	1980	11103	104	2568	1716	2830	2260	4470	2548	2283	11720	75
936	6.45	205.096	L-Tryptophan	[M+H]+	QIVBCDIJIAJPQS-VIFPVBQESA-N	C1=CC=C2C(=C1)C(=CN2)C[C@@H](C(=O)O)N	Normalized unit: Intensity; Annotation method: BAF in house library_Positive HILIC_1	1.41	120.35	205.09700:114028 205.15356:28 205.43423:28 205.48255:28 205.61822:41 205.64886:28 205.70203:28 205.73772:41 205.76649:28 205.79877:41 205.85231:28 205.92247:28 205.95743:41 205.97635:41 205.99743:41 206.02039:28 206.04046:55 206.05396:27 206.06569:53 206.09900:11523 206.13575:67 206.15183:27 206.23612:28 206.35109:28 206.47114:28 206.50040:28 206.64843:41 206.71336:28 206.73153:28 206.78000:41 20…	55.01916:35 72.04330:55 91.05369:431 118.06463:3284 132.08092:537 143.07198:774 144.07996:741 146.05969:2956 160.07492:56 188.07065:434	50311	106	11546	10040	7630	5880	8944	27156	29687	27062	46578	150	32845	26661	181186	93868	17154	97951	99528	52503	144
947	8.153	206.152	Unknown	[M+2H]2+	null	null	Normalized unit: Intensity	null	36.44	206.15169:56974 206.65334:11579 206.79212:50 207.01229:75 207.03107:404 207.09904:124 207.12647:235 207.15411:2040	46.06557:245 58.06523:759 72.08120:98 84.08087:1560 88.08619:492 98.09652:134 130.08357:131 138.09027:200 158.12762:567 169.13252:40 189.15710:54 195.14848:203 206.15088:256	20198	67	36309	32272	33678	27736	32994	12377	12281	11882	18324	73	12802	14049	11642	11005	13853	11248	11100	19151	39
953	8.242	207.097	3-methyl-6-(2-methylpropyl)piperazine-2,5-dione	[M+H]+	DBJPZCJQDRPOME-UHFFFAOYSA-N	null	Normalized unit: Intensity; Annotation method: MoNA-export-LC-MS-MS_Positive_Mode_2	0.74	3.45	207.09675:1458 207.13630:123 207.15846:93 208.07955:93 208.10120:179 208.15257:62 209.12801:408 209.15700:93	46.06450:90 70.06535:201 81.03454:90 95.06065:136 115.08771:73 123.08312:73	693	46	809	671	571	530	650	392	511	460	672	51	430	341	653	652	720	577	573	546	48
954	8.077	207.097	w/o MS2: 3-methyl-6-(2-methylpropyl)piperazine-2,5-dione	[M+H]+	DBJPZCJQDRPOME-UHFFFAOYSA-N	null	Normalized unit: Intensity; Annotation method: MoNA-export-LC-MS-MS_Positive_Mode_2	0.67	8.25	207.09710:2059 207.12970:284 207.15476:214 207.17820:41 207.21463:69 207.27215:28 207.29686:28 207.31866:41 207.34090:28 207.37629:28 207.41341:69 207.46864:41 207.47439:55 207.48488:69 207.52030:41 207.54218:55 207.58152:202 207.61500:28 207.63099:28 207.65620:28 207.67566:41 207.69843:41 207.73036:28 207.75349:28 207.76208:41 207.77038:28 207.80425:28 207.92574:55 207.96624:41 207.98229:41 208.…	46.06569:4549 70.06566:22844 71.06100:5572 72.08088:1084 88.08687:4558 98.05995:135 112.08744:279 116.07080:3641 133.09584:112 158.12816:3601	1367	61	3863	3301	2492	1982	2810	97	88	138	1062	53	119	176	163	256	223	171	152	1202	48
961	5.351	207.205	Unknown	[M+H]+	null	null	Normalized unit: Intensity	null	95.63	207.20577:7042 208.15472:132 208.20898:596 209.15391:88	44.04978:236 57.06969:186 62.06014:283 84.08127:650 102.09133:1887 123.11622:112	1250	0	166	177	248	175	242	1680	1222	1625	1053	5	1335	1471	4113	1960	440	1791	2296	1073	5
962	6.687	208.013	w/o MS2: Quinoclamine	[M+H]+	OBLNWSCLAYSJJR-UHFFFAOYSA-N	null	Normalized unit: Intensity; Annotation method: MoNA-export-LC-MS-MS_Positive_Mode_2	0.88	9.64	208.01281:6497 208.07015:20 208.09953:41 208.11472:31 208.13154:41 208.15698:51 208.17753:20 208.24947:41 208.29342:31 208.53937:20 208.88255:304 209.01610:431 209.04769:20 209.06393:20 209.10311:41 209.13384:51 209.15891:41 209.23047:20 209.24954:31 209.36862:20 209.38341:20 209.42375:41 209.45398:31 209.49158:20 209.94067:31 210.01126:344 210.03186:174 210.06333:16182 210.11003:41	85.02789:96 100.03942:99	2402	0	4157	4137	4136	2558	4303	1457	1476	1471	2384	0	1914	1658	2091	2402	2386	2147	2456	2615	0
963	7.421	208.063	w/o MS2: NCGC00380424-01_C10H9NO4_1,5-(Epoxymethano)cyclopenta[c]pyran-3-carboxamide, 1,4a,5,7a-tetrahydro-8-oxo-	[M+H]+	NBVNAFAEYGKTPJ-UHFFFAOYSA-N	null	Normalized unit: Intensity; Annotation method: MoNA-export-LC-MS-MS_Positive_Mode_2	0.96	10.75	208.06313:1372 208.10790:36 208.13494:112 208.15467:78 208.16729:61 208.21955:24 208.37562:24 209.06541:135 209.08832:125 209.10567:49 209.13676:61 209.15390:69 209.17005:24 209.18697:37 209.20293:37 210.01484:24 210.06284:72 210.07527:37 210.09207:37 210.11118:82 210.12958:37 210.16805:115	46.06604:99 95.06064:208	326	9	227	106	166	135	89	286	327	323	344	20	282	243	718	611	476	575	534	349	20
964	8.077	208.082	w/o MS2: 6-Amino-9H-purine-9-propanoic acid	[M+H]+	QXAYJKFBMWMARF-UHFFFAOYSA-N	null	Normalized unit: Intensity; Annotation method: MoNA-export-LC-MS-MS_Positive_Mode_2	0.66	1.37	208.08151:1702 208.10036:819 208.13126:72 208.15242:90 208.16858:54 208.22068:54 208.24001:54 208.30334:36 208.33775:54 208.35378:54 208.41179:36 208.42193:36 208.48787:54 208.51216:36 208.56793:36 208.63572:54 208.64576:54 208.66419:54 208.71196:54 208.73580:54 208.74758:54 208.80562:54 208.87227:36 208.97478:36 209.02444:54 209.08625:54 209.10279:90 209.11894:72 209.13602:72 209.15104:112 209.1…	46.06566:6747 57.04435:99 70.06559:30167 71.06089:7673 72.08076:1531 75.05538:53 88.08675:6198 98.06031:310 112.08578:332 116.07073:5384 133.09727:127 158.12878:4925	208	13	568	239	196	151	210	190	207	136	220	10	192	252	195	173	318	176	182	168	15
975	7.573	209.088	w/o MS2: NCGC00384567-01_C10H12N2O3_N-(2-Aminobenzoyl)alanine	[M+H]+	URJSQVJWZNGFOL-UHFFFAOYSA-N	null	Normalized unit: Intensity; Annotation method: MoNA-export-LC-MS-MS_Positive_Mode_2	0.95	4.92	209.08769:1032 209.10938:51 209.13698:51 209.15503:51 210.06417:68 210.09241:120 210.11424:34 210.16796:129 210.18205:68 211.04043:51 211.10495:3310 211.13191:166 211.16949:85	83.06021:99 95.06017:34 110.07215:2805 156.07716:144	335	30	93	134	110	178	104	283	280	341	281	37	402	332	809	499	189	443	573	367	26
976	6.494	209.091	w/o MS2: Kynurenine	[M+H]+	YGPSJZOEDVAXAB-QMMMGPOBSA-N	null	Normalized unit: Intensity; Annotation method: MoNA-export-LC-MS-MS_Positive_Mode_2	1.25	7.2	209.09197:4401 209.13448:68 209.15824:55 209.70568:28 209.98338:28 210.06363:515 210.09364:596 210.13912:28 210.17010:137 210.18754:41 210.49042:28 210.65708:41 210.68505:28 210.87161:28 211.02969:28 211.05873:55 211.09684:382 211.13457:409 211.17158:70	118.06461:5965 132.04337:44 146.06055:5356 159.08897:404	983	15	255	243	325	175	231	575	762	750	1072	42	614	568	3150	1737	432	1892	1934	980	47
977	6.119	209.101	Chalcone	[M+H]+	DQFBYFPFKXHELB-VAWYXSNFSA-N	null	Normalized unit: Intensity; Annotation method: MoNA-export-LC-MS-MS_Positive_Mode_2	0.69	8.08	209.10097:2863 209.13677:102 209.14840:102 209.16825:51 209.23992:51 209.26024:77 209.42584:51 209.46649:51 209.51629:51 209.59322:147 209.62607:51 209.66122:51 209.69520:51 209.73550:77 209.79537:51 209.88437:51 209.90351:77 209.94709:77 209.97945:77 210.02257:77 210.04232:77 210.06717:102 210.10289:341 210.13448:102 210.16869:128 210.18374:77 210.21290:77 210.22885:51 210.26093:77 210.31523:102…	32.92564:51 43.16004:51 55.01877:51 58.79980:51 77.70715:51 84.08323:51 85.06864:51 90.86992:51 100.04232:102 101.04413:51 102.09075:51 105.03365:51 117.06780:51 152.93181:51 153.17591:51 158.94575:51 162.63539:51 191.00291:51 193.13461:51	1375	83	70	69	89	83	51	89	1043	91	87	73	199	87	71	47	1606	81	65	38	62
981	6.393	209.128	w/o MS2: Pilocarpine	[M+H]+	QCHFTSOMWOSFHM-WPRPVWTQSA-N	null	Normalized unit: Intensity; Annotation method: MoNA-export-LC-MS-MS_Positive_Mode_2	0.9	4.48	209.12672:2628 209.15256:62 209.84010:31 210.06294:293 210.09711:62 210.11493:92 210.13001:62 210.15025:46 210.16725:91 210.25574:47 210.29554:62 210.72089:31 211.06515:62 211.09660:239 211.11300:62 211.13266:353 211.16931:77	84.07945:99 100.03877:188	619	89	533	456	351	253	477	524	518	687	492	53	345	674	659	632	199	380	934	481	66
986	7.248	210.045	w/o MS2: Dimethirimol	[M+H]+	CJHXCRMKMMBYJQ-UHFFFAOYSA-N	null	Normalized unit: Intensity; Annotation method: MoNA-export-LC-MS-MS_Positive_Mode_2	0.63	17.46	210.04382:3174 210.09951:525 210.54835:700 211.04526:1966 211.54700:350 211.67877:350 212.04184:525	43.01842:338 57.03373:588 69.03355:2272 71.04837:177 73.02814:265 83.04874:776 85.02810:737 99.04362:448 103.03850:445 111.04410:558 117.05362:102 129.05386:264 147.06498:166	1433	5	318	540	194	273	183	172	150	29	189	0	95	85	59	44	0	58	66	88	0
996	7.526	211.104	w/o MS2: NCGC00381200-01_C11H16O5_	[M+Na]+	OLSZGECXFBCCRZ-UHFFFAOYSA-N	null	Normalized unit: Intensity; Annotation method: MoNA-export-LC-MS-MS_Positive_Mode_2	0.78	19.73	211.10415:7348 211.13134:198 211.17176:103 212.10792:507 212.17170:138 213.08294:582 213.11244:172 213.12382:756	72.04318:277 100.03901:212 120.05574:73	4495	472	1125	1427	1244	1324	958	5315	11037	3428	4939	455	9294	11089	4910	3788	3031	3867	4310	4004	332
1000	4.692	211.131	w/o MS2: Jasmonic Acid	[M+H]+	ZNJFBWYDHIGLCU-ONEGZZNKSA-N	null	Normalized unit: Intensity; Annotation method: MoNA-export-LC-MS-MS_Positive_Mode_2	0.87	3.74	211.13133:976 211.16809:126 212.07744:68 212.09857:136 212.12880:100 212.16546:68 212.19684:41 213.08653:154 213.11150:93 213.12688:27 213.15425:68 213.19148:55	55.05419:83 81.04422:105 95.08617:89	260	0	794	863	960	801	1212	932	10	517	797	24	303	173	901	1165	67	890	1031	845	0
1001	1.352	211.179	Unknown	[M+H]+	null	null	Normalized unit: Intensity	null	15.85	211.18041:22776 211.20248:1058 212.09183:798 212.18345:1678 213.07180:798 213.11358:2152	43.01862:6 55.05403:790 61.03976:756 69.06987:251 86.09590:1371 100.11150:1345 112.07542:645 117.07055:19 119.08462:7 129.09943:114 133.10172:14 143.11705:1112 147.02496:116 148.03275:234 157.09967:14 163.05627:299 166.03203:171 172.12363:137 177.07143:184 193.10062:35 211.17851:99	3250	0	3426	10103	5161	2969	6650	3429	2477	3756	3481	216	4450	3014	4273	3272	3484	3415	2762	3305	0
1002	6.352	212.102	w/o MS2: Ferulic Acid	[M+H]+	KSEBMYQBYZTDHS-HWKANZROSA-N	null	Normalized unit: Intensity; Annotation method: MoNA-export-LC-MS-MS_Positive_Mode_2	0.93	20.51	212.09779:2944 212.14900:91 212.20090:30 212.57851:30 212.59899:30 212.83789:46 212.93524:46 212.95954:30 213.07105:30 213.08686:76 213.10628:76 213.15395:61 213.19355:76 213.22604:30 213.68816:30 213.91436:46 214.00603:30 214.08845:76 214.11297:61 214.18076:76 214.20227:30	92.04877:64 120.05520:73	475	47	653	704	1140	533	818	974	863	590	786	63	594	1204	268	319	196	225	261	727	61
1003	7.762	212.102	w/o MS2: Quebrachitol	[M+H]+	DSCFFEYYQKSRSV-UHFFFAOYSA-N	null	Normalized unit: Intensity; Annotation method: MoNA-export-LC-MS-MS_Positive_Mode_2	0.78	4.54	212.10287:1754 212.15154:31 212.17552:31 213.08462:750 213.10447:509 213.12329:332 213.14760:46 213.18716:46 213.19856:31 214.06273:31 214.08822:364 214.10999:61 214.12557:76 214.18088:76	72.04476:197 83.06096:96 89.07030:124 100.03942:197	1000	104	517	353	655	243	331	1281	1420	1314	1130	74	1033	1538	2676	1194	478	1278	1647	1055	91
1004	8.236	212.103	w/o MS2: Ferulic Acid	[M+H]+	KSEBMYQBYZTDHS-HWKANZROSA-N	null	Normalized unit: Intensity; Annotation method: MoNA-export-LC-MS-MS_Positive_Mode_2	0.88	9.56	212.10306:746 212.13807:75 212.16944:50 213.01874:75 213.08505:465 213.10490:125 213.12080:75 213.18506:75 214.08953:182 214.12033:50 214.16040:50	72.04392:168	609	99	373	328	308	262	238	570	727	532	617	77	654	604	1258	729	429	943	1028	602	51
1005	5.672	212.113	w/o MS2: Quebrachitol	[M+H]+	DSCFFEYYQKSRSV-UHFFFAOYSA-N	null	Normalized unit: Intensity; Annotation method: MoNA-export-LC-MS-MS_Positive_Mode_2	1	6.78	212.11258:1655 212.14678:81 212.16647:61 213.08755:101 213.11628:81 213.16522:40 213.18265:40 214.08828:114 214.11086:81 214.17865:128	140.05033:99	18	35	448	490	576	391	510	403	465	477	526	25	498	463	883	653	227	422	351	479	3
1016	8.729	213.098	w/o MS2: Perseitol	[M+H]+	OXQKEKGBFMQTML-UHFFFAOYSA-N	null	Normalized unit: Intensity; Annotation method: MoNA-export-LC-MS-MS_Positive_Mode_2	1	9.38	213.09755:1914 213.14820:88 213.19268:39 213.46878:15 213.71508:15 214.10073:228 214.17994:87 214.22497:23 214.25165:39 215.01725:23 215.06436:259 215.12543:262 215.16314:23 215.18202:23	107.04719:112	2581	69	505	373	442	350	373	2475	1916	3168	2125	0	2114	1979	6065	3442	1136	3312	3457	2043	36
1018	7.412	213.122	Prolylproline	[M+H]+	RWCOTTLHDJWHRS-UHFFFAOYSA-N	null	Normalized unit: Intensity; Annotation method: MoNA-export-LC-MS-MS_Positive_Mode_2	1.04	21.42	213.12266:17045 213.16519:23 213.19373:34 213.23269:23 213.99215:23 214.08786:279 214.12546:2056 214.15998:34 214.17671:65 214.23155:23 214.25263:34 214.69304:34 215.02470:23 215.06512:23 215.08419:34 215.09996:57 215.12648:306 215.17327:57 215.20700:23	41.03984:19 70.06546:1997 116.06997:462	6692	45	858	819	605	300	631	12129	12027	8065	5679	45	11106	9558	12500	7181	1153	4360	4246	5000	113
1025	8.023	214.058	w/o MS2: Citrulline	[M+K]+	RHGKLRLOHDJJDR-BYPYZUCNSA-N	null	Normalized unit: Intensity; Annotation method: MoNA-export-LC-MS-MS_Positive_Mode_2	0.8	6.91	214.05937:2190 214.09161:100 214.11939:50 215.06032:152 215.12310:126 215.13563:126 215.17391:233 215.40500:76 216.06222:12151 216.08890:215 216.12255:50 216.13873:101	84.08106:131 100.03899:157	304	33	753	672	811	624	490	275	172	158	222	41	152	200	164	119	185	160	219	273	36
1027	7.806	214.118	w/o MS2: Simetryn	[M+H]+	MGLWZSOBALDPEK-UHFFFAOYSA-N	null	Normalized unit: Intensity; Annotation method: MoNA-export-LC-MS-MS_Positive_Mode_2	0.78	2.27	214.11682:1018 214.17965:108 214.66573:43 215.05996:65 215.09003:65 215.10444:43 215.12204:308 216.10093:65 216.11778:43 216.15449:65 216.19315:43	71.04699:147 79.05318:102 91.05252:93 100.03845:105 207.02808:83	436	44	500	194	143	545	218	274	226	223	421	45	523	264	504	459	506	373	700	391	32
1034	6.624	215.063	w/o MS2: 4-oxo-5-phenylpentanoic acid	[M+H]+	LTNSOYZGFPWHOF-UHFFFAOYSA-N	null	Normalized unit: Intensity; Annotation method: MoNA-export-LC-MS-MS_Positive_Mode_2	0.83	8.07	215.06341:2210 215.09772:56 215.12484:210 215.16489:23 215.17578:34 216.06800:267 216.09715:532 216.12387:57 216.14022:34 216.15631:83 216.17343:23 216.82376:34 216.92448:23 217.07294:70 217.10930:710 217.12797:597 217.15714:72	38.96270:99 70.06422:99 100.07521:145 123.01053:127	1154	17	2051	2060	1986	1313	1894	377	304	468	964	14	256	327	374	348	469	689	390	880	20
1037	8.275	215.112	w/o MS2: Carnitine (Dl) Hydrochloride	[M+H]+	JXXCENBLGFBQJM-UHFFFAOYSA-N	null	Normalized unit: Intensity; Annotation method: MoNA-export-LC-MS-MS_Positive_Mode_2	0.85	5.43	215.11198:773 215.14358:60 216.06111:260 216.09790:61 216.11202:91 216.13139:61 216.45773:61 217.06451:61 217.10650:1087 217.12815:5636	70.06423:86 89.07192:83 101.07203:70	264	17	555	490	323	312	332	329	244	160	245	17	156	277	112	55	155	56	75	283	15
1043	1.439	215.138	w/o MS2: NCGC00180357-02_C15H20O2_2(4aH)-Naphthalenone, 5,6,7,8-tetrahydro-6-hydroxy-4a,5-dimethyl-3-(1-methylethenyl)-, (4aR,5R,6R)-	[M+H]+	MMDLQPKGJNEWIM-PSOPSSQASA-N	null	Normalized unit: Intensity; Annotation method: MoNA-export-LC-MS-MS_Positive_Mode_2	0.88	18.78	215.13793:5207 215.16330:136 216.09163:91 216.10060:137 216.12326:681 216.14143:795 216.15833:747 216.19520:443 217.08483:322 217.10667:1651 217.15991:292	79.05359:232 91.05434:151 105.03466:144 112.07601:186 128.05961:150 137.06161:102 141.06948:125 153.06873:102 165.06914:64 169.09869:73 182.07029:77	2987	71	2466	3501	2136	2456	2112	2616	2173	2954	2141	54	2921	3153	2404	3313	2564	2510	1565	2312	346
1047	8.057	216.064	w/o MS2: Pelletierine Hydrochloride	[M+H]+	FMOKUKPRJSMPOI-UHFFFAOYSA-N	null	Normalized unit: Intensity; Annotation method: MoNA-export-LC-MS-MS_Positive_Mode_2	0.91	560.36	216.06325:121983 216.08919:477 216.39943:33 216.44179:33 216.84546:49 216.87386:49 216.94518:33 217.06617:5500 217.10576:938 217.12775:1633 217.15957:158 217.19865:33 217.47461:33 217.48585:33 217.54133:33 217.65423:33 217.68452:49 217.88635:33 218.06620:1006 218.10823:114 218.13200:294 218.15153:66 218.16422:49	71.04997:86	75413	25	123465	93295	114689	97069	94071	76624	78886	56633	73782	93	76656	44090	57374	48742	55278	44858	43624	74362	66
1048	6.894	216.086	w/o MS2: Kinetin	[M+H]+	QANMHLXAZMSUEX-UHFFFAOYSA-N	null	Normalized unit: Intensity; Annotation method: MoNA-export-LC-MS-MS_Positive_Mode_2	0.95	7.66	216.08612:625 216.12599:61 216.14097:77 216.15425:77 217.10688:824 217.12900:438 217.14616:77 217.19131:31 218.00380:62 218.09048:46 218.11223:77 218.13165:77 218.18487:31	70.06493:93	395	23	123	73	73	73	95	464	539	566	376	12	578	596	700	581	264	392	374	397	18
1049	6.65	216.097	w/o MS2: NCGC00381431-01!2-hydroxy-1-phenyl-5,6,7,8-tetrahydropyrrolizin-3-one	[M+H]+	APSZCQZJXWEGJS-UHFFFAOYSA-N	null	Normalized unit: Intensity; Annotation method: MoNA-export-LC-MS-MS_Positive_Mode_2	0.84	12.34	216.09720:2110 216.13269:54 216.15919:54 216.19677:43 216.91735:44 217.06435:33 217.10618:890 217.12780:433 217.15405:82 218.03919:22 218.10997:87 218.13760:96 218.18541:75	84.05618:102 91.05394:73 151.04642:64	385	28	312	273	264	209	285	209	101	295	358	33	179	214	550	535	598	650	751	367	34
1054	3.098	216.196	Kinetin	[M+H]+	QANMHLXAZMSUEX-UHFFFAOYSA-N	null	Normalized unit: Intensity; Annotation method: MoNA-export-LC-MS-MS_Positive_Mode_2	0.75	286.76	216.19552:85507 216.57288:41 217.00712:41 217.07592:41 217.10631:1515 217.14010:61 217.15527:152 217.19837:7350 217.44593:41 217.82922:41 217.97641:41 217.99818:41 218.07699:41 218.10773:117 218.12676:61 218.13787:61 218.15933:102 218.17343:130 218.20128:690	44.04954:1095 76.07549:1584 84.08072:1053 116.10650:5379 123.11582:258 188.07141:64 216.19476:1131	58906	1177	72566	77692	59169	46825	59531	65002	68908	49122	58762	1357	64880	70447	53542	45875	38717	41755	46262	58520	1271
1069	7.301	218.084	w/o MS2: captopril	[M+H]+	FAKRSMQSSFJEIM-RQJHMYQMSA-N	null	Normalized unit: Intensity; Annotation method: MoNA-export-LC-MS-MS_Positive_Mode_2	0.8	21.84	218.08402:2779 218.10691:226 218.13134:951 219.08672:380 219.11310:175 219.13299:219 220.07840:219 220.09883:1032 220.12055:87	72.04456:186 86.05866:83 89.04146:166 91.05564:156 155.06808:73 190.05426:83	441	7	10	72	98	110	31	279	105	256	433	6	135	60	672	1280	556	759	876	519	11
1071	6.093	218.139	PROPIONYLCARNITINE	[M+H]+	UFAHZIUFPNSHSL-UHFFFAOYSA-N	null	Normalized unit: Intensity; Annotation method: MoNA-export-LC-MS-MS_Positive_Mode_2	1.42	55.83	218.13880:72653 218.17514:157 218.34929:103 218.40262:68 218.41262:137 218.43791:171 218.48754:103 218.51990:68 218.56687:171 218.57907:103 218.59776:68 218.61853:68 218.64033:137 218.66567:103 218.69310:103 218.70756:68 218.73379:68 218.76079:68 218.91349:68 218.94746:137 218.98908:103 219.01350:103 219.06104:68 219.10470:68 219.11344:102 219.14176:5005 219.18053:136 219.20611:68 219.23152:68 21…	57.03329:383 85.02857:10570 102.09029:72 144.10284:188 159.06476:177	11148	80	2144	2287	2403	2374	1887	4860	2720	9498	12737	98	4682	3629	38132	27680	36957	35134	35567	11746	94
1072	8.54	218.148	w/o MS2: 4'-Methyl-alpha-pyrrolidinopropiophenone	[M+H]+	APSJUNFBAXIXLK-UHFFFAOYSA-N	null	Normalized unit: Intensity; Annotation method: MoNA-export-LC-MS-MS_Positive_Mode_2	0.83	4.9	218.14827:2325 219.13633:239 219.15697:160	84.08053:159 100.03914:80	1163	11	1934	1550	1566	1447	1293	1428	1328	1001	1208	8	1213	1098	991	1118	644	884	904	1127	8
1078	8.137	219.097	w/o MS2: NCGC00180715-02!(2R)-2-[(1E,3E)-penta-1,3-dienyl]-2,3-dihydro-1-benzofuran-5,7-diol	[M+H]+	WTFIFQXTQCYJKU-JWVODRKRSA-N	null	Normalized unit: Intensity; Annotation method: MoNA-export-LC-MS-MS_Positive_Mode_2	0.97	20.11	219.09709:1929 219.13417:69 219.14977:46 219.17009:116 220.08007:69 220.09853:298 220.11497:69 220.13157:92 220.15543:158 220.34973:69 220.64711:330 221.11117:127 221.14513:93 221.16792:46	84.04358:163	4448	40	6261	7040	6887	4484	7558	2040	2535	1556	3833	33	1632	2122	1187	2399	2163	2644	2780	3530	39
1079	7.978	219.097	w/o MS2: NCGC00180715-02!(2R)-2-[(1E,3E)-penta-1,3-dienyl]-2,3-dihydro-1-benzofuran-5,7-diol	[M+H]+	WTFIFQXTQCYJKU-JWVODRKRSA-N	null	Normalized unit: Intensity; Annotation method: MoNA-export-LC-MS-MS_Positive_Mode_2	0.76	12.4	219.09628:2212 219.13322:157 220.09995:157	70.06469:96 84.04458:131 100.04068:96	1037	41	1297	725	842	625	760	1113	1088	998	885	34	885	1239	710	734	911	720	748	726	23
1080	2.62	219.112	w/o MS2: N-ACETYL-5-HYDROXYTRYPTAMINE	[M+H]+	MVAWJSIDNICKHF-UHFFFAOYSA-N	null	Normalized unit: Intensity; Annotation method: MoNA-export-LC-MS-MS_Positive_Mode_2	1.01	7.19	219.11185:731 219.13759:112 219.17640:84 220.07966:56 220.11985:197 220.15363:56 220.16290:84 220.18039:84 221.07038:84 221.08405:112 221.11924:56 221.13668:165 221.15436:209 221.16596:112	107.04811:73	775	52	600	605	563	492	614	856	712	996	838	96	1078	781	1533	1066	772	921	1034	831	30
1081	8.679	219.133	w/o MS2: Chrysanthemic Acid, Ethyl Ester	[M+H]+	VIMXTGUGWLAOFZ-UHFFFAOYSA-N	null	Normalized unit: Intensity; Annotation method: MoNA-export-LC-MS-MS_Positive_Mode_2	0.88	6.15	219.13303:1054 219.17324:33 219.18776:25 220.00859:16 220.09198:33 220.10797:33 220.11664:16 220.13575:174 220.17809:25 221.05761:16 221.07936:49 221.11211:635 221.15133:234	84.07993:105 105.03349:86 120.05696:73	519	64	742	574	548	496	505	510	407	356	476	78	397	405	434	535	613	481	486	492	64
1087	7.562	220.069	w/o MS2: Carnitine (Dl) Hydrochloride	[M+H]+	JXXCENBLGFBQJM-UHFFFAOYSA-N	null	Normalized unit: Intensity; Annotation method: MoNA-export-LC-MS-MS_Positive_Mode_2	0.66	31.21	220.06860:2963 220.10463:138 220.13722:34 220.15339:68 220.56980:34 221.04143:51 221.07318:214 221.09886:51 221.11826:51 221.13563:85 221.17533:51 222.08471:3532 222.13358:51 222.15572:34 222.16933:51	42.03405:25 72.04363:374 89.07019:282 100.03949:809	536	6	240	279	165	166	158	503	497	445	510	7	653	699	796	712	766	996	1107	406	6
1089	7.245	220.08	w/o MS2: O-SUCCINYL-HOMOSERINE	[M+H]+	GNISQJGXJIDKDJ-YFKPBYRVSA-N	null	Normalized unit: Intensity; Annotation method: MoNA-export-LC-MS-MS_Positive_Mode_2	0.9	41.1	220.07984:3212 220.11850:463 221.04140:30785 221.09315:1773 221.12380:232 222.04498:1705 222.08398:1026	72.04390:148 89.07044:291	807	31	1255	770	1372	872	1197	355	331	284	566	22	330	308	385	192	204	166	167	568	21
1090	7.458	220.081	w/o MS2: O-SUCCINYL-HOMOSERINE	[M+H]+	GNISQJGXJIDKDJ-YFKPBYRVSA-N	null	Normalized unit: Intensity; Annotation method: MoNA-export-LC-MS-MS_Positive_Mode_2	0.82	20.01	220.08076:3121 220.11595:50 220.12758:69 220.13786:80 220.15512:20 220.17502:41 220.20201:21 220.23997:31 220.95809:21 221.02072:31 221.03960:101 221.08465:362 221.11625:71 221.13780:66 221.15679:363 221.19927:31 221.27969:21 221.41443:31 221.99158:31 222.05814:20 222.08408:2824 222.12871:51 222.14436:31 222.15857:51 222.17366:21	56.04769:105 70.06490:474 72.04515:204 89.07053:169 100.03942:175 102.05388:99 112.08737:157 116.06980:197 158.08498:164	747	23	1437	1086	1737	1111	993	332	512	261	668	25	456	523	152	225	91	254	304	705	10
1091	7.08	220.1	w/o MS2: Benzoyl proline	[M+H]+	RQYKQWFHJOBBAO-UHFFFAOYSA-N	null	Normalized unit: Intensity; Annotation method: MoNA-export-LC-MS-MS_Positive_Mode_2	1.05	46.2	220.09936:2290 220.69567:19 221.03952:48 221.07242:29 221.10270:237 221.13756:48 221.15387:39 221.16941:39 221.18849:29 221.40345:29 221.45471:19 221.67107:19 222.08434:8309 222.12929:39 222.18155:19	77.03829:64	482	8	16	317	310	42	45	918	577	732	441	12	537	446	1153	2324	1596	1858	1801	467	25
1092	6.243	220.107	w/o MS2: Pantothenic acid	[M+H]+	GHOKWGTUZJEAQD-ZETCQYMHSA-N	null	Normalized unit: Intensity; Annotation method: MoNA-export-LC-MS-MS_Positive_Mode_2	1.01	9.27	220.10711:3386 220.16368:60 220.17934:60 220.19434:40 220.20918:60 220.23012:80 220.25374:40 220.35692:40 220.37317:60 220.43302:40 220.45550:40 220.48009:60 220.49349:40 220.51956:40 220.56858:40 220.64845:60 220.72078:80 220.76572:40 220.81372:40 220.91807:40 220.93477:40 220.98592:40 220.99636:40 221.07104:80 221.11031:572 221.16981:1013 221.19004:80 221.20623:40 221.22816:40 221.24383:40 221.…	95.06029:232	1468	40	1293	599	559	563	565	1137	1120	1214	1820	26	1720	1417	2901	1507	1025	1653	2243	1524	31
1093	3.156	220.118	Pantothenic acid	[M+H]+	GHOKWGTUZJEAQD-ZETCQYMHSA-N	null	Normalized unit: Intensity; Annotation method: MoNA-export-LC-MS-MS_Positive_Mode_2	1.38	492.96	220.11804:181684 220.44463:39 220.97413:39 221.02612:39 221.04825:58 221.05765:39 221.07460:39 221.08303:75 221.12114:13887 221.16948:137 221.20007:77 221.31351:39 221.43784:39 221.67523:77 221.73912:58 221.75142:39 221.78279:39 221.81208:39 221.82881:58 221.85219:77 221.99722:39 222.05261:77 222.08495:1879 222.12247:1380	43.01740:46 57.07029:148 72.04368:564 84.08054:8 90.05444:1299 95.04919:333 98.02316:858 103.07362:267 124.07508:919 184.09846:225 202.10730:243	103286	41	1018	737	723	664	755	303	55344	492	497	58	338	492	512	574	107347	570	555	471	75
1094	2.962	220.118	Pantothenic acid; LC-tDDA; CE20	[M+H]+	GHOKWGTUZJEAQD-ZETCQYMHSA-N	null	Normalized unit: Intensity; Annotation method: MoNA-export-LC-MS-MS_Positive_Mode_2	1.4	457.29	220.11777:259313 220.85050:104 220.88871:52 220.93524:78 221.01918:52 221.05676:52 221.12071:21281 221.16710:207 221.18415:52 221.25473:78 221.33037:52 221.44843:78 221.68449:78 221.87497:52 221.88961:52 221.95012:78 221.99176:78 222.08465:1067 222.12026:2390 222.15939:129 222.19723:52	43.01818:49 57.06982:319 70.02860:489 72.04455:881 74.02430:84 85.06457:690 90.05446:2715 95.04868:492 98.02315:1386 103.07524:308 113.05965:258 116.03433:240 123.02364:27 130.08762:76 142.08629:362 184.09822:261 189.06963:142 206.09557:36	117	427	151722	137848	126816	106346	119843	47428	326	63844	95494	478	50128	72224	78445	105351	318	92065	101428	89110	463
1095	8.057	220.15	w/o MS2: (4S,5Z,6S)-4-(2-methoxy-2-oxoethyl)-5-[2-[(E)-3-phenylprop-2-enoyl]oxyethylidene]-6-[(2S,3R,4S,5S,6R)-3,4,5-trihydroxy-6-(hydroxymethyl)oxan-2-yl]oxy-4H-pyran-3-carboxylic acid	[M+H]+	IVOODSRSVJPWLY-UHFFFAOYSA-N	null	Normalized unit: Intensity; Annotation method: MoNA-export-LC-MS-MS_Positive_Mode_2	0.64	3.13	220.14980:1882 220.22086:54 220.30891:36 220.59144:36 220.64962:54 220.98036:54 221.07143:36 221.11205:90 221.15449:159 221.17933:54 221.38475:54 221.53374:54 221.99949:36 222.08344:1307 222.12924:54 222.15959:36 222.19622:36 222.22492:54	44.04952:2548 58.06546:36 88.07776:23 98.98315:200	602	30	69	50	53	87	45	88	62	120	122	35	97	85	247	231	530	358	371	150	32
1096	7.232	221.042	w/o MS2: Mannitol	[M+H]+	FBPFZTCFMRRESA-KVTDHHQDSA-N	null	Normalized unit: Intensity; Annotation method: MoNA-export-LC-MS-MS_Positive_Mode_2	1	79.23	221.04178:27452 221.09400:312 222.04582:2117 222.08346:863 223.04172:1276	72.04405:169	18425	13	19470	21500	25900	19783	19781	18388	20180	19704	16360	25	19576	19704	12514	15068	14350	14604	14798	18026	17
1098	7.286	221.095	w/o MS2: 5-Hydroxytryptophan	[M+H]+	LDCYZAJDBXYCGN-UHFFFAOYNA-N	O=C(O)C(N)CC1=CNC=2C=CC(O)=CC21	Normalized unit: Intensity; Annotation method: BAF in house library_Positive HILIC_1	0.6	84.3	221.09461:43593 221.14115:311 222.08620:5912 222.13197:1002 223.03972:416 223.06421:312 223.09035:2181 223.13562:416	56.04970:428 72.04437:183 88.02119:1289 100.03863:162 134.02705:514	9040	123	3849	2792	3062	2445	3313	14860	17826	13622	7547	21	19273	20702	4479	2700	2532	2187	2517	6816	23
1120	4.353	222.134	w/o MS2: Dihydrozeatin	[M+H]+	XXFACTAYGKKOQB-UHFFFAOYSA-N	null	Normalized unit: Intensity; Annotation method: MoNA-export-LC-MS-MS_Positive_Mode_2	0.67	5.96	222.13417:1038 222.16956:41 223.06245:180 223.09146:133 223.13526:129 223.16651:69 223.98577:41 224.06202:28 224.07859:41 224.10691:179 224.12912:41 224.15238:55 224.17055:28 224.18456:55	86.09621:89 120.05355:77 207.04188:64	653	38	620	363	449	211	317	78	203	87	196	64	89	117	121	164	290	156	156	270	39
1123	7.232	223.041	Unknown	[M+H]+	null	null	Normalized unit: Intensity	null	5.21	223.04088:3725 224.12735:776	72.04472:233 88.02183:995	1533	1	1597	1779	1980	1341	1510	1281	1697	2069	1284	6	1269	1504	1113	1304	1004	1295	1230	1376	6
1126	8.896	223.075	Cystathionine; LC-tDDA; CE20	[M+H]+	ILRYLPWNYFXEMH-WHFBIAKZSA-N	null	Normalized unit: Intensity; Annotation method: MoNA-export-LC-MS-MS_Positive_Mode_2	1.56	174.88	223.07505:152658 223.38308:37 223.46823:25 223.77590:25 223.80321:37 223.88176:37 223.99007:49 224.01452:49 224.02903:49 224.04361:59 224.07726:9435 224.11847:69 224.18753:61 224.26227:37 224.28249:25 224.30037:25 224.31825:25 224.38451:25 224.41044:37 224.42887:37 224.43845:37 224.49391:25 224.50733:25 224.53284:37 224.54863:25 224.59598:25 224.65281:25 224.72017:25 224.77702:25 224.81519:37 224…	56.04976:321 88.02186:10195 100.03888:63 134.02638:3193	97144	318	3004	2536	2506	1631	2074	40079	17175	46848	84439	363	27146	11261	342926	262287	94763	203738	211893	91726	650
1136	1.292	224.02	Unknown	[M+H]+	null	null	Normalized unit: Intensity	null	7.64	224.01944:5349 224.07776:149 224.08932:149 224.16195:224 224.21067:149 225.02061:628 225.09115:518 225.11319:505 225.12835:298 225.14596:841 225.19578:3032 225.21867:223 226.01394:441 226.09425:905	41.03874:115 79.05383:212 91.05416:1376 95.08537:471 105.04004:1608 109.06502:130 115.05383:443 121.02925:75 129.06892:788 133.09996:21 136.02039:87 141.06952:1072 145.06364:60 147.04414:86 153.06868:527 155.08467:1218 165.06815:253 165.97923:16 167.08452:304 168.09261:258 169.10210:737 171.07864:183 178.07739:632 181.06506:778 183.11621:100 186.09055:125 191.08487:102 194.10336:83 196.08714:302 …	989	0	2192	1178	2033	1624	1358	1309	1084	812	1285	0	886	689	1115	874	711	1074	1124	986	0
1137	8.414	224.058	w/o MS2: Pesticide1_Monocrotophos_C7H14NO5P_Dimethyl (2E)-4-(methylamino)-4-oxo-2-buten-2-yl phosphate	[M+H]+	KRTSDMXIXPKRQR-AATRIKPKSA-N	null	Normalized unit: Intensity; Annotation method: MoNA-export-LC-MS-MS_Positive_Mode_2	0.85	6.28	224.05844:1270 224.10804:65 224.12736:174 224.14991:41 224.16348:21 224.18396:67 225.04094:21 225.06283:92 225.09083:52 225.11491:31 225.13852:62 225.16195:31 225.18826:52 225.22098:31 225.67553:21 226.05675:76 226.09746:468 226.11790:143 226.14009:31 226.16252:31	70.06598:93	643	73	155	136	125	84	116	664	499	515	797	40	546	573	1444	1039	640	723	706	756	37
1138	8.226	224.058	w/o MS2: Pesticide1_Monocrotophos_C7H14NO5P_Dimethyl (2E)-4-(methylamino)-4-oxo-2-buten-2-yl phosphate	[M+H]+	KRTSDMXIXPKRQR-AATRIKPKSA-N	null	Normalized unit: Intensity; Annotation method: MoNA-export-LC-MS-MS_Positive_Mode_2	0.77	7.49	224.06269:2535 224.07607:132 224.08977:100 224.13023:204 224.18469:55 224.76379:22 225.00704:22 225.03759:22 225.05798:55 225.09074:81 225.12406:222 225.14560:98 225.19572:33 225.22407:22 226.05566:33 226.07371:22 226.09596:392 226.12429:83 226.15583:67	84.04343:141 100.03882:120	712	34	641	667	1066	427	486	867	935	849	689	40	939	908	487	398	524	390	375	680	50
1147	8.875	225.015	w/o MS2: Phenazine-1-carboxylic acid	[M+H-2H2O]+	JGCSKOVQDXEQHI-UHFFFAOYSA-N	null	Normalized unit: Intensity; Annotation method: MoNA-export-LC-MS-MS_Positive_Mode_2	0.63	6.15	225.01548:968 225.04039:51 225.07088:68 225.08951:99 225.10951:38 225.14360:53 225.16851:15 225.18980:38 225.45309:15 225.84021:15 225.95630:15 226.01748:154 226.04286:15 226.09726:490 226.14316:30 226.15956:38 226.17817:190 226.22534:51 226.40195:15 227.01729:15 227.06320:23 227.10006:110	45.03305:90 72.04447:112	465	4	1137	1007	938	632	786	271	317	271	432	4	331	216	138	170	219	311	126	386	3
1155	1.332	225.196	Dicyclohexylurea	[M+H]+	ADFXKUOMJKEIND-UHFFFAOYSA-N	null	Normalized unit: Intensity; Annotation method: MoNA-export-LC-MS-MS_Positive_Mode_2	1.15	204.08	225.19521:76516 226.08866:1017 226.09620:763 226.19838:9639 227.10411:763 227.12550:763 227.20181:1017	41.03909:204 55.05428:418 61.03982:637 69.03326:130 79.05429:237 83.08526:816 86.09624:285 91.05373:320 95.08615:118 100.11172:795 105.03279:268 112.07600:151 117.07148:169 129.06931:280 133.06436:144 137.05859:86 143.11759:673 147.04278:86 149.02355:90 154.07738:323 163.05632:83 167.09151:144 169.10031:237 178.07858:156 181.06307:124 193.10139:108 197.09330:83 207.03170:138 221.12156:64	29791	128	26539	26618	34409	21835	23377	40629	39234	25365	29554	708	28471	21240	23780	39738	26595	47010	19479	29169	86
1157	7.037	226.045	w/o MS2: 2-nitro-9-fluorenone	[M+H]+	AJEAHBZZHSLIQP-UHFFFAOYSA-N	null	Normalized unit: Intensity; Annotation method: MoNA-export-LC-MS-MS_Positive_Mode_2	0.76	14.68	226.04496:22161 226.09471:125 226.11314:89 226.17808:71 226.95090:1576 226.99822:54 227.01589:36 227.04752:2383 227.08730:53 227.09846:89 227.17531:54 227.20538:36 227.26148:36 227.95378:54 228.04928:245 228.08640:36 228.10337:54 228.12610:71 228.15182:54	84.07992:102 151.04697:203 226.04504:133	3845	25	1736	1619	1288	831	1294	1725	1679	1019	3677	11	1882	1101	9852	11879	2715	6494	7354	3975	12
1160	7.799	226.114	w/o MS2: Kynurenine	[M+H]+	YGPSJZOEDVAXAB-UHFFFAOYSA-N	null	Normalized unit: Intensity; Annotation method: MoNA-export-LC-MS-MS_Positive_Mode_2	0.67	2.54	226.11387:2241 226.14963:117 226.16206:94 226.17954:428 227.10283:562 227.13445:117 227.18462:47 227.65329:94 228.07992:194 228.10026:309 228.12394:118 228.19527:747	58.06593:200 70.06470:739 84.04422:98 110.06911:12 127.03243:29	314	20	225	201	308	380	209	303	396	382	333	0	317	336	879	424	123	275	301	314	59
1161	7.584	226.118	w/o MS2: Kynurenine	[M+H-H2O]+	YGPSJZOEDVAXAB-UHFFFAOYSA-N	null	Normalized unit: Intensity; Annotation method: MoNA-export-LC-MS-MS_Positive_Mode_2	0.83	5.52	226.11802:1324 226.15829:57 226.17929:514 226.37165:38 227.06207:38 227.08045:110 227.10232:140 227.11960:192 227.14011:57 227.17213:38 227.18456:76 227.21421:57 228.04794:148 228.08157:57 228.09768:362 228.12403:115 228.14217:76 228.15966:94 228.19517:1067	43.01721:67 58.06463:80 84.04475:121 86.06454:99 104.07119:80 107.04901:83 150.05414:147 182.09144:90	530	25	295	396	489	371	401	509	671	506	793	76	452	932	951	704	424	774	985	667	13
1165	6.65	226.154	w/o MS2: Terbutaline	[M+H]+	XWTYSIMOBUGWOL-UHFFFAOYSA-N	null	Normalized unit: Intensity; Annotation method: MoNA-export-LC-MS-MS_Positive_Mode_2	0.75	2.28	226.15417:1780 226.17840:201 226.19862:21 226.95184:56 227.02873:21 227.10010:107 227.11747:42 227.12529:64 227.15944:262 227.17900:63 227.20017:42 227.42991:21 228.06396:42 228.10068:82 228.12756:91 228.15837:65 228.17603:21 228.19673:494 228.23208:69	58.06489:105 125.07072:105 209.12824:118	658	57	481	364	442	287	476	699	734	598	587	48	730	764	693	491	254	401	434	518	37
1172	7.229	227.063	w/o MS2: Chorismic acid	[M+H]+	WTFXTQVDAKGDEY-HTQZYQBOSA-N	null	Normalized unit: Intensity; Annotation method: MoNA-export-LC-MS-MS_Positive_Mode_2	0.78	14.69	227.06313:1650 227.13995:341 228.14307:1774	70.06652:87 108.08193:8 151.04745:1278 189.09341:174	958	31	211	282	291	183	262	1057	1174	1120	578	12	880	1390	1098	1031	474	1070	611	775	6
1173	6.452	227.079	w/o MS2: TRYPTOPHAN	[M+Na]+	QIVBCDIJIAJPQS-VIFPVBQESA-N	null	Normalized unit: Intensity; Annotation method: MoNA-export-LC-MS-MS_Positive_Mode_2	1.03	37.79	227.07877:9745 227.14425:27 227.16794:54 227.19391:54 227.28926:41 227.83796:41 227.96332:41 228.01924:27 228.08161:1343 228.12460:68 228.15817:41 228.19547:473 228.23510:68 228.26000:27 229.05990:41 229.08541:106 229.11898:54 229.15388:1476	70.06530:183	2204	18	529	394	369	353	367	1051	1635	990	1764	0	1341	1080	9241	4778	948	4509	4346	1750	9
1175	8.589	227.114	Carnosine	[M+H]+	CQOVPNPJLQNMDC-ZETCQYMHSA-N	null	Normalized unit: Intensity; Annotation method: MoNA-export-LC-MS-MS_Positive_Mode_2	1.26	5.64	227.11344:1969 227.17165:29 227.20295:29 227.21249:43 227.23161:43 228.09777:57 228.11800:265 228.18351:29 228.19834:363 228.23844:124 228.62968:197 229.07113:29 229.10727:29 229.12988:72 229.19911:57	73.02722:67 110.07157:129 156.07609:64	763	54	265	362	221	254	269	698	724	599	743	69	703	761	1418	985	443	928	953	788	21
1178	7.351	227.138	w/o MS2: NCGC00385243-01_C12H18O4_{(1R,2R)-2-[(2Z)-5-Hydroxy-2-penten-1-yl]-3-oxocyclopentyl}acetic acid	[M+H]+	RZGFUGXQKMEMOO-BSANDHCLSA-N	null	Normalized unit: Intensity; Annotation method: MoNA-export-LC-MS-MS_Positive_Mode_2	0.82	22.35	227.13853:1846 227.17994:27 227.19741:27 227.21202:53 227.61866:40 228.04478:67 228.08025:187 228.09698:226 228.12256:98 228.14102:289 228.19489:480 228.23299:76 228.74002:27 228.77001:40 228.99923:27 229.08782:3070 229.12008:26 229.14358:67 229.15202:99 229.18010:40 229.20011:40 229.21617:53 229.23625:53	67.04140:185 86.00631:377 94.05293:199 100.02121:1002 127.03273:10816 143.02769:363 186.10469:505	3515	54	9532	6634	8178	5278	7054	2090	2042	2336	3320	27	1874	2416	1413	1816	1621	1533	1569	3266	25
1181	7.099	228.021	w/o MS2: Xanthurenic Acid	[M+H]+	FBZONXHGGPHHIY-UHFFFAOYSA-N	null	Normalized unit: Intensity; Annotation method: MoNA-export-LC-MS-MS_Positive_Mode_2	0.96	27.9	228.02167:6195 228.10472:27 228.12416:45 228.13745:36 228.19542:113 228.21466:27 228.23019:59 228.25523:27 228.35917:27 228.39773:27 228.51510:27 228.55563:27 228.56862:18 228.65650:27 228.70134:18 228.75338:18 228.86278:27 228.88190:18 228.91058:18 228.95627:45 228.98815:18 229.02478:471 229.05891:27 229.09017:18 229.10995:27 229.12949:27 229.14356:27 229.16244:27 229.18370:18 229.19794:45 229.2…	70.06479:96	3149	11	859	635	916	471	677	2779	3417	2551	2360	7	2587	3135	4050	2777	2622	2858	3896	2690	11
1182	7.366	228.047	3-[(4-chlorobenzoyl)amino]propanoic acid	[M+H]+	ZCGLNFAUVVHTQO-UHFFFAOYSA-N	null	Normalized unit: Intensity; Annotation method: MoNA-export-LC-MS-MS_Positive_Mode_2	0.68	14.64	228.04712:1299 228.07949:187 228.09563:261 228.12359:141 228.14154:461 228.19574:395 228.23218:136 229.03053:37 229.05123:128 229.08776:3409 229.14213:190 229.15588:62 229.19892:76 229.39259:209 229.58948:225 229.76204:25 230.06170:54 230.09598:60413 230.14655:37	60.08130:1004 69.05655:974 84.08060:779 86.00524:273 100.02077:917 127.03191:9228 129.02786:494 139.04700:36 186.10570:364	1246	3	5613	13267	4347	2278	4092	393	345	537	1137	3	559	652	335	221	175	240	256	1153	0
1184	6.446	228.081	w/o MS2: 2'-N-denrthyl-N-3'-methylaplysinopsin	[M+H]+	WJZHVBZSCOLDKV-YHYXMXQVSA-N	null	Normalized unit: Intensity; Annotation method: MoNA-export-LC-MS-MS_Positive_Mode_2	0.64	12.2	228.08174:1397 228.12641:56 228.15434:56 228.19355:781 228.23572:56 228.27115:28 228.56699:42 228.70653:56 228.83060:28 228.95065:28 229.02078:28 229.08086:155 229.10763:56 229.12829:56 229.15438:875 229.17649:28 229.19986:42 229.23598:42 229.54497:28 230.08001:56 230.09685:70 230.13593:137 230.15662:145 230.17548:93	58.06599:141 107.05007:86	652	11	46	149	63	40	67	276	294	293	243	10	190	236	982	615	178	573	572	463	4
1185	8.256	228.098	w/o MS2: Flindersine	[M+H]+	PXNMNABLQWUMCX-UHFFFAOYSA-N	null	Normalized unit: Intensity; Annotation method: MoNA-export-LC-MS-MS_Positive_Mode_2	0.82	15.12	228.09694:1788 228.11901:140 228.13456:84 228.19485:443 228.23411:112 229.08239:112 229.10102:140 229.11885:112 229.14049:56 229.16795:112 229.19943:56 229.63940:112 230.09776:84 230.11181:304 230.13454:112	70.06491:1013 84.04395:91 109.06215:26 110.07087:30 116.07170:957 133.07523:10 176.07951:14 212.14223:10	546	83	184	216	123	157	138	1129	1232	892	649	43	1392	1607	711	492	293	419	400	506	70
1187	7.242	228.143	Unknown	[M+H]+	null	null	Normalized unit: Intensity	null	5.93	228.14309:2143 230.24591:776	58.06483:247 84.08032:121 98.09604:86 151.04671:277 196.09377:89	913	73	1051	1324	1618	1625	2152	2148	1787	1823	1570	76	1744	2535	1101	1200	1617	1257	1731	1900	88
1196	1.944	228.232	Unknown	[M+H]+	null	null	Normalized unit: Intensity	null	21.87	228.23146:24538 229.06636:169 229.10560:169 229.14763:126 229.19710:210 229.23447:4209 230.11956:84 230.14394:126 230.17114:126 230.21099:2146 230.24654:2323	57.07051:132 69.07000:525 83.08584:216 88.07561:211 102.09003:162 125.13288:56 140.05086:141 178.08499:43	7074	403	6858	7077	10367	6406	6338	9608	9183	6627	6722	427	8824	5657	5958	6184	3604	4520	5106	6109	441
1201	7.349	229.088	w/o MS2: 3,4,5-Trihydroxystilbene	[M+H]+	LUKBXSAWLPMMSZ-OWOJBTEDSA-N	null	Normalized unit: Intensity; Annotation method: MoNA-export-LC-MS-MS_Positive_Mode_2	0.98	28.48	229.08758:4319 229.12219:73 229.14930:66 229.19301:40 229.19957:83 229.22278:26 229.39219:323 229.40704:220 229.42269:26 229.54576:40 229.58907:722 229.68654:26 229.97077:26 230.09579:151003 230.24673:380 230.26990:26 230.28288:26 230.58766:101 230.71994:40 230.79251:26 230.82731:40 230.90773:26 230.92566:40 230.96536:53 230.97318:26 230.99829:40 231.03007:40 231.05922:51 231.09772:13853 231.1482…	42.03448:42 58.06502:47 67.04181:268 94.05248:283 100.02144:1011 111.05159:88 115.03262:69 127.03237:10186 143.02701:318 186.10538:541 212.24187:52	1587	44	502	358	427	339	413	1898	1570	1941	3152	33	1598	1743	5925	7527	11569	8050	8472	2761	28
1202	8.365	229.088	w/o MS2: Resveratrol	[M+H]+	LUKBXSAWLPMMSZ-OWOJBTEDSA-N	null	Normalized unit: Intensity; Annotation method: MoNA-export-LC-MS-MS_Positive_Mode_2	0.93	5.1	229.08838:878 229.13495:69 229.15965:60 229.19819:92 229.23241:24 229.58931:217 229.64404:24 230.09374:225 230.10880:105 230.14075:92 230.17485:71 230.20996:59 230.24742:1507 230.58674:24 230.62926:36 231.09882:272 231.12131:60 231.13660:165 231.15700:60 231.17108:24	79.05372:121 95.06096:77 110.07171:112 120.05723:80	203	36	38	31	36	42	20	91	33	53	155	28	53	36	236	412	1014	463	562	105	21
1203	6.146	229.097	w/o MS2: aspernigrin A	[M+H]+	RUUZDCZRFRLJFC-UHFFFAOYSA-N	null	Normalized unit: Intensity; Annotation method: MoNA-export-LC-MS-MS_Positive_Mode_2	1.04	8.99	229.09662:5876 229.13798:106 229.15630:107 229.18330:80 229.19977:80 229.21719:80 229.28430:53 229.32227:80 229.37920:80 229.43425:53 229.54489:80 229.55764:80 229.60871:53 229.63219:80 229.66060:80 229.81518:53 229.83491:107 229.91871:80 230.05002:80 230.07925:53 230.09897:643 230.13971:80 230.18085:80 230.20912:106 230.24725:923 230.31315:133 230.33504:107 230.34881:80 230.38685:80 230.39505:80…	77.03882:12 120.05413:42 183.09073:1340	688	46	77	92	66	56	54	643	1581	488	692	90	487	798	1633	1872	1118	1502	2269	1397	79
1207	8.003	229.129	H-Pro-Hyp-OH	[M+H]+	ONPXCLZMBSJLSP-CSMHCCOUSA-N	null	Normalized unit: Intensity; Annotation method: MoNA-export-LC-MS-MS_Positive_Mode_2	1.03	21.02	229.12887:2008 230.11343:501 230.13302:281 230.15846:143 230.24642:2031 231.09736:95 231.10377:95 231.11765:95 231.14434:641	70.06544:196 114.06573:105	3296	13	3519	3042	3130	2058	3422	5991	6069	3436	3491	32	3983	6896	1146	1104	1655	1112	918	3361	31
1209	6.477	229.155	w/o MS2: Carylophyllene Oxide	[M+H]+	AMTSLHRSERHBCF-IBQNZTRDSA-N	null	Normalized unit: Intensity; Annotation method: MoNA-export-LC-MS-MS_Positive_Mode_2	0.74	6.45	229.15411:1167 229.19675:76 229.48245:122 229.66362:45 229.97471:30 230.08912:45 230.10845:30 230.14103:60 230.16337:1153 230.18614:10829 230.24716:1430 230.27937:30 230.87648:30 231.07534:211 231.09810:30 231.11813:45 231.13329:87 231.15758:75 231.18945:1235 231.25177:327	58.06598:115 72.04477:318 100.07542:4969 114.09035:394 149.05859:38	731	28	1056	723	690	543	647	622	413	653	789	90	593	534	1566	1202	332	1017	803	839	85
1211	2.117	229.167	Unknown	[M+H]+	null	null	Normalized unit: Intensity	null	18.81	229.16702:4018 229.19720:112 229.66794:1598 230.13900:112 230.17370:404 230.20973:112 230.24709:3524 231.13775:112 231.16444:112 231.24978:570	45.03385:163 62.06008:144 89.05898:114 120.05518:115 134.09403:64	2295	67	11	0	43	28	79	51	2451	63	38	57	71	38	6	73	1011	31	50	44	42
1213	5.286	229.227	Unknown	[M+H]+	null	null	Normalized unit: Intensity	null	5.63	229.22715:805 230.09595:68 230.13892:102 230.17584:68 230.20993:67 230.24702:6939 231.09487:171 231.11913:137 231.13550:102 231.15499:102 231.17297:68 231.24974:1071	58.06510:169 73.02799:178 107.04990:90	714	22	11	9	0	35	0	8	568	0	16	0	4	9	6	0	379	7	0	6	0
1214	5.451	229.227	w/o MS2: Myristic acid	[M+H]+	TUNFSRHWOTWDNC-UHFFFAOYSA-N	null	Normalized unit: Intensity; Annotation method: MoNA-export-LC-MS-MS_Positive_Mode_2	0.54	4.92	229.22583:759 229.54126:50 230.13960:151 230.17414:91 230.20055:37 230.24726:5990 231.09751:93 231.12505:118 231.15721:50 231.17033:38 231.25074:865	58.06513:218 73.02823:105 85.02816:547 120.05632:64 179.10558:77	137	36	711	1129	970	524	779	1002	176	591	739	29	589	707	813	443	184	515	347	723	40
1217	7.057	230.037	w/o MS2: NCGC00380424-01_C10H9NO4_1,5-(Epoxymethano)cyclopenta[c]pyran-3-carboxamide, 1,4a,5,7a-tetrahydro-8-oxo-	[M+H]+	NBVNAFAEYGKTPJ-UHFFFAOYSA-N	null	Normalized unit: Intensity; Annotation method: MoNA-export-LC-MS-MS_Positive_Mode_2	0.63	35.13	230.03748:4557 230.09837:27 230.13778:27 230.15376:27 230.18040:54 230.20170:27 230.24684:773 230.32211:27 230.78591:27 231.03819:342 231.09004:27 231.13036:83 231.15244:41 231.25013:96 231.58026:27 231.60056:27 232.04057:98 232.11748:68 232.13840:27	77.03908:90 90.97606:376 151.04702:258	2382	7	3072	2357	2317	1942	2266	1116	1121	1112	1888	1	1235	1124	1767	1489	1594	1944	1839	1999	7
1218	7.819	230.079	w/o MS2: N-acetylphenylalanine	[M+H]+	CBQJSKKFNMDLON-UHFFFAOYSA-N	null	Normalized unit: Intensity; Annotation method: MoNA-export-LC-MS-MS_Positive_Mode_2	1.04	10.39	230.07810:3810 230.11191:3287 230.14202:73 230.19398:37 230.20868:55 230.24693:1467 230.39644:55 230.70029:37 231.09691:2498 231.16969:491 231.24833:745 232.08047:55 232.09786:324 232.13200:485 232.16523:74	70.06501:452 84.08063:132	1877	8	789	689	930	672	614	2122	2146	1827	1460	17	2367	1098	3026	2184	1733	1966	2105	1547	12
1219	7.343	230.096	Ergothioneine; LC-tDDA; CE20	[M+H]+	SSISHJJTAXXQAX-ZETCQYMHSA-N	null	Normalized unit: Intensity; Annotation method: MoNA-export-LC-MS-MS_Positive_Mode_2	1.54	922.18	230.09652:592582 230.24612:31 230.35506:46 230.37576:46 230.42127:46 230.43848:31 230.51577:62 230.52750:31 230.59219:228 230.63093:31 230.74566:31 230.75822:46 230.78131:31 230.79625:31 230.81036:46 230.84119:110 230.87358:62 230.88756:62 230.90815:117 230.92605:277 230.94589:92 230.95692:62 230.99008:62 231.01136:46 231.04782:59 231.09797:45655 231.12631:595 231.14450:46 231.15109:31 231.16984:…	42.03426:80 58.06560:178 60.08144:3001 68.04948:2306 69.05748:2493 73.03032:92 83.05987:406 86.00611:1051 94.05294:763 100.02162:3325 111.04600:119 115.03216:234 127.03286:40957 128.03474:1782 129.02757:1410 130.03090:104 136.08791:134 143.02654:1331 153.01077:299 171.02199:295 186.10580:1987 230.09431:157	173755	75	26047	17401	19320	15728	16596	80937	74540	82385	119706	65	64928	65688	237725	274304	369191	323028	334637	117300	76
1220	7.829	230.112	w/o MS2: Pesticide3_Fenobucarb_C12H17NO2_Bassa	[M+H]+	DIRFUJHNVNOBMY-UHFFFAOYSA-N	null	Normalized unit: Intensity; Annotation method: MoNA-export-LC-MS-MS_Positive_Mode_2	0.68	8.14	230.11233:5722 230.14294:94 230.15290:38 230.21300:57 230.24678:1328 231.05784:38 231.09733:3310 231.11898:968 231.17045:283 231.25082:274 232.09943:310 232.11689:201 232.12925:242 232.17233:77 232.19237:77	70.06536:784 84.04331:98 107.04829:39	1743	58	443	301	194	286	438	1718	1257	2186	1407	32	1381	1147	2001	2929	924	2786	2545	1426	37
1221	8.022	230.113	w/o MS2: Perseitol	[M+H]+	OXQKEKGBFMQTML-UHFFFAOYSA-N	null	Normalized unit: Intensity; Annotation method: MoNA-export-LC-MS-MS_Positive_Mode_2	0.75	3.46	230.11348:978 230.13070:626 230.16048:394 230.24702:1453 231.09951:128 231.11793:160 231.14348:615 231.16616:183 231.25105:161 232.07300:64 232.12559:96 232.14118:128 232.16028:96	70.06548:173 84.07903:102 114.06690:149	901	21	772	654	588	482	613	816	930	953	1017	32	881	924	1158	777	522	608	665	772	29
1227	6.502	230.186	w/o MS2: 1,3,7-Trimethyluric acid	[M+H]+	BYXCFUMGEBZDDI-UHFFFAOYSA-N	null	Normalized unit: Intensity; Annotation method: MoNA-export-LC-MS-MS_Positive_Mode_2	0.62	50.93	230.18601:76853 230.24882:337 230.46465:27 230.78989:27 230.94459:27 230.97874:55 231.03317:27 231.07722:191 231.09666:73 231.10929:1050 231.12941:117 231.14456:69 231.18847:6919 231.25023:177 231.29686:27 231.38657:27 231.43010:41 231.44959:27 231.74426:41 231.83020:41 231.87816:27 232.01262:41 232.06201:68 232.08017:41 232.10168:41 232.12089:68 232.15456:68 232.19163:557 232.25386:55	72.04397:523 84.08194:61 100.07515:5937 114.09063:406 171.15002:76	33926	35	58544	51210	66836	45712	58474	17596	16445	19948	33642	24	19077	16224	21627	23634	26744	22825	22477	31906	12
1236	6.63	231.037	w/o MS2: 4-oxo-5-phenylpentanoic acid	[M+H]+	LTNSOYZGFPWHOF-UHFFFAOYSA-N	null	Normalized unit: Intensity; Annotation method: MoNA-export-LC-MS-MS_Positive_Mode_2	0.78	6.48	231.03679:1731 231.08711:195 231.12124:86 231.13892:44 231.15762:44 231.18708:33 231.24984:455 232.03902:120 232.06003:1676 232.10292:33 232.12629:138 232.15569:44 232.17170:33 232.25243:33 233.03803:237 233.06294:141 233.07616:418 233.11370:22 233.13420:33	58.06446:125 107.04864:64 144.99120:64 209.12769:80	380	8	869	842	821	630	876	183	200	201	381	0	180	172	186	246	261	201	173	428	0
1237	5.952	231.083	Benzanthrone	[M+H]+	HUKPVYBUJRAUAG-UHFFFAOYSA-N	null	Normalized unit: Intensity; Annotation method: MoNA-export-LC-MS-MS_Positive_Mode_2	1.14	10.48	231.08332:3746 231.10574:118 231.14248:79 231.16490:79 231.25390:1973 231.26997:79 231.28556:79 231.33767:118 231.36032:79 231.59429:79 231.81447:79 232.08839:318 232.10838:158 232.12845:118 232.15488:197 232.19203:79 232.23055:79 232.25623:79 232.75349:118 232.95911:118 233.06382:79 233.07823:79	58.06475:90 107.05015:83 231.08276:118	48	169	2211	944	2222	2067	869	1794	16	2081	2049	252	2320	1292	2034	2035	25	1774	2175	1913	254
1238	6.119	231.083	w/o MS2: Kynurenine	[M+Na]+	YGPSJZOEDVAXAB-UHFFFAOYSA-N	null	Normalized unit: Intensity; Annotation method: MoNA-export-LC-MS-MS_Positive_Mode_2	0.82	9.77	231.08350:2499 231.11055:1876 231.13416:110 231.14921:55 231.17234:83 231.25098:139 231.31258:55 231.34782:55 231.37453:83 231.39551:83 231.43800:110 231.48728:55 231.52758:83 231.69479:110 231.71110:55 231.74507:110 231.84687:55 231.93241:55 232.02867:55 232.05862:55 232.08733:1981 232.10915:82 232.12689:83 232.15326:110 232.18272:83 232.23275:83 232.30150:55 232.41175:55 232.46934:110 232.51303…	58.06530:83 120.05290:64	1704	67	80	68	43	77	84	61	1022	12	91	49	65	70	76	52	1090	68	76	34	16
1241	8.391	231.097	Naproxen	[M+H]+	CMWTZPSULFXXJA-UHFFFAOYSA-N	null	Normalized unit: Intensity; Annotation method: MoNA-export-LC-MS-MS_Positive_Mode_2	1.02	25.5	231.09644:4488 231.14302:111 231.24874:147 232.08033:1494 232.09830:617 232.12074:110 232.16382:325 233.08460:259 233.09963:111 233.11336:89 233.15089:89 233.17299:111	56.04987:115 74.05963:96 85.02815:246 95.05937:135 102.05584:108 110.07052:89 121.07494:177 140.07099:185 168.06623:102 185.09257:272 214.06813:64	1067	107	3240	2966	2931	1857	2700	206	216	194	770	41	171	178	291	228	215	286	267	862	92
1242	7.839	231.097	w/o MS2: kavain	[M+H]+	XEAQIWGXBXCYFX-GUOLPTJISA-N	null	Normalized unit: Intensity; Annotation method: MoNA-export-LC-MS-MS_Positive_Mode_2	0.95	13.18	231.09742:3136 231.13315:241 231.17003:632 231.25086:299 231.97233:25 232.10094:221 232.13380:299 232.16995:104 232.20350:50 232.60269:25 232.63719:50 233.07607:205 233.11374:165 233.13293:137 233.14907:207 233.17032:25 233.18672:38	70.06529:295 83.04747:96	1677	188	949	888	737	418	711	1740	1888	1646	1479	95	1818	1830	3256	2178	956	1888	2076	1534	81
1243	8.207	231.097	w/o MS2: kavain	[M+H]+	XEAQIWGXBXCYFX-GUOLPTJISA-N	null	Normalized unit: Intensity; Annotation method: MoNA-export-LC-MS-MS_Positive_Mode_2	0.84	79.06	231.09735:32150 231.14035:65 231.25183:104 231.78211:34 231.90614:34 232.10059:3293 232.13037:67 232.16486:200 232.25166:34 233.07563:121 233.10466:464 233.14827:105 233.16750:68 233.18424:51	70.06490:834 88.03882:395 110.02259:69 116.07002:908 125.07058:272 171.07623:184	18533	58	4936	3884	4952	3509	3751	22124	20999	20920	18206	51	25982	23868	35012	14171	5835	14968	15840	16582	75
1247	7.129	231.134	w/o MS2: NCGC00385837-01_C15H20O3_6-Hydroxy-5a-methyl-3,9-bis(methylene)decahydronaphtho[1,2-b]furan-2(3H)-one	[2M+H]+	FKBUODICGDOIGB-UHFFFAOYSA-N	null	Normalized unit: Intensity; Annotation method: MoNA-export-LC-MS-MS_Positive_Mode_2	0.98	11.43	231.13319:5469 231.24993:126 232.13565:646 232.99637:95 233.06136:711 233.08749:126 233.14919:63	70.06513:108 116.07000:982	2395	99	123	251	137	92	161	2093	2518	2610	1594	56	2049	1985	3885	2284	714	2049	2115	1719	77
1248	7.958	231.145	w/o MS2: dehydrocostus lactone	[M+H]+	NETSQGRTUNRXEO-XUXIUFHCSA-N	null	Normalized unit: Intensity; Annotation method: MoNA-export-LC-MS-MS_Positive_Mode_2	0.94	13.56	231.14403:7379 231.25009:347 232.14739:746 233.11142:173 233.14741:174	126.09065:897	3108	74	3641	3719	2359	1724	2731	3649	5528	3021	2501	2	3316	4380	2129	1469	1317	1225	1381	2882	14
1249	6.233	231.166	w/o MS2: ValylIsoleucine	[M+H]+	PNVLWFYAPWAQMU-UHFFFAOYSA-N	null	Normalized unit: Intensity; Annotation method: MoNA-export-LC-MS-MS_Positive_Mode_2	1.11	7.18	231.17620:7275 231.18563:48 231.20200:72 231.25133:161 231.27248:48 231.30903:72 231.33442:48 231.39316:48 231.41453:48 231.43744:48 231.54914:48 231.58457:72 231.63142:48 231.68647:72 231.83238:48 231.85163:72 231.96391:72 232.01097:48 232.12561:120 232.15324:221 232.17518:48 232.18962:48 232.22279:48 232.23966:72 232.26346:48 232.35973:72 232.38654:48 232.47202:72 232.64138:48 232.73952:72 232.…	72.08130:96	687	69	951	850	1184	576	651	427	642	723	559	69	575	512	875	676	1228	2407	1740	810	70
1255	8.394	232.082	Unknown	[M+H]+	null	null	Normalized unit: Intensity	null	11.42	232.08015:2088 232.09807:558 232.12967:147 232.16619:230 232.23033:50 233.08237:231 233.11020:126 233.14869:101 233.18431:76 234.09854:349 234.13271:724 234.18730:50	56.04957:209 74.05996:121 85.02764:463 102.05442:424 110.07137:97 122.05867:125 140.07011:538 168.06422:171 185.09045:399	237	13	1014	912	962	540	783	5	0	0	308	12	0	0	11	0	8	30	6	223	20
1256	9.156	232.083	Unknown	[M+H]+	null	null	Normalized unit: Intensity	null	10.92	232.08221:1681 232.12541:111 232.16578:31 232.18553:16 233.08044:256 233.11448:146 233.13069:39 233.15082:69 233.17903:48 234.05937:16 234.09648:316 234.13259:698 234.18401:16	45.03410:77 77.04413:73 105.03365:102 136.06113:111	402	18	1021	895	830	638	720	248	116	253	400	20	134	103	216	337	483	285	313	427	34
1257	7.346	232.092	w/o MS2: Pesticide3_Propoxur_C11H15NO3_Baygon	[M+H]+	ISRUGXGCCGIOQO-UHFFFAOYSA-N	null	Normalized unit: Intensity; Annotation method: MoNA-export-LC-MS-MS_Positive_Mode_2	0.86	20.91	232.09171:1388 232.12684:122 232.15013:54 232.17210:41 232.19316:27 232.25736:27 232.37830:27 232.60760:41 233.07703:422 233.09401:138 233.11732:54 233.12817:54 233.14985:54 233.18242:41 233.21655:41 234.05760:27 234.09696:565 234.13197:620 234.16414:40	69.05668:228 84.08078:1326 100.02159:341 127.03239:2295 151.04781:5 186.10799:107	5184	8	975	758	791	603	670	2518	2402	2554	3522	21	2130	2277	6667	8384	12258	8888	9199	3616	23
1262	8.738	232.139	w/o MS2: Aminopyrine	[M+H]+	RMMXTBMQSGEXHJ-UHFFFAOYSA-N	null	Normalized unit: Intensity; Annotation method: MoNA-export-LC-MS-MS_Positive_Mode_2	1.01	8.38	232.14003:2008 232.19293:15 232.25372:31 233.07794:206 233.11036:31 233.14250:359 233.19032:39 233.96743:23 234.05738:15 234.08063:31 234.09763:448 234.13882:379 234.18290:49 234.21502:23	70.06401:109 84.07970:77	3366	29	1743	1308	1519	1361	1084	4004	2868	3633	2710	107	2846	3051	4877	3516	1633	3035	3142	2651	80
1267	8.147	232.165	w/o MS2: Alpha-pyrrolidinovalerophenone	[M+H]+	YDIIDRWHPFMLGR-UHFFFAOYSA-N	null	Normalized unit: Intensity; Annotation method: MoNA-export-LC-MS-MS_Positive_Mode_2	0.74	13.96	232.16449:7181 233.07830:266 233.16818:912 233.63917:98 234.09977:352 234.13211:606 234.16592:98	70.06528:128 84.07957:165 105.03136:99 114.09131:203 125.07059:73 155.11614:155	3496	72	11978	9888	9407	7656	7377	135	161	93	3214	76	142	167	128	150	198	164	140	3432	45
1268	1.608	233.004	Nalidixate	[M+H]+	MHWLWQUZZRMNGJ-UHFFFAOYSA-N	null	Normalized unit: Intensity; Annotation method: MoNA-export-LC-MS-MS_Positive_Mode_2	0.69	5.81	233.00374:1443 233.03680:80 233.08073:237 233.10365:896 233.15292:434 233.17330:161 234.00694:161 234.02079:80 234.09835:686 234.11747:120 234.13294:949 234.16750:161 235.00310:201 235.05314:80 235.09897:201 235.11343:80	45.03314:24 58.06522:1419 107.04782:60 168.13615:62 187.07610:70 212.23711:123 230.24715:280	505	0	489	649	959	1123	618	639	386	702	537	0	1673	626	366	486	460	450	464	695	0
1275	7.899	233.112	w/o MS2: Kinetin	[M+H]+	QANMHLXAZMSUEX-UHFFFAOYSA-N	null	Normalized unit: Intensity; Annotation method: MoNA-export-LC-MS-MS_Positive_Mode_2	0.99	6.75	233.11231:3142 234.13369:421	84.04406:121	912	52	1012	1673	1874	901	2303	264	633	202	583	30	373	528	353	251	230	624	433	785	33
1276	7.592	233.113	w/o MS2: (4S,5Z,6S)-4-(2-methoxy-2-oxoethyl)-5-[2-[(E)-3-phenylprop-2-enoyl]oxyethylidene]-6-[(2S,3R,4S,5S,6R)-3,4,5-trihydroxy-6-(hydroxymethyl)oxan-2-yl]oxy-4H-pyran-3-carboxylic acid	[M+H]+	WXVLCNREBFDEKS-UHFFFAOYSA-N	null	Normalized unit: Intensity; Annotation method: MoNA-export-LC-MS-MS_Positive_Mode_2	0.94	14.89	233.11282:1213 233.15080:111 233.17460:45 233.19258:30 234.09654:302 234.13299:567 234.16771:30 235.07808:197 235.13260:98 235.16837:165 235.19700:45	58.06510:115 88.07683:73	5530	73	16563	15461	20304	9481	17250	870	962	900	5264	22	986	827	1227	1670	1491	1451	1431	5750	35
1292	8.786	234.143	w/o MS2: Metolachlor-Morpholinone	[M+H]+	DVBDYPDVNRJKNJ-UHFFFAOYSA-N	null	Normalized unit: Intensity; Annotation method: MoNA-export-LC-MS-MS_Positive_Mode_2	0.77	4.19	234.14409:2131 234.19679:39 234.22407:19 234.37239:19 234.63907:19 235.07490:19 235.09946:56 235.11264:39 235.13241:189 235.14774:253 235.16883:174 235.21078:29 236.07985:19 236.11453:39 236.13375:29 236.14959:107 236.16831:39 236.18596:49	43.01810:67 70.06476:202 84.08060:178 120.05534:102 173.08271:64	1040	201	909	737	650	513	716	1209	1073	1179	930	0	1030	1140	1126	958	795	937	937	1086	0
1296	4.4	234.18	w/o MS2: Meptazinol	[M+H]+	JLICHNCFTLFZJN-UHFFFAOYSA-N	null	Normalized unit: Intensity; Annotation method: MoNA-export-LC-MS-MS_Positive_Mode_2	0.76	4.45	234.18025:1180 235.09165:39 235.13387:97 235.15294:77 235.16758:144 235.18175:138 235.20687:39 236.10371:39 236.15011:58 236.16746:97 236.18524:39	58.06506:190 86.09720:89 120.05544:109 230.24691:80	618	48	554	245	707	276	366	546	526	567	443	40	386	391	428	375	555	550	484	373	22
1297	7.565	235.078	w/o MS2: Perseitol	[M+H]+	OXQKEKGBFMQTML-UHFFFAOYSA-N	null	Normalized unit: Intensity; Annotation method: MoNA-export-LC-MS-MS_Positive_Mode_2	0.67	12.14	235.07777:1545 235.12045:298 235.16904:225 235.18920:43 235.20424:57 236.04098:100 236.08165:129 236.11216:124 236.14928:57 236.17662:43 236.21286:28 237.01618:71 237.04209:43 237.07599:43 237.08910:71 237.11633:57 237.15658:28 237.17477:108	41.03873:18 84.04438:689 85.07524:60 97.07554:102 104.06983:127 110.07238:23 112.09963:64 142.04871:187 151.04857:87 170.07980:241	1078	16	541	446	572	682	381	1791	2804	787	921	5	2677	1892	221	158	247	199	196	983	10
1298	8.234	235.092	w/o MS2: NCGC00380856-01_C13H16O5_8-Methyl-3,4,6,10b-tetrahydropyrano[3,2-c]isochromene-4a,7,9(2H)-triol	[M+H]+	IVGBZDPNMAOBQK-UHFFFAOYSA-N	null	Normalized unit: Intensity; Annotation method: MoNA-export-LC-MS-MS_Positive_Mode_2	0.82	10.11	235.09103:1511 235.13793:99 235.15193:99 235.17049:350 236.09769:99 236.14686:199 236.16627:99 237.11298:99 237.13520:99 237.16107:248	70.06495:139 74.06014:93 84.04234:99 97.02590:83 116.06991:134 167.04784:64	1162	33	738	684	746	530	579	1016	978	580	779	87	764	867	896	425	423	426	443	739	31
1299	7.42	235.092	w/o MS2: NCGC00180483-02!7-hydroxy-3-(2-hydroxypropyl)-5-methylisochromen-1-one	[M+H]+	QTIXOFRUBMRMTF-UHFFFAOYSA-N	null	Normalized unit: Intensity; Annotation method: MoNA-export-LC-MS-MS_Positive_Mode_2	0.91	9.79	235.09210:1865 235.14161:181 235.16825:147 236.07602:68 236.09267:332 236.11227:935 236.15611:72 236.19603:33 237.09680:96 237.11721:231 237.13727:44 237.14678:33 237.16960:135	58.06427:90 84.08159:64 107.04889:80 151.04639:190 173.08090:64	915	70	102	91	326	88	112	955	853	892	1003	39	848	995	3101	2135	318	1479	1694	890	32
1300	8.587	235.092	w/o MS2: NCGC00380856-01_C13H16O5_8-Methyl-3,4,6,10b-tetrahydropyrano[3,2-c]isochromene-4a,7,9(2H)-triol	[M+H]+	IVGBZDPNMAOBQK-UHFFFAOYSA-N	null	Normalized unit: Intensity; Annotation method: MoNA-export-LC-MS-MS_Positive_Mode_2	0.88	7.22	235.09133:752 235.14497:140 235.16737:193 235.51966:31 235.63620:61 236.09941:61 236.13674:46 236.15050:306 236.16963:61 236.18718:46 236.20662:31 237.01455:31 237.09780:31 237.14661:46 237.16997:366 237.18256:46	84.08114:83 110.07174:86 156.07664:64	591	71	1503	1650	1251	837	1350	135	119	132	527	114	136	118	506	205	270	259	267	542	59
1302	6.121	235.114	w/o MS2: Mepirizole	[M+H]+	RHAXSHUQNIEUEY-UHFFFAOYSA-N	null	Normalized unit: Intensity; Annotation method: MoNA-export-LC-MS-MS_Positive_Mode_2	0.98	7.5	235.11719:4189 235.14817:116 235.16883:531 235.21152:59 235.22923:59 235.40325:59 235.40973:117 235.45344:88 235.50023:59 235.63735:88 235.65264:88 235.72873:59 235.76788:88 235.79558:59 235.86675:59 236.02746:59 236.08862:117 236.12163:283 236.14554:59 236.17371:117 236.20356:88 236.21953:59 236.24219:59 236.28213:59 236.29292:59 236.36740:59 236.39158:88 236.42848:59 236.55591:88 236.62765:59 2…	110.07106:151	743	93	814	198	712	359	319	1193	2027	1490	1354	86	1086	2051	2099	1229	197	443	677	1074	98
1306	6.789	235.165	w/o MS2: NCGC00169782-02_C15H22O2_(2E)-5-(2,3-Dimethyltricyclo[2.2.1.0~2,6~]hept-3-yl)-2-methyl-2-pentenoic acid	[2M+H]+	NZSCHTYUGUVLHG-WEVVVXLNSA-N	null	Normalized unit: Intensity; Annotation method: MoNA-export-LC-MS-MS_Positive_Mode_2	0.99	170.97	235.16554:157526 236.11073:93 236.16801:15241 237.11621:93 237.16979:1839	59.07272:129 118.08660:13813 120.09016:74	31555	144	939	942	709	658	637	46186	64621	38504	24848	228	70986	111978	16913	20336	17088	19035	18702	25249	125
1314	7.417	236.112	w/o MS2: N-(9-oxodecyl)acetamide	[M+H]+	JRJBWKJICGFLDP-UHFFFAOYSA-N	null	Normalized unit: Intensity; Annotation method: MoNA-export-LC-MS-MS_Positive_Mode_2	0.67	13.29	236.11223:16235 236.15619:53 237.06220:22 237.11565:1406 237.16772:80 237.18222:44 237.21242:22 237.23201:44 237.48295:22 237.57819:22 237.61066:22 238.05802:276 238.11558:239 238.15062:54 238.16517:72 238.20001:671	58.06494:115 72.08116:96 86.06008:164 98.05998:128 114.05759:83 127.03269:153	3073	44	1305	996	1002	357	500	1066	521	1241	2651	67	627	794	6995	7461	1875	7661	9173	2332	41
1315	5.647	236.112	w/o MS2: N-(9-oxodecyl)acetamide	[M+H]+	JRJBWKJICGFLDP-UHFFFAOYSA-N	null	Normalized unit: Intensity; Annotation method: MoNA-export-LC-MS-MS_Positive_Mode_2	0.67	11.74	236.11212:1158 236.15753:56 236.18367:45 237.05423:34 237.08303:23 237.11578:151 237.14701:23 237.16843:56 237.18499:56 237.23096:66 238.06023:110 238.11458:45 238.13422:34 238.14399:45 238.16425:110 238.17814:22 238.20051:745	58.06518:235 85.02876:93 151.95857:102 179.96370:125 230.24706:96	1061	70	182	337	106	182	241	180	845	259	171	74	210	152	161	141	2692	130	138	85	48
1319	3.846	236.157	MEX_236.1645_17.7	[M+H]+	KQTNKAWCVIBWHG-UHFFFAOYSA-N	null	Normalized unit: Intensity; Annotation method: MoNA-export-LC-MS-MS_Positive_Mode_2	0.94	19.19	236.15678:5061 236.65783:1393 237.09641:355 237.11361:82 237.16455:344 237.19327:58 237.21930:29 237.23380:44 238.05907:344 238.12812:58 238.14514:73 238.16427:94 238.20065:676	58.06613:203 79.05318:143 102.09151:99	589	211	3456	4013	3640	2794	4406	4432	497	4506	4410	357	4749	4523	5662	5524	448	4952	5062	4470	252
1320	3.635	236.157	MEX_236.1645_17.7	[M+H]+	KQTNKAWCVIBWHG-UHFFFAOYSA-N	null	Normalized unit: Intensity; Annotation method: MoNA-export-LC-MS-MS_Positive_Mode_2	0.86	25.14	236.15658:5398 236.65775:1319 237.11502:77 237.13693:31 237.16345:651 237.18718:46 237.23021:62 237.46886:31 237.65948:46 238.05858:346 238.12532:31 238.13744:62 238.16409:138 238.20041:663	58.06503:216 79.05581:99 102.09204:106 122.07094:99 212.23754:73	4746	110	603	610	1156	558	762	741	4665	753	630	186	654	910	866	997	4753	988	816	700	114
1321	8.823	237.089	w/o MS2: 6-Methylflavone	[M+H]+	NOQJBXPAMJLUSS-UHFFFAOYSA-N	null	Normalized unit: Intensity; Annotation method: MoNA-export-LC-MS-MS_Positive_Mode_2	1.03	5.99	237.08949:2170 237.14335:53 237.17069:89 237.19134:21 237.22746:32 237.48039:21 237.62046:32 237.85278:21 238.05842:389 238.09323:293 238.10904:32 238.12629:53 238.14489:53 238.16358:120 238.17693:95 238.20088:603 238.24931:21 238.59085:21 239.06290:42 239.08591:227 239.11062:287 239.12778:469	105.03464:64	890	14	577	404	369	282	403	1123	1338	1196	842	22	1432	1262	836	838	482	628	691	841	18
1330	1.272	238.035	w/o MS2: S-succinylcysteine	[M+H]+	XPKKFTKCRVIDAG-UHFFFAOYSA-N	null	Normalized unit: Intensity; Annotation method: MoNA-export-LC-MS-MS_Positive_Mode_2	0.65	4	238.03497:1109 238.10760:309 238.12578:154 238.14429:309 238.18462:232 239.03139:1150 239.09500:1035 239.14653:3828 239.19807:620 240.02906:469 240.04427:154 240.09758:232 240.11824:232	43.01782:246 45.03400:48 57.06963:381 67.05420:370 77.03821:170 79.05398:453 81.06925:335 91.05357:1074 95.08495:406 107.08526:2438 109.10072:1630 110.10344:138 117.06946:281 123.07981:57 129.06880:364 131.08453:50 133.06364:125 135.07980:1815 137.09511:728 142.07628:30 145.09941:26 151.03130:123 155.08524:194 157.06387:26 159.07851:5 161.05981:14 165.06769:83 168.09306:42 169.09895:403 171.08029…	313	0	602	397	671	520	433	362	323	241	623	0	298	336	435	396	292	399	330	462	0
1331	8.256	238.038	w/o MS2: S-succinylcysteine	[M+H]+	XPKKFTKCRVIDAG-UHFFFAOYSA-N	null	Normalized unit: Intensity; Annotation method: MoNA-export-LC-MS-MS_Positive_Mode_2	0.82	3.86	238.03770:1765 238.07482:247 238.08900:253 238.16485:77 238.19969:115 239.04264:154 239.10796:115 239.12871:255 240.03237:77 240.09786:229 240.10709:154 240.13682:77	58.06465:115 74.06109:64 84.08028:112 102.98577:70 110.07474:70 120.99467:73	731	4	865	637	810	592	587	715	460	694	736	3	518	327	1023	1050	1613	1075	1164	783	0
1332	8.057	238.045	sn-glycerol-3-phosphoethanolamine	[M+Na]+	JZNWSCPGTDBMEW-UHFFFAOYSA-N	null	Normalized unit: Intensity; Annotation method: MoNA-export-LC-MS-MS_Positive_Mode_2	1.13	16.79	238.04500:10985 238.12687:47 238.14935:32 238.16877:47 238.17726:31 238.19991:480 238.23415:32 239.04820:708 239.08756:63 239.10990:259 239.12695:338 239.14704:120 239.17342:63 239.20288:125 240.04905:114 240.09620:47 240.10587:47 240.12827:79 240.14613:79	58.06508:93 113.08015:64 195.00509:111	6252	0	9345	9235	9706	9303	9355	6427	6965	5471	5961	0	6505	4208	4969	4757	6010	4459	4494	6531	0
1338	7.406	238.11	w/o MS2: Pesticide3_3-Hydroxycarbofuran_C12H15NO4_3,7-Benzofurandiol, 2,3-dihydro-2,2-dimethyl-, 7-(methylcarbamate)	[M+H]+	RHSUJRQZTQNSLL-UHFFFAOYSA-N	null	Normalized unit: Intensity; Annotation method: MoNA-export-LC-MS-MS_Positive_Mode_2	0.9	3.69	238.11014:2209 238.14046:70 238.16292:89 238.19943:685 238.37918:61 238.49911:21 238.79308:21 238.97441:32 239.11132:11427 239.18163:85 239.20392:59 239.83808:21 240.05454:21 240.11367:1029 240.15429:139 240.17998:180	46.06679:67 58.06454:73 77.03570:86 84.08059:102 102.05432:93 127.03021:160 149.07247:105	604	59	248	284	224	182	210	1097	1427	1060	582	37	1163	1689	268	261	131	258	231	550	41
1349	1.295	239.031	w/o MS2: (4S,5Z,6S)-4-(2-methoxy-2-oxoethyl)-5-[2-[(E)-3-phenylprop-2-enoyl]oxyethylidene]-6-[(2S,3R,4S,5S,6R)-3,4,5-trihydroxy-6-(hydroxymethyl)oxan-2-yl]oxy-4H-pyran-3-carboxylic acid	[M+H]+	QXKHYNVANLEOEG-UHFFFAOYSA-N	null	Normalized unit: Intensity; Annotation method: MoNA-export-LC-MS-MS_Positive_Mode_2	0.82	18.85	239.02981:6668 239.06726:171 239.09037:2343 239.10756:1580 239.12893:1147 239.14843:7322 239.20074:490 240.03211:750 240.05875:115 240.09324:287 240.10730:172 240.12755:230 240.15308:629 240.19431:230 241.02597:354 241.04873:115 241.08471:229 241.10554:2273	43.01794:402 55.05416:221 71.04945:4 79.05372:724 91.05425:3517 95.08565:817 99.07818:73 105.03343:3117 109.06405:446 111.04445:50 115.05368:508 123.08043:580 129.06885:772 133.06410:420 141.06958:1549 143.08484:634 151.03174:538 153.07004:1027 155.08499:1666 159.08018:154 165.06854:185 168.09196:658 173.09479:43 178.07680:267 181.06384:171 183.11626:892 193.10059:237 196.08858:191 201.12703:113 …	1925	0	1828	2012	1456	2652	1322	2616	2249	2976	1953	0	2630	1723	2231	2698	1805	2616	1748	2037	0
1367	8.394	240.117	w/o MS2: Amfebutamone (Bupropion)	[M+H]+	HEYVINCGKDONRU-UHFFFAOYSA-N	null	Normalized unit: Intensity; Annotation method: MoNA-export-LC-MS-MS_Positive_Mode_2	0.91	5.1	240.11615:2594 240.17993:72 240.21031:38 240.23087:51 240.61701:756 240.92259:51 241.08283:38 241.10289:25 241.12744:248 241.14906:50 241.18246:63 241.21944:38 241.62081:38 242.11376:206 242.13809:67 242.15154:72 242.18572:51 242.21804:38	58.06518:150 87.05525:122 110.07080:108 133.06073:64	924	11	32	59	17	42	65	849	680	1286	729	56	902	802	1293	1001	415	1012	1030	721	90
1378	7.005	241.154	w/o MS2: Imiquimod	[M+H]+	DOUYETYNHWVLEO-UHFFFAOYSA-N	null	Normalized unit: Intensity; Annotation method: MoNA-export-LC-MS-MS_Positive_Mode_2	0.95	26.06	241.15410:20080 241.20846:18 241.25863:19 241.63723:19 241.88373:28 242.01804:264 242.05732:28 242.07295:28 242.09329:46 242.11373:37 242.15691:2062 242.20936:19 242.22518:46 242.28372:52 242.42692:28 242.44017:19 242.56810:19 242.63106:28 242.67091:19 242.68813:37 242.76828:19 242.84097:28 242.89302:19 242.93132:19 242.96415:19 242.98495:19 243.02000:71 243.04795:19 243.08854:37 243.10427:19 243…	46.06464:51 58.06573:278 84.08044:310 98.98393:40 123.05459:1291 128.10632:99 241.15436:2487	5507	37	11581	10341	10750	8956	10452	987	1141	979	4825	43	1195	1196	1508	2158	4245	2638	2765	4529	18
1379	7.286	241.154	w/o MS2: Imiquimod	[M+H]+	DOUYETYNHWVLEO-UHFFFAOYSA-N	null	Normalized unit: Intensity; Annotation method: MoNA-export-LC-MS-MS_Positive_Mode_2	1.01	43.31	241.15413:5296 242.09729:88 242.11273:175 242.15553:1104 242.17626:131 242.43392:88 243.07700:2993 243.18081:131	84.08119:126 196.09596:113 241.15575:985	7509	71	15251	14233	14618	13280	16018	1556	1671	1385	6392	55	1561	1673	2140	2934	7003	4068	4806	6351	55
1384	7.02	242.019	Unknown	[M+H]+	null	null	Normalized unit: Intensity	null	2.84	242.01783:1906 242.08704:61 242.11248:148 242.15703:424 242.22140:61 242.28517:76 242.51587:31 243.02168:322 243.07064:46 243.08703:46 243.10454:31 243.12071:46 243.13848:31 243.16061:164 243.18605:103 243.63693:31 243.68448:61 244.01791:236 244.07990:168 244.11852:89	58.06603:103 100.03816:98 123.05514:1992 196.09955:113	328	10	403	366	222	193	235	410	194	179	474	10	237	154	694	902	426	554	646	434	6
1385	7.25	242.062	w/o MS2: Pesticide2_Oxamyl_C7H13N3O3S_VYDATE	[M+H]+	KZAUOCCYDRDERY-UITAMQMPSA-N	null	Normalized unit: Intensity; Annotation method: MoNA-export-LC-MS-MS_Positive_Mode_2	0.69	8.66	242.06162:2652 242.15880:787 243.07557:3200 244.13704:315	58.06578:160 84.08045:138 98.98422:99 128.10456:64 150.05406:64 198.05872:105	615	19	1164	1096	1843	1342	972	182	230	144	592	6	182	345	305	412	29	247	167	892	16
1387	2.967	242.099	w/o MS2: Haematommic Acid, Ethyl Ester	[M+Na]+	HUXJGSHUVDWZAM-UHFFFAOYSA-N	null	Normalized unit: Intensity; Annotation method: MoNA-export-LC-MS-MS_Positive_Mode_2	0.98	34.43	242.09911:8826 242.13904:133 242.16188:47 242.17681:94 242.28312:151 243.10243:751 243.13100:47 243.15454:47 243.18256:337 243.28979:94 243.68278:118 244.10454:205 244.11980:47 244.14007:118 244.15739:70 244.18984:842	98.98469:122 129.07139:148	19	28	8888	8225	7463	6959	6003	3079	10	3371	5268	31	2977	3962	4281	5164	10	5255	4991	4763	5
1388	3.156	242.099	w/o MS2: Zeatin	[M+Na]+	UZKQTCBAMSWPJD-FARCUNLSSA-N	null	Normalized unit: Intensity; Annotation method: MoNA-export-LC-MS-MS_Positive_Mode_2	0.92	117.07	242.09945:31530 242.17597:94 242.28340:147 243.10247:2783 243.13643:74 243.14942:93 243.18165:346 243.20800:75 243.68555:128 244.10368:380 244.11807:94 244.14119:94 244.15315:93 244.18975:764	83.08646:64 100.03785:77 107.08676:64 129.07202:86 186.09363:64 242.09900:144	17601	17	91	66	85	76	103	62	6498	44	62	22	42	74	72	72	13473	82	66	79	39
1389	6.961	242.117	w/o MS2: Mefenamic acid	[M+H]+	HYYBABOKPJLUIN-UHFFFAOYSA-N	null	Normalized unit: Intensity; Annotation method: MoNA-export-LC-MS-MS_Positive_Mode_2	0.66	6.24	242.11656:1827 242.15599:47 242.17529:38 242.21086:29 242.28296:113 242.30363:19 242.88767:19 242.92816:19 243.04528:19 243.11637:74 243.13043:88 243.15503:38 243.18220:151 243.20842:29 243.21887:29 243.28180:19 243.68202:38 243.79903:19 243.95304:19 244.01480:29 244.05785:19 244.07868:373 244.11841:19 244.13957:141 244.16380:29 244.18983:202	84.04412:130 100.03969:200 123.05513:1921	412	27	36	51	62	72	75	613	430	493	449	23	504	725	491	474	484	538	531	371	25
1390	7.737	242.125	w/o MS2: Phenethyl anthranilate	[M+H]+	PXWNBAGCFUDYBE-UHFFFAOYSA-N	null	Normalized unit: Intensity; Annotation method: MoNA-export-LC-MS-MS_Positive_Mode_2	0.72	7.27	242.12389:3354 242.18123:86 242.32426:28 243.06108:41 243.09929:69 243.12669:812 243.18036:261 243.21042:41 243.34463:84 243.35659:28 243.68357:79 244.09400:17346 244.13027:213 244.16726:41 244.18995:142 244.22883:28	55.01735:62 70.06470:1049 72.08076:2430 84.08115:512 90.09034:48 100.03889:258 110.07123:310 130.05251:52 137.06862:173 156.07500:131 182.09071:178 196.07098:310 210.08630:233	565	45	1840	171	179	479	263	296	237	309	746	25	562	375	157	149	380	386	159	588	36
1396	8.6	243.026	D-Mannose 1-phosphate [M+H-H2O]+	[M+H-H2O]+	HXXFSFRBOHSIMQ-QTVWNMPRSA-N	OC[C@@H]1OC(OP(O)(O)=O)[C@H](O)[C@H](O)[C@H]1O	Normalized unit: Intensity; Annotation method: BAF in house library_Positive HILIC_1	0.91	5.55	243.02530:3671 243.13208:73 243.15105:37 243.18354:92 244.02861:171 244.06071:37 244.13782:92 244.16388:543 244.18770:204 244.22722:55 245.03033:55 245.12311:1060	44.05013:27 46.48139:12 53.03901:41 59.04904:14 70.06501:269 75.13002:12 80.97093:50 81.03333:143 84.08123:91 85.02582:37 98.98263:612 99.04335:73 101.87710:15 109.02765:83 112.08361:37 116.07057:90 124.08790:5 126.12839:2 130.09825:15 133.09880:11 144.13850:12 147.28909:12 157.10635:20 158.09132:32 170.08264:17 173.16707:12 175.11996:64 193.95164:12 222.78899:12 229.13153:24 242.28474:20	1324	3	2342	2017	1676	1221	1733	979	985	1062	1335	3	1014	976	658	818	1274	913	762	982	0
1397	6.448	243.053	w/o MS2: TRYPTOPHAN	[M+K]+	QIVBCDIJIAJPQS-VIFPVBQESA-N	null	Normalized unit: Intensity; Annotation method: MoNA-export-LC-MS-MS_Positive_Mode_2	0.96	6.89	243.05222:1310 243.09819:39 243.13782:52 243.18133:944 243.22723:26 243.28309:39 243.68460:727 244.05432:252 244.09107:39 244.12168:26 244.14022:242 244.18796:332 244.22033:39 244.26542:26 244.37512:39 244.39978:39 244.65078:26 244.74195:26 244.88605:39 245.04976:116 245.06051:26 245.12439:4497 245.15927:1826	125.07126:258 195.11220:1453	577	10	467	179	193	210	190	540	732	449	1237	6	747	593	6176	3400	355	2917	2982	1081	7
1398	7.278	243.076	w/o MS2: TRYPTOPHAN	[M+Na]+	QIVBCDIJIAJPQS-VIFPVBQESA-N	null	Normalized unit: Intensity; Annotation method: MoNA-export-LC-MS-MS_Positive_Mode_2	0.67	30.29	243.07631:8986 243.13397:239 244.08035:885 244.13904:239 244.19275:359 245.07670:479 245.12718:598 245.15981:1002	58.06511:115 84.07982:132 98.09666:80 100.03922:86 110.07005:77 128.10932:64 198.05573:108	5632	4	3027	3288	3152	2099	2465	16879	18021	17757	7313	6	21051	20593	3825	3396	2001	1921	2097	8822	19
1399	1.805	243.087	7,8-dimethylalloxazine (lumichrome)	[M+H]+	ZJTJUVIJVLLGSP-UHFFFAOYSA-N	null	Normalized unit: Intensity; Annotation method: MoNA-export-LC-MS-MS_Positive_Mode_2	1.38	8.9	243.08596:3022 243.11930:184 243.15338:96 243.18170:160 243.68763:96 244.06304:64 244.09055:369 244.12124:96 244.15198:160 244.18905:777 244.22662:1003 244.26325:160 245.09897:1915 245.12282:1552 245.15974:452 245.19284:128	72.04315:27 83.08465:15 98.98385:41 117.05479:117 130.06783:61 145.07559:80 172.08636:353 198.06487:501 243.08817:262	2212	212	2840	2317	2216	1930	2314	2194	2184	2290	2488	309	2012	2343	2488	2491	2199	2347	2233	2324	235
1400	8.201	243.09	w/o MS2: LUMICHROME	[M+H]+	ZJTJUVIJVLLGSP-UHFFFAOYSA-N	null	Normalized unit: Intensity; Annotation method: MoNA-export-LC-MS-MS_Positive_Mode_2	0.85	4.37	243.09010:983 243.12482:159 243.14642:124 243.18211:156 243.64894:60 244.09190:195 244.13521:172 244.16497:241 244.18993:240 244.22975:24 245.07327:24 245.09657:35 245.12401:1789 245.15981:1839 245.19030:47	70.06553:125 84.08044:290 122.07254:187 130.08724:105	531	32	795	806	1227	886	922	188	658	215	521	28	587	553	129	93	96	70	120	467	30
1402	8.811	243.104	Histidylserine	[M+H]+	KRBMQYPTDYSENE-UHFFFAOYSA-N	null	Normalized unit: Intensity; Annotation method: MoNA-export-LC-MS-MS_Positive_Mode_2	0.85	5.42	243.10376:3730 243.13612:50 243.14354:50 243.18249:230 243.68415:67 244.10803:50 244.13725:222 244.16315:67 244.18923:251 245.06044:1512 245.12357:1790 245.16003:1393 245.19273:50	45.13950:51 46.06446:154 57.07131:51 59.04879:51 69.08021:51 70.06879:102 79.05561:51 81.06760:102 83.08653:51 84.08288:51 86.09599:51 86.43709:51 87.70758:51 89.07016:51 95.08372:51 98.98186:102 100.03880:306 107.07941:51 110.07056:154 111.07464:51 112.04999:154 117.06259:51 125.00300:51 134.06103:102 166.05980:51 184.07235:102 199.10971:51	364	22	318	271	210	222	177	1130	329	315	330	25	306	401	649	408	224	315	393	283	20
1409	6.947	244.079	w/o MS2: N-Acetyl-D-glucosamine [M+Na]+	[M+H]+	OVRNDRQMDRJTHS-RTRLPJTCSA-N	CC(=O)N[C@@H]1[C@H]([C@@H]([C@H](OC1O)CO)O)O	Normalized unit: Intensity; Annotation method: BAF in house library_Positive HILIC_1	0.67	22.14	244.07885:1226 244.11584:50 244.13969:557 244.17596:40 244.18948:500 244.26268:20 244.41572:20 244.45415:20 244.79681:20 245.07970:633 245.12422:943 245.15968:2262 245.19253:40 245.21997:123 245.30575:20 245.32775:20 245.61176:30 245.66001:20 246.08603:51 246.13007:230 246.16361:285	100.03799:203 123.05503:1346 196.10828:91	286	0	430	408	280	267	246	504	399	498	393	17	448	356	352	518	696	451	437	378	27
1410	6.547	244.091	w/o MS2: CYTIDINE	[M+H]+	UHDGCWIWMRVCDJ-XVFCMESISA-N	null	Normalized unit: Intensity; Annotation method: MoNA-export-LC-MS-MS_Positive_Mode_2	0.7	16.78	244.09204:1356 244.19043:275 245.09414:299 245.12369:1894 245.15902:392 246.12406:233	59.04961:102 88.07554:430 123.01082:514	645	30	907	820	672	549	1088	428	492	518	579	29	505	577	389	296	653	912	520	495	11
1411	7.994	244.093	w/o MS2: CYTIDINE	[M+H]+	UHDGCWIWMRVCDJ-XVFCMESISA-N	null	Normalized unit: Intensity; Annotation method: MoNA-export-LC-MS-MS_Positive_Mode_2	0.73	27.06	244.09217:3093 244.13383:330 244.19145:257 245.09670:256 245.12442:2948 245.15936:1234 245.19455:103 246.08060:336 246.12086:733 246.12957:206 246.16017:206 246.18105:206	55.01865:41 84.08191:6 95.06053:125 98.98311:5 110.07091:707	612	20	363	78	97	66	30	822	1054	969	482	28	1369	1174	504	227	118	198	149	554	24
1412	7.715	244.095	w/o MS2: CYTIDINE	[M+H]+	UHDGCWIWMRVCDJ-XVFCMESISA-N	null	Normalized unit: Intensity; Annotation method: MoNA-export-LC-MS-MS_Positive_Mode_2	0.71	112.48	244.09397:38874 244.13458:179 244.15826:51 244.19063:75 244.27575:26 244.36088:39 244.39512:39 245.00804:39 245.07340:37 245.11458:8402 245.15839:744 245.18076:720 245.19273:51 245.31065:26 245.38495:26 245.99154:39 246.06082:64 246.14365:2915	70.06510:1049 72.08078:2430 84.08045:512 90.09160:48 100.03953:258 110.07038:310 114.09809:56 130.09837:196 141.02762:42 150.06528:210 164.08255:135 196.07065:299	74552	34	18926	17109	27821	22565	16536	70070	70085	63920	62201	35	66619	40737	120597	102353	56756	83443	88860	65238	29
1413	7.582	244.129	w/o MS2: Agomelatine	[M+H]+	YJYPHIXNFHFHND-UHFFFAOYSA-N	null	Normalized unit: Intensity; Annotation method: MoNA-export-LC-MS-MS_Positive_Mode_2	0.8	3.35	244.12814:2445 244.17202:38 244.19032:585 245.04945:57 245.06709:76 245.12442:4688 245.15927:398 245.18941:133 245.22289:94 246.05079:56 246.07888:4227 246.12718:468 246.16530:75	70.06468:163 86.09751:122 95.08935:83 100.03898:154 124.04336:96 144.06284:64	1447	25	357	264	350	162	174	1686	1525	1722	1062	30	1485	1284	1541	2258	470	1479	1588	994	66
1414	5.18	244.153	w/o MS2: 3-hydroxy-C8-homoserine lactone	[M+H]+	XCZVBYOXRSFQBH-UHFFFAOYSA-N	null	Normalized unit: Intensity; Annotation method: MoNA-export-LC-MS-MS_Positive_Mode_2	1.04	47.27	244.15338:6821 244.18757:507 245.12499:1072 245.15853:2476 246.12516:254 246.18612:381 246.20199:878 246.23921:382	85.02765:1423	5484	69	104	96	149	169	163	116	1271	237	282	43	153	170	661	1206	19958	968	1157	283	18
1415	4.892	244.154	w/o MS2: NCGC00380389-01!8-acetamido-2-methyl-7-oxononanoic acid	[M+H]+	UALLEVOGEQZKSX-UHFFFAOYSA-N	null	Normalized unit: Intensity; Annotation method: MoNA-export-LC-MS-MS_Positive_Mode_2	0.71	11.14	244.15381:3421 244.18801:722 244.22348:35 244.26454:47 245.07316:35 245.09951:35 245.12485:1600 245.15935:3199 245.19219:165 245.21496:24 245.23145:35 245.45132:344 245.54935:24 246.13288:24 246.14841:59 246.20610:117325	44.04998:461 62.06058:1620 73.02854:5111 85.02830:250 95.08623:198 102.09140:24281 104.09620:62 123.11601:1471 129.09094:1111 190.14018:96	387	40	210	178	181	144	193	307	157	383	641	27	249	194	767	1397	2753	1907	1756	775	17
1416	5.017	244.154	w/o MS2: 3-hydroxy-C8-homoserine lactone	[M+H]+	XCZVBYOXRSFQBH-UHFFFAOYSA-N	null	Normalized unit: Intensity; Annotation method: MoNA-export-LC-MS-MS_Positive_Mode_2	1.01	18.2	244.15465:36149 244.22905:35 244.41748:23 244.68102:23 245.08430:46 245.12726:1111 245.15842:6914 245.19137:99 245.22549:46 245.42080:23 245.45167:143 245.51872:23 245.57924:23 246.07604:35 246.12575:173 246.14085:46 246.20657:62024	62.06025:164 83.04934:502 85.02836:6581 129.09096:28 185.08011:149	387	0	2050	2214	2132	1665	2173	3376	100	6779	8504	103	3484	2925	15235	30498	1068	29651	31431	9041	19
1417	4.733	244.154	w/o MS2: NCGC00380389-01!8-acetamido-2-methyl-7-oxononanoic acid	[M+H]+	UALLEVOGEQZKSX-UHFFFAOYSA-N	null	Normalized unit: Intensity; Annotation method: MoNA-export-LC-MS-MS_Positive_Mode_2	0.97	2.58	244.15435:1675 244.19017:676 244.22894:35 244.26383:24 245.07695:35 245.09951:94 245.12513:1840 245.15944:2514 245.19324:86 245.22191:35 245.73774:24 246.12784:180 246.14042:183 246.16904:1798 246.20454:330 246.24127:79	85.02839:419 100.03971:124 124.08606:102	53	0	314	96	181	222	216	225	14	254	439	12	280	209	573	964	142	1252	1308	437	36
1418	8.533	244.166	w/o MS2: 2-heptylquinolin-4(1H)-one	[M+H]+	UYRHHBXYXSYGHA-UHFFFAOYSA-N	null	Normalized unit: Intensity; Annotation method: MoNA-export-LC-MS-MS_Positive_Mode_2	0.65	7.95	244.16599:4631 244.18986:223 245.12241:838 245.16146:409 246.15556:632 246.17904:298	84.08016:534	2132	0	2507	1832	1953	1877	1700	1686	1320	1575	1505	31	1476	1516	2362	1729	734	1265	1425	1570	53
1422	2.038	244.226	N-lauroylethanolamine	[M+H]+	QZXSMBBFBXPQHI-UHFFFAOYSA-N	null	Normalized unit: Intensity; Annotation method: MoNA-export-LC-MS-MS_Positive_Mode_2	1.05	79.07	244.22707:8172 245.10586:118 245.12368:1197 245.15995:984 245.19100:118 245.22980:1246 246.11849:118 246.13324:924 246.16678:197 246.20489:550 246.23445:158	43.01846:125 67.05594:118 81.06843:128 88.07622:118 95.08380:83 101.05857:157 109.10271:83 124.08713:96 183.17335:120 226.21577:144	4213	140	7267	6028	5694	4474	4724	5857	4265	4481	5158	197	5557	4477	4718	3736	2700	3719	4113	5152	170
1423	1.862	244.227	N-lauroylethanolamine	[M+H]+	QZXSMBBFBXPQHI-UHFFFAOYSA-N	null	Normalized unit: Intensity; Annotation method: MoNA-export-LC-MS-MS_Positive_Mode_2	0.97	88.63	244.22699:3832 244.26278:143 245.07678:54 245.09912:2117 245.12349:1497 245.16001:937 245.19226:185 245.22927:526 246.10348:373 246.13038:191 246.16611:319 246.18875:54 246.20527:81 246.23810:81	46.06757:112 69.07034:109 83.08626:89 99.04350:145 117.05469:92 142.16022:64 172.08766:111 198.06612:114 244.22959:99	3835	480	3144	4537	2203	3469	3376	2681	3625	3856	3743	436	4368	5558	3464	3165	2874	2784	3850	3772	479
1424	2.459	244.227	N-lauroylethanolamine	[M+H]+	QZXSMBBFBXPQHI-UHFFFAOYSA-N	null	Normalized unit: Intensity; Annotation method: MoNA-export-LC-MS-MS_Positive_Mode_2	1.03	71.64	244.22610:2769 245.09557:333 245.12333:1797 245.15993:1127 245.19056:272 245.23006:502 246.08589:42 246.10469:84 246.12743:139 246.16397:203 246.18652:63 246.20563:398 246.22874:63 246.24148:105	43.05406:77 69.06999:96 83.08295:90 100.03728:160 124.08524:96 227.08582:73 244.22376:123	2798	326	3409	3997	3432	2716	3566	3566	2915	3112	3222	360	3155	3253	3250	2987	2366	2850	2833	2885	320
1425	1.849	244.263	Unknown	[M+H]+	null	null	Normalized unit: Intensity	null	18.45	244.26259:14074 245.07943:186 245.09961:398 245.12365:1336 245.15952:424 245.17628:112 245.22974:616 245.26558:2683 246.09846:112 246.12587:345 246.15008:74 246.17033:246 246.20957:74 246.26865:239	43.05468:273 57.06996:208 62.06046:192 71.08657:118 83.08778:102 100.03811:99 105.07005:109 111.11680:109 123.07648:115 145.07098:77 166.98439:64 172.08506:112 198.06663:102	2325	183	12338	4508	5349	4209	8340	191	99	636	2556	130	132	376	254	352	221	234	245	2337	60
1427	8.856	245.057	w/o MS2: Pidotimod	[M+H]+	UUTKICFRNVKFRG-WDSKDSINSA-N	null	Normalized unit: Intensity; Annotation method: MoNA-export-LC-MS-MS_Positive_Mode_2	0.7	7.24	245.06077:4786 245.09116:245 245.10492:98 245.12456:1715 245.16034:2749 245.22021:20 245.56217:1081 245.64052:29 246.06191:228 246.12620:244 246.16353:365 246.18543:29 246.20093:39 246.21710:29 246.24207:62 246.25795:29 246.57127:29 246.90880:20 247.07213:20 247.09393:57 247.13057:76 247.16190:224	46.06770:103 86.10053:73 100.03867:212 112.04987:115 184.07445:112	4708	28	8065	6136	4680	3010	4203	3370	2343	3222	4223	29	2219	2333	5297	5772	4261	5145	5452	3992	44
1428	7.274	245.073	w/o MS2: Uridine	[M+H]+	DRTQHJPVMGBUCF-XVFCMESISA-N	null	Normalized unit: Intensity; Annotation method: MoNA-export-LC-MS-MS_Positive_Mode_2	0.89	4.1	245.07565:1530 245.12179:719 245.15950:953 246.14319:719 246.15948:431 247.09092:431	86.09740:86 100.04111:90 198.05604:383	461	16	420	203	236	277	250	835	502	758	437	10	1281	1049	282	302	308	277	141	510	28
1429	4.508	245.076	w/o MS2: Uridine; AIF; CE30; MS2Dec	[M+H]+	DRTQHJPVMGBUCF-XVFCMESISA-N	null	Normalized unit: Intensity; Annotation method: MoNA-export-LC-MS-MS_Positive_Mode_2	1	6.85	245.07647:2498 245.10034:116 245.12403:1733 245.16047:1528 245.18977:174 245.41545:116 246.07748:116 246.12687:116 246.14688:111 246.16941:49588 246.20282:854 247.17192:4709	57.06996:346 85.02824:17743 103.07470:96 121.10001:59 144.10153:329	1584	27	2242	1709	1364	1258	1587	1055	938	1074	1443	0	701	889	1472	1455	2242	1564	1460	1669	0
1430	6.624	245.096	w/o MS2: Biotin	[M+H]+	YBJHBAHKTGYVGT-ZKWXMUAHSA-N	null	Normalized unit: Intensity; Annotation method: MoNA-export-LC-MS-MS_Positive_Mode_2	0.95	3.39	245.09571:1751 245.12370:1827 245.15938:1802 245.18861:63 245.19558:33 245.22637:22 245.47054:22 245.93393:22 245.99780:22 246.09623:939 246.12713:259 246.16401:284 246.19861:22 246.22473:22 246.24105:55 246.51791:22 247.00988:22 247.09246:244 247.12884:63 247.16600:665 247.20305:33	46.06521:118 100.03935:201 148.08737:64	841	4	78	97	318	164	149	299	193	328	746	4	178	116	751	938	501	752	816	806	0
1445	7.586	246.079	w/o MS2: NCGC00380939-01_C12H11N3O3_[2,2'-Bipyridine]-6-carboxamide, 3-hydroxy-4-methoxy-	[M+H]+	CTNBJOXYBJWTBJ-UHFFFAOYSA-N	null	Normalized unit: Intensity; Annotation method: MoNA-export-LC-MS-MS_Positive_Mode_2	0.75	25.4	246.07856:3579 246.12642:405 246.14402:166 246.16546:91 246.19418:37 246.24277:55 247.08398:395 247.12785:794 247.14935:186 247.16538:243 247.20734:55 247.22404:55 248.03579:37 248.07755:226 248.10928:73 248.12547:73 248.15166:55 248.17736:37	70.06483:131 87.02674:73 100.03881:143 113.04715:90 133.03145:145 218.05202:64	1633	3	442	681	830	444	692	1655	1557	2479	1701	8	1906	1908	3992	3437	1809	2954	3206	1680	7
1450	7.78	246.144	w/o MS2: Leu-Gly-Gly	[M+H]+	VWHGTYCRDRBSFI-ZETCQYMHSA-N	null	Normalized unit: Intensity; Annotation method: MoNA-export-LC-MS-MS_Positive_Mode_2	0.82	3.32	246.14351:7394 246.24624:39 247.07052:38 247.09134:207 247.14198:1456 248.10900:77 248.14396:297 248.16560:77	38.96432:8 56.04876:33 84.07990:1062 100.03877:197 110.07125:426 129.10336:143 150.06633:131 165.09969:48 196.07222:142 246.14330:22	3199	0	2333	1842	1938	1508	1660	3797	3490	2678	3289	0	3722	3543	5934	4402	3262	3788	3791	3185	23
1454	4.458	246.171	Valeryl-carnitine; AIF; CE30; MS2Dec	[M+H]+	VSNFQQXVMPSASB-SNVBAGLBSA-N	null	Normalized unit: Intensity; Annotation method: MoNA-export-LC-MS-MS_Positive_Mode_2	1.41	37.84	246.17136:44782 246.20331:9395 247.09851:80 247.17292:7395 247.20748:2798 248.17355:865 248.21208:416	44.04912:52 57.03362:170 60.08049:455 85.02860:22392 86.03169:1000 187.09608:1046	7302	166	38265	33378	38723	40703	44392	2902	3837	4086	23577	67	3004	2500	33692	54236	72870	54166	55710	25479	200
1455	8.221	246.181	w/o MS2: (4S,5Z,6S)-4-(2-methoxy-2-oxoethyl)-5-[2-[(E)-3-phenylprop-2-enoyl]oxyethylidene]-6-[(2S,3R,4S,5S,6R)-3,4,5-trihydroxy-6-(hydroxymethyl)oxan-2-yl]oxy-4H-pyran-3-carboxylic acid	[M+H]+	MAGQQZHFHJDIRE-BNFZFUHLSA-N	null	Normalized unit: Intensity; Annotation method: MoNA-export-LC-MS-MS_Positive_Mode_2	0.68	3.91	246.18026:5350 246.24013:47 247.09444:159 247.12779:120 247.14182:94 247.16402:703 247.18253:759 248.05525:143 248.08760:70 248.12239:1586 248.16225:47 248.18495:94	70.06587:89 84.08021:649 100.07541:279 113.05832:41 117.10112:263 130.05092:76	3742	46	5813	4401	5397	4628	4750	2692	2490	2658	3439	39	2528	2448	2524	2496	2616	2463	2490	3071	26
1461	7.913	247.057	w/o MS2: 2,3',4,6-Tetrahydroxybenzophenone	[M+H]+	QWRYPHZJTWQLFX-UHFFFAOYSA-N	null	Normalized unit: Intensity; Annotation method: MoNA-export-LC-MS-MS_Positive_Mode_2	1	11.86	247.05983:2350	70.06635:64	645	16	313	155	137	189	251	936	761	1099	648	2	1141	565	1276	1024	671	870	966	575	15
1462	6.961	247.075	w/o MS2: lenticin	[M+H]+	AOHCBEAZXHZMOR-UHFFFAOYSA-N	null	Normalized unit: Intensity; Annotation method: MoNA-export-LC-MS-MS_Positive_Mode_2	0.66	6.92	247.07420:1292 247.11757:28 247.13120:38 247.16606:267 247.21636:29 247.26475:29 247.44277:19 248.07834:213 248.09789:29 248.10485:19 248.12188:104 248.14296:38 248.16618:48 248.18307:48 248.22186:48 249.03758:67 249.06624:95 249.08247:48 249.10794:29 249.12633:57 249.14728:48 249.16571:57	84.04412:130 100.03969:200 123.05513:1921	369	5	138	107	179	154	107	767	832	595	257	0	526	697	46	63	40	92	48	476	2
1470	8.355	247.14	w/o MS2: Octopine	[M+H]+	IMXSCCDUAFEIOE-RITPCOANSA-N	null	Normalized unit: Intensity; Annotation method: MoNA-export-LC-MS-MS_Positive_Mode_2	0.83	6.72	247.13939:2165 247.20298:34 247.22769:22 247.62974:22 248.05559:34 248.08410:22 248.10297:22 248.14408:214 248.16628:56 248.18390:34 248.22901:22 249.10769:404 249.14497:442 249.18806:45 249.20271:77	70.06500:587 100.03956:240 156.07623:144 195.10439:28	708	44	282	451	525	322	417	1339	1581	795	591	70	1311	1360	347	233	262	255	206	622	30
1473	4.449	247.173	w/o MS2: tetradec-5-ynoic acid	[M+H]+	RHOQRBVFJSAQTR-UHFFFAOYSA-N	null	Normalized unit: Intensity; Annotation method: MoNA-export-LC-MS-MS_Positive_Mode_2	0.89	14.77	247.17319:4311 247.20921:2207 248.05917:96 248.17556:524 248.21194:504 249.16414:96 249.18136:144	44.04993:365 81.07016:19 85.02870:10975 86.03139:362 106.08601:295 187.09715:425	1062	567	6450	6161	6921	6427	7472	663	868	700	3740	702	729	726	4775	6984	6203	6604	2782	4147	512
1474	4.557	247.173	w/o MS2: tetradec-5-ynoic acid	[M+H]+	RHOQRBVFJSAQTR-UHFFFAOYSA-N	null	Normalized unit: Intensity; Annotation method: MoNA-export-LC-MS-MS_Positive_Mode_2	0.93	36.87	247.17277:5688 247.20985:497 248.11155:57 248.14916:56 248.17466:544 248.21103:85 249.12928:85 249.14716:141 249.16753:85 249.17727:185 249.20175:56 249.21885:85	60.08053:282 85.02845:11847	6344	650	2204	2092	2219	2189	2862	762	868	816	3740	610	729	726	4775	6984	15853	6604	6821	2491	512
1481	8.246	248.123	w/o MS2: S-4-benzyl-3-isobutyryloxazolidin-2-one	[M+H]+	MUIYUSOHHCEUTC-LBPRGKRZSA-N	null	Normalized unit: Intensity; Annotation method: MoNA-export-LC-MS-MS_Positive_Mode_2	0.76	9.22	248.12305:4116 248.18665:115 249.10753:301 249.12607:431 249.14500:77 249.15675:77 250.09247:257 250.10689:77 250.12572:154	58.06594:41 100.07494:585 110.07066:88 117.10154:374 156.07664:2	893	69	1956	1421	1268	1037	1325	519	574	541	826	31	450	393	511	787	917	649	479	854	70
1485	8.64	248.16	w/o MS2: Meperidine	[M+H]+	XADCESSVHJOZHK-UHFFFAOYSA-N	null	Normalized unit: Intensity; Annotation method: MoNA-export-LC-MS-MS_Positive_Mode_2	1.1	6.81	248.16041:1618 248.22612:22 249.03771:22 249.07078:118 249.10909:33 249.14568:436 249.16298:383 249.18793:55 249.63202:22 249.64782:33 250.09086:70 250.11176:22 250.14725:68 250.16182:77 250.17706:159 250.19928:22	70.06620:96	882	73	533	378	453	357	390	1054	1021	977	836	107	967	1110	1033	835	368	711	698	748	52
1489	2.631	248.222	Unknown	[M+H]+	null	null	Normalized unit: Intensity	null	1048.83	248.22213:377668 248.75705:58 248.86670:58 249.06689:87 249.14273:116 249.17088:145 249.18547:136 249.22508:45596 249.35324:58 249.49536:87 249.52368:145 249.57949:58 249.69487:58 249.73440:87 249.78449:87 249.82888:87 249.94792:58 250.06338:58 250.07449:116 250.09003:87 250.12883:145 250.14423:116 250.15867:372 250.17433:490 250.22738:3259 250.28773:58	44.04961:586 57.07022:3887 70.06549:2805 88.07583:10482 106.08653:38815 107.08907:1213 108.09165:141	337773	34384	370723	378277	359767	266623	370241	331594	306147	298748	329462	35613	337452	325529	346114	339896	324484	296742	311252	329965	32610
1491	1.292	249.048	w/o MS2: 7-DESHYDROXYPYROGALLIN-4-CARBOXYLIC ACID	[M+H]+	XCSLJQFPTAZKDV-UHFFFAOYSA-N	null	Normalized unit: Intensity; Annotation method: MoNA-export-LC-MS-MS_Positive_Mode_2	0.64	8.12	249.05150:788 249.11336:1308 249.14767:830 249.16617:229 249.18391:862 249.20452:1267 249.21844:287 250.03460:172 250.05338:314 250.11649:172 250.14800:230 250.18407:172 250.20934:230 251.03732:115 251.04903:115 251.08890:230 251.12766:956 251.14494:507	43.01750:537 69.06916:314 79.05442:568 81.06978:578 83.08447:290 85.06461:198 88.02120:479 91.05397:2260 95.08540:1056 99.07854:130 109.06404:579 111.04371:341 114.03576:67 117.06931:505 123.07887:650 125.09444:247 129.06883:392 137.09898:182 141.06966:756 143.08482:32 147.04408:278 151.07468:170 154.07732:548 155.08517:863 161.09531:55 167.08318:321 169.10005:685 171.11656:124 179.08385:275 181.…	261	18	736	370	762	535	372	235	359	129	273	0	231	433	56	81	70	0	36	278	0
1492	6.449	249.06	w/o MS2: NCGC00160337-01!TRYPTANTHRINE	[M+H]+	VQQVWGVXDIPORV-UHFFFAOYSA-N	null	Normalized unit: Intensity; Annotation method: MoNA-export-LC-MS-MS_Positive_Mode_2	0.93	7.22	249.05993:1206 249.10727:69 249.13100:69 249.15192:28 249.16836:55 249.18546:55 249.20386:69 249.59397:28 249.88581:28 250.02791:28 250.06325:142 250.10436:81 250.12320:41 250.17541:257 250.20176:28 250.23557:28 250.41415:41 250.62449:28 251.03286:41 251.06335:55 251.09603:28 251.10805:28 251.11733:28 251.13094:140 251.14464:138 251.16190:27	72.04336:14 195.11234:799	622	26	272	164	254	182	177	637	722	638	788	10	578	451	1576	1147	476	1164	987	730	6
1495	6.393	249.107	w/o MS2: (2S,3S)-3-hydroxy-4-methoxy-2-(2-phenylethyl)-2,3-dihydropyran-6-one	[M+H]+	VJCNEDVMYQCMBK-FZMZJTMJSA-N	null	Normalized unit: Intensity; Annotation method: MoNA-export-LC-MS-MS_Positive_Mode_2	0.91	5.9	249.10737:2913 249.14699:77 249.17641:67 249.21520:40 249.24280:40 249.69666:27 250.11061:496 250.15993:67 250.17659:40 250.38063:27 250.85751:27 251.11249:120 251.13240:122 251.15921:40 251.18334:357	56.02092:19 89.06941:216 100.03909:1827 124.08607:134 145.05014:65	262	38	1114	743	763	462	451	52	67	47	235	36	45	58	66	54	53	36	58	269	19
1496	8.393	249.108	Glu-Thr	[M+H]+	JSIQVRIXMINMTA-ZDLURKLDSA-N	null	Normalized unit: Intensity; Annotation method: MoNA-export-LC-MS-MS_Positive_Mode_2	1.25	466.56	249.10814:151792 249.37140:23 249.55663:35 249.63787:1230 249.88617:35 249.92391:23 249.94026:35 249.97357:35 250.03984:23 250.11066:11480 250.16660:187 250.20194:35 250.22704:23 250.39186:46 250.57975:23 250.64603:144 250.66580:35 250.69933:23 250.75113:35 250.77160:23 250.83488:46 250.87877:35 250.89749:23 250.94954:46 250.99831:71 251.03229:35 251.06715:35 251.11250:1517 251.13938:263 251.1604…	41.03922:83 56.04955:913 74.06021:2447 84.04428:4874 93.06932:51 102.05483:1321 120.06497:1913 130.05000:594 140.07008:442 168.06618:67 186.07719:336	68327	60	252216	224704	240830	137386	229787	1906	2135	2170	59619	92	1660	1658	7376	6706	6729	8513	8076	66341	75
1497	7.229	249.109	w/o MS2: (2S,3S)-3-hydroxy-4-methoxy-2-(2-phenylethyl)-2,3-dihydropyran-6-one	[M+H]+	VJCNEDVMYQCMBK-FZMZJTMJSA-N	null	Normalized unit: Intensity; Annotation method: MoNA-export-LC-MS-MS_Positive_Mode_2	0.85	7.57	249.10909:1228 251.18144:341	85.02602:125 100.03993:90 132.10040:86 196.09770:96	549	63	75	95	66	93	54	205	542	231	317	24	244	471	1106	723	192	1011	930	444	24
1505	7.359	250.029	Unknown	[M+Na]+	null	null	Normalized unit: Intensity	null	2.84	250.02865:1487 250.09062:181 250.11250:42 250.12365:83 250.17484:104 251.03129:256 251.04363:42 251.06886:218 251.10409:62 251.12403:592 251.18483:411 251.30389:62 252.04874:59 252.07717:19719 252.13121:104	100.03875:117 178.04083:1785	251	3	471	610	493	440	453	75	80	171	321	6	106	112	120	40	38	50	59	209	3
1508	2.519	250.093	w/o MS2: (2E,4E)-N-(2-methylpropyl)-6-thiophen-2-ylhexa-2,4-dienamide	[M+H]+	KNGBXFMEGLRFHV-PRKJJMSOSA-N	null	Normalized unit: Intensity; Annotation method: MoNA-export-LC-MS-MS_Positive_Mode_2	0.66	7.69	250.09241:1336 250.13030:63 250.16625:1155 250.22843:120 250.67491:63 250.99957:63 251.09746:234 251.11058:42 251.12796:293 251.18418:689 252.07239:42 252.10358:137 252.12117:128 252.14418:105 252.15895:63 252.18386:196	46.06489:90 70.06768:141 81.06963:135 88.07561:385 106.08778:1005 123.11617:122 136.06251:135 180.10243:96 226.21420:80	374	60	185	140	143	108	139	277	184	370	611	71	439	356	862	1063	817	1073	1801	604	75
1518	7.606	251.106	w/o MS2: Dihydrojasmonic Acid	[M+H]+	PQEYTAGBXNEUQL-UHFFFAOYSA-N	null	Normalized unit: Intensity; Annotation method: MoNA-export-LC-MS-MS_Positive_Mode_2	0.75	8.82	251.10575:1402 251.15469:50 251.18457:545 252.07363:67 252.10681:117 252.12414:50 252.14258:210 252.18413:101 252.21315:33 252.64880:50 252.96338:50 253.00004:67 253.10937:101 253.12256:67 253.14627:67 253.18308:67 253.21406:50	46.06547:77 70.06566:105 100.03983:164	165	21	32	40	24	30	32	280	545	303	112	19	321	300	373	112	61	100	87	134	13
1526	1.268	252.05	Unknown	[M+H]+	null	null	Normalized unit: Intensity	null	5.73	252.05008:1684 252.12571:232 252.16469:410 252.18784:232 253.06754:231 253.10669:1811 253.12794:154 253.14325:1507 253.16102:2516 253.17824:2337 253.21640:2512 253.25180:385 254.02713:232 254.04705:309 254.11007:386 254.14363:309	43.01759:297 68.99694:11 79.05353:246 88.02026:271 105.03332:6394 107.08511:3000 121.10085:50 125.09549:29 135.07973:2055 137.05887:238 143.08450:1341 157.09952:397 163.07507:320 167.99231:409 173.05862:544 181.08643:286 187.11122:411 191.10570:112 215.10468:72 230.11533:41 249.18622:128	393	0	1097	545	868	698	611	376	207	151	442	0	460	298	297	134	125	160	218	462	60
1527	7.337	252.077	w/o MS2: Anhydrobrazilic Acid	[M+H]+	KVQVEJPIQHNLTM-UHFFFAOYSA-N	null	Normalized unit: Intensity; Annotation method: MoNA-export-LC-MS-MS_Positive_Mode_2	0.77	131.17	252.07680:7969 252.12795:71 252.13959:71 252.15505:28 252.17955:446 252.21361:111 252.23423:43 252.54658:28 253.04592:28 253.07975:917 253.12088:43 253.14934:71 253.16182:43 253.17666:57 253.19017:57 253.21009:28 254.07358:553 254.11015:157 254.13546:57 254.16037:57	100.03995:155 178.03997:202	37531	20	6749	26584	3827	3132	4687	16936	14996	18831	26516	22	14995	13690	33263	36024	38214	38348	40603	24801	13
1528	8.213	252.107	w/o MS2: 2'-Deoxyadenosine	[M+H]+	OLXZPDWKRNYJJZ-RRKCRQDMSA-N	null	Normalized unit: Intensity; Annotation method: MoNA-export-LC-MS-MS_Positive_Mode_2	0.73	8.23	252.10679:1650 252.14103:127 252.15434:125 252.18019:126 253.00649:23 253.07815:1126 253.10805:204 253.12874:577 253.17787:57 253.19001:34 253.22210:23 253.24333:23 254.01649:35 254.04181:23 254.07230:215 254.11122:163 254.12821:119 254.14595:77 254.17297:86 254.19294:34 254.21077:57	70.06587:164 84.08059:578 122.07047:237 156.06085:140 229.15398:36	589	23	1425	1391	1320	996	957	317	353	258	606	21	327	307	299	284	410	280	373	489	15
1529	7.767	252.107	cordycepin	[M+H]+	OFEZSBMBBKLLBJ-BAJZRUMYSA-N	null	Normalized unit: Intensity; Annotation method: MoNA-export-LC-MS-MS_Positive_Mode_2	0.72	4.64	252.10814:1016 252.14285:555 252.18535:112 252.21371:48 253.09727:48 253.11316:97 253.12798:80 253.15001:175 253.18221:64 253.21724:32 254.05309:48 254.11157:119 254.14562:98	42.03532:7 55.01757:83 84.08108:781 97.07556:16 100.03908:471 110.07081:546 129.10056:131 137.07060:67 142.08595:116 156.07570:76 210.12279:154	483	19	589	518	464	386	304	341	187	235	546	30	300	464	744	946	451	976	952	552	18
1530	3.533	252.108	cordycepin	[M+H]+	OFEZSBMBBKLLBJ-BAJZRUMYSA-N	null	Normalized unit: Intensity; Annotation method: MoNA-export-LC-MS-MS_Positive_Mode_2	1.21	5.59	252.10848:1354 252.14368:162 252.18145:114 252.20999:69 252.99308:70 253.11304:119 253.14320:165 253.15817:104 253.18091:171 253.20309:52 253.21615:52 254.10637:69 254.13868:137 254.15665:69 254.17422:69 254.21007:325	100.03843:121 136.06282:133	645	38	828	538	487	416	541	1054	704	861	746	30	1122	1140	995	665	948	793	675	727	36
1535	8.201	253.079	w/o MS2: 5-Methoxyflavone	[M+Na]+	XRQSPUXANRGDAV-UHFFFAOYSA-N	null	Normalized unit: Intensity; Annotation method: MoNA-export-LC-MS-MS_Positive_Mode_2	0.82	19.93	253.07904:1224 253.13057:335 253.16388:138 253.18921:27 253.63970:27 254.08327:169 254.11127:68 254.13635:68 254.16242:68 254.17790:27 254.19540:41 255.08450:55 255.14144:103 255.16606:41	72.08163:152 84.08052:586 110.07144:9 129.10316:25 156.02727:38	921	15	240	451	362	416	227	1034	799	1135	1023	6	1065	1173	2020	880	350	899	924	997	9
1538	7.12	253.115	w/o MS2: dehydrocostus lactone	[M+H]+	NETSQGRTUNRXEO-XUXIUFHCSA-N	null	Normalized unit: Intensity; Annotation method: MoNA-export-LC-MS-MS_Positive_Mode_2	0.97	10.97	253.11559:2162 254.11899:240 254.14905:84 254.90177:42 255.03184:42 255.08533:789 255.12079:63	84.08181:80	1660	47	107	86	110	88	102	1072	1503	1445	1029	59	1562	1212	2036	1619	651	1263	1328	1015	29
1539	6.011	253.126	w/o MS2: dehydrocostus lactone	[M+H]+	NETSQGRTUNRXEO-XUXIUFHCSA-N	null	Normalized unit: Intensity; Annotation method: MoNA-export-LC-MS-MS_Positive_Mode_2	0.89	10.54	253.12861:1977 253.17176:74 253.20602:149 253.22763:74 253.25704:149 253.30920:74 253.75057:112 253.91373:112 254.00258:74 254.07197:74 254.10108:74 254.12818:2842 254.15663:112 254.19559:112 254.22086:74 254.25266:112 254.54229:74 255.05340:74 255.07844:112 255.10872:149 255.12663:186 255.16157:74 255.18194:112 255.22277:74	89.06038:64	985	52	14	50	0	59	38	34	1222	28	40	19	24	41	60	8	1341	38	0	19	73
1540	5.825	253.128	w/o MS2: dehydrocostus lactone	[M+H]+	NETSQGRTUNRXEO-XUXIUFHCSA-N	null	Normalized unit: Intensity; Annotation method: MoNA-export-LC-MS-MS_Positive_Mode_2	0.92	18.76	253.12720:4631 254.13332:893 254.18149:44 255.12928:357 255.14148:44	72.04463:102 89.05956:102 100.03865:173	30	68	4123	1482	3735	2070	1346	2870	42	2374	2522	49	3445	1627	3266	2549	48	2990	2898	2523	86
1541	8.347	253.129	w/o MS2: dehydrocostus lactone	[M+H]+	NETSQGRTUNRXEO-XUXIUFHCSA-N	null	Normalized unit: Intensity; Annotation method: MoNA-export-LC-MS-MS_Positive_Mode_2	0.9	34.3	253.12843:3980 253.18607:47 253.21700:53 254.01112:28 254.13140:323 254.15657:97 254.18013:37 254.19459:107 254.20807:47 254.24527:19 255.06231:38 255.08519:89 255.10400:19 255.13626:91 255.15952:47 255.19370:28 255.20720:38 255.22302:19	110.07086:663	5325	133	3674	3039	2696	2586	2777	5571	5292	6061	4479	166	5091	5193	9523	5099	2007	4339	4062	4506	156
1547	8.057	254.018	Unknown	[M+K]+	null	null	Normalized unit: Intensity	null	7.62	254.01839:2950 254.10846:52 254.12255:125 254.14129:65 254.16113:52 254.18642:52 254.24269:39 255.02073:158 255.05872:52 255.08648:89 255.13024:26 255.15464:98 255.18816:26 255.23046:52 255.86388:26 256.01712:190 256.09593:71	36.88314:51 38.96407:102 38.97166:51 68.05172:51 79.05254:51 81.07124:51 84.08264:51 89.07086:51 93.06981:51 98.98403:51 100.03969:256 101.07473:51 104.10820:51 110.06967:51 118.06066:51 121.09827:51 123.12036:51 125.16705:51 161.09509:51 180.25018:51 205.66328:51 223.15758:51 226.08007:51	812	3	1425	1409	1316	1471	1188	810	827	631	766	0	660	614	477	536	813	493	597	780	3
1556	1.286	255.007	beta-Estradiol	[M-H2O+H]+	VOXZDWNPVJITMN-LESVLKBLSA-N	null	Normalized unit: Intensity; Annotation method: MoNA-export-LC-MS-MS_Positive_Mode_2	0.81	27.04	255.00631:1768 255.08178:206 255.10343:275 255.12215:3597 255.17501:2718 255.19374:1194 255.23243:473 255.24409:276 256.00924:276 256.04796:138 256.12460:509 256.15651:867 256.17602:1177 256.20052:207 256.23563:138 256.26230:276 256.32956:207 256.34427:207 257.00054:207	43.01851:345 55.05422:252 69.06954:252 79.05387:371 83.08601:124 85.06499:112 91.05385:1581 95.08484:682 99.04459:164 105.03324:1688 107.08485:386 109.09917:309 117.06911:459 119.08537:212 123.07970:654 129.06908:579 133.06393:329 135.08084:349 141.06968:498 143.08573:548 147.04391:244 149.13035:160 155.08561:517 157.10089:152 163.07672:115 167.08305:249 169.09998:488 171.07934:331 173.09418:92 1…	1148	0	1176	931	964	1531	890	1951	1986	1507	1380	0	1684	1095	828	1558	1587	1647	657	1201	0
1562	6.991	255.095	w/o MS2: NCGC00180811-02!6-methoxy-2-phenyl-2,3-dihydrochromen-4-one	[M+H]+	YURQMHCZHLMHIB-UHFFFAOYSA-N	null	Normalized unit: Intensity; Annotation method: MoNA-export-LC-MS-MS_Positive_Mode_2	0.96	110.41	255.09590:31016 255.15220:19 255.21886:19 255.25687:28 255.31198:19 255.72246:28 255.96765:28 256.00922:19 256.10009:3237 256.15449:164 256.17973:78 256.21317:28 256.22948:28 256.27107:19 256.30243:28 256.37493:28 256.42847:19 256.45954:28 256.53474:19 256.62065:28 256.70853:19 256.86206:19 256.89983:19 256.95498:19 257.05067:47 257.08401:487 257.10055:468 257.12456:47 257.14723:163 257.18270:38	46.06542:90 80.04901:118 123.05477:776	18330	0	12630	10769	13030	10679	11354	16004	17875	14691	15955	0	20874	17352	19560	18502	12919	16149	16134	15575	0
1563	7.716	255.109	w/o MS2: Melatonin	[M+H]+	DRLFMBDRBRZALE-UHFFFAOYSA-N	null	Normalized unit: Intensity; Annotation method: MoNA-export-LC-MS-MS_Positive_Mode_2	0.85	65.1	255.10851:24665 255.15463:32 255.94371:32 256.01306:64 256.11111:2327 256.15284:119 256.17018:32 256.18915:64 256.23412:32 256.26129:64 257.07433:64 257.11373:485 257.13376:92 257.15537:80 257.18937:48	44.05002:160 70.06532:2230 72.08114:8002 73.08369:345 83.06182:250 93.04380:364 100.03962:146 110.07097:2147 122.07080:109 141.10044:86 156.07642:490	7418	90	1652	1346	1550	1396	1460	7737	7294	6008	6676	0	7736	8468	12235	8738	4605	8724	7990	6364	0
1566	7.989	255.145	w/o MS2: NPE_255.1491_11.0	[M+H]+	ZMNXZIWMJCGGHP-UHFFFAOYSA-N	null	Normalized unit: Intensity; Annotation method: MoNA-export-LC-MS-MS_Positive_Mode_2	0.95	8.83	255.14449:1527 256.15017:175 256.17265:131 257.05262:131 257.11838:175	72.04345:80 100.03933:121 110.07188:2384	1165	31	1132	907	911	1068	707	828	1086	906	903	31	742	1077	1662	1306	634	846	1022	911	23
1567	8.241	255.145	w/o MS2: 1-Pentanone, 3-hydroxy-1,5-diphenyl-	[M+H]+	QJUWGGININGVSC-UHFFFAOYSA-N	null	Normalized unit: Intensity; Annotation method: MoNA-export-LC-MS-MS_Positive_Mode_2	0.93	9.43	255.14435:1308 255.23059:49 255.63349:73 256.08997:272 256.10807:49 256.12781:122 256.14767:242 256.20189:49 256.64155:49 257.07595:122 257.09620:122 257.11085:73 257.12607:97 257.15857:122	70.06428:115 110.07011:209	1575	21	842	652	870	649	713	726	1110	1010	1147	22	699	668	1969	1507	789	1028	1115	907	29
1572	1.392	256.059	w/o MS2: Imidacloprid	[M+H]+	YWTYJOPNNQFBPC-UHFFFAOYSA-N	null	Normalized unit: Intensity; Annotation method: MoNA-export-LC-MS-MS_Positive_Mode_2	0.81	15.54	256.05877:1931 256.10394:178 256.12057:267 256.15969:1035 256.20076:445 257.10745:1063 257.13706:898 257.17545:908 257.18740:356 258.05564:356 258.09913:519 258.13310:2746	43.01842:168 81.06965:256 84.05826:109 91.05464:303 95.08522:229 99.08041:109 105.03370:229 107.08395:172 109.06414:174 111.08016:187 119.08544:184 123.07910:203 133.09999:128 137.09427:125 141.08909:86 145.09970:99 149.05998:137 155.08461:115 159.08019:102 163.07339:99 167.14392:77 171.08109:77 173.13062:83 175.09700:99 183.06470:118 190.08508:64 197.10235:86 207.13853:73 211.05730:80	0	0	26	0	24	30	48	22	0	30	0	0	0	0	724	0	0	0	22	99	17
1575	7.714	256.111	w/o MS2: 7,8-Dihydroneopterin; LC-tDDA; CE30	[M+H]+	YQIFAMYNGGOTFB-XINAWCOVSA-N	null	Normalized unit: Intensity; Annotation method: MoNA-export-LC-MS-MS_Positive_Mode_2	0.74	4.5	256.11021:1866 256.15647:166 256.17344:69 256.18278:55 256.26168:41 256.29918:41 257.09453:199 257.11114:398 257.15624:115 257.18247:41 257.19281:120 257.22205:27 257.33829:27 257.93246:55 258.07726:27 258.11093:866 258.13612:55 258.15852:221 258.19961:27	72.08126:621 83.06009:177 95.05974:138 110.07132:3177 150.06551:235 156.07680:504 196.07289:218	881	12	35	0	157	91	12	915	682	607	540	20	740	894	1216	941	364	938	785	712	10
1578	7.775	256.125	N-alpha-(tert-Butoxycarbonyl)-L-histidine	[M+H]+	AYMLQYFMYHISQO-UHFFFAOYSA-N	null	Normalized unit: Intensity; Annotation method: MoNA-export-LC-MS-MS_Positive_Mode_2	1.03	4.2	256.12758:2288 256.16901:60 256.19074:40 257.09665:198 257.11521:207 257.13097:384 257.16064:80 257.19089:40 258.05573:127 258.10970:4500 258.15357:60 258.16822:103	60.07981:96 83.04926:105 86.09515:214 104.10652:258 110.07031:275 124.99826:165 151.04653:239 165.09985:108 184.07336:108 210.12452:139	616	49	532	541	692	531	696	706	761	500	694	59	616	695	1228	855	324	1057	853	900	32
1586	1.752	256.207	Unknown	[M+H]+	null	null	Normalized unit: Intensity	null	6.13	256.20682:1952 256.26176:45 256.29829:68 257.06272:68 257.10003:164 257.11739:161 257.13731:229 257.17984:91 257.21220:289 258.06407:45 258.07358:45 258.10920:68 258.13496:173 258.16977:151 258.20369:68 258.21090:45 258.24006:90 258.27788:1737	46.06568:125 57.07025:96 81.07104:86 89.06054:99 99.04484:161 114.07234:160 142.08327:64 153.00008:127 168.99533:64	940	85	1151	1530	1446	792	1059	1417	999	1126	1091	81	1382	1231	857	896	678	843	754	1319	65
1592	4.328	257.113	Pterosin G	[M+Na]+	LGXRGPOUGZXSEB-NSHDSACASA-N	null	Normalized unit: Intensity; Annotation method: MoNA-export-LC-MS-MS_Positive_Mode_2	1.11	4.14	257.11260:843 257.15425:73 257.17532:23 257.18661:57 257.20742:23 257.22067:46 257.26936:23 257.30139:34 258.09990:57 258.11669:99 258.16992:893 258.20461:46 258.24511:57 258.27863:1562 259.07694:475 259.12331:46 259.14806:23 259.17252:168 259.20736:119	58.06561:121 108.04229:77 125.07035:86 151.04507:90 257.11080:109	506	53	749	732	871	695	787	728	611	673	635	45	831	710	659	638	496	517	572	690	53
1594	6.798	257.147	w/o MS2: NCGC00380601-01!N-[1-(4-methoxy-6-oxopyran-2-yl)-2-methylpropyl]acetamide	[M+H]+	WCMUUYZSUQJWRX-UHFFFAOYSA-N	null	Normalized unit: Intensity; Annotation method: MoNA-export-LC-MS-MS_Positive_Mode_2	0.99	107.82	257.14644:3207 257.18960:39 257.22113:39 258.08948:39 258.14965:314 258.16929:129 258.24010:52 258.27938:526 258.89805:123 259.09301:39 259.11520:26 259.13196:39 259.15177:65 259.16627:65 259.19642:65 259.24309:52	42.03389:238 81.04460:1227 122.07122:12088 124.07951:43	25697	584	1299	1358	1316	1556	1072	46330	54468	36234	22238	959	47855	67328	32137	23393	22103	26553	29418	20305	708
1595	8.692	257.196	w/o MS2: bakuchiol	[2M+H]+	LFYJSSARVMHQJB-QIXNEVBVSA-N	null	Normalized unit: Intensity; Annotation method: MoNA-export-LC-MS-MS_Positive_Mode_2	0.68	5.55	257.19634:2478 257.24164:29 257.32793:19 257.65221:545 257.93235:110 257.99959:90 258.10910:2719 258.15194:216 258.16823:159 258.19963:310 258.22756:19 258.24304:29 258.27718:530 258.62903:29 258.64906:39 259.06903:38 259.11368:298 259.14402:92 259.16320:123 259.18800:54 259.20466:48 259.23842:38 259.28094:80	58.06543:86 85.02933:174 104.10679:169 129.10196:415 139.04911:64 151.04577:105	1389	58	393	296	388	219	196	175	162	83	162	83	94	97	84	72	80	65	79	127	56
1596	7.9	257.317	Unknown	[M+H]+	null	null	Normalized unit: Intensity	null	173.82	257.31892:7179 258.11057:3206157 258.45709:536 258.82750:536 259.11351:189741 259.18217:804 259.22191:536 259.26827:536 259.30219:536	45.03448:10516 57.03360:1438 60.08143:34485 71.07317:12557 80.97316:1511 86.09690:206909 87.09958:6993 98.98443:36172 103.79432:1966 104.10756:816054 104.63974:1005 104.76776:930 105.11008:30597 106.11246:1769 125.00020:357167 126.00290:4797 127.00305:1961 166.06300:58651 167.06493:2346 181.02461:1296 184.07376:99275 185.07652:4202 199.03703:887	4163	0	2692	2689	3602	3390	2762	4606	4766	4622	3650	3	3888	4328	5169	4115	4073	4817	4358	3734	7
1599	3.156	258.073	w/o MS2: danthron	[M+H]+	QBPFLULOKWLNNW-UHFFFAOYSA-N	null	Normalized unit: Intensity; Annotation method: MoNA-export-LC-MS-MS_Positive_Mode_2	1.01	4.71	258.07296:919 258.11750:115 258.12965:100 258.15464:56 258.16956:315 258.20718:74 258.24716:55 258.27806:1447 259.07686:118 259.11678:37 259.17484:93 259.18853:74 259.20597:273 259.28385:185 260.07135:127 260.08583:37 260.12035:37 260.14945:240 260.18029:74	58.06547:109	1287	6	10	13	0	6	7	0	554	20	13	5	0	10	0	9	1033	10	0	0	0
1600	2.962	258.073	w/o MS2: 2,6-dihydroxyanthraquinone	[M+H]+	APAJFZPFBHMFQR-UHFFFAOYSA-N	null	Normalized unit: Intensity; Annotation method: MoNA-export-LC-MS-MS_Positive_Mode_2	0.83	3.78	258.07328:1553 258.12775:57 258.16750:201 258.20576:85 258.27798:1435 259.07580:185 259.09549:57 259.14523:57 259.16800:85 259.20143:85 259.28126:280 260.06920:142 260.14785:114	85.06453:48 116.10722:650	10	6	1093	1131	857	740	863	424	10	806	669	0	336	407	450	689	4	738	630	562	0
1601	5.562	258.094	w/o MS2: sn-Glycero-3-phosphocholine	[M+H]+	SUHOQUVVVLNYQR-MRVPVSSYSA-O	null	Normalized unit: Intensity; Annotation method: MoNA-export-LC-MS-MS_Positive_Mode_2	0.62	3.89	258.09444:915 258.14318:30 258.17182:162 258.22065:30 258.24235:44 258.27862:1916 259.09689:60 259.16022:97 259.19037:60 259.20533:45 259.23631:75 259.28241:394 260.13095:45 260.14760:75 260.15680:30 260.17093:30 260.18625:45 260.20314:45	58.06663:102 85.02851:151 151.04539:138	70	24	830	661	515	476	664	539	420	806	592	13	708	622	528	385	711	610	475	577	0
1604	7.78	258.109	SN-GLYCERO-3-PHOSPHOCHOLINE	[M+H]+	SUHOQUVVVLNYQR-QMMMGPOBSA-N	null	Normalized unit: Intensity; Annotation method: MoNA-export-LC-MS-MS_Positive_Mode_2	1.2	11.74	258.10950:6209 258.16511:123 258.20657:17 258.22152:26 258.24155:26 258.27861:513 258.97491:17 259.00944:17 259.05920:43 259.11248:650 259.16638:353 259.18542:183 259.24223:17 259.28291:353 259.30561:26 259.45150:17 259.52680:17 260.05810:26 260.09661:17 260.11323:470 260.15288:244 260.18436:35 260.21189:26	71.07289:39 86.09588:297 104.10653:752 151.04681:656 184.07053:134	14114	3199	2664	2689	22253	4843	3620	18131	9692	14314	21966	3703	17866	6251	7411	2071501	17496	11222	5920	10633	3800
1605	8.21	258.11	SN-GLYCERO-3-PHOSPHOCHOLINE	[M+H]+	SUHOQUVVVLNYQR-QMMMGPOBSA-N	null	Normalized unit: Intensity; Annotation method: MoNA-export-LC-MS-MS_Positive_Mode_2	1.49	21.31	258.11013:33753 258.16780:62 258.21060:38 258.27863:211 259.11238:2808 259.14361:142 259.16744:50 259.18490:50 259.20557:63 259.28246:63 259.64306:25 260.05621:25 260.11510:409 260.14911:77 260.16704:153 260.19213:63 260.21250:25	45.03438:56 60.08160:103 84.04413:491 86.09654:1099 104.10716:2218 114.05451:8 124.99964:1167 130.09938:28 151.04791:98 166.06282:207 184.07329:373	35559	118	14223	13982	28918	22311	14016	34752	35142	27098	33277	61	39123	25922	55086	36472	35722	36376	38023	30566	125
1606	7.897	258.111	SN-GLYCERO-3-PHOSPHOCHOLINE	[M+H]+	SUHOQUVVVLNYQR-QMMMGPOBSA-N	null	Normalized unit: Intensity; Annotation method: MoNA-export-LC-MS-MS_Positive_Mode_2	1.59	1431.06	258.11031:2106769 258.79434:623 258.88812:312 258.90846:312 258.96937:623 259.02685:468 259.06015:465 259.11300:141417 259.21813:312 259.23735:312 259.25027:312 259.43410:312 259.46265:468 259.52007:312 259.56645:312 259.62027:312 259.80973:312 259.87608:623 259.93764:312 259.96368:312 260.07125:310 260.11416:20057 260.19887:779	45.03411:5371 57.03382:672 60.08121:17242 71.07320:7205 80.97345:667 86.09678:115694 87.09960:4152 98.98432:19176 103.79315:1327 104.10752:423500 104.71709:803 104.87534:487 105.10989:15157 106.11169:1111 125.00006:177091 126.00322:2594 127.00305:992 166.06288:31938 167.06487:1327 184.07372:53676 185.07692:2016 199.03542:617 240.09875:724 258.11057:7798	2213855	960	1518390	1406609	1766218	1736124	1447324	2149568	2215106	1953629	1930313	761	2171438	1842125	2417907	2071501	1909784	1996638	2073335	1905934	814
1619	7.28	259.051	w/o MS2: 5,6,7-Trimethoxycoumarin	[M+K]+	FOBNRKTURPWTQX-UHFFFAOYSA-N	null	Normalized unit: Intensity; Annotation method: MoNA-export-LC-MS-MS_Positive_Mode_2	0.93	7.48	259.05095:2357 259.15965:256 260.05456:1033 261.14190:512 261.15415:256	60.08109:131 85.02849:2599 101.02261:234 151.04765:339 199.10783:118	562	3	412	481	368	342	362	1985	1618	1608	909	10	2479	1854	412	412	160	221	285	991	16
1622	4.837	259.078	w/o MS2: 5,6-Chrysenequinone	[M+H]+	HZGMNNQOPOLCIG-UHFFFAOYSA-N	null	Normalized unit: Intensity; Annotation method: MoNA-export-LC-MS-MS_Positive_Mode_2	0.66	3.57	259.07754:656 259.11399:40 259.15042:54 259.16746:127 259.19654:40 259.23797:40 259.28128:342 259.30321:27 259.90169:27 260.07646:78 260.09368:40 260.12587:27 260.14399:54 260.18697:67 260.21082:27 260.22913:40 260.28346:54 261.07917:27 261.10922:187 261.14778:67 261.15616:54 261.18696:27	58.06495:102 151.04761:125	555	16	22	20	7	22	48	30	22	3	23	15	23	20	8	17	89	29	6	22	14
1623	4.704	259.078	w/o MS2: Thalidomide	[M+H]+	UEJJHQNACJXSKW-UHFFFAOYSA-N	null	Normalized unit: Intensity; Annotation method: MoNA-export-LC-MS-MS_Positive_Mode_2	0.78	3.6	259.07819:702 259.12778:44 259.16508:300 259.20299:212 259.23515:55 259.28091:388 259.77335:22 260.08049:95 260.11583:94 260.14665:109 260.16700:55 260.18740:107 260.23008:22 260.28546:33 261.07921:44 261.11161:65 261.13308:63 261.15393:55 261.18493:33	58.06601:89 109.10010:64 136.05943:77 258.28283:109	14	8	9	23	33	22	40	14	573	23	23	15	15	15	8	26	468	19	28	16	14
1624	8.206	259.093	w/o MS2: (2R)-8-ethyl-7-hydroxy-5-methoxy-2-methyl-2,3-dihydrochromen-4-one	[M+H]+	BPIMOIWHAHUBPJ-SSDOTTSWSA-N	null	Normalized unit: Intensity; Annotation method: MoNA-export-LC-MS-MS_Positive_Mode_2	0.93	5.69	259.09346:987 259.11217:916 259.16408:135 259.17733:108 259.28021:54 260.09465:239 260.11580:237 260.13781:54 260.15440:81 260.17211:108 260.19145:108 261.05882:81 261.09080:81 261.11103:108 261.14477:809	84.04480:198 86.09651:175 104.10662:755 124.99971:337 151.04718:161 166.06362:99 184.07326:151	2662	22	1290	594	2099	1639	1285	778	2760	2138	2101	18	2727	880	3623	2601	2628	2396	2470	2322	13
1625	7.325	259.094	w/o MS2: ONONETIN	[M+H]+	XHBZOAYMBBUURD-UHFFFAOYSA-N	null	Normalized unit: Intensity; Annotation method: MoNA-export-LC-MS-MS_Positive_Mode_2	0.92	3.98	259.09437:1719 259.13310:95 259.15021:54 259.18915:54 259.20742:54 259.23191:41 259.26470:27 259.28279:41 260.05800:54 260.07035:54 260.09387:68 260.12387:502 260.14163:41 260.16165:54 260.18859:41 260.42378:27 261.10916:95 261.14347:284 261.18584:54	38.96308:176 84.04497:83 171.06342:73 212.10677:80	212	49	68	44	77	82	68	275	318	202	177	17	457	272	306	312	111	576	273	182	31
1629	8.256	259.126	w/o MS2: NCGC00180833-02!2-methoxy-5-methyl-3-(2-methylbut-3-en-2-yl)chromen-4-one [IIN-based: Match]	[M+H]+	WAPMVTHIMHEOAB-UHFFFAOYSA-N	null	Normalized unit: Intensity; Annotation method: MoNA-export-LC-MS-MS_Positive_Mode_2	0.78	16.33	259.12754:5080 259.16603:191 259.20595:77 260.01652:77 260.08942:154 260.12961:650 260.17135:281 261.05988:115 261.10806:220 261.14373:1444 261.16949:77	70.06482:164 84.08061:646 124.99984:55 151.04747:229 213.12408:197	3798	57	2091	1321	1560	1093	1624	3869	4388	3075	3772	147	4308	3523	2906	4010	4359	2456	2718	2936	29
1630	8.791	259.128	w/o MS2: NCGC00180833-02!2-methoxy-5-methyl-3-(2-methylbut-3-en-2-yl)chromen-4-one [IIN-based: Match]	[M+H-H2O]+	WAPMVTHIMHEOAB-UHFFFAOYSA-N	null	Normalized unit: Intensity; Annotation method: MoNA-export-LC-MS-MS_Positive_Mode_2	0.81	4.48	259.12802:2099 259.15930:62 259.16750:129 259.20186:63 259.25182:47 259.28132:134 259.67683:32 260.05830:32 260.11492:96 260.13138:293 260.17215:79 260.19330:32 260.35620:32 260.70870:32 261.03623:99 261.12488:78 261.15490:2251 261.19715:63	84.08063:1467 104.10723:401 124.99973:104 156.07599:92 204.13655:30	1150	70	474	425	451	297	380	1164	1320	1200	917	35	1104	1169	835	1336	1484	980	1144	940	35
1638	6.109	260.05	w/o MS2: GLUCOSAMINE 6-PHOSPHATE	[M+H]+	XHMJOUIAFHJHBW-IVMDWMLBSA-N	null	Normalized unit: Intensity; Annotation method: MoNA-export-LC-MS-MS_Positive_Mode_2	0.99	4.22	260.05024:2416 260.06961:119 260.08650:59 260.12980:59 260.14594:89 260.16691:59 260.18843:59 260.23034:59 260.29491:59 260.32210:59 260.32890:59 260.36969:89 260.42408:59 260.45952:89 260.53130:59 260.62355:60 260.67003:60 260.76186:89 260.79048:89 260.82046:89 260.85486:59 260.91072:119 260.98644:59 261.01139:89 261.06210:119 261.08409:89 261.10556:59 261.12606:89 261.15766:119 261.19294:59 261…	58.06557:64	390	25	54	88	66	52	79	108	666	226	145	4	182	145	359	288	106	525	277	222	25
1639	8.604	260.052	w/o MS2: D-Glucosamine-1-phosphate	[M+H]+	YMJBYRVFGYXULK-QZABAPFNSA-N	C([C@@H]1[C@H]([C@@H]([C@H]([C@H](O1)OP(=O)(O)O)N)O)O)O	Normalized unit: Intensity; Annotation method: BAF in house library_Positive HILIC_1	0.65	7.2	260.05216:1545 260.11393:41 260.14615:51 260.17142:110 260.20265:20 260.22935:20 261.03536:20 261.05651:80 261.10991:51 261.14815:51 261.17559:41 261.19188:31 261.63261:31 262.04125:31 262.05575:41 262.10424:104 262.13893:41	104.10654:334	1077	0	1937	1516	1171	1005	1346	853	777	1054	1204	0	844	722	738	788	1055	862	725	956	4
1640	7.255	260.059	w/o MS2: GLUCOSAMINE 6-PHOSPHATE	[M+H]+	XHMJOUIAFHJHBW-IVMDWMLBSA-N	null	Normalized unit: Intensity; Annotation method: MoNA-export-LC-MS-MS_Positive_Mode_2	0.84	3.78	260.05699:2529 260.15948:333 261.14504:500 262.12887:3479	60.08122:231 85.02881:2957 103.03825:238 114.05429:78 139.04733:162 151.04829:463 172.04140:19 199.10559:162 203.05429:83	461	3	0	12	0	0	20	295	177	286	492	6	339	494	918	1054	836	861	1177	496	7
1641	7.963	260.091	w/o MS2: NCGC00016333-05_C14H13NO4_4,7,8-Trimethoxyfuro[2,3-b]quinoline	[M+H]+	SLSIBLKBHNKZTB-UHFFFAOYSA-N	null	Normalized unit: Intensity; Annotation method: MoNA-export-LC-MS-MS_Positive_Mode_2	0.82	3.88	260.09079:1166 260.11355:3219 260.19563:1663 260.29121:104 261.09164:156 261.11397:414 261.14345:310 261.16117:208 261.20451:285 262.09878:156 262.11380:156 262.14076:104 262.16242:156 262.19794:104	45.03209:722 60.08032:701 71.07250:284 86.09623:4195 98.98382:724 104.10682:16348 105.10964:580 106.11263:89 110.07002:135 124.99967:7042 184.07266:2140	190	12	678	678	587	680	752	95	120	233	327	4	278	201	290	185	304	22	264	235	8
1642	7.301	260.126	w/o MS2: NCGC00380339-01_C15H19NO4_2-Pentenamide, 2-methyl-5-[(1R,3S,6R,9S)-6-methyl-8-oxo-7-oxatricyclo[4.3.0.0~3,9~]non-9-yl]-4-oxo-, (2E)-	[M+H]+	TYVDSDRHCMXTGB-MRKBZMLLSA-N	null	Normalized unit: Intensity; Annotation method: MoNA-export-LC-MS-MS_Positive_Mode_2	0.91	8.46	260.12647:5982 260.14541:141 261.10856:177 261.12868:277 261.14371:316 262.12714:1579 262.16582:691	84.04499:118 114.05513:77 151.04651:336	559	10	812	700	815	587	1831	661	697	446	535	11	712	710	361	327	403	378	380	587	32
1645	7.562	260.16	w/o MS2: culpin	[M+H]+	QMYWKFZKRYCUMA-UHFFFAOYSA-N	null	Normalized unit: Intensity; Annotation method: MoNA-export-LC-MS-MS_Positive_Mode_2	0.81	9.97	260.16005:4701 261.08747:1525 261.11645:133 261.13899:131 261.16207:557 261.22158:69 261.38026:35 262.10323:1122 262.16203:244	44.05187:80 84.08004:290 86.06035:168 88.04039:83 110.06999:409 114.05497:131 124.99658:73 131.05703:260 151.04760:253 156.07501:64 178.08516:118 224.09123:99	1373	102	506	922	643	398	502	1512	1565	1584	1268	53	1682	1860	2410	1544	443	1163	1147	1313	46
1646	8.358	260.172	Propranolol	[M+H]+	AQHHHDLHHXJYJD-UHFFFAOYSA-N	null	Normalized unit: Intensity; Annotation method: MoNA-export-LC-MS-MS_Positive_Mode_2	0.94	26.51	260.17122:12595 260.21946:31 260.51439:16 260.82842:16 261.10952:87 261.14568:154 261.17384:1360 261.21721:40 261.26246:24 261.54904:16 261.88967:24 262.10473:75 262.12604:50 262.16668:398 262.23593:32	46.06518:244 70.06500:124 86.09618:160 104.10688:432 124.99916:277 158.09167:70 173.09300:140 203.14853:99 260.16863:121	8880	212	7051	6402	7004	6037	6445	13583	12945	10112	8559	226	13358	14186	11753	7101	4178	6169	6334	7706	185
1650	2.982	260.222	Unknown	[M+H]+	null	null	Normalized unit: Intensity	null	7.23	260.22117:4232 261.10572:44 261.12274:44 261.14696:87 261.19650:44 261.22355:634 262.06459:109 262.13047:66 262.14838:44 262.16148:109 262.22545:87	76.07601:169 116.10733:691	2917	90	3862	3789	3286	2445	3138	3903	3589	2856	3101	78	3522	3666	2825	2496	2520	2118	2826	3136	95
1651	8.94	261.036	D-Glucose-1-phosphate	[M+H]+	HXXFSFRBOHSIMQ-VFUOTHLCSA-N	C([C@@H]1[C@H]([C@@H]([C@H]([C@H](O1)OP(=O)(O)O)O)O)O)O	Normalized unit: Intensity; Annotation method: BAF in house library_Positive HILIC_1	1.32	4.48	261.03606:1371 261.08049:22 261.11046:64 261.13195:42 261.15482:189 261.21779:30 261.25592:30 261.59196:15 262.00955:69 262.03986:110 262.13929:94 262.16323:216 262.19664:30 262.23626:51 262.90991:15 263.00374:71 263.04580:37 263.12190:30	98.98335:141	554	8	524	532	511	361	494	826	605	676	594	11	727	563	976	864	498	801	884	599	8
1652	9.188	261.037	D-Glucose-6-phosphate	[M+H]+	NBSCHQHZLSJFNQ-GASJEMHNSA-N	null	Normalized unit: Intensity; Annotation method: MoNA-export-LC-MS-MS_Positive_Mode_2	1.13	6.55	261.03606:2602 261.08794:33 261.10868:158 261.12436:86 261.14605:129 261.18156:36 261.21780:43 261.23852:20 261.25945:20 261.83422:13 262.00939:26 262.03960:156 262.07044:33 262.09608:114 262.12743:115 262.16313:244 262.20079:26 262.23957:26 262.88650:344 262.99725:41 263.04277:49 263.09139:33 263.12446:61 263.14355:33	81.03213:89	1428	18	1415	1394	1002	825	1359	997	789	1641	1193	13	742	816	2017	1967	2070	1638	1871	1405	26
1654	7.499	261.088	w/o MS2: BENZYL CINNAMATE	[M+Na]+	NGHOLYJTSCBCGC-QXMHVHEDSA-N	null	Normalized unit: Intensity; Annotation method: MoNA-export-LC-MS-MS_Positive_Mode_2	1.2	47.96	261.08744:18826 261.12674:51 261.15387:131 262.09011:1507 262.12915:52 262.16261:224 262.23490:53 262.69258:235 263.08309:954 263.11120:79 263.16345:105 263.19094:52	84.08059:102 110.07199:271 157.13377:292 177.12830:22 239.10481:115 261.08664:1755	20448	4	22821	20711	21533	21220	18473	14245	13533	14099	17094	6	15802	15371	10752	13054	13449	11606	11106	16057	17
1658	7.389	261.144	w/o MS2: gamma-Glutamylleucine	[M+H]+	MYFMARDICOWMQP-YUMQZZPRSA-N	null	Normalized unit: Intensity; Annotation method: MoNA-export-LC-MS-MS_Positive_Mode_2	0.96	12.64	261.14443:2194 262.11237:91 262.14674:333 262.16126:317 263.14651:136	58.06421:170 132.10116:102	1353	125	2792	2052	3435	2524	2718	863	727	773	1501	160	629	760	945	1393	1570	1333	1169	1233	122
1659	8.842	261.155	w/o MS2: 3-hydroxy-5,5,8a-trimethyl-3,4,4a,6,7,8-hexahydronaphthalene-2-carboxylic acid	[M+H-2H2O]+	LQZXAHKUYJVAAR-UHFFFAOYSA-N	null	Normalized unit: Intensity; Annotation method: MoNA-export-LC-MS-MS_Positive_Mode_2	0.83	6.84	261.15602:2311 262.03141:41 262.09142:30 262.10762:40 262.14809:1528 262.19729:40 262.64221:20 262.89490:20 262.91540:20 263.02749:51 263.07898:30 263.09391:30 263.12483:213 263.14797:229 263.20335:20 263.21493:20 263.23772:20	45.03250:86 84.07997:317 110.07147:274 116.06867:247 151.04550:77	1955	47	668	737	582	455	536	2297	1813	2411	1583	79	1910	1992	3108	2478	1280	2217	2135	1660	47
1661	8.24	262.102	w/o MS2: Cearoin	[M+H]+	NFJVELXCUBWAFL-UHFFFAOYSA-N	null	Normalized unit: Intensity; Annotation method: MoNA-export-LC-MS-MS_Positive_Mode_2	0.73	10.03	262.10320:1672 262.15456:184 263.07816:100 263.12231:798 263.15312:50 263.16424:75 263.17574:50 264.10320:75 264.13187:229 264.18029:126	70.06539:147 86.09592:852 104.10692:1786 124.99892:669 130.08532:112 151.04651:125 166.06137:170 184.07306:244 199.06968:122	816	31	265	180	153	103	115	909	1060	954	666	22	860	858	754	895	152	525	546	741	22
1662	8.675	262.103	w/o MS2: Cearoin	[M+H]+	NFJVELXCUBWAFL-UHFFFAOYSA-N	null	Normalized unit: Intensity; Annotation method: MoNA-export-LC-MS-MS_Positive_Mode_2	0.76	11.44	262.10278:5350 262.16034:331 262.19027:15 262.22023:31 262.24129:23 262.99878:31 263.05202:1166 263.08792:458 263.10495:464 263.16419:54 263.19922:15 263.23681:31 264.05519:99 264.08875:737 264.13986:23 264.15834:31 264.18008:140	58.06367:64 74.02454:77 87.05491:121 104.10670:140 124.99859:99 133.06215:109	827	92	2517	2060	2359	1600	2461	439	415	343	716	34	372	392	268	260	247	273	310	751	21
1663	7.888	262.106	w/o MS2: Cearoin	[M+H]+	NFJVELXCUBWAFL-UHFFFAOYSA-N	null	Normalized unit: Intensity; Annotation method: MoNA-export-LC-MS-MS_Positive_Mode_2	0.75	6.89	262.10334:910 262.17270:455 262.33531:455 262.96463:455 263.00154:683 263.11040:455 263.62549:455 263.67224:455 263.85242:455	45.03420:6968 57.03390:1071 58.06523:1122 60.08134:26546 71.07313:9791 80.97369:1293 86.09692:167078 87.09976:5630 98.98438:27664 103.79305:1747 104.10762:640587 104.64315:854 105.11007:23825 106.11131:1664 125.00034:304719 126.00266:4512 127.00355:1167 166.06299:47918 181.02475:1064 184.07407:82014 185.07637:3018 199.03654:854 240.09888:931	654	42	308	575	480	884	485	597	505	695	534	30	1393	850	427	374	496	595	513	439	17
1665	7.271	262.129	w/o MS2: Lotaustralin	[M+H]+	WEWBWVMTOYUPHH-GXUZYPEDSA-N	null	Normalized unit: Intensity; Annotation method: MoNA-export-LC-MS-MS_Positive_Mode_2	0.99	48.07	262.12747:30258 263.07485:1625 263.13247:3724 263.15698:210 264.13298:937 264.14986:316	60.08076:363 85.02814:3814 103.03876:290	7574	129	12422	12715	14761	13985	11341	3420	2794	3977	8300	81	3275	3635	7128	6516	7031	7719	8846	8226	86
1666	8.856	262.141	w/o MS2: batatasin III	[M+H]+	VYQXIUVIYICVCM-UHFFFAOYSA-N	null	Normalized unit: Intensity; Annotation method: MoNA-export-LC-MS-MS_Positive_Mode_2	0.9	9.02	262.14312:1983 262.23563:47 262.88567:28 262.99629:55 263.05066:101 263.07361:19 263.12244:277 263.13810:780 263.20246:28 263.42272:19 263.61650:19 263.63474:19 264.03789:419 264.08399:28 264.13288:47 264.15643:47 264.17957:464 264.24525:28	70.06434:228 84.08057:601 104.10608:187 129.10159:48 151.04845:209 184.07274:365	1766	46	1468	1310	1219	929	1143	1621	1190	1519	1413	53	1237	996	2446	2284	1519	1802	1649	1445	31
1672	8.705	263.051	w/o MS2: Sorbitol-6-phosphate	[M+H]+	GACTWZZMVMUKNG-SLPGGIOYSA-N	null	Normalized unit: Intensity; Annotation method: MoNA-export-LC-MS-MS_Positive_Mode_2	0.86	17.37	263.05185:2296 263.10717:64 263.13075:36 263.16264:84 263.19689:28 263.23805:21 264.05549:138 264.08924:302 264.12401:14 264.14340:58 264.15936:36 264.17940:414 264.21646:14 264.23700:14 264.62066:14 265.05393:221 265.10266:163 265.13754:200	46.06582:67 69.03233:64 87.05412:99 151.04740:83	1134	4	2057	1706	1819	1529	2007	738	629	740	1099	9	680	690	683	716	856	748	707	1090	7
1673	8.419	263.052	w/o MS2: Sorbitol-6-phosphate	[M+H]+	GACTWZZMVMUKNG-SLPGGIOYSA-N	null	Normalized unit: Intensity; Annotation method: MoNA-export-LC-MS-MS_Positive_Mode_2	0.79	15.07	263.05147:2977 263.08626:155 263.12302:261 263.16772:94 264.05584:282 264.09102:62 264.10629:406 264.17775:94 265.10384:191 265.12765:202	69.03341:105 86.09662:96 104.10698:295 124.99908:180 184.07211:83 245.73567:64	1008	5	1539	1734	1554	1174	1591	877	835	722	1006	4	851	748	785	800	1017	822	748	1021	7
1675	7.425	263.084	w/o MS2: Asp-Glu	[M+H]+	CKAJHWFHHFSCDT-UHFFFAOYSA-N	null	Normalized unit: Intensity; Annotation method: MoNA-export-LC-MS-MS_Positive_Mode_2	0.91	53.32	263.08673:16502 263.14852:21 263.16466:32 263.19730:32 263.74509:21 264.05308:21 264.08910:1474 264.13150:32 264.14355:32 264.16021:43 264.18009:220 264.25280:32 265.09265:326 265.12664:73 265.17462:135	60.04431:185 88.03862:172 102.05416:102 130.05041:83 151.04657:109 156.09831:64	5103	22	1019	1054	1029	780	812	7537	8353	6100	4532	12	7642	8047	8620	6870	1436	4919	4909	4890	19
1676	8.414	263.087	w/o MS2: Indigo Carmine	[M+H]+	COHYTHOBJLSHDF-BUHFOSPRSA-N	null	Normalized unit: Intensity; Annotation method: MoNA-export-LC-MS-MS_Positive_Mode_2	0.71	14.38	263.08660:1582 263.12346:83 263.16274:59 263.19917:36 264.05380:98 264.06774:24 264.09036:203 264.10490:170 264.12064:113 264.14396:87 264.17952:196 264.25426:24 264.64878:47 265.06011:24 265.10322:89 265.12364:89 265.17260:171	46.06603:106 60.07936:125 86.09508:191 104.10698:579 124.99937:232	490	12	157	156	145	122	134	637	642	434	440	15	519	645	950	476	372	494	490	650	22
1677	8.821	263.124	w/o MS2: 8-hydroxy-5,8a-dimethyl-3-methylidene-3a,4,4a,8,9,9a-hexahydrobenzo[f][1]benzofuran-2,7-dione	[M+H]+	XAFJIIZCMNHLRS-UHFFFAOYSA-N	null	Normalized unit: Intensity; Annotation method: MoNA-export-LC-MS-MS_Positive_Mode_2	0.88	6.71	263.12359:1331 263.14944:269 263.20664:23 263.99442:23 264.03807:81 264.09095:59 264.12595:175 264.18162:273 264.23407:23 265.10265:92 265.13661:453 265.16120:91 265.17843:180 265.21891:23	70.06483:6 84.08013:949 110.07020:946 122.06986:62 130.08760:170 151.04623:66 184.07185:99 204.13152:56	562	27	313	282	215	197	243	543	474	574	521	28	620	548	1028	740	417	741	601	524	28
1679	7.958	263.136	w/o MS2: Prolylyphenylalanine	[M+H]+	IWIANZLCJVYEFX-UHFFFAOYSA-N	null	Normalized unit: Intensity; Annotation method: MoNA-export-LC-MS-MS_Positive_Mode_2	0.77	14.6	263.13560:1677 263.16159:167 263.50113:335 264.09080:252 264.14288:252 265.08934:335 265.10082:335 265.13945:252 265.17884:252	84.08090:533 86.09661:2543 87.09976:15 88.07620:104 98.98414:169 103.79180:91 104.59312:43 104.68334:94 104.79016:36 105.11009:251 105.26746:23 105.46950:82 106.33283:11 106.52496:36 107.00645:16 108.04267:75 110.07163:189 124.99999:1869 126.00290:153 130.08501:42 151.04770:53 184.07339:1030 205.04369:17	903	27	161	137	186	141	173	2017	2019	821	905	78	1864	2240	289	179	107	194	136	754	35
1680	6.472	263.138	w/o MS2: tetradec-5-ynoic acid	[M+H]+	RHOQRBVFJSAQTR-UHFFFAOYSA-N	null	Normalized unit: Intensity; Annotation method: MoNA-export-LC-MS-MS_Positive_Mode_2	0.9	5.49	263.13768:1755 263.16610:71 263.19502:29 264.07635:29 264.12395:57 264.14621:435 264.17866:124 264.64987:43 265.03423:204 265.08147:29 265.10793:126 265.12296:72 265.14991:71 265.17695:1232	139.04953:384 151.04803:1043	423	44	579	396	510	318	455	413	377	379	472	18	409	411	969	787	201	449	493	543	34
1681	6.089	263.14	w/o MS2: Prolylyphenylalanine	[M+H]+	IWIANZLCJVYEFX-UHFFFAOYSA-N	null	Normalized unit: Intensity; Annotation method: MoNA-export-LC-MS-MS_Positive_Mode_2	1	7.24	263.13956:2823 263.15887:84 263.23533:141 263.29064:56 263.33071:56 263.38085:56 263.45379:56 263.57194:84 263.62706:56 263.64872:56 263.71599:56 263.79468:56 263.84030:56 263.92357:56 264.14054:84 264.16323:113 264.18107:141 264.20833:56 264.24593:56 264.32984:56 264.36180:56 264.39720:56 264.43945:56 264.48647:113 264.65806:84 264.92725:56 265.09894:84 265.12719:113 265.15569:84 265.17884:348 2…	43.02006:10 98.06246:6 98.97828:6 114.80921:6 120.75592:6 137.04413:984 196.29376:6 221.16183:6 250.96803:6	1013	82	122	452	797	79	188	168	170	614	228	29	149	212	286	549	1028	730	1155	433	44
1685	1.204	263.237	Unknown	[M+H-H2O]+	null	null	Normalized unit: Intensity	null	40.7	263.23590:3246 264.17852:389 264.23922:449 265.01840:149 265.10437:149 265.17905:199 265.25135:649	57.06966:182 81.07004:96 95.08600:99 109.09972:90 133.10212:80 160.08844:64 203.10433:182 222.93495:90 250.96752:270 259.27879:99	688	99	1729	500	767	537	971	435	514	551	720	113	360	798	1212	1385	1601	1116	886	852	86
1688	7.587	264.089	w/o MS2: 2,3',4,6-Tetrahydroxybenzophenone	[M+H]+	QWRYPHZJTWQLFX-UHFFFAOYSA-N	null	Normalized unit: Intensity; Annotation method: MoNA-export-LC-MS-MS_Positive_Mode_2	0.87	10.18	264.08921:1715 264.14114:34 264.18109:94 264.25363:34 265.00754:84 265.05787:67 265.09239:155 265.13469:50 265.15795:50 265.18005:193 265.19161:289 265.47185:34 266.08565:84 266.10946:697 266.12804:67 266.17032:295	70.06540:581 110.07061:525 127.08732:178 155.08270:40 195.07776:86	1600	3	319	463	571	350	545	1281	1126	1776	1350	8	1211	1612	2870	2637	1278	2343	2462	1360	7
1689	8.689	264.09	w/o MS2: 2,3',4,6-Tetrahydroxybenzophenone	[M+H]+	QWRYPHZJTWQLFX-UHFFFAOYSA-N	null	Normalized unit: Intensity; Annotation method: MoNA-export-LC-MS-MS_Positive_Mode_2	0.87	9.17	264.08864:1313 264.12454:26 264.14045:27 264.18211:207 264.21119:27 265.05727:36 265.09903:119 265.14288:525 265.17470:141 265.19646:50 265.63599:18 265.74867:18 265.99177:27 266.09455:36 266.11388:27 266.16407:74 266.19240:137	60.08130:83 84.08058:163 104.10695:187 124.99983:109 151.04745:112	638	9	475	376	523	339	461	415	328	567	710	5	306	360	814	1055	472	1025	848	662	3
1690	5.573	264.126	w/o MS2: Prenyletin	[M+H]+	AWEFUQDNSBBNCR-UHFFFAOYSA-N	null	Normalized unit: Intensity; Annotation method: MoNA-export-LC-MS-MS_Positive_Mode_2	0.94	18.33	264.12638:3473 264.16238:31 264.18159:215 265.06667:42 265.08359:21 265.10361:127 265.12988:336 265.17557:313 265.96601:21 266.10092:32 266.12502:145 266.15888:110 266.17654:42 266.19535:205 266.22305:21	85.02857:743 103.02096:89	16	17	41	43	55	44	47	359	6	733	1713	14	409	334	5517	2821	183	4385	6202	1899	15
1691	5.677	264.126	w/o MS2: Prenyletin	[M+H]+	AWEFUQDNSBBNCR-UHFFFAOYSA-N	null	Normalized unit: Intensity; Annotation method: MoNA-export-LC-MS-MS_Positive_Mode_2	0.84	16.73	264.12590:3654 264.18033:244 264.20041:28 265.10202:243 265.12793:426 265.17753:235 265.20589:28 266.10327:55 266.12199:207 266.17477:120 266.19501:69	57.07103:96 85.02781:284 151.04604:115 258.28289:80	1987	29	41	43	23	44	47	359	439	733	233	10	409	77	5517	2821	4776	615	6202	180	7
1701	6.452	265.035	w/o MS2: PURPUROGALLIN-4-CARBOXYLIC ACID	[M+H]+	PJSKCCANFAFYHW-UHFFFAOYSA-N	null	Normalized unit: Intensity; Annotation method: MoNA-export-LC-MS-MS_Positive_Mode_2	0.97	6.98	265.03501:1270 265.10169:379 265.12790:85 265.17645:976 265.22239:30 265.67747:45 266.03692:95 266.07743:60 266.10535:60 266.12321:45 266.15740:105 266.17812:147 266.28895:80 266.32365:45 267.03961:45 267.10615:31162	151.04810:878 222.08293:53	223	0	127	62	44	50	117	291	161	347	344	0	403	279	393	409	121	531	352	272	6
1702	7.286	265.058	w/o MS2: NCGC00380928-01_C11H14O6_3,4,7-Trihydroxy-7-methyl-2-[(1E)-1-propen-1-yl]-2,3,4,7-tetrahydro-5H-furo[3,4-b]pyran-5-one	[M+H]+	HKZCFYIVMLZKKX-ONEGZZNKSA-N	null	Normalized unit: Intensity; Annotation method: MoNA-export-LC-MS-MS_Positive_Mode_2	0.74	8.55	265.05846:1305 265.12671:180 265.17460:449 266.05805:359 266.12007:180 266.16909:449 266.18079:180 267.10514:13186	85.02836:1163 151.04706:411 181.09753:65	247	0	270	507	103	167	180	734	1030	857	358	0	823	1051	238	99	164	65	223	344	0
1703	8.216	265.085	w/o MS2: Lapachol	[M+H]+	CIEYTVIYYGTCCI-UHFFFAOYSA-N	null	Normalized unit: Intensity; Annotation method: MoNA-export-LC-MS-MS_Positive_Mode_2	0.78	14.12	265.08487:3904 265.12854:51 265.15751:244 265.17685:85 265.54861:34 265.65757:51 266.08747:476 266.12301:125 266.14145:51 266.16009:68 266.17546:85 266.19701:85 267.10591:3183 267.14738:51 267.17390:51	56.04912:84 60.08071:103 84.04383:491 86.09599:1099 104.10724:2218 110.07165:113 124.99950:1167 134.02591:179 151.04671:98 166.06165:207 184.07420:373 241.08005:12	2088	3	65	68	47	33	58	1822	1513	1228	1885	6	1878	1387	3474	2224	1604	2482	2337	1773	0
1705	6.771	265.112	THIAMINE	[M]+	JZRWCGZRTZMZEH-UHFFFAOYSA-N	null	Normalized unit: Intensity; Annotation method: MoNA-export-LC-MS-MS_Positive_Mode_2	1.62	226.07	265.11185:137658 265.17831:25 265.44823:25 265.64848:25 265.70227:25 265.72974:25 266.04118:25 266.06902:48 266.11399:14193 266.18591:63 266.22360:38 266.27487:25 266.30696:25 266.37113:25 266.41927:25 266.49233:25 266.49984:38 266.52243:25 266.57811:25 266.65400:38 266.69212:25 266.83985:63 266.85957:25 266.90000:38 266.91578:25 266.96639:63 266.98232:25 267.05527:38 267.10872:4705 267.16322:50 …	42.03337:234 81.04473:1384 96.07845:162 122.07095:11868 144.04700:2612	22711	240	106038	93921	102420	66183	86003	6565	3831	7845	18540	114	4619	2687	17547	17863	14162	17167	16806	17779	150
1707	8.754	265.139	w/o MS2: (Z)-2-octylpent-2-enedioic acid	[M+H]+	NIXDINZDFZJZHG-LUAWRHEFSA-N	null	Normalized unit: Intensity; Annotation method: MoNA-export-LC-MS-MS_Positive_Mode_2	0.99	12	265.13969:6093 265.17553:120 266.08279:20 266.10726:40 266.14169:658 266.17310:230 266.19609:104 266.22943:40 266.28557:20 266.65237:30 267.10630:1853 267.13412:150 267.15032:73 267.17027:50 267.19506:59 267.23519:20	70.06523:542 125.00017:67 166.06424:14	1786	93	1208	1185	1192	801	792	584	494	831	1713	79	514	515	3301	3442	2309	2918	3566	1713	51
1719	1.252	266.066	Unknown	[M+H]+	null	null	Normalized unit: Intensity	null	4.86	266.06759:1340 266.10643:264 266.14564:264 266.16292:330 266.17568:330 266.19474:132 266.21788:331 266.25775:132 267.06577:198 267.11128:469 267.17070:5215 267.20437:329 267.23174:480 267.26800:264 267.99528:132 268.04494:198 268.06328:198 268.11599:132 268.12848:264 268.15900:507 268.17380:1294	57.06977:310 68.05654:44 81.06950:355 98.98390:692 107.08542:2999 109.10074:1607 117.06971:287 121.06380:177 129.06886:217 135.07980:2239 137.09576:847 143.08517:70 149.05978:125 157.10027:310 163.07364:620 165.12804:280 167.99251:388 169.12163:129 171.07945:42 173.09389:32 177.12778:122 181.12083:257 185.12943:42 191.10629:171 199.11108:335 205.12077:94 211.07397:25 221.12891:33 224.02168:115 25…	391	0	702	663	572	568	497	552	468	536	455	0	518	395	446	298	340	341	327	396	0
1720	7.716	266.076	w/o MS2: Ketoconazole	[M+Na]+	XMAYWYJOQHXEEK-OZXSUGGESA-N	null	Normalized unit: Intensity; Annotation method: MoNA-export-LC-MS-MS_Positive_Mode_2	0.81	23.15	266.07522:2350 266.12255:307 266.15726:69 266.18341:95 266.22959:55 267.10523:5003 267.16583:42 267.17691:42 267.19568:28 268.07932:170 268.10733:630 268.12292:737 268.15816:55 268.17423:55	72.08015:180 110.07189:221 124.99908:77 151.04666:169 196.06995:99	3749	16	1075	1015	1500	1636	932	4719	4891	4260	3843	14	5117	3195	6679	5447	3730	5661	5357	3983	11
1721	6.393	266.112	w/o MS2: THIAMINE	[M+H]+	JZRWCGZRTZMZEH-UHFFFAOYSA-N	null	Normalized unit: Intensity; Annotation method: MoNA-export-LC-MS-MS_Positive_Mode_2	0.69	5.87	266.11235:2136 266.15821:40 266.17577:120 266.65448:27 267.10588:2691 267.15518:68 267.17307:67 267.21204:27 268.08052:27 268.11165:247 268.15369:360 268.19206:54 268.21308:54	83.05869:96 120.04277:222 130.04843:73 151.04578:112 207.12406:64	416	59	917	1058	830	680	901	75	103	100	381	50	70	84	64	78	68	57	79	324	58
1741	3.602	267.118	w/o MS2: Ponatinib (AP24534)	[M+H]+	PHXJVRSECIGDHY-UHFFFAOYSA-N	null	Normalized unit: Intensity; Annotation method: MoNA-export-LC-MS-MS_Positive_Mode_2	0.98	4.12	267.11785:2713 267.14138:60 267.15871:45 267.17112:60 267.19851:60 267.23826:45 268.10820:137 268.14626:77 268.17446:45 268.18755:92 268.20789:93 268.22458:45 268.26113:45 269.09524:60 269.11432:45 269.15527:60 269.17509:45 269.22136:147	58.06444:102 123.11703:64 151.04766:90	260	0	0	0	0	0	0	0	0	678	0	0	0	0	0	0	0	0	0	0	0
1742	3.482	267.124	w/o MS2: Nevirapine (Viramune)	[M+H]+	NQDJXKOVJZTUJA-UHFFFAOYSA-N	null	Normalized unit: Intensity; Annotation method: MoNA-export-LC-MS-MS_Positive_Mode_2	0.89	2.77	267.12408:2695 267.14330:200 267.16779:65 267.18232:49 267.19577:65 267.22440:49 268.10979:242 268.13806:140 268.15217:104 268.17356:32 268.18881:49 268.21121:81 269.11393:49 269.14974:65 269.18883:65 269.21828:97	81.06989:527 123.11592:480 151.04836:29	0	0	0	189	17	112	0	0	0	0	0	0	36	0	0	674	0	0	8	0	0
1750	1.452	268.007	w/o MS2: 2'-Deoxyguanosine	[M+H]+	YKBGVTZYEHREMT-KVQBGUIXSA-N	null	Normalized unit: Intensity; Annotation method: MoNA-export-LC-MS-MS_Positive_Mode_2	0.59	40.24	268.00720:741 268.02534:99 268.10285:195 268.11664:438 268.13802:7547 268.17303:802 268.21240:197 269.01259:99 269.10721:927 269.14378:1462 269.17237:1052 269.21206:365 269.24644:99 270.10118:148	43.01770:165 73.02936:115 81.06911:178 93.06970:229 99.04392:276 105.06987:189 109.06485:180 117.06790:145 123.07969:170 126.09220:90 131.08472:156 139.07499:192 147.07964:128 155.08465:154 167.08258:128 169.08674:140 183.11569:131 229.11986:70 232.06556:70 257.11882:83 267.11349:83	236	0	385	209	516	356	298	319	174	145	236	0	183	126	122	71	152	131	33	153	0
1751	7.34	268.051	w/o MS2: Oxycarboxin	[M+K]+	AMEKQAFGQBKLKX-UHFFFAOYSA-N	null	Normalized unit: Intensity; Annotation method: MoNA-export-LC-MS-MS_Positive_Mode_2	0.64	9.1	268.05128:5779 268.10870:283 268.13823:77 268.15211:62 268.17065:31 268.21454:77 268.32707:31 269.05453:664 269.08492:46 269.10579:46 269.11787:31 269.13648:77 269.17777:46 269.88771:47 270.04816:722 270.09254:77 270.10623:62 270.14638:31	86.09640:184 151.04749:99 180.97775:73 192.05323:86	4062	0	1858	4292	1294	1190	1319	2486	2205	2391	3595	3	2193	2423	3871	4234	4314	4350	4235	3091	0
1752	4.519	268.104	Adenosine	[M+H]+	OIRDTQYFTABQOQ-KQYNXXCUSA-N	null	Normalized unit: Intensity; Annotation method: MoNA-export-LC-MS-MS_Positive_Mode_2	1.52	83.41	268.10412:34337 268.16186:149 269.10675:3680 269.15351:60 269.22514:60 269.25450:120 269.43372:60 269.65189:90 270.10961:710 270.14719:90 270.18806:60	58.06556:24 119.03594:195 136.06139:14213 139.05536:66 151.04723:112	25399	384	52188	39246	37046	27561	32741	20339	15819	19083	28785	327	24091	22527	27436	29354	55463	31438	35677	27977	374
1756	7.245	268.126	w/o MS2: "NCGC00160325-01!6,7-Dimethoxy-1-phenyl-3,4-dihydro-isoquinoline"	[M+H]+	WGTCMJBJRPKENJ-UHFFFAOYSA-N	null	Normalized unit: Intensity; Annotation method: MoNA-export-LC-MS-MS_Positive_Mode_2	0.84	19.91	268.12655:6912 269.07476:1399 269.10996:388 269.12765:838 270.08011:388 270.13277:259	85.02780:2 114.05551:51 151.04805:565 155.04243:337 170.04366:61 202.02032:73	798	96	256	0	86	73	279	472	922	1025	844	0	547	540	3530	3380	613	1752	1906	993	49
1763	7.242	269.077	w/o MS2: columbianetin	[M+H]+	YRAQEMCYCSSHJG-UHFFFAOYSA-N	null	Normalized unit: Intensity; Annotation method: MoNA-export-LC-MS-MS_Positive_Mode_2	0.95	14.12	269.07243:891 271.08707:1339	85.02790:1163 101.02462:78 151.04735:411 199.10657:257	396	31	43	86	100	58	59	587	604	475	448	24	782	779	1046	697	308	504	826	428	9
1764	6.157	269.087	INOSINE	[M+H]+	UGQMRVRMYYASKQ-KQYNXXCUSA-N	null	Normalized unit: Intensity; Annotation method: MoNA-export-LC-MS-MS_Positive_Mode_2	1.53	14.95	269.08807:1704 269.11299:1322 269.16764:55 269.26557:55 269.30264:83 269.34675:55 269.37274:55 269.51337:55 269.62390:83 269.67017:55 269.69275:83 269.71629:55 269.83624:55 269.88008:55 269.95891:55 269.97824:83 269.99660:83 270.02186:83 270.04091:83 270.05870:111 270.09211:377 270.13836:111 270.15280:55 270.18725:83 270.19971:55 270.27499:83 270.31670:229 270.35094:55 270.40290:55 270.43292:55 2…	137.04543:129	2933	44	3486	4241	5123	4260	5563	1240	1240	964	3054	43	1373	1226	2601	3112	1398	2614	2595	2583	30
1768	7.478	269.124	w/o MS2: (3aR,5S,5aS,9aR)-5,8-dimethyl-1-methylidene-4,5,5a,6,9,9a-hexahydro-3aH-azuleno[6,5-b]furan-2,7-dione	[M+H]+	UQNONRHPSCIIJO-SKVKQCJPSA-N	null	Normalized unit: Intensity; Annotation method: MoNA-export-LC-MS-MS_Positive_Mode_2	0.73	9.27	269.12341:1524 269.14292:1022 269.15767:47 269.16712:35 269.18332:47 269.21487:36 269.23154:24 269.99136:24 270.07213:24 270.14384:723 270.20879:36 270.28310:36 270.31726:47 271.13028:99 271.14798:184 271.19992:47 271.22272:24	70.06511:3 84.08077:167 110.07071:145 130.97614:24 157.13345:485 239.10844:115 261.08801:1756	1024	34	346	274	341	180	264	918	885	1257	903	0	911	1202	2252	1472	364	1413	1563	893	34
1769	7.714	269.124	w/o MS2: 2-Amino-N-cyclohexyl-N-methylbenzenesulfonamide	[M+H]+	IPEHSCPRVOWQFQ-UHFFFAOYSA-N	null	Normalized unit: Intensity; Annotation method: MoNA-export-LC-MS-MS_Positive_Mode_2	0.79	10.42	269.12348:2362 269.16004:443 269.18299:41 270.09028:282 270.12675:318 270.14332:423 270.17479:68 270.19233:98 270.27832:55 270.31160:41 270.31967:41 271.06551:27 271.09341:41 271.13064:112 271.14846:137 271.20712:41 271.23317:27	72.08126:621 83.06009:177 95.05974:138 110.07132:3177 150.06551:235 156.07680:504 196.07289:218	550	0	284	211	359	238	237	518	947	478	537	108	740	1295	598	623	738	620	562	605	21
1771	7.678	269.16	w/o MS2: EQUILIN	[M+H]+	WKRLQDKEXYKHJB-HFTRVMKXSA-N	null	Normalized unit: Intensity; Annotation method: MoNA-export-LC-MS-MS_Positive_Mode_2	0.94	5.62	269.15943:852 269.19091:42 269.21091:42 269.26196:32 270.09690:76 270.14351:510 270.18956:88 270.27579:32 270.31249:87 271.07078:32 271.08995:53 271.12187:32 271.14627:124 271.17946:42 271.20030:32 271.25833:21	72.08079:715 110.07085:1201 151.04662:144	656	32	809	672	744	706	577	531	495	485	813	32	590	466	1378	940	327	690	671	805	75
1772	7.556	269.16	w/o MS2: 4,6-dihydroxy-4-(hydroxymethyl)-3,4a,8,8-tetramethyl-5,6,7,8a-tetrahydronaphthalen-1-one	[M+H]+	MMMVWBXLRFTTSV-UHFFFAOYSA-N	null	Normalized unit: Intensity; Annotation method: MoNA-export-LC-MS-MS_Positive_Mode_2	0.91	9.11	269.17464:2353 269.20950:28 269.22886:28 270.11236:71 270.13200:439 270.14446:265 270.16186:259 270.18777:73 270.20217:28 270.21833:43 270.22890:28 270.31616:43 270.78769:28 271.06837:824 271.12182:43 271.13193:28 271.15170:151 271.16842:151 271.20152:28 271.23968:28	110.07095:209 151.04610:247	1176	38	1310	1221	1337	592	1177	973	818	922	1213	32	762	970	1780	1507	1025	1082	1163	1133	38
1773	8.018	269.16	w/o MS2: 3,6-diphenylcyclohexane-1,2-diol	[M+H]+	KIDYUEHQXIEBGK-UHFFFAOYSA-N	null	Normalized unit: Intensity; Annotation method: MoNA-export-LC-MS-MS_Positive_Mode_2	0.67	4.08	269.16005:1268 269.31021:58 270.10867:115 270.13129:57 270.16035:529 270.19592:57 270.28019:58 271.07615:58 271.11662:57 271.14899:115 271.16702:115 271.22878:58	45.03326:268 60.08053:391 86.09619:2220 104.10668:7771 105.83853:73 110.07024:143 124.99904:2864 151.04532:127 166.06194:705 184.07251:1013	606	67	557	512	509	457	437	400	383	556	521	85	338	408	771	530	450	571	478	622	24
1777	7.336	270.058	Unknown	[M+H]+	null	null	Normalized unit: Intensity	null	6.41	270.04829:1489 270.09146:48 270.10243:73 270.13244:48 270.15265:73 270.16378:48 270.18668:48 270.27441:48 270.31366:48 271.04935:348 271.10007:97 271.15854:97 271.20103:48 272.01108:161 272.04262:97 272.10311:48 272.11881:73 272.13271:73 272.14661:48	124.03824:223 151.04776:294	456	0	520	605	143	131	231	270	262	378	392	10	280	372	494	582	499	550	594	488	0
1779	8.793	270.119	w/o MS2: Methyl red	[M+H]+	CEQFOVLGLXCDCX-UHFFFAOYSA-N	null	Normalized unit: Intensity; Annotation method: MoNA-export-LC-MS-MS_Positive_Mode_2	0.75	5	270.11902:1262 270.14819:36 270.15924:48 270.18422:24 270.20556:49 270.24616:36 270.31680:49 270.65161:36 270.96565:24 271.10344:497 271.16094:61 272.10858:61 272.12822:49 272.15269:122 272.17299:125 272.22218:49	70.06507:175 84.08096:599 95.06074:143 110.07058:458 124.99984:224 135.09022:64 151.04861:102 168.09965:112 184.07343:115 195.11232:112 213.12380:112 258.11236:64	1010	22	307	269	242	252	270	1277	1202	1405	910	26	991	1064	1738	1308	478	1136	1071	845	32
1780	7.586	270.144	w/o MS2: NCGC00380936-01_C13H19NO5_1,3-Dioxolo[4,5-c]pyridin-4(5H)-one, 2-(1-hydroxy-1-methoxy-3-methylbutyl)-6-methyl-	[M+H]+	VVLWYFUJJAWYBP-UHFFFAOYSA-N	null	Normalized unit: Intensity; Annotation method: MoNA-export-LC-MS-MS_Positive_Mode_2	0.68	7.16	270.14371:1577 270.31373:39 271.06905:185 271.08954:77 271.10943:109 271.12749:58 271.14599:689 272.06834:58 272.08531:39 272.14302:122 272.16452:96 272.18377:39 272.19536:39 272.22398:107	58.06495:93 70.06571:124 84.07915:175 86.05842:160 110.07072:192 133.03063:131 151.04770:178 166.06361:73 195.07553:77 218.04498:86	1725	72	365	343	350	275	298	3244	3270	2597	1746	46	3456	3200	1514	1497	596	1053	981	1510	43
1781	6.004	270.154	w/o MS2: Nivalidine	[M+H]+	ZGZXDJPQXTUPSG-UHFFFAOYSA-N	null	Normalized unit: Intensity; Annotation method: MoNA-export-LC-MS-MS_Positive_Mode_2	0.64	9.35	270.15383:4561 270.19077:175 270.31676:71 270.34710:106 270.40950:141 270.44688:71 270.49884:71 270.73696:106 270.88366:141 271.00721:71 271.11120:141 271.15558:4790 271.18192:70 271.21815:71 271.28545:106 271.37336:106 271.41310:71 271.43392:71 271.67702:141 271.76372:71 271.80539:71 271.84536:106 272.11341:71 272.15750:176 272.19490:106 272.22928:106	89.05795:86 103.03842:64	3080	62	106	64	36	51	35	63	2154	68	103	22	49	19	64	82	2564	78	61	25	42
1782	5.822	270.154	w/o MS2: Nivalidine	[M+H]+	ZGZXDJPQXTUPSG-UHFFFAOYSA-N	null	Normalized unit: Intensity; Annotation method: MoNA-export-LC-MS-MS_Positive_Mode_2	0.64	23.12	270.15394:10573 270.27314:65 270.31328:44 271.15687:1113 272.13235:44 272.15822:230 272.18272:131 272.22022:65 272.23429:44 272.25610:65	89.05901:154	54	211	8841	2946	7422	4608	2628	6847	21	5644	5766	229	6387	2709	7930	5265	73	6624	5773	6033	134
1789	7.582	271.068	w/o MS2: (+)-Dihydrokavain	[M+K]+	VOOYTQRREPYRIW-LBPRGKRZSA-N	null	Normalized unit: Intensity; Annotation method: MoNA-export-LC-MS-MS_Positive_Mode_2	0.83	27.69	271.06823:2121 271.11980:57 271.14682:155 271.22401:28 272.01223:57 272.07196:152 272.11122:57 272.13123:57 272.15260:71 272.16329:104 272.18327:57 272.21973:57 272.96258:28 273.06797:100 273.11279:57 273.12516:71 273.13197:57 273.14500:57 273.16455:243	58.06438:112 86.05910:90 114.05442:106 201.04570:122	205	1	712	789	1020	559	820	52	58	50	279	3	83	65	74	115	119	71	118	260	5
1790	8.377	271.089	w/o MS2: pinostrobin	[M+H]+	ORJDDOBAOGKRJV-CQSZACIVSA-N	null	Normalized unit: Intensity; Annotation method: MoNA-export-LC-MS-MS_Positive_Mode_2	0.92	23.18	271.08923:2464 271.16878:47 271.18340:37 271.21792:19 271.26068:28 271.65651:322 271.67446:28 272.09266:237 272.13247:57 272.17034:2848 272.20513:145 272.21946:119 272.23136:37 272.26085:19 273.05710:28 273.10676:146 273.13663:28 273.17313:422	71.06997:102 84.04351:129 112.05089:122 116.06993:90 142.04593:70 201.04553:175	541	36	1148	1183	1198	1182	1268	45	60	70	619	23	50	35	117	138	98	144	168	734	16
1791	7.233	271.09	w/o MS2: NCGC00385402-01!(E)-1-(4-hydroxy-2-methoxyphenyl)-3-(4-hydroxyphenyl)prop-2-en-1-one	[M+H]+	PACBGANPVNHGNP-RUDMXATFSA-N	null	Normalized unit: Intensity; Annotation method: MoNA-export-LC-MS-MS_Positive_Mode_2	0.95	18.61	271.09037:1951 272.09687:310 272.15959:3384 273.16587:776	201.04795:90	1059	26	364	473	439	191	434	855	1202	979	1198	19	792	1040	3570	3025	596	1854	2140	1391	18
1792	8.866	271.103	w/o MS2: (3R)-8-hydroxy-3-(4-methoxyphenyl)-3,4-dihydroisochromen-1-one	[M+H]+	DEFIJGJJJKEYGS-CQSZACIVSA-N	null	Normalized unit: Intensity; Annotation method: MoNA-export-LC-MS-MS_Positive_Mode_2	0.86	15.75	271.10323:1384 271.14694:68 271.17068:32 271.20574:32 272.06499:21 272.10508:260 272.12674:69 272.14777:82 272.17086:203 272.18670:54 272.19776:21 272.22476:32 272.25710:32 272.64717:54 273.08315:32 273.11834:155 273.16430:166 273.20195:43	84.08065:996 110.07125:419 130.08668:307 156.07595:382 213.12301:194 265.02101:64	870	22	401	352	261	234	279	767	823	612	732	23	547	690	2467	1140	647	1135	1005	857	28
1799	6.268	271.236	w/o MS2: NCGC00179780-02_C20H32O_(5xi,9xi)-Beyer-15-en-18-ol	[M+H]+	CIGQQQTZOIDQQR-SGWMQEFOSA-N	null	Normalized unit: Intensity; Annotation method: MoNA-export-LC-MS-MS_Positive_Mode_2	0.65	7.65	271.23754:1138 271.26105:51 271.28044:34 271.31629:34 271.50717:34 271.56271:34 271.66570:34 271.70621:68 271.83008:34 271.86405:51 271.96670:34 272.04018:34 272.11059:51 272.13018:51 272.14946:177 272.18458:68 272.23831:121 272.64224:34 272.70833:34 272.80020:51 272.85446:34 272.89274:34 273.04680:34 273.06105:51 273.10095:68 273.13895:86 273.15924:68 273.17275:34 273.18633:68 273.22746:51 273.2…	46.06451:115 102.09162:102 201.04620:232	856	38	629	898	525	589	589	506	551	753	375	50	401	519	772	408	338	450	741	354	46
1804	7.223	272.161	w/o MS2: heptylphenazolone	[M+H]+	LAAYPPBQOSKYRF-SQFISAMPSA-N	null	Normalized unit: Intensity; Annotation method: MoNA-export-LC-MS-MS_Positive_Mode_2	0.87	3.59	272.16005:3951 273.15422:262 273.16610:759	127.08787:125 202.05202:73	1119	46	153	241	108	48	439	1176	1405	2036	966	48	1353	1652	1332	2086	259	1154	1295	1073	20
1805	8.548	272.171	w/o MS2: Napropamide	[M+H]+	WXZVAROIGSFCFJ-UHFFFAOYSA-N	null	Normalized unit: Intensity; Annotation method: MoNA-export-LC-MS-MS_Positive_Mode_2	0.98	6.83	272.17110:5160 273.12209:224 273.17476:298 274.17919:149	70.06508:181 116.06782:149 140.99386:64 272.16706:134	2403	95	3029	1665	1809	1806	1743	2071	1904	2910	2026	118	2172	2034	4260	2822	1207	2439	2433	2449	199
1806	8.375	272.171	w/o MS2: Napropamide	[M+H]+	WXZVAROIGSFCFJ-UHFFFAOYSA-N	null	Normalized unit: Intensity; Annotation method: MoNA-export-LC-MS-MS_Positive_Mode_2	0.88	9.99	272.17083:5564 272.22388:49 272.25878:37 272.64615:62 273.07543:50 273.10163:62 273.12427:73 273.17395:729 273.21445:37 273.25276:296 273.64587:37 274.08860:50 274.10488:50 274.14504:50 274.16314:95 274.18414:153 274.21350:25 274.27171:127	70.06452:228 110.06964:102 130.04981:99 148.05866:112 175.11750:130 234.18315:86 272.17265:108	4016	52	2375	2387	1946	1526	1866	5900	5797	5330	3581	74	6050	6107	5380	3894	2367	3300	3443	3413	109
1807	8.166	272.171	w/o MS2: PYR_272.1759_8.8	[M+H]+	FCFBHFOEKQWQBR-UHFFFAOYSA-N	null	Normalized unit: Intensity; Annotation method: MoNA-export-LC-MS-MS_Positive_Mode_2	0.64	4.02	272.17045:966 272.19450:440 272.25497:76 273.11465:204 273.14259:76 273.17108:353 273.19834:76 273.21566:95 273.23116:38 273.25302:514 274.10428:76 274.12976:38 274.16223:76 274.18569:1547 274.25653:219 274.27206:294	70.06502:245 85.02937:118 112.08716:89 158.08975:112 201.04627:165 225.13335:70	822	0	866	687	768	607	679	583	486	416	679	8	658	465	570	726	421	540	533	565	0
1814	1.714	272.294	Unknown	[M+H]+	null	null	Normalized unit: Intensity	null	27.31	272.29428:4533 273.07219:169 273.09764:354 273.12841:135 273.15023:262 273.18121:101 273.21529:68 273.25416:101 273.29747:881 274.10507:68 274.12605:303 274.16313:1285 274.19573:135 274.27417:306 274.30118:169	44.04957:105 57.06971:153 85.09944:92 95.08340:105 99.04430:112 111.04366:90 123.11578:90 141.06055:80 147.07873:83 151.09663:80 168.09850:64 201.04561:213 254.28345:64 272.29491:173	253	19	3552	1123	1443	1055	2039	22	14	47	741	45	0	13	18	72	21	0	0	711	20
1816	8.707	273.037	w/o MS2: Canarione	[M+H]+	NPUXQAACUNUHIX-UHFFFAOYSA-N	null	Normalized unit: Intensity; Annotation method: MoNA-export-LC-MS-MS_Positive_Mode_2	0.8	18.2	273.03655:1004 273.11826:146 273.14151:83 273.16728:164 273.18797:71 273.20696:18 273.22799:18 273.25557:523 273.64353:18 274.03979:130 274.10375:18 274.11715:35 274.13583:27 274.16631:44 274.19870:95 274.23342:18 274.27359:217 274.95951:27 275.04497:44 275.05397:35 275.11638:35 275.13149:79	70.06532:93 84.08141:301 98.98673:73 110.07057:77 201.04596:199	458	0	420	349	363	264	308	892	982	396	430	5	869	625	112	82	162	66	57	426	5
1820	8.575	273.119	Sotalol	[M+H]+	ZBMZVLHSJCTVON-UHFFFAOYSA-N	null	Normalized unit: Intensity; Annotation method: MoNA-export-LC-MS-MS_Positive_Mode_2	0.79	4.76	273.11830:2923 273.17310:277 273.25733:81 274.12180:327 274.27341:161 275.06964:202 275.11546:121 275.17217:228	70.06545:179 98.03582:105 110.07060:102 116.07097:195 133.09630:122 158.05650:77 201.04612:126	865	24	831	837	768	766	713	1182	1232	1239	985	40	1258	1522	860	859	1075	802	734	1010	37
1821	6.782	273.121	w/o MS2: NCGC00381254-01!(3Z)-3-[(4-hydroxyphenyl)methylidene]-2-methyl-6,7,8,8a-tetrahydropyrrolo[1,2-a]pyrazine-1,4-dione	[M+H]+	MWYWLNKQGPLWRM-LCYFTJDESA-N	null	Normalized unit: Intensity; Annotation method: MoNA-export-LC-MS-MS_Positive_Mode_2	0.99	162.72	273.12136:64718 274.12362:5803 274.17848:58 274.19632:39 274.25679:58 274.27377:184 274.86764:39 274.95496:39 275.11947:4625 275.15111:57	156.04144:3137	66993	51	6429	6022	4922	5489	4912	67117	81937	56122	48844	90	76392	90323	29242	42652	50409	36898	42640	53756	106
1826	3.116	273.216	w/o MS2: MLS000069748-01!5ALPHA-ANDROST-16-EN-3-ONE	[M+H]+	HFVMLYAGWXSTQI-QYXZOKGRSA-N	null	Normalized unit: Intensity; Annotation method: MoNA-export-LC-MS-MS_Positive_Mode_2	0.69	3.88	273.21652:1318 273.25227:303 274.12762:79 274.13892:59 274.16101:79 274.16800:59 274.19826:99 274.21992:190 274.25578:99 274.27501:261 275.11207:99 275.12364:112 275.16732:79 275.20293:40 275.22916:40 275.26550:40	84.08103:86 116.06920:115 145.04773:122 202.05067:380 273.21991:83	175	59	937	1226	885	716	876	1065	688	876	900	70	872	956	1327	833	729	862	629	955	48
1827	3.038	273.217	w/o MS2: MLS000069748-01!5ALPHA-ANDROST-16-EN-3-ONE	[M+H]+	HFVMLYAGWXSTQI-QYXZOKGRSA-N	null	Normalized unit: Intensity; Annotation method: MoNA-export-LC-MS-MS_Positive_Mode_2	0.66	4.35	273.21582:1005 273.25349:167 273.67579:59 274.12417:59 274.16873:97 274.19998:39 274.21987:196 274.25569:97 274.27357:296 275.12472:78 275.16220:39 275.20626:59 275.23908:59 275.27456:59	60.08137:109 116.06990:99 201.04686:92 248.99021:86	873	46	937	1226	885	716	876	1065	688	876	900	70	872	956	1327	833	729	862	629	955	48
1828	1.256	273.224	w/o MS2: MLS000069748-01!5ALPHA-ANDROST-16-EN-3-ONE	[M+H-H2O]+	HFVMLYAGWXSTQI-QYXZOKGRSA-N	null	Normalized unit: Intensity; Annotation method: MoNA-export-LC-MS-MS_Positive_Mode_2	0.78	15.67	273.22406:15556 274.11158:157 274.15237:1648 274.18759:261 274.22726:3755 274.25595:105 274.27643:394 274.28864:158 275.12794:88616 275.20392:262 275.22267:316 275.25721:506	43.05459:185 55.05432:462 69.06979:397 77.03886:1236 81.06995:625 85.10087:119 91.05361:1012 95.08500:611 105.03381:11999 109.10124:623 112.07492:329 117.07020:295 121.06438:158 123.08107:119 129.06863:897 133.06483:690 135.11539:242 137.05928:1042 141.06950:457 143.08499:949 149.02380:150 151.11131:171 157.10214:908 161.06868:180 163.11121:123 165.12749:327 167.08495:433 169.10069:838 170.10472:…	3805	603	8272	4407	8835	2014	1711	2242	3151	2481	3709	696	1640	4844	5902	3271	4817	2927	6456	4160	590
1830	7.349	274.085	w/o MS2: Pomalidomide	[M+H]+	UVSMNLNDYGZFPF-UHFFFAOYSA-N	null	Normalized unit: Intensity; Annotation method: MoNA-export-LC-MS-MS_Positive_Mode_2	0.85	20.85	274.08422:1883 274.12063:149 274.14355:211 274.17531:4885 274.25395:155 274.27424:77 274.52933:22 274.59449:22 275.08860:142 275.12408:685 275.17768:1440 275.23503:55 275.25581:44 276.08597:80 276.11795:112 276.14968:73 276.18366:121	82.02963:64 98.05911:121 114.09164:120 144.06570:211 201.04433:170 228.08193:77	3971	16	1697	1068	1274	777	938	3034	2963	2978	4445	6	2745	2889	5997	7150	8389	6690	7102	4175	4
1832	7.788	274.139	w/o MS2: Scillisecocrinine	[M+H]+	KZWDINOJDLOCCZ-UVBJJODRSA-N	null	Normalized unit: Intensity; Annotation method: MoNA-export-LC-MS-MS_Positive_Mode_2	0.75	5.76	274.13931:2627 274.18063:58 274.21085:59 274.27394:126 275.07129:39 275.08334:79 275.10530:98 275.14297:492 275.16945:147 275.19774:59 275.24152:184 275.65973:39 276.11837:132 276.14239:98 276.16132:121 276.19272:159 276.21612:39	70.06540:308 84.04500:155 110.07107:2192 115.08599:42 142.08847:10 156.07376:972 201.04439:72 227.10187:97 252.09795:47 269.11804:39	2443	41	211	229	409	126	176	2653	2350	3320	2616	23	2301	1578	2266	5990	1891	4415	4206	2163	36
1833	7.671	274.15	w/o MS2: (E,E)-Piperlonguminine; AIF; CE30; MS2Dec	[M+H]+	WHAAPCGHVWVUEX-GGWOSOGESA-N	null	Normalized unit: Intensity; Annotation method: MoNA-export-LC-MS-MS_Positive_Mode_2	0.81	2.61	274.15050:2465 274.19819:92 274.24349:57 274.25440:66 274.27294:146 274.62208:57 275.13480:1657 275.20722:20 275.23588:54 275.26458:31 275.27742:41 276.05169:31 276.13863:198 276.15796:397 276.17707:51 276.19727:126	57.07093:93 70.06525:263 95.06139:96 115.08634:124 158.09105:93 175.11835:105 201.04670:184	1422	12	598	512	754	503	495	1602	2165	1303	1132	13	1755	1618	927	1077	1110	1044	965	1187	9
1836	7.357	274.176	w/o MS2: NVE_274.1802_16.6	[M+H]+	KBTRXOVQHFGXMN-UHFFFAOYSA-N	null	Normalized unit: Intensity; Annotation method: MoNA-export-LC-MS-MS_Positive_Mode_2	0.87	11.47	274.17584:4480 274.22945:48 274.25406:48 274.27576:79 274.52973:24 275.00733:36 275.08858:325 275.12192:94 275.17770:553 275.21368:48 275.23316:48 275.25620:36 275.27426:36 275.58949:24 276.08277:116 276.11941:152 276.13931:36 276.18321:91 276.22033:36 276.24151:24	98.05868:277 144.06435:510 172.14365:44	713	103	4133	3460	3707	1890	2174	82	104	93	830	109	87	91	56	34	88	82	100	641	76
1837	8.255	274.187	Tilidine	[M+H]+	WDEFBBTXULIOBB-LDCVWXEPSA-N	null	Normalized unit: Intensity; Annotation method: MoNA-export-LC-MS-MS_Positive_Mode_2	0.87	5.24	274.18624:3526 274.27709:115 275.09663:115 275.12158:115 275.15857:2759 275.18847:685 275.26672:115 276.11789:26737 276.15817:509 276.19163:154	44.04973:883 110.07035:92 138.05365:30 147.07732:175 155.08104:52 212.12852:58 238.11684:70 259.09079:50 274.18536:26	3073	14	2319	1851	1883	2030	1753	2540	2829	3113	2720	14	2388	2301	3321	2793	2123	2887	2455	2524	13
1845	8.647	275.052	w/o MS2: NCGC00381290-01!2,3,6,8-tetrahydroxy-1-methylxanthen-9-one	[M+H]+	YPBXGIBBOZOVPM-UHFFFAOYSA-N	null	Normalized unit: Intensity; Annotation method: MoNA-export-LC-MS-MS_Positive_Mode_2	0.89	4.73	275.05148:939 275.08254:14 275.13297:83 275.16525:111 275.20078:48 275.25569:36 275.27397:52 276.05546:92 276.12175:283 276.16628:322 276.19645:225 276.23720:29 276.26940:14 276.33710:14 276.62828:36 277.05358:36 277.09635:14 277.13870:216	70.06896:77 84.07997:64 110.07250:99 201.04596:191	736	17	594	586	662	541	515	500	573	894	721	0	572	527	1057	1016	1273	998	1049	720	3
1846	7.121	275.097	w/o MS2: (2R)-8-ethyl-7-hydroxy-5-methoxy-2-methyl-2,3-dihydrochromen-4-one	[M+Na]+	BPIMOIWHAHUBPJ-SSDOTTSWSA-N	null	Normalized unit: Intensity; Annotation method: MoNA-export-LC-MS-MS_Positive_Mode_2	1	9.45	275.09642:2700 275.12264:132 275.16189:132 275.18010:66 275.95057:66 276.10112:722 276.11211:165 276.19557:66 277.11238:132 277.13721:99 277.17667:66	null	1201	14	137	106	89	73	154	910	1180	1140	792	18	1292	886	1629	989	512	1126	1047	804	10
1847	5.998	275.108	w/o MS2: NCGC00381382-01_C14H14N2O4_Cyclohepta[b]pyrrole-3-propanoic acid, alpha-(acetylamino)-1,4-dihydro-4-oxo-	[M+H]+	BNQKFYXFHDIERD-UHFFFAOYSA-N	null	Normalized unit: Intensity; Annotation method: MoNA-export-LC-MS-MS_Positive_Mode_2	0.9	12.76	275.10750:6329 275.18548:82 275.56834:122 275.90933:122 275.97932:82 276.11305:611 276.18933:82 276.19615:204 276.24508:122 276.31888:82 276.42838:122 276.44963:82 276.60376:82 277.00565:82 277.11818:122 277.19018:122 277.21372:122	45.03403:90 86.09702:77 103.03815:73 201.04736:157 275.10911:390	3270	43	56	45	109	64	55	55	3381	89	77	21	40	0	52	38	3148	70	59	94	0
1848	5.838	275.109	w/o MS2: NCGC00381416-01![3-methyl-1-[3-methyl-1-oxo-1-(2,3,4,5,6-pentahydroxyhexoxy)pentan-2-yl]oxy-1-oxobutan-2-yl] 2-hydroxy-3-methylpentanoate [IIN-based on: CCMSLIB00000847843]	[M+2H]2+	NJYYDRBRLSOFNG-UHFFFAOYSA-N	null	Normalized unit: Intensity; Annotation method: MoNA-export-LC-MS-MS_Positive_Mode_2	0.98	11.02	275.11012:3909 275.20253:45 275.24796:45 275.27209:91 275.88634:91 276.11461:869 276.14106:113	57.06858:63 103.03936:74 275.10938:518	55	180	4700	2352	5556	3944	1972	5561	4	3477	3628	180	6488	2419	4624	2888	56	3197	2629	3713	268
1850	7.682	275.135	w/o MS2: Chlorpheniramine	[M+H]+	SOYKEARSMXGVTM-UHFFFAOYSA-N	null	Normalized unit: Intensity; Annotation method: MoNA-export-LC-MS-MS_Positive_Mode_2	0.78	5.13	275.13371:2135 275.20437:49 275.24454:73 275.27142:84 276.00474:25 276.05936:37 276.14073:215 276.19233:179 276.23440:37 276.24563:37 277.05679:49 277.08696:90 277.10588:49 277.12010:73 277.14294:125 277.16038:37 277.18000:116 277.20309:91	70.06486:225 84.04476:89 95.06109:77 112.08596:150 116.07001:108 201.04564:156 240.09548:80	993	20	1132	673	884	705	753	803	753	830	838	18	768	1071	704	1064	586	635	552	802	15
1852	8.256	275.159	w/o MS2: Ormetoprim	[M+H]+	KEEYRKYKLYARHO-UHFFFAOYSA-N	null	Normalized unit: Intensity; Annotation method: MoNA-export-LC-MS-MS_Positive_Mode_2	0.78	5.55	275.15877:1808 275.19033:301 275.20201:80 275.27666:81 275.29997:81 276.11808:18086 276.16249:300 276.19046:121 277.10266:1348 277.12030:2438 277.17686:161 277.19998:81	44.04946:602 130.08640:134 147.07629:233 156.06326:149 201.08652:70 226.11826:13 259.08981:18	807	35	1507	1197	1622	1598	1566	418	470	406	737	41	493	302	228	502	376	321	291	684	37
1853	8.695	275.171	w/o MS2: (4aS)-6,7-dihydroxy-1,1,4a-trimethyl-3,4,10,10a-tetrahydro-2H-phenanthren-9-one	[M+H]+	JMBKXUYCBVKSSY-OMOCHNIRSA-N	null	Normalized unit: Intensity; Annotation method: MoNA-export-LC-MS-MS_Positive_Mode_2	0.85	3.35	275.17169:752 275.20137:33 275.23755:42 275.27448:42 275.31914:17 275.62070:33 276.12129:160 276.16162:1011 276.21361:41 276.22999:25 276.26254:17 276.62860:33 276.67235:17 276.80318:17 277.08483:25 277.10405:33 277.12836:41 277.17319:237 277.19961:74 277.21732:25	56.05088:77 70.06452:144 84.08103:281 110.07205:135 116.06953:80 130.08458:109 201.04691:213	768	63	259	243	432	256	401	1029	838	1166	748	42	867	822	1014	1141	325	829	940	695	34
1856	7.349	276.082	w/o MS2: NCGC00385407-01_C13H13N3O4_	[M+H]+	DOCCRJVKOCRZSY-UHFFFAOYSA-N	null	Normalized unit: Intensity; Annotation method: MoNA-export-LC-MS-MS_Positive_Mode_2	0.71	17.36	276.09001:1899 276.11960:85 276.15070:100 276.19220:93 276.21318:41 276.24972:68 277.04131:104 277.06626:26 277.07348:53 277.10241:6905 277.17693:27 277.19201:68 277.21610:27 277.97773:27 278.02807:27 278.04286:54 278.06330:185 278.08376:84 278.10559:867 278.13385:611 278.15933:94 278.19470:27	60.04428:184 67.04174:83 84.04449:185 102.05484:205 130.04902:242 148.06009:109 169.00799:86 228.07870:195	171	8	157	72	194	59	58	301	129	202	157	0	156	559	326	420	501	448	576	186	6
1857	8.253	276.119	H-gamma-glutamyl-glutamine	[M+H]+	JBFYFLXEJFQWMU-WDSKDSINSA-N	null	Normalized unit: Intensity; Annotation method: MoNA-export-LC-MS-MS_Positive_Mode_2	1.23	33.29	276.11844:7242 276.17485:87 276.19534:145 277.10347:1649 277.16675:116 277.18883:87 278.10525:257 278.13166:353 278.16502:145	70.06474:127 84.04401:1504 95.05938:48 110.07075:210 116.07150:8 130.04898:516 147.07520:12 158.09064:52 239.14886:22 274.28351:16	6093	153	12981	10889	10944	6438	10993	3914	4622	3198	6240	153	3568	3859	3188	3395	4902	3057	3258	5150	174
1859	8.823	276.156	w/o MS2: Methylenedioxypyrovalerone	[M+H]+	SYHGEUNFJIGTRX-UHFFFAOYSA-N	null	Normalized unit: Intensity; Annotation method: MoNA-export-LC-MS-MS_Positive_Mode_2	0.87	26.58	276.15511:9367 276.19453:105 276.21222:21 276.28999:581 276.31540:21 277.09396:29 277.13982:30560 277.19897:42 277.28506:21 277.51077:21 277.61723:21 278.06244:352 278.14205:3734 278.22897:21	84.08083:47854 110.07120:2991 130.08595:8644 156.07501:853 168.10039:616 201.04572:113 231.13100:720	5227	41	6576	5467	5671	3621	4988	5126	5911	4345	4654	44	5238	6196	4213	3744	3190	3298	3147	4449	81
1861	7.502	277.061	w/o MS2: (4S,5Z,6S)-4-(2-methoxy-2-oxoethyl)-5-[2-[(E)-3-phenylprop-2-enoyl]oxyethylidene]-6-[(2S,3R,4S,5S,6R)-3,4,5-trihydroxy-6-(hydroxymethyl)oxan-2-yl]oxy-4H-pyran-3-carboxylic acid	[M+K]+	KJHHAPASNNVTSN-KPKJPENVSA-N	null	Normalized unit: Intensity; Annotation method: MoNA-export-LC-MS-MS_Positive_Mode_2	0.69	32.29	277.06200:5667 277.09900:59 277.12406:119 277.13671:149 277.17526:89 277.20188:60 277.22526:89 278.06370:567 278.15854:191 278.19827:60 279.05960:654 279.09141:636 279.15969:216	70.06545:395 131.11768:238 239.10547:1570	5465	4	6053	5860	6479	5609	5124	3734	3102	4085	4612	4	3901	3915	2798	3528	3760	2971	2859	4290	3
1863	7.348	277.102	w/o MS2: 7,8-dihydromethysticin	[M+H]+	RSIWXFIBHXYNFM-NSHDSACASA-N	null	Normalized unit: Intensity; Annotation method: MoNA-export-LC-MS-MS_Positive_Mode_2	0.86	33.28	277.10255:9308 277.14987:65 277.18020:52 277.20157:39 277.21793:26 277.23079:26 278.05927:77 278.08097:103 278.10511:1345 278.13357:222 278.15749:52 278.17629:26 278.19034:52 278.20924:39 278.23403:91 278.61565:26 278.99084:26 279.09466:587 279.13833:39 279.16070:131 279.17703:65	60.04551:164 84.04384:215 110.02380:96 143.02525:147 201.04551:164 228.07861:177	3572	35	186	161	161	107	132	6038	6491	4538	3051	32	5724	6270	5254	3951	630	3117	2525	3435	23
1864	8.375	277.102	w/o MS2: Lactucin	[M+H]+	VJQAFLAZRVKAKM-VZLIPTOUSA-N	null	Normalized unit: Intensity; Annotation method: MoNA-export-LC-MS-MS_Positive_Mode_2	0.78	9.51	277.10228:2093 277.14149:61 277.18249:102 277.20090:25 278.10449:251 278.12698:114 278.16083:243 278.18237:49 278.20249:61 278.23611:61 278.66121:25 279.09281:614 279.13588:49 279.15834:407	70.06494:284 110.07033:99 112.09002:93 148.06005:93 175.11956:167 201.04670:186 255.14519:77	1538	23	812	695	753	554	667	1394	1677	1199	1150	29	1216	1616	1449	1106	1194	1245	1197	1338	26
1865	8.218	277.103	w/o MS2: Phomalone	[M+Na]+	PTBQWWHUOMDVFS-UHFFFAOYSA-N	null	Normalized unit: Intensity; Annotation method: MoNA-export-LC-MS-MS_Positive_Mode_2	0.79	35.58	277.10295:8069 277.17415:48 277.19649:32 278.07635:32 278.11122:690 278.15322:491 278.24265:32 278.62513:32 278.66565:63 279.09356:713 279.15606:630 279.18017:205	70.06574:356 84.04409:920 102.05427:112 110.07050:230 130.04907:243 148.06120:68 167.08139:55 258.10693:46	6055	24	4850	4248	4088	3070	3600	6312	6731	4292	6028	29	6246	6102	7144	3129	3210	3214	3264	5221	17
1870	9.247	277.139	w/o MS2: L-saccharopine	[M+H]+	ZDGJAHTZVHVLOT-YUMQZZPRSA-N	null	Normalized unit: Intensity; Annotation method: MoNA-export-LC-MS-MS_Positive_Mode_2	0.91	8.2	277.13856:2025 277.17935:67 277.19748:74 277.23030:14 277.24901:14 278.06329:51 278.10055:43 278.14098:242 278.19527:62 278.23483:14 278.26571:21 278.43586:14 278.57180:35 278.99457:21 279.09324:1063 279.15802:272 279.17829:123 279.21550:21 279.23554:21	84.08030:215 98.06057:64 110.07680:73 201.04617:161	687	44	345	270	269	278	243	882	644	862	756	77	661	686	638	1175	1546	889	908	647	75
1871	8.789	277.14	L-saccharopine	[M+H]+	ZDGJAHTZVHVLOT-YUMQZZPRSA-N	null	Normalized unit: Intensity; Annotation method: MoNA-export-LC-MS-MS_Positive_Mode_2	1.46	747.16	277.14016:234682 277.19241:59 277.71861:33 277.85619:33 277.92861:49 277.97771:49 278.00955:33 278.05757:49 278.14248:25260 278.19110:63 278.21327:49 278.23478:66 278.25846:33 278.39254:33 278.46072:49 278.64801:33 278.68552:33 278.81682:33 278.85430:49 278.91298:33 278.93810:49 278.96575:33 279.06780:33 279.09357:1008 279.14526:2495 279.20462:65	82.06440:224 84.08116:46584 84.68001:52 85.08395:1915 86.09504:181 95.06056:88 110.07117:1397 122.09498:125 130.08595:8158 142.04938:80 148.06117:110 168.10168:537 185.13100:122 195.11298:1181 213.12325:2336 231.13438:687 259.12875:298 277.13940:217	100680	320	46386	36557	35502	27665	31822	127704	137085	125197	90768	454	111992	139059	78941	144049	159593	103955	113705	98358	463
1875	8.871	278.062	w/o MS2: D-Galactose-1-phosphate [M+NH4]+	[M+NH4]+	HXXFSFRBOHSIMQ-FPRJBGLDSA-N	OC[C@@H]1O[C@@H](OP(O)(O)=O)[C@@H](O)[C@H](O)[C@@H]1O	Normalized unit: Intensity; Annotation method: BAF in house library_Positive HILIC_1	0.65	21.09	278.06247:1273 278.11603:38 278.14146:406 278.18625:68 278.19637:48 278.21272:19 278.22861:19 278.27341:29 278.56955:19 278.75944:19 279.06767:170 279.09245:1090 279.15469:962 279.20537:29 279.23775:29 279.26262:29 279.67621:67 280.05172:19 280.06828:56 280.09568:510 280.13371:29 280.16761:239	84.08084:286 110.07229:105 130.08659:176 156.07521:83 201.04558:175 243.13480:73	407	3	944	1000	824	570	726	234	300	231	462	3	330	257	165	112	322	169	139	470	8
1876	7.32	278.063	w/o MS2: methyl 2-[(2,3-dihydroxybenzoyl)amino]-3-hydroxypropanoate	[M+H]+	NQIZIOGKLJAGSU-UHFFFAOYSA-N	null	Normalized unit: Intensity; Annotation method: MoNA-export-LC-MS-MS_Positive_Mode_2	0.75	10.72	278.06264:4263 278.13031:96 278.19449:73 278.20239:36 278.21972:36 278.26675:54 279.04469:36 279.06507:343 279.09242:799 279.15757:187 279.17677:91 279.20119:54 280.06761:91 280.09430:211 280.11676:54	58.06465:86 102.03117:225 114.09418:96 146.02115:258 172.14446:64 186.99043:113 201.04558:144	552	4	462	1901	435	300	330	63	48	208	128	1	57	75	113	72	23	38	92	145	0
1877	7.958	278.081	w/o MS2: NCGC00380601-01!N-[1-(4-methoxy-6-oxopyran-2-yl)-2-methylpropyl]acetamide [IIN-based on: CCMSLIB00000848500]	[M+H]+	WCMUUYZSUQJWRX-UHFFFAOYSA-N	null	Normalized unit: Intensity; Annotation method: MoNA-export-LC-MS-MS_Positive_Mode_2	0.67	16.66	278.07898:2310 279.09017:694 279.11931:1015 279.15847:330 280.09100:9750 280.16331:330 280.17742:247	72.08235:99 86.09566:235 104.10636:462 154.13729:96 180.06555:64 221.01758:492 248.98823:83	605	20	173	235	120	347	144	691	427	470	413	17	534	512	855	933	1488	925	1114	598	16
1879	8.256	278.13	w/o MS2: NCGC00380339-01_C15H19NO4_2-Pentenamide, 2-methyl-5-[(1R,3S,6R,9S)-6-methyl-8-oxo-7-oxatricyclo[4.3.0.0~3,9~]non-9-yl]-4-oxo-, (2E)-	[M+H]+	TYVDSDRHCMXTGB-MRKBZMLLSA-N	null	Normalized unit: Intensity; Annotation method: MoNA-export-LC-MS-MS_Positive_Mode_2	0.76	4.63	278.12334:347 278.13627:1428 278.15298:278 278.61271:98 278.66374:73 279.09343:822 279.13028:73 279.16044:296 279.66351:73 280.09371:394 280.15592:73 280.17669:171 280.21227:98	70.06551:114 84.04340:793 110.07167:212 175.11839:127 226.12123:104	332	36	412	241	310	133	238	256	234	210	321	28	209	151	572	517	747	235	687	181	0
1886	1.272	279.061	w/o MS2: isoliquiritigenin	[M+H]+	DXDRHHKMWQZJHT-FPYGCLRLSA-N	null	Normalized unit: Intensity; Annotation method: MoNA-export-LC-MS-MS_Positive_Mode_2	0.75	15	279.06141:7716 279.09165:765 279.13255:1206 279.15679:637 279.19825:525 279.22961:886 279.92189:1012 280.06474:1440 280.10787:242 280.13342:303 280.15671:484 280.19292:5169 280.23768:242 281.05624:929 281.10829:440 281.13672:7140	43.01809:253 69.06955:375 77.03869:1522 81.06953:416 88.02143:95 91.05389:1779 95.08493:1067 105.03389:11277 109.06464:620 111.08026:486 121.01374:301 123.08020:730 125.09478:226 129.01540:26 133.06459:576 137.05907:1308 141.06924:445 142.07599:240 143.08585:957 145.06561:165 147.11594:158 149.05923:79 151.07549:331 153.07127:178 155.08485:1133 159.07909:311 161.05927:201 165.08905:241 169.10031:…	2215	0	2794	1710	1939	2244	1450	3013	2525	2591	2262	0	3454	1887	2942	3654	2726	2481	2314	2204	0
1891	7.978	279.117	w/o MS2: (3E)-3-benzylidene-4-methyl-1H-1,4-benzodiazepine-2,5-dione	[M+H]+	FYVKHLSOIIPVEH-RVDMUPIBSA-N	null	Normalized unit: Intensity; Annotation method: MoNA-export-LC-MS-MS_Positive_Mode_2	0.96	7.48	279.11732:2448 279.15632:314 279.17986:153 280.09136:6011 280.12199:268 280.17595:102 281.05691:204 281.09487:853	104.10692:155 162.05507:86 221.02029:190 279.09242:153	858	0	1674	1533	1237	758	720	749	698	824	1036	71	847	935	423	871	1361	554	526	670	0
1898	4.429	279.217	Unknown	[M+H]+	null	null	Normalized unit: Intensity	null	29.46	279.21902:1066 280.09693:206 280.16328:82 280.17239:82 280.18943:82 280.21901:139 281.05133:141 281.13572:41 281.18006:41 281.18955:62 281.21510:259 281.24343:82 281.29418:41	86.09601:144 201.04597:134 279.09333:143	736	27	355	455	476	351	380	484	710	431	365	13	518	406	468	394	735	435	418	529	0
1901	7.892	280.092	w/o MS2: 9-Methoxy-2,2-dimethyl-2,6-dihydro-pyrano[3,2-c]quinolin-5-one	[M+Na]+	IXRKDGGGFFCRIR-UHFFFAOYSA-N	null	Normalized unit: Intensity; Annotation method: MoNA-export-LC-MS-MS_Positive_Mode_2	0.8	84.54	280.09310:1343 280.11318:355 280.14734:44 280.17623:92 280.20921:66 280.22372:36 281.05211:197 281.09479:137 281.11699:70 281.13532:36 281.15324:36 281.17296:70 281.19358:44 281.20721:27 281.25373:18 281.29231:27 282.05422:36 282.07368:27 282.09964:36 282.14709:201 282.18850:62	104.10714:105 201.04578:120 221.02025:124 279.09651:150	18987	653	24429	29392	20739	25293	21433	17941	16408	16388	17871	701	16268	17154	14438	17950	16044	15365	15378	18195	746
1907	4.514	280.153	w/o MS2: 8-hydroxy-5,8a-dimethyl-3-methylidene-3a,4,4a,8,9,9a-hexahydrobenzo[f][1]benzofuran-2,7-dione	[M+H]+	XAFJIIZCMNHLRS-UHFFFAOYSA-N	null	Normalized unit: Intensity; Annotation method: MoNA-export-LC-MS-MS_Positive_Mode_2	1	62.87	280.15454:5906 280.20857:224 281.04902:168 281.15752:801 281.18836:112 281.29268:168 282.15629:281 282.21724:112	57.07059:17 85.02858:2395 201.04613:40 274.27066:16	9257	86	73	47	47	48	61	1435	4888	5835	1815	46	1699	3333	13497	14489	27804	4043	4662	1794	31
1908	4.405	280.155	MMV062221	[M+H]+	UDUZSGBDEHXQHL-UHFFFAOYSA-N	null	Normalized unit: Intensity; Annotation method: MoNA-export-LC-MS-MS_Positive_Mode_2	1.03	43.26	280.15418:6188 280.21201:56 281.04958:243 281.11603:42 281.15745:1023 281.19561:42 281.21391:56 281.24739:42 281.29582:56 282.05225:70 282.13536:42 282.15982:209 282.19222:87 282.22056:42 282.23944:42	58.06679:12 85.02799:2045 265.01730:2 280.15347:214	635	30	72	60	134	20	70	4312	4888	5835	5509	79	5120	3333	13497	14489	2938	15345	18929	5958	4
1909	6.017	280.156	w/o MS2: Salinosporamide B	[M+H]+	SCJZQKFFYIGMCI-SHTIJGAHSA-N	null	Normalized unit: Intensity; Annotation method: MoNA-export-LC-MS-MS_Positive_Mode_2	0.99	6.73	280.15634:6209 280.18137:203 280.33144:77 280.34554:77 280.41021:77 280.48928:116 280.67367:77 280.70445:116 280.90782:77 281.04806:273 281.14731:77 281.17792:77 281.20801:77 281.27985:77 281.74994:77 282.11847:77 282.15318:193 282.17264:155 282.22986:77	86.09681:64 201.04740:89 265.01571:80	71	54	92	46	66	82	90	95	28	92	82	95	56	79	81	84	88	98	64	1575	76
1920	7.716	282.05	w/o MS2: DCOIT	[M+K]+	PORQOHRXAJJKGK-UHFFFAOYSA-N	null	Normalized unit: Intensity; Annotation method: MoNA-export-LC-MS-MS_Positive_Mode_2	0.73	8.87	282.04918:1547 282.14998:101 282.19012:57 282.22083:72 282.23252:43 282.27803:43 283.05178:455 283.07934:781 283.14376:57 283.17622:72 283.19561:72 283.26599:43 284.04841:164 284.08416:126 284.09906:155 284.12081:95	72.08126:108 116.07098:93 201.04560:154	799	71	253	290	574	406	292	938	1232	1020	806	60	1195	725	1244	1107	849	1102	1198	901	49
1922	3.322	282.118	1-Methyladenosine	[M+H]+	GFYLSDSUCHVORB-IOSLPCCCSA-N	null	Normalized unit: Intensity; Annotation method: MoNA-export-LC-MS-MS_Positive_Mode_2	1.37	2.36	282.11846:1369 282.15207:259 282.20439:537 282.22528:100 282.27773:80 283.04811:60 283.08045:683 283.10385:100 283.12116:290 283.15628:100 283.17379:252 283.18790:80 283.21926:100 283.26629:80 283.28332:60 283.45974:40 284.08113:191 284.12638:60 284.16629:211 284.18371:489 284.21232:60 284.22260:40	46.06429:27 150.07603:607 201.04573:91 279.09149:67	554	21	1126	656	798	507	820	601	389	389	483	9	379	546	369	553	274	331	284	525	1
1923	6.922	282.119	1-Methyladenosine	[M+H]+	GFYLSDSUCHVORB-IOSLPCCCSA-N	null	Normalized unit: Intensity; Annotation method: MoNA-export-LC-MS-MS_Positive_Mode_2	1.53	12.13	282.11941:7056 282.18220:30 282.18969:51 282.22656:844 282.25263:30 283.08042:4042 283.12202:1013 283.13774:321 283.15702:30 283.17356:30 283.19566:41 283.22792:30 283.27519:20 283.63222:20 283.98238:20 284.08286:548 284.12348:109 284.15285:40 284.18454:305	150.07703:1965	6084	7	5529	4219	6071	3932	4408	8331	8527	4646	5957	26	8996	7915	4548	4298	2385	3026	3326	6153	11
1932	8.295	282.164	w/o MS2: (6Z,10E)-4-hydroxy-6-(hydroxymethyl)-10-methyl-3-methylidene-3a,4,5,8,9,11a-hexahydrocyclodeca[b]furan-2-one	[M+H]+	IAYQFYAFBVYKJZ-QSTMJMNNSA-N	null	Normalized unit: Intensity; Annotation method: MoNA-export-LC-MS-MS_Positive_Mode_2	0.78	3.93	282.16435:1724 282.20715:52 282.64327:52 282.66753:489 283.08078:302 283.13864:78 283.16720:178 283.66875:52 284.08570:104 284.12433:384 284.16500:104 284.18392:181 284.20718:104	70.06449:250 84.08063:105 110.07090:77 126.05564:64 160.07589:73 175.11993:86 201.04695:123 265.01554:80 279.09414:135	1028	87	74	30	107	44	138	1466	1453	1178	621	103	1461	1357	964	1019	104	562	642	791	57
1945	7.502	283.143	w/o MS2: 1,5,9-trihydroxy-5,7,7-trimethyl-4,5a,6,8,8a,9-hexahydro-1H-azuleno[5,6-c]furan-3-one	[M+H]+	MWDNWQAVYQDZQI-UHFFFAOYSA-N	null	Normalized unit: Intensity; Annotation method: MoNA-export-LC-MS-MS_Positive_Mode_2	0.83	9.42	283.14401:1602 283.17410:61 283.19203:46 283.24283:31 283.25988:46 283.29247:31 284.07114:46 284.07805:140 284.09726:61 284.16350:15257 284.33119:425 284.64734:31 285.06773:61 285.11046:92 285.14259:179 285.16596:1803	70.06475:55 131.11826:212 239.10501:1168	1567	42	1815	1998	1875	1941	1935	1296	895	1223	1309	24	887	971	840	1187	1181	899	965	1560	39
1951	8.454	284.052	w/o MS2: Fosthiazate	[M+H]+	DUFVKSUJRWYZQP-UHFFFAOYSA-N	null	Normalized unit: Intensity; Annotation method: MoNA-export-LC-MS-MS_Positive_Mode_2	0.66	10.62	284.05246:1382 284.12521:49 284.13806:19 284.14700:19 284.18128:64 284.20306:39 284.29129:29 284.33005:541 285.03038:39 285.05483:140 285.11147:91 285.14105:39 285.15560:39 285.17590:29 285.19363:39 285.21199:29 285.22217:19 285.33159:159 286.03270:19 286.06638:63 286.11148:331 286.14109:29	70.06456:115 126.05320:102 168.06474:83 201.04539:118	431	20	1011	728	820	490	436	323	213	354	445	15	360	124	574	279	664	243	216	515	5
1953	7.896	284.105	w/o MS2: Lotaustralin	[M+H]+	WEWBWVMTOYUPHH-GXUZYPEDSA-N	null	Normalized unit: Intensity; Annotation method: MoNA-export-LC-MS-MS_Positive_Mode_2	0.69	18.79	284.10807:2019 284.32980:881	86.09593:1000 104.10619:1817 184.07422:117 221.01703:2674	1944	18	2074	1441	1824	1801	1652	1582	1435	1679	1645	14	1461	1659	1518	1539	2615	1681	1783	1447	14
1954	8.242	284.123	w/o MS2: 7-amino-flunitrazepam	[M+H]+	LTCDLGUFORGHGY-UHFFFAOYSA-N	null	Normalized unit: Intensity; Annotation method: MoNA-export-LC-MS-MS_Positive_Mode_2	0.76	3.68	284.12260:995 284.14692:207 284.16615:548 284.33061:594 284.66873:182 285.08712:62 285.11926:327 285.17124:93 285.18903:62 285.33187:93 285.67392:93 286.06603:92 286.11093:918 286.13645:387 286.17227:154 286.21154:758	44.05009:125 70.06480:250 84.04431:1368 110.07085:727 130.04955:577 142.09770:54 158.09273:44 203.14920:150 226.11781:132 238.11537:136 257.16010:49 274.26941:8	714	20	1074	1004	1127	746	1004	531	664	340	654	21	636	557	685	652	429	700	913	618	28
1956	8.692	284.135	w/o MS2: NCGC00381368-01_C17H19NO4_{3-[(E)-2-(1,3-Benzodioxol-5-yl)vinyl]-2-oxiranyl}(1-piperidinyl)methanone	[M+H]+	VOXQNTWMJFAWIA-FNORWQNLSA-N	null	Normalized unit: Intensity; Annotation method: MoNA-export-LC-MS-MS_Positive_Mode_2	0.74	3.84	284.13497:1491 284.18387:328 284.20901:54 284.22207:39 284.24532:19 284.30334:29 284.33077:853 285.03436:99 285.08141:49 285.11488:164 285.13875:240 285.18590:86 285.20448:29 285.33415:90 285.64717:29 286.05953:19 286.11437:94 286.14676:54 286.18388:19 286.20887:78 286.23875:39	46.06452:67 70.06451:198 81.03767:64 84.08031:299 110.07107:296 138.06552:73 175.11976:115 201.04586:230	700	22	580	400	372	430	394	521	621	614	618	15	450	618	946	857	305	607	616	561	18
1957	7.499	284.163	w/o MS2: conocarpan	[M+H]+	GXJSAHXNLJFDPO-CGBXWHSCSA-N	null	Normalized unit: Intensity; Annotation method: MoNA-export-LC-MS-MS_Positive_Mode_2	0.99	25.75	284.16271:18064 284.20887:55 284.32940:433 285.06341:111 285.07841:83 285.11238:111 285.13187:110 285.16475:1713 285.33537:139 286.03837:56 286.16015:999 286.20383:56	46.06841:27 70.06484:274 202.04761:20 239.10497:1312	7457	10	11898	12483	14056	15372	14771	11495	10429	11264	10863	45	11040	10523	6852	7738	8298	7000	7270	11798	19
1967	7.417	285.068	w/o MS2: Indigo Carmine	[M+Na]+	COHYTHOBJLSHDF-BUHFOSPRSA-N	null	Normalized unit: Intensity; Annotation method: MoNA-export-LC-MS-MS_Positive_Mode_2	0.86	13.64	285.06899:3034 285.11333:102 285.14573:72 285.16116:46 285.18992:63 285.21711:46 285.27837:23 285.33382:179 286.01062:23 286.07139:322 286.11117:64 286.12727:46 286.14538:46 286.16678:58 286.19750:73 286.24439:35 286.25293:23 286.27097:35 286.30757:460 286.33403:35 287.07806:58 287.10955:266 287.13182:23 287.14013:23 287.15752:78 287.17440:35	46.06545:64 71.06821:80 120.08023:83 156.02595:77 201.04578:137	1604	52	164	189	191	213	168	2448	2918	1952	1431	77	2488	3086	3401	2132	438	1507	1513	1372	54
1970	8.812	285.119	w/o MS2: Prolylyphenylalanine	[M+H]+	IWIANZLCJVYEFX-UHFFFAOYSA-N	null	Normalized unit: Intensity; Annotation method: MoNA-export-LC-MS-MS_Positive_Mode_2	0.82	62.53	285.11881:5729 285.14774:197 285.16585:34 285.18843:50 285.21956:26 285.33452:209 285.47136:17 285.61849:17 286.06672:43 286.12367:706 286.14780:509 286.16907:26 286.19402:43 286.24185:17 286.31021:146 286.36185:17 286.54012:17 286.89563:17 287.06784:35 287.11562:153 287.14499:72 287.17200:43 287.19672:43 287.21865:43	70.06602:77 84.08074:1309 98.98339:77 110.07080:197 130.08491:413 156.07729:102 167.11641:99 201.04645:143	14368	151	3833	3536	3536	2276	3177	11536	10192	14388	13621	160	10068	11578	31072	22117	15018	24482	24232	13096	176
1971	7.819	285.119	w/o MS2: 3,9-Dimethoxypterocarpan	[M+H]+	VPGIGLKLCFOWDN-UHFFFAOYSA-N	null	Normalized unit: Intensity; Annotation method: MoNA-export-LC-MS-MS_Positive_Mode_2	0.87	23.83	285.11910:18308 285.16677:32 285.18218:33 285.33493:682 286.12229:2268 286.14691:1245 286.23497:33 286.24804:33 286.30889:164 287.06480:33 287.11924:584 287.15132:214 287.21887:49	70.06564:214 82.05301:122 99.05444:150 110.07106:1078 156.07687:505 163.09785:93 193.10588:86 201.04611:89 243.10839:141	6255	193	1485	1430	1693	1272	1688	9372	8381	10482	5442	109	8400	9307	9312	5668	1795	5090	4938	5554	146
1974	4.399	285.192	w/o MS2: 3-methoxy-2-(3-methylbut-2-enyl)-5-pentylphenol	[M+H]+	FCNLMUQPSJEBQE-UHFFFAOYSA-N	null	Normalized unit: Intensity; Annotation method: MoNA-export-LC-MS-MS_Positive_Mode_2	0.87	8.06	285.19160:1557 285.33224:496 286.19425:392 286.30988:486 286.34132:75 287.10963:56 287.15991:56 287.19739:133 287.23637:56	85.02836:1578 86.09674:203 144.10256:121 221.08418:140	2842	62	1688	1708	2010	1786	1720	1916	1931	1642	1594	90	1599	1481	1470	1817	2244	1782	1665	1553	86
1981	1.253	286.035	Unknown	[M+H]+	null	null	Normalized unit: Intensity	null	11.9	286.03458:1435 286.07273:330 286.12340:132 286.13623:264 286.17069:1191 286.20030:474 286.23793:679 286.27327:474 286.30562:381 286.98215:198 287.03774:432 287.08773:198 287.11843:1131 287.14825:5599 287.20314:1501 287.23780:330 287.27872:132 287.31746:132 288.03564:264 288.05049:331 288.11679:264	43.01798:323 57.06935:164 69.06951:243 81.06882:446 83.08483:251 88.02058:210 91.05446:1576 93.06992:355 95.08530:654 99.08026:95 105.03343:3607 107.08500:708 109.10092:508 113.05951:137 117.06873:239 121.02871:1262 123.08080:522 125.06024:377 128.06227:241 135.08011:318 137.09491:332 139.11003:72 143.08463:1017 151.11171:204 153.05533:262 155.08444:638 157.10077:405 161.09637:264 163.07448:134 1…	367	0	638	368	586	379	387	359	287	331	351	0	293	262	352	395	512	358	290	389	13
1982	9.094	286.066	Cladribine	[M+H]+	PTOAARAWEBMLNO-KVQBGUIXSA-N	null	Normalized unit: Intensity; Annotation method: MoNA-export-LC-MS-MS_Positive_Mode_2	0.9	20.63	286.06641:902 286.11215:35 286.13760:28 286.16978:35 286.18512:14 286.20257:45 286.23877:40 286.30948:203 286.71279:14 286.89473:14 287.07159:82 287.11397:55 287.14733:21 287.16584:35 287.19587:37 287.23557:35 287.25404:14 287.27308:21 287.31471:51 287.60355:21 287.98019:21 288.00550:14 288.07656:35 288.12021:138 288.14356:58 288.17512:139	100.03938:175 117.06497:289	706	20	1422	1448	1406	1304	1405	274	304	270	623	8	227	226	440	461	546	426	454	693	14
1983	8.414	286.066	w/o MS2: Cladribine	[M+H]+	PTOAARAWEBMLNO-KVQBGUIXSA-N	null	Normalized unit: Intensity; Annotation method: MoNA-export-LC-MS-MS_Positive_Mode_2	0.77	20.42	286.06622:1340 286.11507:406 286.16210:98 286.30944:206 287.06884:182 287.08668:98 287.12192:65 287.13953:65 287.15738:65 287.19718:65 287.23166:98 288.12103:242 288.17327:131	70.06451:90 84.04305:64 99.04387:125 112.04991:239	406	6	970	1019	1138	699	938	80	87	61	332	0	53	63	106	107	265	99	134	245	0
1986	8.196	286.113	w/o MS2: NCGC00384962-01!2-hydroxy-1,3-dimethoxy-10-methylacridin-9-one	[M+H]+	JENFZXAOWFNHSE-UHFFFAOYSA-N	null	Normalized unit: Intensity; Annotation method: MoNA-export-LC-MS-MS_Positive_Mode_2	0.82	8.49	286.11298:1178 286.14027:188 286.16026:99 286.18754:66 286.21104:353 286.24510:40 286.30937:80 286.33933:27 287.07443:295 287.09492:225 287.10898:220 287.13402:1115 287.20373:40 287.22499:481 287.57812:67 288.07506:53 288.11902:1029 288.17621:66 288.20488:103	56.05016:297 70.06499:572 74.02350:130 84.04358:111 102.05516:1074 110.07046:94	1023	30	1829	1458	1720	962	1486	1139	1312	1163	1224	35	1114	1260	786	680	805	782	698	1193	30
1987	7.797	286.15	Piperine	[M+H]+	MXXWOMGUGJBKIW-YPCIICBESA-N	null	Normalized unit: Intensity; Annotation method: MoNA-export-LC-MS-MS_Positive_Mode_2	0.96	9.51	286.14937:6216 286.30924:432 287.11408:187 287.15171:836 287.18266:43 287.23024:65 287.31747:65 288.04843:43 288.12688:238 288.15793:219 288.20197:6368 288.25345:43	70.06516:638 72.08033:161 84.04447:160 95.05981:205 100.03926:115 110.07137:765 116.07125:264 130.08633:40 156.07642:182 158.09286:71 175.11969:294 201.04163:11 210.07291:104 227.10332:85 248.98824:71 252.13390:506 271.17615:128 286.14886:160	3464	163	739	802	827	492	730	2656	3663	2474	2717	161	3051	2974	6489	4569	2988	3864	4855	2922	164
1993	8.236	286.212	NCGC00385599-01!1-methyl-2-nonylquinolin-4-one [IIN-based: Match]	[M+H]+	XIGBBPQAXHSVSN-UHFFFAOYSA-N	null	Normalized unit: Intensity; Annotation method: MoNA-export-LC-MS-MS_Positive_Mode_2	1.13	4.87	286.21159:4773 286.26984:81 286.30954:108 287.07647:209 287.10096:247 287.16496:135 287.21500:832 287.57918:81 288.12429:172 288.15450:178 288.18875:135 288.22276:135	70.06492:409 102.05592:164 112.05048:7 130.08502:29 156.07607:59 185.04054:112 286.21204:520	1724	18	2641	2708	2352	1852	2567	1150	1528	870	1734	26	1538	1672	649	1085	1507	1043	956	1739	12
2003	8.202	287.134	w/o MS2: 1-[(4-Chlorophenyl)phenylmethyl]piperazine	[M+H]+	UZKBSZSTDQSMDR-UHFFFAOYSA-N	null	Normalized unit: Intensity; Annotation method: MoNA-export-LC-MS-MS_Positive_Mode_2	0.85	3.75	287.13402:1115 287.20373:40 287.22499:481 287.57812:67 288.07506:53 288.11902:1029 288.17621:66 288.20488:103 288.22793:174 288.28878:53 288.64674:27 289.10021:143 289.12037:188 289.14972:350 289.20805:94 289.22527:53	56.05016:297 70.06499:572 74.02350:130 84.04358:111 102.05516:1074 110.07046:94	707	4	270	57	271	93	113	976	893	928	646	3	768	815	712	710	184	619	582	620	7
2007	6.63	287.268	Unknown	[M+H]+	null	null	Normalized unit: Intensity	null	2.6	287.26778:993 287.31540:33 288.02009:22 288.10387:44 288.12816:44 288.17197:107 288.20203:378 288.24711:55 288.26763:155 288.30736:22 289.06256:22 289.07808:22 289.12184:33 289.13862:55 289.16138:663 289.22421:55 289.24760:84 289.27232:55	84.07901:80 102.09078:276 248.98793:80 281.05003:121	283	28	517	468	494	369	428	185	216	136	272	31	260	175	148	89	82	162	114	385	34
2008	8.394	288.109	w/o MS2: UNII-UGT5535REQ	[M+H]+	GOTMKOSCLKVOGG-OAHLLOKOSA-N	null	Normalized unit: Intensity; Annotation method: MoNA-export-LC-MS-MS_Positive_Mode_2	0.67	94.57	288.11827:6974 288.17600:63 288.20051:38 288.21841:50 288.26417:38 288.28515:25 288.64659:51 289.05109:38 289.12158:1236 289.16298:103 289.19147:63 289.21467:25 289.24719:418 289.28905:25 289.65221:38 290.07011:38 290.12433:215 290.15673:691 290.18158:3872	70.06545:89 81.03417:174 95.06002:398 100.03866:156 110.07100:299 117.06691:102 124.08953:86 154.09603:180 172.08313:64 190.09887:167 208.10888:108 224.10769:102 254.11414:115 281.05196:108 285.33403:89	1622	8	148	107	175	114	155	749	547	1213	1389	5	640	881	5482	2917	1040	2234	3167	1239	12
2009	8.18	288.11	w/o MS2: THIAMINE	[M+H]+	JZRWCGZRTZMZEH-UHFFFAOYSA-N	null	Normalized unit: Intensity; Annotation method: MoNA-export-LC-MS-MS_Positive_Mode_2	0.85	30.51	288.10503:4239 288.17978:52 288.20252:131 288.22651:413 288.28937:39 288.94391:26 289.07971:39 289.10741:694 289.15332:225 289.18985:26 289.21228:65 289.22913:121 289.24608:199 289.28777:39 289.65322:65 290.09831:166 290.13302:165 290.18205:1914	70.06487:681 98.05924:34 111.05502:110 139.03271:68 185.03723:170 244.11107:52	865	12	158	174	130	205	175	255	204	246	1420	5	241	140	1352	1509	2800	2210	2015	1458	6
2010	7.978	288.118	w/o MS2: ANISOMYCIN	[M+H]+	YKJYKKNCCRKFSL-BFHYXJOUSA-N	null	Normalized unit: Intensity; Annotation method: MoNA-export-LC-MS-MS_Positive_Mode_2	0.93	11.11	288.11802:2719 288.15315:153 288.16815:229 288.20394:383 289.10079:306 289.11976:481 290.13045:230 290.18275:558	70.06557:547 104.10597:107 157.06029:57 172.10461:19 214.06931:55	1258	30	344	170	249	168	114	1666	1751	1823	1380	46	1764	1682	1433	1281	566	1190	1215	1086	24
2012	7.442	288.166	Galantamine	[M+H]+	ASUTZQLVASHGKV-UHFFFAOYSA-N	null	Normalized unit: Intensity; Annotation method: MoNA-export-LC-MS-MS_Positive_Mode_2	0.94	30.2	288.16665:19580 288.29002:33 288.69645:22 289.05517:22 289.08676:44 289.14712:848 289.16863:2279 289.20871:43 289.24844:151 289.26959:66 289.28972:22 290.01771:33 290.08153:44 290.13110:62 290.18088:1170 290.23401:22 290.26858:168	44.04960:142 70.06491:364 86.05954:378 100.03985:17 116.06972:373 158.09193:406 175.11807:647 265.02069:10 288.16754:231	3223	113	545	445	515	293	436	4885	5930	5102	3075	58	5800	7798	3886	2647	1408	2486	2563	2693	70
2017	8.098	288.227	w/o MS2: (E)-2-decylpent-2-enedioic acid	[M+H]+	BWSQDEWKZUMVIG-ACCUITESSA-N	null	Normalized unit: Intensity; Annotation method: MoNA-export-LC-MS-MS_Positive_Mode_2	0.74	45.25	288.22686:13291 288.27390:104 289.14868:79 289.15963:79 289.17523:131 289.18590:52 289.22985:2038 289.24848:760 289.65418:79 290.13316:380 290.15234:105 290.18118:872 290.23246:215 290.26659:131	72.08088:536 130.08594:265 189.15849:244 229.15279:197	7828	28	12114	9464	11851	8598	8890	6361	6242	5892	7277	56	6836	8939	10751	4171	835	3748	3526	7924	0
2019	1.75	288.289	w/o MS2: Sphinganine (C17 base)	[M+H]+	KFQUQCFJDMSIJF-DLBZAZTESA-N	null	Normalized unit: Intensity; Annotation method: MoNA-export-LC-MS-MS_Positive_Mode_2	0.73	9.09	288.28826:3146 289.12413:1102 289.16238:235 289.18087:368 289.19876:129 289.25194:64 289.29109:671 290.12382:256 290.15893:295 290.18823:495 290.26072:97	43.05448:64 81.06831:96 88.02144:176 95.08438:105 106.08470:99 117.07192:73 133.06489:108 152.99837:90 162.03856:224 168.13810:102 210.08796:73 248.98645:83 265.02109:99 281.05171:128	2852	213	5239	1137	2061	1936	4826	290	158	263	1357	294	174	327	415	613	420	367	517	1300	150
2020	1.869	288.289	Sphinganine (C17 base)	[M+H]+	KFQUQCFJDMSIJF-DLBZAZTESA-N	null	Normalized unit: Intensity; Annotation method: MoNA-export-LC-MS-MS_Positive_Mode_2	1.1	49.52	288.28904:18606 289.12690:6470 289.19276:110 289.21260:74 289.29197:3747 290.13076:882 290.15939:327 290.19126:274 290.27098:147 290.29561:275	43.05528:181 58.06600:22 69.06911:11 83.04831:529 88.07512:1155 97.06401:50 102.09013:233 106.08639:812 113.02380:50 127.03840:153 151.07738:36 155.03357:373 162.03989:750 171.06363:97 213.07504:78 248.98836:28 270.27802:570 288.29053:5218	2852	141	17241	4752	6445	5413	12998	116	158	210	3158	182	85	158	232	289	106	220	186	3155	87
2021	1.65	289.055	Norfludiazepam	[M+H]+	UVCOILFBWYKHHB-UHFFFAOYSA-N	null	Normalized unit: Intensity; Annotation method: MoNA-export-LC-MS-MS_Positive_Mode_2	0.89	12.97	289.05502:2778 289.08275:216 289.12649:216 289.14005:144 289.17311:216 289.19231:288 289.24872:144 290.05851:616 290.08408:144 290.12128:669 290.13910:144 290.16015:841 290.18024:288 290.19651:216 290.26854:288 291.05737:288 291.11965:288	81.04365:127 88.02187:150 99.04368:121 105.03235:119 115.03929:155 123.07788:155 145.06197:106 154.04226:115 162.04097:230 164.03513:93 189.09162:80 216.12269:295 248.98907:102 281.04983:160 289.05266:96	245	34	1243	519	656	459	658	238	98	188	377	50	247	128	108	251	214	332	132	548	21
2022	7.668	289.084	2'-Hydroxy-a-naphthoflavone	[M+H]+	ZKMLQDNHMSFULN-UHFFFAOYSA-N	null	Normalized unit: Intensity; Annotation method: MoNA-export-LC-MS-MS_Positive_Mode_2	0.98	14.51	289.08520:1237 289.12118:380 289.15791:399 289.20777:85 289.24985:228 289.27189:20 289.29100:20 289.38775:20 290.01350:20 290.08793:169 290.13251:187 290.15429:262 290.18077:2124 290.23013:40 290.24757:92 290.26771:156 290.56553:20 290.93701:91 291.03323:30 291.05289:20 291.08057:84 291.11984:50 291.14446:65 291.18599:306	102.05411:115 117.06499:86 154.05102:77 267.01540:112 289.08832:77	1000	8	668	143	129	456	227	469	210	367	936	8	269	303	719	699	340	522	569	981	16
2023	7.267	289.087	Hydroxyvalerenic Acid	[M+H]+	XJNQXTISSHEQKD-UNXUOHHUSA-N	null	Normalized unit: Intensity; Annotation method: MoNA-export-LC-MS-MS_Positive_Mode_2	0.79	12.12	289.08819:1377 290.10892:1212 290.14436:273 290.16004:409 290.18428:545 291.11311:409 291.16703:273	84.08092:86 102.05494:109 166.08582:64 231.07728:96 248.98879:90	743	41	578	541	497	374	396	518	416	524	325	38	517	564	807	510	506	599	583	464	82
2034	4.919	289.175	w/o MS2: ESTRIOL	[M+H]+	PROQIPRRNZUXQM-ZXXIGWHRSA-N	null	Normalized unit: Intensity; Annotation method: MoNA-export-LC-MS-MS_Positive_Mode_2	0.73	3.24	289.17471:1958 289.21581:77 289.24800:299 289.26900:42 290.13029:82 290.18064:1291 290.21402:205 290.23160:423 290.24684:161 290.26835:298 290.52264:31 291.08408:31 291.11668:31 291.13268:189 291.14511:52 291.16055:42 291.18335:238 291.22705:86 291.27169:52	59.04765:83 84.08319:99 113.05908:149 202.10705:96 242.24976:83 282.04773:118	500	63	1566	1119	2358	1719	1746	330	250	341	778	72	255	364	209	262	193	342	286	747	87
2038	7.248	290.109	w/o MS2: Cotarnine Chloride	[M+H]+	UONSFNPHCTWRGS-UHFFFAOYSA-M	null	Normalized unit: Intensity; Annotation method: MoNA-export-LC-MS-MS_Positive_Mode_2	0.76	19.5	290.10484:419 290.15209:419 290.16787:419 291.12489:558 292.13141:419	84.08127:112 128.05189:106 143.11994:86 166.08721:80 195.07610:112 231.07860:96 248.98535:93 281.05182:99	126	4	0	0	58	17	26	28	165	103	92	10	26	225	523	549	19	231	425	137	9
2040	8.057	290.135	OPHTHALMIC ACID	[M+H]+	JCMUOFQHZLPHQP-BQBZGAKWSA-N	null	Normalized unit: Intensity; Annotation method: MoNA-export-LC-MS-MS_Positive_Mode_2	1.34	4.53	290.13430:15503 290.17810:520 290.21700:27 290.24811:28 290.26663:55 290.98789:28 291.09091:27 291.13661:1646 291.17023:41 291.18331:1089 291.20085:41 291.21599:41 291.24548:41 291.26466:28 291.97598:28 292.10231:55 292.13858:350 292.18378:297 292.21288:69	58.06535:734 84.08085:207 100.03697:4 161.09299:204 215.10400:80 232.13464:28 273.10721:22	3239	147	6253	7078	7238	4810	7344	1645	1998	1469	3130	56	1512	1870	2979	2334	2424	2488	2575	3365	98
2041	8.888	290.147	w/o MS2: Imazethapyr	[M+H]+	XVOKUMIPKHGGTN-UHFFFAOYSA-N	null	Normalized unit: Intensity; Annotation method: MoNA-export-LC-MS-MS_Positive_Mode_2	0.85	5.52	290.14672:4153 290.17916:1479 290.22358:26 290.26612:103 290.39441:26 290.98250:18 291.06958:26 291.14909:465 291.18374:431 291.21251:35 291.22788:26 291.26206:26 291.64047:18 291.95208:35 291.97449:26 292.10234:18 292.12798:18 292.15122:178 292.19946:412	70.06587:2579 88.03972:824 110.07165:10 158.05643:324 175.11848:249 195.12524:32 230.11229:18 239.11174:209	4629	32	1483	1014	1233	1082	956	3956	3193	2957	3581	93	2923	2843	7404	4700	4880	4599	4189	3571	117
2060	7.522	291.057	w/o MS2: 6-Methoxyflavonol	[M+H]+	OGURJSOPVFCIOO-UHFFFAOYSA-N	null	Normalized unit: Intensity; Annotation method: MoNA-export-LC-MS-MS_Positive_Mode_2	0.8	25.81	291.05735:4212 291.10337:89 291.14251:72 291.15917:54 291.17397:36 291.18730:138 291.27721:54 292.05987:400 292.12652:89 292.14602:89 292.17257:71 292.21399:154 292.28030:36 293.05341:409 293.10610:54 293.13634:36	70.06482:77 88.02201:226 121.98991:99 170.05564:126	584	0	30	52	25	60	72	320	406	452	497	3	408	589	2059	1012	406	725	909	440	0
2062	6.16	291.067	w/o MS2: Methyl 3,4,5-trimethoxycinnamate	[M+Na]+	KLXHCGFNNUQTEY-AATRIKPKSA-N	null	Normalized unit: Intensity; Annotation method: MoNA-export-LC-MS-MS_Positive_Mode_2	0.98	14.62	291.06687:1384 291.09850:49 291.13940:98 291.17183:74 291.18318:154 291.20185:74 291.26289:49 291.33120:98 291.36453:49 291.41847:49 291.44124:49 291.46162:49 291.78659:49 291.84537:49 291.86864:74 291.90895:49 291.93654:49 291.96923:74 291.99774:74 292.03182:74 292.07403:74 292.12494:49 292.14265:74 292.21420:123 292.23537:49 292.28922:98 292.43226:49 292.46689:74 292.49591:49 292.52113:49 292.5…	159.02484:77	1076	44	1183	1370	1238	1883	1902	716	473	503	894	40	1276	512	506	958	599	834	867	891	34
2063	8.236	291.069	methyl 1-oxo-4-(1H-pyrrol-2-yl)-2H-isoquinoline-3-carboxylate	[M+Na]+	IADWMRZHOGHTMQ-UHFFFAOYSA-N	null	Normalized unit: Intensity; Annotation method: MoNA-export-LC-MS-MS_Positive_Mode_2	0.85	9.39	291.06778:8939 291.12038:82 291.15333:306 291.17736:84 291.21159:42 292.07141:970 292.10116:178 292.13219:84 292.15780:84 292.18420:42 292.21348:63 292.22405:42 293.08218:979 293.14702:105	84.04473:152 100.03961:102 110.06987:102 129.01382:154 185.04278:80 189.16212:77 207.03509:80 281.05076:99 286.21257:156 291.06887:96	2713	4	4769	5022	5512	5200	5029	1281	1491	1529	2349	3	1303	1115	1417	1312	1790	1429	1096	2228	9
2064	5.836	291.084	w/o MS2: NCGC00169993-02!2,5,8-trihydroxy-6-methoxy-2-methyl-3H-benzo[g]chromen-4-one	[M+H]+	FKCYENFBFZUSDP-UHFFFAOYSA-N	null	Normalized unit: Intensity; Annotation method: MoNA-export-LC-MS-MS_Positive_Mode_2	0.93	20.11	291.08258:1702 291.14443:48 291.18540:305 292.08555:183 292.14132:73 292.19265:97 292.21270:97 292.28378:48 293.08439:121 293.13555:48 293.19103:429	46.06598:145 89.05776:99 248.98656:122	0	42	872	463	1115	683	438	1022	0	894	790	41	1189	461	833	616	0	909	644	728	53
2067	8.928	291.13	NCGC00381044-01!3,6-diphenylcyclohexane-1,2-diol [IIN-based on: CCMSLIB00000845865]	[M+Na]+	KIDYUEHQXIEBGK-UHFFFAOYSA-N	null	Normalized unit: Intensity; Annotation method: MoNA-export-LC-MS-MS_Positive_Mode_2	0.97	101.73	291.13051:57094 291.23888:16 291.41958:24 291.68872:24 291.80526:32 291.96434:16 292.13238:5124 292.19330:195 292.21200:86 292.26077:16 292.50451:16 292.60317:16 292.61985:24 292.64789:39 292.67868:24 292.94182:16 292.96706:16 293.05961:24 293.09832:16 293.13402:694 293.17344:197 293.19494:162 293.22542:44	70.06537:2613 88.03950:824 100.04024:28 112.08794:167 116.07055:2265 133.09563:309 159.07504:800 176.06596:674 210.08603:83 246.10876:465 273.11972:155 291.12967:730	36958	83	7948	9094	6827	6493	5807	38208	33970	36252	30626	94	27183	27505	18350	24894	41996	22112	20838	33001	88
2068	8.236	291.155	w/o MS2: Tulipinolide	[M+H]+	UPNVKIZABMRHNR-ZUYWJZQFSA-N	null	Normalized unit: Intensity; Annotation method: MoNA-export-LC-MS-MS_Positive_Mode_2	0.76	3.88	291.15458:1947 291.64639:50 291.67175:100 292.07253:226 292.10442:50 292.13880:142 292.15941:366 292.18175:125 292.21294:75 292.23284:50 292.66274:50 293.08012:235 293.11405:100 293.13572:50 293.15477:100 293.17057:145	70.06589:737 84.08040:21 102.05457:805 116.07312:79 136.07359:40 157.06209:104 227.13976:47 281.04785:12 286.21301:185	792	35	390	367	356	180	241	777	950	688	872	28	931	895	742	811	770	761	618	545	28
2074	8.414	292.097	w/o MS2: N-[1-(4-methoxy-6-oxopyran-2-yl)-2-methylbutyl]acetamide	[M+H-H2O]+	LFXMHSJWYXKODM-UHFFFAOYSA-N	null	Normalized unit: Intensity; Annotation method: MoNA-export-LC-MS-MS_Positive_Mode_2	0.75	15.19	292.09664:2312 292.14348:120 292.19011:80 292.20610:121 293.09823:248 293.17196:120 293.19397:201 294.10047:80 294.18932:120	100.03938:83 112.04956:171 129.01659:77 139.00377:99 265.01752:115 281.04816:118	56	15	860	463	408	391	319	10	0	0	75	8	0	0	6	6	130	0	127	0	11
2083	8.519	292.198	w/o MS2: (4aS)-6,7-dihydroxy-1,1,4a-trimethyl-3,4,10,10a-tetrahydro-2H-phenanthren-9-one	[M+H]+	JMBKXUYCBVKSSY-OMOCHNIRSA-N	null	Normalized unit: Intensity; Annotation method: MoNA-export-LC-MS-MS_Positive_Mode_2	0.93	10.81	292.19712:3753 293.19944:545 294.22587:218	70.06492:90 118.08613:153	2780	93	2815	2366	2226	2479	2514	2306	2734	2506	2136	166	2754	3492	2301	3063	2433	2529	2550	3090	145
2085	2.46	292.248	Unknown	[M+H]+	null	null	Normalized unit: Intensity	null	9.82	292.24733:1676 292.28556:45 293.04063:45 293.10194:147 293.13539:220 293.18911:635 293.25150:274 293.68867:91 294.11569:91 294.15229:91 294.16621:91 294.17402:45 294.19419:213 294.22740:91 294.25144:114	61.01110:1064 75.02663:1091 84.08142:122 97.02821:599 103.02024:450 123.11631:236 136.06171:40930 145.03197:564 150.11238:248 202.10735:249 216.12134:300	1019	81	1410	1110	1142	782	1105	1193	1082	988	999	96	1031	1049	924	1029	856	854	920	1116	75
2089	8.216	293.082	w/o MS2: Polyporic acid	[M+K]+	HZKFHDXTSAYOSN-UHFFFAOYSA-N	null	Normalized unit: Intensity; Annotation method: MoNA-export-LC-MS-MS_Positive_Mode_2	0.83	15.61	293.08227:1579 293.13834:85 293.17322:80 293.19347:147 293.21386:64 293.23830:32 294.07884:183 294.11511:269 294.15998:64 294.18959:144 294.22463:113 295.05560:32 295.08502:100 295.11673:114 295.13888:64 295.16563:111	70.06496:168 84.08116:180 102.05573:113 112.04903:146 129.01539:182 156.07513:77 185.04145:131 208.05979:64 286.21104:158	253	24	519	449	623	688	563	83	154	97	220	8	107	106	124	108	134	78	76	165	10
2090	7.27	293.084	Karanjin	[M+H]+	LKPQNZRGGNOPPU-UHFFFAOYSA-N	null	Normalized unit: Intensity; Annotation method: MoNA-export-LC-MS-MS_Positive_Mode_2	1.06	16.18	293.08399:2332 294.08531:421 295.08791:316	84.07924:96 265.01905:105 293.08697:89	1063	21	1500	1444	1462	1182	1696	1052	1222	792	975	5	1411	1418	872	755	409	596	979	1300	8
2104	8.553	293.218	w/o MS2: NCGC00386020-01_C18H28O3_8-{(1S,5R)-4-Oxo-5-[(2Z)-2-penten-1-yl]-2-cyclopenten-1-yl}octanoic acid	[2M+H]+	PMTMAFAPLCGXGK-TTXFDSJOSA-N	null	Normalized unit: Intensity; Annotation method: MoNA-export-LC-MS-MS_Positive_Mode_2	0.92	9.63	293.21784:2239 294.16596:200 294.19924:160 294.22085:492 295.07890:236 295.22268:80	84.07984:30 118.08602:643 265.01959:12	740	0	1068	804	1027	1049	1125	837	1129	991	894	11	1184	1395	745	543	185	414	310	996	104
2108	7.043	294.032	w/o MS2: methyl 2-[(2,3-dihydroxybenzoyl)amino]-3-hydroxypropanoate	[M+H]+	NQIZIOGKLJAGSU-UHFFFAOYSA-N	null	Normalized unit: Intensity; Annotation method: MoNA-export-LC-MS-MS_Positive_Mode_2	0.94	26.22	294.03245:1535 294.08694:73 294.11427:49 294.14341:61 294.15725:49 294.17351:37 294.19679:49 294.22525:101 294.26322:25 294.28369:25 294.91283:24 294.93885:1659 294.96927:36 295.03349:209 295.07806:25 295.09604:37 295.14525:37 295.16853:25 295.20957:49 295.47531:37 295.94253:83 296.00758:25 296.03603:25 296.11148:25 296.13729:49	90.97638:209 162.04976:2126 281.05182:26	754	1	281	375	198	245	192	352	440	229	668	0	428	324	1639	1951	623	1153	1488	832	8
2111	7.231	294.143	w/o MS2: NCGC00160247-01!STEPHENANTHRINE	[M+H]+	FXTBDJZGDJJCQU-UHFFFAOYSA-N	null	Normalized unit: Intensity; Annotation method: MoNA-export-LC-MS-MS_Positive_Mode_2	0.84	4.43	294.14335:1583 294.16995:388 295.09239:259 295.14568:388	40.95826:64 104.06761:80 120.00361:86 176.06603:77 195.07448:90 231.08077:93	479	14	94	41	83	117	31	1044	886	1095	787	18	852	899	1388	1102	82	974	978	702	8
2112	6.396	294.165	w/o MS2: 4-oxo-4-(3-oxodecan-2-ylamino)butanoic acid	[M+H]+	DGBNCMKQNOJCFB-UHFFFAOYSA-N	null	Normalized unit: Intensity; Annotation method: MoNA-export-LC-MS-MS_Positive_Mode_2	0.78	14.49	294.16493:5843 294.22683:137 294.45137:27 294.85998:27 295.09191:67 295.11494:27 295.13310:107 295.16717:766 295.19175:54 295.21153:117 296.01141:27 296.04161:40 296.09973:40 296.13968:54 296.16923:193 296.20428:195 296.23664:82 296.27363:27	46.06539:224 73.04801:57 100.03881:1122 117.06655:704 281.05484:9	952	98	4135	2982	3134	2101	2593	77	118	155	952	123	155	195	78	133	164	104	119	1085	85
2113	7.839	294.181	w/o MS2: NCGC00180613-03!1,11,22-trihydroxy-1,6,11,16,22,27-hexazacyclodotriacontane-2,5,12,15,23,26-hexone [IIN-based on: CCMSLIB00000848942]	[M+2H]2+	SXTGVXKFOVZYIK-UHFFFAOYSA-N	null	Normalized unit: Intensity; Annotation method: MoNA-export-LC-MS-MS_Positive_Mode_2	0.69	2.88	294.18163:1133 294.22766:201 294.26265:41 294.70610:27 295.07609:27 295.09270:55 295.13163:41 295.16485:68 295.18416:209 295.20917:108 295.22897:68	70.06495:861 84.07934:161 110.07041:1930 120.07964:130 130.08614:83 156.07655:860	631	33	375	360	385	243	309	601	653	665	497	153	756	775	481	774	440	578	471	539	62
2120	4.323	295.065	w/o MS2: NCGC00169733-03!(4S,5Z,6S)-4-(2-methoxy-2-oxoethyl)-5-[2-[(E)-3-phenylprop-2-enoyl]oxyethylidene]-6-[(2S,3R,4S,5S,6R)-3,4,5-trihydroxy-6-(hydroxymethyl)oxan-2-yl]oxy-4H-pyran-3-carboxylic acid [IIN-based on: CCMSLIB00000845476]	[M+2H]2+	JGHUOJAZXGSFRI-HOWDAYCMSA-N	null	Normalized unit: Intensity; Annotation method: MoNA-export-LC-MS-MS_Positive_Mode_2	0.79	5.22	295.06482:1278 295.12178:23 295.14444:45 295.16655:107 295.20783:96 296.06560:180	81.06974:83 86.09605:83 117.06481:64 265.01597:125 281.04946:126	404	0	1560	1005	849	680	829	49	68	35	489	0	51	67	99	145	77	190	165	369	0
2121	8.603	295.074	w/o MS2: NCGC00381106-01!3-(6,8-dimethoxy-1-oxoisochromen-3-yl)-2-hydroxypropanoic acid	[M+H]+	WFLCZVKFGFFDEE-UHFFFAOYSA-N	null	Normalized unit: Intensity; Annotation method: MoNA-export-LC-MS-MS_Positive_Mode_2	0.8	4.94	295.07409:1128 295.14270:71 295.15676:28 295.17130:57 295.19830:42 295.20981:42 295.57379:269 295.66366:28 296.08145:42 296.11492:57 296.18094:42 296.20565:71 296.24340:71 296.62071:28 297.04716:42 297.08186:510 297.11661:28 297.15186:57	70.06448:77 110.07093:80 118.08547:153 156.07758:77 175.11833:83	257	0	33	17	12	194	14	424	513	407	251	0	589	599	261	170	18	92	143	234	0
2122	7.97	295.114	w/o MS2: 7-methoxy-6-(1,2,3-trihydroxy-3-methylbutyl)chromen-2-one	[2M+H]+	PCSZTTAMZGNQNB-UHFFFAOYSA-N	null	Normalized unit: Intensity; Annotation method: MoNA-export-LC-MS-MS_Positive_Mode_2	0.78	4.74	295.11376:1930 296.06458:3125 297.05305:195 297.06217:389 297.08199:801	70.06493:331 86.09504:141 104.10695:96 127.08663:83 175.11704:124 236.99382:64	575	13	1041	769	717	550	650	509	823	487	406	8	473	519	483	561	538	334	528	578	7
2124	7.424	295.128	w/o MS2: Aspartame	[M+H]+	IAOZJIPTCAWIRG-QWRGUYRKSA-N	null	Normalized unit: Intensity; Annotation method: MoNA-export-LC-MS-MS_Positive_Mode_2	0.97	7.99	295.12823:2722 295.16914:46 295.19013:35 295.21122:85 295.23564:159 295.25202:444 296.09598:23 296.13443:1001 296.16531:47 296.18322:68 296.20666:125 296.23862:586 297.08250:605 297.13348:116 297.16661:47 297.18875:59 297.21574:47	70.06559:77 84.04370:118 97.10014:73 120.08096:321 175.11801:99 281.04922:177	530	37	204	189	171	116	156	193	192	188	463	41	267	151	868	1234	812	1061	1047	386	28
2130	7.1	296.008	w/o MS2: (+)-N-[3',4'-Dihydroxy-(Z)-cinnamoyl]-L-aspartic acid	[M+H]+	YNHFZQQNJPOYRC-DUXPYHPUSA-N	null	Normalized unit: Intensity; Annotation method: MoNA-export-LC-MS-MS_Positive_Mode_2	0.57	116.86	296.00818:1536 296.07794:27 296.08890:37 296.12644:36 296.15376:36 296.16696:36 296.18092:46 296.20495:129 296.22427:27 296.24159:128 296.30443:18 296.82077:18 297.01038:314 297.07934:2586 297.11311:45 297.13980:94 297.16021:18 297.18139:18 297.20676:70 297.24371:57 297.30730:18 297.45140:18 297.46835:18 297.85674:27 298.02108:119 298.08235:455 298.09457:758 298.10785:27	160.03400:795 265.02005:23	8427	8	1816	1822	1677	1035	1397	7143	10178	6185	5906	16	7198	8465	9095	7968	8366	6507	11838	6430	11
2131	1.4	296.039	Unknown	[M+H]+	null	null	Normalized unit: Intensity	null	11.69	296.04051:1028 296.13182:267 296.14921:1076 296.18969:963 296.24026:512 297.04171:178 297.08334:647 297.13259:40280 297.20377:557 297.24385:267 298.13706:4452	43.01883:132 55.05752:166 69.03386:202 74.06050:70 81.07033:479 86.06073:333 93.06908:255 100.07541:322 105.06956:1405 107.08574:456 111.08102:166 121.06576:200 123.11671:288 129.05357:110 133.06544:14324 134.06815:1042 137.05832:23 139.10927:58 145.06512:348 149.09381:151 151.08810:597 159.11453:45 161.09433:79 165.05312:32 167.99420:438 183.08151:106 185.09621:133 195.06352:160 197.13586:113 21…	474	14	645	417	512	388	1065	245	560	552	695	0	683	467	1135	713	601	943	567	552	0
2132	7.912	296.065	N4-Acetylsulfamethoxazole	[M+H]+	GXPIUNZCALHVBA-UHFFFAOYSA-N	null	Normalized unit: Intensity; Annotation method: MoNA-export-LC-MS-MS_Positive_Mode_2	0.97	23.84	296.06486:8888 296.20704:395 296.24069:263 297.07815:1770 298.06850:658	38.96315:162 104.10586:229 147.07615:99 266.02073:176 296.06815:64	3811	18	5491	7158	4768	6211	4768	3258	2919	3339	4016	24	3626	3290	2534	2857	3299	2565	2796	3010	26
2134	8.218	296.115	Triadimenol	[M+H]+	BAZVSMNPJJMILC-UHFFFAOYSA-N	null	Normalized unit: Intensity; Annotation method: MoNA-export-LC-MS-MS_Positive_Mode_2	1.11	21.74	296.11581:7598 296.15176:68 296.16823:70 296.20856:70 296.24018:35 296.65616:88 296.68027:53 297.08306:726 297.11808:983 297.15481:187 297.18020:70 297.19332:35 297.20542:53 297.24365:70 297.25869:35 297.65555:53 298.08360:199 298.11431:459 298.14133:432 298.15589:98 298.18121:87	56.04994:161 70.06494:645 74.02465:117 84.08016:162 95.06039:38 102.05428:574 116.07332:58 136.06152:35 157.09888:60 203.10306:25 240.13889:23 281.05038:49	3886	9	811	1069	1653	1291	1354	2717	3000	4220	4491	7	3567	3438	8192	7428	3176	7308	8218	3542	14
2140	1.368	296.243	Unknown	[M+H-H2O]+	null	null	Normalized unit: Intensity	null	7.18	296.24266:3441 297.08303:1020 297.13255:19397 297.16711:542 297.19023:547 297.20646:548 297.24111:548 297.25523:274 298.08443:411 298.13564:3341 298.15973:1394 298.17765:273 298.20085:851	56.04947:115 74.06005:2779 91.05398:158 115.04034:208 121.02831:191 123.11681:140 137.09656:34 143.08533:10 156.13860:309 167.99336:4 173.08051:6 175.11450:12 187.07719:10 193.09784:39 197.09720:97 199.10875:24 215.10519:103 237.12456:12 248.98544:13 265.01959:36 281.05060:15 288.18109:291 295.09299:69	738	66	496	1525	759	617	744	511	271	605	527	119	1146	711	730	358	559	422	528	538	62
2150	5.923	297.155	w/o MS2: NCGC00168829-02!7-[(2E)-5-hydroxy-3,7-dimethylocta-2,6-dienoxy]chromen-2-one	[M+H]+	VNADFOGBKXRWGC-RIYZIHGNSA-N	null	Normalized unit: Intensity; Annotation method: MoNA-export-LC-MS-MS_Positive_Mode_2	0.91	3.22	297.15457:1287 298.08297:127 298.15600:169 298.31087:127 299.08382:127	89.05960:137 133.06543:64	774	28	57	32	42	50	11	91	898	116	139	65	76	67	257	666	1380	478	366	111	19
2151	5.696	297.155	w/o MS2: NCGC00168829-02!7-[(2E)-5-hydroxy-3,7-dimethylocta-2,6-dienoxy]chromen-2-one	[M+H]+	VNADFOGBKXRWGC-RIYZIHGNSA-N	null	Normalized unit: Intensity; Annotation method: MoNA-export-LC-MS-MS_Positive_Mode_2	0.87	7.11	297.15369:3833 297.20084:68 297.23837:46 298.08305:202 298.11417:1079 298.15757:368 298.20079:91 298.24075:68 298.34640:130 299.04494:46 299.07654:130 299.09837:45 299.12114:91 299.16073:91 299.20525:68 299.22815:91 299.23805:46	45.03357:341 89.05950:413 103.03916:631 133.08636:108 166.07306:265	42	72	2770	942	2440	1400	918	2249	42	1560	1908	50	2226	1058	2563	2017	31	2142	1972	2020	86
2152	7.497	297.157	w/o MS2: Cryptotanshinone	[M+H]+	GVKKJJOMQCNPGB-JTQLQIEISA-N	null	Normalized unit: Intensity; Annotation method: MoNA-export-LC-MS-MS_Positive_Mode_2	0.89	5.15	297.15723:1885 298.08704:241 298.15914:275 298.22060:144 299.04319:378 299.08004:144 299.15412:96 299.16997:144 299.18813:96	59.06036:83 240.10747:183	950	24	1371	1226	1361	1313	1173	932	755	993	979	20	764	988	649	873	869	742	691	1114	26
2154	7.057	298.025	w/o MS2: N4-Acetylsulfathiazole	[M+H]+	KXNXWINFSDKMHD-UHFFFAOYSA-N	null	Normalized unit: Intensity; Annotation method: MoNA-export-LC-MS-MS_Positive_Mode_2	0.98	10.1	298.02453:10427 298.08182:58 298.17904:35 298.22247:35 298.29740:23 298.43964:35 298.48299:23 298.52424:23 299.02774:743 299.06048:35 299.07882:66 299.10888:58 299.13442:35 299.18376:67 299.20100:46 299.24048:23 299.25781:35 299.56854:23 299.64349:35 300.03162:707 300.06410:35 300.07889:35 300.12507:58	162.04973:1572	8391	24	14254	9738	8812	6797	9184	4535	4367	4338	8076	20	5151	4839	7058	6219	6730	6919	7735	7746	26
2155	7.899	298.063	w/o MS2: (Z)-2-methyl-4-[(2R,3R,4S,5S,6R)-3,4,5-trihydroxy-6-(hydroxymethyl)oxan-2-yl]oxybut-2-enenitrile	[M+H]+	ZMELGIPFIBWPHX-GMLQCYRESA-N	null	Normalized unit: Intensity; Annotation method: MoNA-export-LC-MS-MS_Positive_Mode_2	0.93	6.31	298.06318:1135 298.07585:468	104.10573:766 130.04991:122 248.98769:17	299	4	779	572	593	672	430	132	120	295	229	3	127	210	167	260	325	86	147	447	6
2159	2.432	298.097	5-S-Methylthioadenosine; LC-tDDA; CE20	[M+H]+	WUUGFSXJNOTRMR-IOSLPCCCSA-N	null	Normalized unit: Intensity; Annotation method: MoNA-export-LC-MS-MS_Positive_Mode_2	1.57	206.97	298.09665:104099 298.17475:41 298.33846:41 298.97380:61 299.09875:12006 299.13921:134 299.15891:81 299.18438:61 299.19712:61 299.20972:82 299.25558:41 299.26698:61 299.30575:102 299.76886:41 299.83938:41 300.09349:3819 300.13477:100 300.14729:186 300.16183:81 300.19865:2143	41.03844:54 61.01036:1543 75.02577:1384 79.05331:160 88.07591:92 97.02762:888 103.02096:432 124.11145:116 136.06142:48757 138.06702:74 145.03070:824 163.04230:333 242.24953:56	105559	0	70996	67963	77421	55051	88218	116449	74030	138620	150242	10	131192	125251	272011	252826	79527	199386	247355	142646	8
2160	8.275	298.1	w/o MS2: ACTIPHENOL	[M+H]+	YTLMIHBTPWTPEV-UHFFFAOYSA-N	null	Normalized unit: Intensity; Annotation method: MoNA-export-LC-MS-MS_Positive_Mode_2	0.9	9.85	298.10027:2123 298.13478:126 298.18205:45 298.21843:45 299.07696:112 299.10422:231 299.16952:90 299.18040:67 299.19930:67 299.30348:45 300.08040:67 300.10885:90 300.15454:413 300.19720:125	70.06443:102 84.08093:86 100.04093:118 129.01779:83 265.01647:128	270	54	589	824	562	769	915	196	285	130	281	3	280	194	164	130	195	158	153	265	0
2161	5.748	298.113	7-Methylguanosine	[M]+	OGHAROSJZRTIOK-KQYNXXCUSA-O	null	Normalized unit: Intensity; Annotation method: MoNA-export-LC-MS-MS_Positive_Mode_2	1.19	2.78	298.11338:1193 298.14582:54 298.16710:36 298.19346:54 298.22193:54 298.25319:54 298.34582:54 299.07813:115 299.11552:258 299.14713:73 299.16757:36 299.19527:91 299.22099:54 299.26451:54 299.30602:54 299.34878:73 300.11350:73 300.14981:54 300.18183:91 300.20417:131 300.21809:144	73.04702:73 100.04073:90 117.06707:64 166.07181:198 207.03259:83	594	0	828	832	876	813	805	791	785	628	760	8	763	753	760	513	319	492	529	700	9
2162	7.777	298.139	MMV099637	[M+H]+	RLVAUZRACRMJHB-UHFFFAOYSA-N	null	Normalized unit: Intensity; Annotation method: MoNA-export-LC-MS-MS_Positive_Mode_2	0.95	6.12	298.13900:9213 298.22923:33 298.31169:49 299.08486:81 299.10597:81 299.13918:1624 299.20255:33 299.22588:49 300.09136:49 300.10394:151 300.15130:773 300.19857:104 300.22491:33	70.06507:309 84.08047:23 95.06107:174 100.03759:1 110.07022:1264 126.12644:67 144.06516:56 156.07840:194 175.11743:63 207.03049:31 248.99059:33 252.13528:837 265.01999:28 271.17914:61 282.05621:26 288.20193:77 298.13763:516	3032	31	3550	3648	4871	3396	3991	3284	3569	2527	3734	34	2873	3425	6890	4618	2524	4819	4584	4189	30
2168	5.822	298.185	w/o MS2: MMV688795	[M+H]+	DYEUWGMQMXFQOI-UHFFFAOYSA-N	null	Normalized unit: Intensity; Annotation method: MoNA-export-LC-MS-MS_Positive_Mode_2	0.62	7.34	298.18597:6450 299.08342:108 299.11982:81 299.18888:1118 299.22598:54 300.08050:54 300.15228:81 300.19198:335 300.21196:108	46.06540:372	66	193	5203	2501	6998	4939	2450	6984	69	4900	5142	321	6322	2810	7133	4254	53	5586	4982	5765	196
2169	8.899	298.186	w/o MS2: MMV688795	[M+H]+	DYEUWGMQMXFQOI-UHFFFAOYSA-N	null	Normalized unit: Intensity; Annotation method: MoNA-export-LC-MS-MS_Positive_Mode_2	0.64	3.69	298.18726:5214 298.23281:28 298.25443:19 298.31385:19 298.34903:19 298.99463:19 299.05106:19 299.07771:104 299.12039:115 299.15198:38 299.18895:739 299.22059:38 299.27837:29 299.30504:29 299.65869:29 300.09217:38 300.12896:773 300.19779:84 300.28968:62	70.06539:2704 88.03930:636 97.07434:71 116.07095:1544 130.08653:136 134.04427:292 140.08469:24 147.11520:51 158.09254:339 159.07562:509 175.11787:218 193.10876:522 239.11319:471 265.02029:40 273.11935:189	2451	67	2024	2253	2814	2233	2297	979	719	778	2489	95	805	724	924	974	2087	1368	1505	2392	86
2170	1.642	298.199	w/o MS2: N-(3-Oxododecanoyl)-L-homoserine lactone	[M+H]+	PHSRRHGYXQCRPU-AWEZNQCLSA-N	null	Normalized unit: Intensity; Annotation method: MoNA-export-LC-MS-MS_Positive_Mode_2	0.79	3.05	298.19933:3195 299.08134:144 299.08904:96 299.14999:658 299.20299:548 300.10535:144 300.12591:192 300.14389:286 300.18452:406 300.21189:258 300.22339:192	45.03235:80 73.04609:75 84.08045:109 88.02098:451 91.05316:150 99.04296:236 107.08485:64 115.03821:54 123.07819:67 127.03725:35 162.03999:1537 168.00990:32 179.07019:19 216.12251:315 233.11639:37 266.02393:35 281.04901:97	1287	77	1826	1873	1871	1478	1516	1644	1530	1699	1719	67	3002	1444	1294	1060	581	911	1326	1616	64
2175	7.517	299.043	w/o MS2: Auraptene	[M+H]+	RSDDHGSKLOSQFK-RVDMUPIBSA-N	null	Normalized unit: Intensity; Annotation method: MoNA-export-LC-MS-MS_Positive_Mode_2	0.59	10.07	299.04272:2488 299.07825:193 299.15487:141 299.17224:113 299.19329:84 300.08414:163 300.11588:56 300.15320:455 300.18158:84 300.19912:113	59.06216:89 88.02294:96 132.12574:109	372	4	252	320	359	356	373	327	174	829	323	0	248	309	189	204	222	227	209	331	0
2177	7.347	299.084	w/o MS2: (2S)-4-hydroxy-2-(2-hydroxypropan-2-yl)-7-methyl-2,3-dihydrofuro[3,2-g]chromen-5-one	[M+Na]+	LJSWMDKKEBOERP-LBPRGKRZSA-N	null	Normalized unit: Intensity; Annotation method: MoNA-export-LC-MS-MS_Positive_Mode_2	0.97	8.91	299.08438:2947 299.13762:39 299.18049:53 299.20617:26 299.22623:40 300.08588:426 300.15888:82 300.17945:66 300.20852:102 300.24872:53 300.26589:40 300.69169:26 300.71605:40 301.09202:104 301.15906:128	117.06542:80	1604	151	227	333	242	194	313	1682	2021	1396	1192	156	1809	2112	1299	884	259	672	630	1063	132
2178	8.791	299.12	w/o MS2: picein	[M+Na]+	GOZCEKPKECLKNO-RKQHYHRCSA-N	null	Normalized unit: Intensity; Annotation method: MoNA-export-LC-MS-MS_Positive_Mode_2	0.9	6.47	299.12059:1045 299.18345:77 299.20252:43 299.22348:17 299.25828:26 299.29205:26 299.31726:17 300.08091:35 300.12290:91 300.16112:49 300.18052:43 300.20186:210 300.25465:43 300.28951:26 301.07747:26 301.11959:17 301.13246:43 301.16113:211 301.17973:35 301.20491:56	84.04288:80 110.06991:221 156.07682:77	1724	36	544	534	456	540	467	1899	2100	2028	1528	102	2140	2163	1457	2307	2245	1748	1987	1551	97
2180	7.589	299.134	w/o MS2: Enterolactone	[M+H]+	HVDGDHBAMCBBLR-PBHICJAKSA-N	null	Normalized unit: Intensity; Annotation method: MoNA-export-LC-MS-MS_Positive_Mode_2	0.75	6.37	299.13274:1447 299.18311:73 299.19972:55 299.21861:37 299.23926:55 299.27570:37 299.97335:55 299.99960:103 300.05786:226 300.08361:343 300.15223:1291 300.19966:195 300.67304:37 301.00796:37 301.05914:55 301.08794:55 301.10787:55 301.14178:962 301.20408:73 301.23216:37	100.03951:77 110.07115:123 133.06338:64 156.07698:102 202.10472:86	729	29	309	267	407	141	297	878	1367	1068	613	28	1059	1065	885	588	264	818	608	607	25
2184	3.714	299.206	w/o MS2: Geissoschizoline	[M+H]+	FAQGZHFLASTWAV-SZLUKTGQSA-N	null	Normalized unit: Intensity; Annotation method: MoNA-export-LC-MS-MS_Positive_Mode_2	0.8	4.08	299.20569:1110 299.25569:32 299.30343:47 300.08725:47 300.14794:32 300.17958:196 300.20749:283 300.26055:47 300.28864:47 300.32258:47 301.16148:110 301.18186:126 301.21699:125 301.25779:47 301.28471:79	72.04338:89 100.11122:86	870	68	947	825	939	733	683	733	498	665	751	72	778	807	769	630	564	834	960	709	63
2186	7.551	300.083	w/o MS2: Lotaustralin	[M+H]+	WEWBWVMTOYUPHH-GXUZYPEDSA-N	null	Normalized unit: Intensity; Annotation method: MoNA-export-LC-MS-MS_Positive_Mode_2	0.95	12.35	300.08310:657 300.14288:135 300.16464:286 300.19980:102 300.21418:49 300.31484:33 301.06577:49 301.09059:82 301.13637:821 301.20602:49 302.08797:33 302.10737:49 302.14078:389	81.04432:148 122.07097:693	550	37	537	678	628	544	594	378	393	459	634	28	486	371	443	676	1148	695	682	537	31
2187	6.335	300.127	w/o MS2: NCGC00180132-02!(E)-N-[2-hydroxy-2-(4-hydroxyphenyl)ethyl]-3-(4-hydroxyphenyl)prop-2-enamide	[M+H]+	VATOSFCFMOPAHX-XCVCLJGOSA-N	null	Normalized unit: Intensity; Annotation method: MoNA-export-LC-MS-MS_Positive_Mode_2	0.76	5.28	300.12833:4141 300.17797:380 300.20681:134 300.27725:30 300.29185:30 300.68339:61 301.08184:45 301.10337:45 301.13040:611 301.16649:76 301.18344:61 301.21381:76 301.28045:61 301.31881:46 301.34288:30 301.89196:46 302.13675:329 302.16833:45 302.19503:1428 302.22283:75	58.06479:145 81.06843:138 105.03338:182 162.07403:73	1410	40	3050	2259	2240	1710	2070	1018	1106	909	1368	20	868	844	762	856	1156	795	1006	1270	21
2188	7.762	300.155	Codeine	[M+H]+	OROGSEYTTFOCAN-DNJOTXNNSA-N	null	Normalized unit: Intensity; Annotation method: MoNA-export-LC-MS-MS_Positive_Mode_2	0.92	9.89	300.15538:3577 300.20364:1110 301.08358:310 301.11332:80 301.15572:567 301.21659:60 301.28149:40 301.66555:40 302.09212:60 302.13519:1855 302.19501:388 302.22764:40	60.04462:277 70.06524:1429 84.04440:92 97.07643:100 102.05546:623 110.07045:154 113.07171:211 116.07077:1100 130.05035:278 136.07576:300 140.08109:62 147.07503:36 158.09250:1410 165.05399:302 167.08218:58 175.11871:1806 182.09210:117 185.09209:172 203.10216:274 210.08754:280 227.10896:134 245.12418:111 257.14795:22 274.15231:64 286.15024:267 300.15536:70	3134	196	577	406	553	321	462	4834	4812	4687	2887	98	4744	4543	4242	3821	590	2216	2243	2904	59
2192	2.09	300.201	w/o MS2: (5S)-5-hydroxy-1,7-diphenylheptan-3-one	[M+NH4]+	CCNKTMMNRPJQHV-SFHVURJKSA-N	null	Normalized unit: Intensity; Annotation method: MoNA-export-LC-MS-MS_Positive_Mode_2	0.9	58.1	300.20123:23554 301.15073:145 301.20388:3465 301.24203:72 301.28225:109 302.10064:72 302.12017:72 302.13853:226 302.15997:108 302.19808:872 302.27031:72	44.05053:12 62.06036:27 89.05989:1183 95.08551:172 102.69024:20 103.03677:36 103.31896:12 103.72575:22 103.93496:24 104.17806:21 104.55361:19 104.76146:20 107.08462:4 128.10715:117 149.06328:53 255.15906:13	23386	2772	25352	13678	25283	14456	14627	19223	15068	19164	20213	2953	17579	15254	27770	19365	18759	21075	21506	21245	2856
2195	1.412	300.203	w/o MS2: Nylidrin	[M+H]+	PTGXAUBQBSGPKF-UHFFFAOYSA-N	null	Normalized unit: Intensity; Annotation method: MoNA-export-LC-MS-MS_Positive_Mode_2	0.79	3.33	300.20328:5712 301.09026:260 301.12819:2871 301.18204:1101 302.11290:325 302.13447:628 302.15773:663 302.19574:617 302.23213:195	43.01862:140 57.03452:77 69.06875:93 73.03062:70 81.07040:146 85.10029:137 91.05372:191 95.08474:175 100.03945:115 105.06930:238 109.10346:151 117.05360:93 121.10361:150 123.11728:163 139.07397:109 141.05517:102 145.06608:115 147.04349:121 149.05877:168 151.07519:105 153.09017:128 157.09867:125 159.08158:121 165.05633:99 167.08216:140 168.13771:143 171.08009:118 173.13238:93 175.10939:92 181.1006…	1661	48	885	1185	517	176	1323	740	829	828	54	68	843	65	251	192	947	1509	725	416	68
2196	1.921	300.216	w/o MS2: 3-hydroxy-C12 homoserine lactone	[M+H]+	RGTXFFYJJNWEPV-UHFFFAOYSA-N	null	Normalized unit: Intensity; Annotation method: MoNA-export-LC-MS-MS_Positive_Mode_2	0.89	81.75	300.21594:32972 300.28986:96 301.12788:410 301.15763:243 301.21969:6014 302.13621:360 302.15850:380 302.19496:629 302.22376:856 302.31228:64	46.06497:158 86.09636:5546 105.06949:42 112.11165:499 168.17484:208 212.23285:11 244.15192:31 300.21829:869	23432	1584	10931	16752	17868	15524	13436	19399	26718	14322	12993	1963	24154	15393	13116	10515	11608	8166	13023	12738	1456
2200	7.42	301.042	w/o MS2: Emodic acid	[M+H]+	ZJXVNNSMRGTDBI-UHFFFAOYSA-N	null	Normalized unit: Intensity; Annotation method: MoNA-export-LC-MS-MS_Positive_Mode_2	0.74	12.78	301.04188:1345 301.08277:31 301.11106:21 301.13863:163 301.15917:121 301.18140:94 301.21272:42 301.24246:42 301.28724:32 302.04630:77 302.06043:31 302.08908:21 302.13690:325 302.16961:52 302.19489:601 302.22530:42 302.24532:21 302.30448:31 303.04313:57 303.06066:31 303.09756:42 303.14481:372	70.06489:548 98.05950:171 116.07050:276 171.11518:93 213.12372:656	214	16	42	26	52	42	34	311	344	297	147	13	325	509	322	295	56	202	224	229	6
2201	7.229	301.085	w/o MS2: DIHYDROTANSHINONE I	[M+H]+	HARGZZNYNSYSGJ-UHFFFAOYSA-N	null	Normalized unit: Intensity; Annotation method: MoNA-export-LC-MS-MS_Positive_Mode_2	0.9	12.05	301.08499:4069 301.58429:1060 302.06106:269 302.08371:3206 302.14161:269 302.19380:404 302.58360:674 303.08262:673	70.06463:124 87.04390:64 213.12359:155	1946	76	565	392	378	288	124	185	161	182	153	21	104	102	18	132	34	44	21	141	19
2203	7.045	301.11	w/o MS2: 8phiC8SPC	[M+H]+	KCKCVKAROJRVBA-UHFFFAOYSA-N	null	Normalized unit: Intensity; Annotation method: MoNA-export-LC-MS-MS_Positive_Mode_2	1.06	16.45	301.11114:2551 301.16028:142 301.17805:64 302.11271:232 302.13855:645 302.19452:225 302.22758:43 302.50598:43 303.14139:43 303.18202:86 303.20300:64	105.03273:64	1322	10	4042	2975	2779	2097	2320	471	474	479	1365	12	595	624	1048	947	949	968	1047	1502	10
2204	7.581	301.136	w/o MS2: Salidroside	[M+H]+	ILRCGYURZSFMEG-RKQHYHRCSA-N	null	Normalized unit: Intensity; Annotation method: MoNA-export-LC-MS-MS_Positive_Mode_2	0.92	7.8	301.13590:2074 301.19548:27 301.21178:53 301.28291:40 302.07931:27 302.13872:612 302.16782:53 302.19477:540 302.23194:53 302.28379:40 302.79247:27 303.06623:40 303.08373:69 303.11967:40 303.14115:110 303.17760:203 303.19684:286 303.23119:99	81.04465:141 122.07072:182	409	41	726	911	1181	982	1033	92	39	95	333	27	56	122	98	37	105	86	128	336	26
2205	8.02	301.151	w/o MS2: methyl 2-benzamido-3-phenylpropanoate	[M+H]+	BRQQPHKRRCUYLA-UHFFFAOYSA-N	null	Normalized unit: Intensity; Annotation method: MoNA-export-LC-MS-MS_Positive_Mode_2	0.96	5.25	301.14895:1294 301.20046:135 302.14033:577 302.16907:67 302.19340:589 302.22522:67 303.13974:168 303.16654:767 303.19801:134	70.06608:646 84.07989:66	1060	34	102	92	148	25	25	1383	1151	1503	1000	65	1382	983	800	1439	376	1065	1051	870	20
2208	7.991	301.17	w/o MS2: 1-[4,5-bis(hydroxymethyl)-3-methoxy-2-methylphenoxy]-3-methylbutane-2,3-diol	[M+H]+	MAQMWSUGBCIGLJ-UHFFFAOYSA-N	null	Normalized unit: Intensity; Annotation method: MoNA-export-LC-MS-MS_Positive_Mode_2	0.91	6.88	301.16689:1218 301.19919:112 302.13353:453 302.17042:442 302.19291:352 303.16513:2027	84.08162:150 110.07065:96 123.11817:70 156.14854:77 200.12792:118	808	127	1350	1479	1082	869	1119	471	456	50	770	73	340	570	150	155	154	167	85	754	86
2215	8.471	302.06	w/o MS2: N-Acetyl-D-glucosamine-6-phosphate	[M+H]+	BRGMHAYQAZFZDJ-RTRLPJTCSA-N	CC(=O)N[C@@H]1[C@H]([C@@H]([C@H](OC1O)COP(=O)(O)O)O)O	Normalized unit: Intensity; Annotation method: BAF in house library_Positive HILIC_1	0.67	30.69	302.06391:632 302.13747:316	70.06555:80	1094	5	1466	843	832	601	508	602	342	563	332	4	474	400	366	420	930	500	471	518	4
2224	8.851	303.045	w/o MS2: NCGC00381232-01!5,7-dihydroxy-2-(2,3,4-trihydroxyphenyl)chromen-4-one	[M+H]+	MIRFNZKXFFLSRY-UHFFFAOYSA-N	null	Normalized unit: Intensity; Annotation method: MoNA-export-LC-MS-MS_Positive_Mode_2	0.74	10.59	303.04516:1083 303.07820:30 303.09416:97 303.14160:85 303.17663:531 303.22193:40 303.23726:30 303.26525:30 304.05002:282 304.07223:30 304.08897:20 304.12254:20 304.16096:3074 304.20863:30 304.24622:54 304.30139:113 304.73844:30 304.88494:20 304.95702:30 305.04737:30 305.11066:30	70.06799:109 84.07910:96 110.07060:122 158.09007:147 227.10143:64	276	0	290	221	258	285	197	557	472	388	206	0	440	352	58	59	49	46	30	210	0
2229	8.275	303.202	11-Ketotestosterone	[M+H]+	WTPMRQZHJLJSBO-XQALERBDSA-N	null	Normalized unit: Intensity; Annotation method: MoNA-export-LC-MS-MS_Positive_Mode_2	0.82	3.66	303.20200:7096 304.14433:70 304.15920:159 304.17945:69 304.20609:1034 304.24696:93 304.29703:116 305.12358:147 305.14804:225 305.17166:127 305.20578:184 305.29941:46	72.08105:400 84.08073:741 105.03054:24 129.10182:1117 147.11130:319 157.09694:140 265.01563:40 303.20178:49	3681	134	688	581	545	591	602	5061	4075	5988	3718	152	4564	3556	5211	5014	1044	4144	3901	3250	107
2231	8.99	304.078	THIAMINE	[M+K]+	JZRWCGZRTZMZEH-UHFFFAOYSA-N	null	Normalized unit: Intensity; Annotation method: MoNA-export-LC-MS-MS_Positive_Mode_2	0.79	11.83	304.07842:4564 304.13820:20 304.16359:141 304.20320:53 304.22559:20 304.24924:82 304.30003:121 304.69700:20 304.90984:13 304.92701:13 305.00549:13 305.08079:516 305.13546:157 305.15769:98 305.17059:71 305.19265:218 305.22497:295 305.24566:33 305.25890:13 305.28470:20 305.30231:26 305.47536:13 305.66807:13 306.08391:106 306.12209:20 306.15808:26	44.04974:312 44.66201:51 54.92183:51 57.06712:51 59.05046:102 67.05725:51 76.88365:51 79.05247:51 81.03576:51 84.04679:51 84.07963:51 91.05485:102 95.13501:51 98.98254:51 99.04053:51 102.09416:102 105.03305:205 109.02888:51 123.11724:102 127.03494:51 149.06139:51 155.04427:51 163.07330:51 167.15066:51 212.23311:51 225.12161:51 241.75201:51 261.03115:51 265.01749:51 281.05087:51 283.34872:51	1106	6	3373	3230	2759	2172	3248	151	211	159	946	0	247	146	66	84	210	118	198	1081	3
2232	7.581	304.149	w/o MS2: Pipemidic acid	[M+H]+	JOHZPMXAZQZXHR-UHFFFAOYSA-N	null	Normalized unit: Intensity; Annotation method: MoNA-export-LC-MS-MS_Positive_Mode_2	0.97	5.75	304.14980:2056 304.21411:57 304.24765:76 304.29982:114 305.04973:76 305.05695:94 305.11084:38 305.12556:38 305.15433:360 305.24385:108 306.07444:57 306.10830:57 306.13969:94 306.15557:277 306.19167:57 306.21347:76	70.06504:219 86.09751:88 116.06999:17 129.10271:92 171.11339:145 217.11870:589 243.08212:13	1438	35	1495	950	1069	879	963	1128	980	1397	1442	33	1022	1259	1846	2422	577	1630	1547	1190	30
2233	7.988	304.151	w/o MS2: 5-amino-3-[(2E)-2-(3,5-dimethyl-2-oxocyclohexylidene)ethyl]-5-oxopentanoic acid	[M+H]+	VUHCEJPYCQSKEW-UUILKARUSA-N	null	Normalized unit: Intensity; Annotation method: MoNA-export-LC-MS-MS_Positive_Mode_2	0.91	6.15	304.15383:6519 304.30162:157 305.15279:547	70.06502:367 85.07546:93 101.07064:80 110.07058:80 130.08412:77 186.09451:86 199.10934:73 244.11711:64	1194	42	150	72	173	40	84	804	947	2223	856	21	1144	920	1060	2890	651	2095	1930	1188	28
2234	7.796	304.161	Cocaine	[M+H]+	ZPUCINDJVBIVPJ-LJISPDSOSA-N	null	Normalized unit: Intensity; Annotation method: MoNA-export-LC-MS-MS_Positive_Mode_2	0.95	63.6	304.16163:119539 304.85629:37 304.93231:56 305.10891:37 305.12923:90 305.16404:12293 305.23734:75 305.25857:37 306.03864:37 306.08430:56 306.11334:74 306.16557:1465 306.20582:74 306.23452:56 306.26296:37	60.04479:612 70.06505:2590 85.07687:46 95.06127:158 102.05448:1130 112.08647:1217 116.07103:2274 123.11981:58 130.05901:759 140.08270:105 158.09225:3681 167.08031:143 170.04112:90 175.11920:3915 185.09406:332 196.10789:74 203.10216:207 210.08772:557 227.10957:248 245.12532:226 256.14157:255 262.14246:99 270.10852:159 286.15131:694 304.16199:2444	28380	56	4634	4224	4359	2670	4027	45765	52066	36463	25076	128	46407	46921	29144	21929	12783	18090	20000	26113	24
2235	8.791	304.162	Cocaine	[M+H]+	ZPUCINDJVBIVPJ-LJISPDSOSA-N	null	Normalized unit: Intensity; Annotation method: MoNA-export-LC-MS-MS_Positive_Mode_2	0.92	62.16	304.16128:44424 304.25863:32 304.30150:22 304.68258:22 304.90324:22 304.99494:32 305.11136:73 305.16751:4898 305.21716:53 305.62709:32 305.66638:22 306.10727:22 306.16966:666 306.25840:22	70.06522:943 84.04390:478 97.07676:105 116.07042:951 130.09669:521 137.10753:266 147.11456:117 158.09151:592 175.11938:2269 183.11104:545 204.13390:74 226.11703:124 251.11388:119 259.14011:134 269.12000:79 286.15131:313 304.16293:498	25238	53	17932	15825	17904	13411	15061	34304	38521	26366	23246	81	33571	36390	24093	15326	18799	16473	17061	24650	183
2237	8.275	304.2	w/o MS2: Vildagliptin	[M+H]+	SYOKIDBDQMKNDQ-XWTIBIIYSA-N	null	Normalized unit: Intensity; Annotation method: MoNA-export-LC-MS-MS_Positive_Mode_2	0.76	1.9	304.20032:1968 304.24849:97 304.29980:78 305.15534:123 305.18909:97 305.21970:58 305.30383:58 306.10730:39 306.12977:58 306.14934:78 306.19072:58 306.21217:78 306.24246:39 306.29880:97	84.08051:119 123.11580:118 163.07411:90 281.05055:73	753	74	205	168	204	183	149	877	884	877	835	62	858	874	1092	803	683	720	822	613	50
2244	7.297	305.083	w/o MS2: Chrysin Dimethyl Ether	[M+H]+	JRFZSUMZAUHNSL-UHFFFAOYSA-N	null	Normalized unit: Intensity; Annotation method: MoNA-export-LC-MS-MS_Positive_Mode_2	0.98	14.53	305.08148:897	102.09048:73	541	13	745	1996	595	678	849	309	315	246	266	9	292	502	80	44	111	152	32	263	4
2245	6.332	305.087	w/o MS2: Chrysin Dimethyl Ether	[M+H]+	JRFZSUMZAUHNSL-UHFFFAOYSA-N	null	Normalized unit: Intensity; Annotation method: MoNA-export-LC-MS-MS_Positive_Mode_2	1	18.58	305.08318:2500 305.11883:59 305.14529:45 305.16697:75 305.18412:45 305.21866:45 305.24626:45 305.30200:103 305.40454:30 305.49167:30 305.70668:45 305.74159:45 305.86611:30 305.87962:30 305.93120:30 306.08773:246 306.11560:30 306.13080:60 306.14863:45 306.19009:75 306.20728:45 306.29779:60 307.05849:30 307.08850:221 307.11755:45 307.18154:45	58.06538:128 81.07008:131 102.09021:126 123.11694:133 202.10921:80 305.08252:189	1717	12	1663	1294	1714	1099	1139	528	910	616	1175	6	710	669	411	447	1015	1269	504	769	3
2246	8.175	305.124	8,8-dimethyl-2-phenylpyrano[2,3-f]chromen-4-one	[M+H]+	RBKWJAHRWPDNPM-UHFFFAOYSA-N	null	Normalized unit: Intensity; Annotation method: MoNA-export-LC-MS-MS_Positive_Mode_2	0.85	6.92	305.12290:2267 305.16626:235 305.21345:36 305.26400:24 305.30107:36 306.12689:881 306.15691:145 306.18502:86 306.23818:36 306.67706:24 306.86961:24 307.03959:36 307.13089:120 307.15583:48 307.18507:48	70.06652:83 84.08113:86 95.05922:64 110.07140:146 124.07468:96 136.07616:92 150.05737:113 183.06296:96 270.09129:109 305.12600:64	1460	20	120	183	187	146	171	1658	1900	1689	1361	8	2232	2525	2472	1378	319	1279	1243	1435	11
2247	2.341	305.17	NCGC00380345-01!(2S,8R)-8-hydroxy-2-[(1S)-1-hydroxyheptyl]-2,3,4,6,7,8-hexahydrochromen-5-one [IIN-based on: CCMSLIB00000846680]	[M+Na]+	INHVGPIPHZJQOP-ZNMIVQPWSA-N	null	Normalized unit: Intensity; Annotation method: MoNA-export-LC-MS-MS_Positive_Mode_2	0.88	32.37	305.17009:7246 305.20961:50 305.30214:76 305.95713:51 306.15315:875 306.17288:1357 306.21130:51 306.25757:51 306.30656:76 307.11027:51 307.16815:594 307.24995:51	44.04972:581 84.08083:403 85.06472:553 89.05935:764 102.09100:14 148.02420:2436 176.09129:1632 216.12274:7317 260.14828:150 305.15643:290	6471	88	12740	8099	9631	5087	9755	9580	6879	7176	7607	119	5515	6365	7166	5652	5376	7590	5215	7734	100
2248	2.465	305.171	w/o MS2: 2,6-dihydroxy-7-methoxy-1,1,4a-trimethyl-3,4,10,10a-tetrahydro-2H-phenanthren-9-one	[M+H]+	JKTSDLANZJEZMK-UHFFFAOYSA-N	null	Normalized unit: Intensity; Annotation method: MoNA-export-LC-MS-MS_Positive_Mode_2	0.91	29.18	305.17081:9663 305.21178:182 305.24930:34 305.29870:67 305.31555:34 306.11823:84 306.17415:1666 306.22171:107 306.25427:67 306.29790:34 306.89824:50 307.11656:112 307.16746:900 307.23985:67 307.26800:50	44.04934:399 81.06896:54 136.06145:1620 150.02080:10 242.13943:96 282.27640:54	5902	89	10873	8259	9275	5026	9482	10115	6044	6854	7202	80	5416	6499	7349	5634	4430	7478	4784	7283	94
2252	6.333	306.089	w/o MS2: Fenoldopam	[M+H]+	TVURRHSHRRELCG-UHFFFAOYSA-N	null	Normalized unit: Intensity; Annotation method: MoNA-export-LC-MS-MS_Positive_Mode_2	0.68	9.84	306.08916:1822 306.11125:29 306.14402:73 306.15762:73 306.19710:73 306.23884:44 306.26677:29 306.27713:29 306.36316:29 307.09002:58 307.14504:44 307.16198:29 307.17049:44 307.18649:73 307.20729:58 307.23903:73 307.26770:44 307.29796:29 307.67968:29 307.79177:29 307.93592:29 308.09220:44 308.11693:228 308.13528:73	58.06483:88 81.07012:52 91.05343:39 102.09033:592 123.11615:281 162.07614:75 202.10706:110	195	10	317	134	240	170	303	82	138	86	170	11	296	270	78	544	119	92	85	434	0
2253	8.593	306.094	w/o MS2: maesopsin	[M+H]+	LOFYFDPXORJJEE-UHFFFAOYSA-N	null	Normalized unit: Intensity; Annotation method: MoNA-export-LC-MS-MS_Positive_Mode_2	0.98	8.19	306.09457:1375 306.22020:46 307.09605:164 307.16017:368 307.20031:46 308.12159:69 308.16720:46	105.03449:90 149.06218:64	379	3	757	655	720	586	611	199	226	244	383	1	236	204	223	289	459	220	175	410	7
2254	9.174	306.094	w/o MS2: maesopsin	[M+H]+	LOFYFDPXORJJEE-UHFFFAOYSA-N	null	Normalized unit: Intensity; Annotation method: MoNA-export-LC-MS-MS_Positive_Mode_2	0.75	6.6	306.09442:1142 306.12977:51 306.15223:26 306.18924:71 306.20444:20 306.22396:27 306.26599:27 306.29835:44 306.99515:13 307.03604:20 307.05855:20 307.09570:92 307.14107:20 307.15913:38 307.19018:40 307.21582:27 307.23890:27 307.26342:13 307.65250:13 307.94381:84 307.96049:13 308.09060:412 308.12317:13 308.13508:26 308.15293:27 308.17066:26	46.06565:77 81.06708:77 102.09129:109	325	14	466	506	417	490	541	385	383	635	621	16	416	420	759	629	722	549	629	611	23
2255	8.222	306.129	w/o MS2: 2-methyl-3-[(2S,3R,4S,5S,6R)-3,4,5-trihydroxy-6-(hydroxymethyl)oxan-2-yl]oxypyran-4-one	[M+H]+	YGSIRXHFAUFUEJ-GPTQDWHKSA-N	null	Normalized unit: Intensity; Annotation method: MoNA-export-LC-MS-MS_Positive_Mode_2	0.71	6.31	306.12829:1361 306.19358:48 306.21279:48 306.24925:32 306.26757:64 306.29718:32 307.04114:594 307.09289:376 307.12959:153 307.16594:87 307.21833:48 308.04463:110 308.09014:282 308.13754:100 308.15874:48 308.18560:32 308.19278:48 308.20296:64	70.06533:115 84.08144:224 110.07057:109 136.07483:153 156.07589:77 226.06846:86 281.05279:90	1363	18	610	544	617	564	539	1057	1081	1171	1176	15	1082	1105	1277	1183	281	980	1021	1107	22
2256	8.409	306.129	Metazachlor BH 479-11	[M+H]+	GFGYMDAFJMPNCC-UHFFFAOYSA-N	null	Normalized unit: Intensity; Annotation method: MoNA-export-LC-MS-MS_Positive_Mode_2	0.78	6.24	306.12868:1397 307.09075:120 307.12980:230 307.15205:120 307.17326:80 307.21018:80 308.10335:506 308.13279:80 308.17215:80 308.20666:80	84.04413:117 97.02782:108 102.08996:109 130.05255:77 148.06207:77 162.05111:92 208.06253:86 238.07718:77 281.04564:86	378	27	962	885	860	694	873	126	84	103	280	20	158	115	294	372	136	265	243	340	41
2260	1.988	306.279	w/o MS2: [(1R,5R,9S,13S)-5,9,13-trimethyltetracyclo[11.2.1.0??,?????.0???,???]hexadec-14-en-5-yl]methanol	[M+H]+	CIGQQQTZOIDQQR-SGWMQEFOSA-N	null	Normalized unit: Intensity; Annotation method: MoNA-export-LC-MS-MS_Positive_Mode_2	0.71	10.74	306.27860:1062 307.15808:240 307.28196:240 308.14089:120 308.29564:180	55.05301:127 69.03279:991 81.06815:356 93.06993:49 111.04823:304 129.05513:506 149.05899:19 163.07593:2 197.16040:13 240.23116:347	376	14	548	147	130	68	230	110	70	267	250	22	34	196	536	937	553	721	527	270	10
2263	8.246	307.041	w/o MS2: 4-Chloro-6-O-methylnorlichexanthone	[M+H]+	UBUNKICAVVWKMH-UHFFFAOYSA-N	null	Normalized unit: Intensity; Annotation method: MoNA-export-LC-MS-MS_Positive_Mode_2	0.81	9.56	307.04115:806 307.09827:133 307.11447:177 307.13522:89 308.09127:261 308.20590:133 309.04330:222 309.12734:524	84.08013:290 102.05303:163 116.07210:89 130.04989:105 156.07623:77 189.13587:64	220	0	499	523	502	475	500	130	113	137	232	4	129	142	103	97	264	109	105	172	0
2264	6.163	307.046	w/o MS2: 7-Methoxyflavonol	[M+K]+	IPRIGHIBTRMTDP-UHFFFAOYSA-N	null	Normalized unit: Intensity; Annotation method: MoNA-export-LC-MS-MS_Positive_Mode_2	0.98	10.37	307.04008:2004 307.08501:67 307.10851:90 307.14846:68 307.18472:3031 307.24412:68 307.27941:45 307.32250:45 307.36784:45 307.42221:45 307.45971:68 307.58763:90 307.61155:68 307.77567:45 307.83850:45 307.91119:45 307.93337:45 308.04668:203 308.06523:45 308.12638:90 308.20637:68 308.27109:45 308.39685:45 308.49058:45 308.65246:68 308.77108:90 308.80516:45 308.82613:45 308.84711:45 308.96683:45 309.…	102.09066:118	546	34	785	717	1775	831	955	787	464	205	544	23	217	1030	583	518	376	454	588	415	36
2265	9.249	307.083	Epigallocatechin	[M+H]+	XMOCLSLCDHWDHP-IUODEOHRSA-N	null	Normalized unit: Intensity; Annotation method: MoNA-export-LC-MS-MS_Positive_Mode_2	1.35	23.73	307.08379:21710 307.13048:18 307.14508:21 307.16531:48 307.19307:34 307.20592:14 307.26000:34 307.58460:5032 307.67206:14 307.94186:21 308.08387:2534 308.15839:27 308.17413:27 308.20692:111 308.23846:56 308.25171:27 308.27519:42 308.49539:14 308.51204:21 308.58363:532 308.62580:21 308.64270:21 308.66888:21 308.68867:34 308.81663:34 308.85809:14 308.91178:21 309.05628:21 309.08530:221 309.13280:21…	84.04428:1245 102.05583:83 116.01730:63 130.04964:635 140.01620:147 155.07770:34 163.07808:28 177.03249:384 199.07172:78 211.01675:58 231.04346:490 243.04259:115 257.07791:96 281.04996:30 291.06833:70	4221	180	446	379	544	591	487	4128	1233	4967	4076	182	1790	828	5397	11630	18668	12602	11828	4228	348
2266	6.394	307.094	w/o MS2: Homopterocarpin	[M+H]+	GIWAJLOUUBQKKA-UHFFFAOYSA-N	null	Normalized unit: Intensity; Annotation method: MoNA-export-LC-MS-MS_Positive_Mode_2	0.86	6.67	307.09581:4014 307.14458:77 307.19094:90 308.09764:651 308.16598:105 308.20313:231 308.24173:31 308.67534:47 309.09148:415 309.13519:62 309.18446:47 309.20532:47	59.06041:145 104.05233:1325 123.11569:223 146.06262:236 202.10974:24 282.05124:35	518	24	653	522	484	319	512	524	357	561	1423	2	936	921	3426	2181	358	1854	1873	1118	20
2267	8.811	307.101	w/o MS2: 3,9-Dimethoxypterocarpan	[M+H]+	VPGIGLKLCFOWDN-UHFFFAOYSA-N	null	Normalized unit: Intensity; Annotation method: MoNA-export-LC-MS-MS_Positive_Mode_2	0.71	8.84	307.10081:878 307.16112:154 307.19644:49 307.22282:32 307.49612:32 307.68670:49 308.06943:49 308.10360:251 308.13206:49 308.16414:49 308.18783:49 308.21075:84 308.23876:49 308.41538:32 308.62506:32 308.65414:65 308.68006:210 309.10516:49 309.13769:49 309.16219:84 309.18615:81	70.06464:612 84.07913:132 112.08650:275 116.07013:571 130.04959:189 137.10764:216 158.09219:280 175.11852:1901 179.07755:79 227.10266:176 268.14127:150 286.15106:158	434	32	91	93	81	72	94	428	318	401	410	53	298	341	691	522	401	536	558	343	50
2268	7.783	307.101	w/o MS2: Glutamyl-S-(C3H5)-Cysteine sulfoxide	[M+Na]+	LMNDKWXDMBGGAL-UHFFFAOYSA-N	null	Normalized unit: Intensity; Annotation method: MoNA-export-LC-MS-MS_Positive_Mode_2	0.78	10.55	307.09922:15507 307.16182:52 307.24510:26 307.29311:26 307.39605:40 308.10230:1389 308.15935:66 308.20648:113 308.24042:26 309.04449:40 309.06646:39 309.08593:53 309.10340:233 309.14717:108 309.16368:53 309.18062:53	70.06418:109 110.07110:125 123.11413:80 136.07572:105 156.07502:96 203.10211:73 253.14038:105 300.15746:86	1998	35	6132	6094	8448	7297	7071	740	807	984	1846	35	812	853	765	437	229	420	516	2024	30
2269	5.729	307.122	w/o MS2: 15,17-dihydroxy-9-methyl-4,10-dioxatricyclo[11.4.0.0??,???]heptadeca-1(17),13,15-triene-2,11-dione	[M+H]+	BVDHPBILFRQGEC-UHFFFAOYSA-N	null	Normalized unit: Intensity; Annotation method: MoNA-export-LC-MS-MS_Positive_Mode_2	0.79	35.96	307.12164:7367 307.17081:35 307.18580:108 308.12441:1153 308.16990:53 308.18194:54 308.20534:89 308.23884:36 309.11907:385 309.16931:54 309.22694:266	45.03668:165 102.09052:164 122.07063:1516 144.04634:922 164.08186:1805 302.19684:84	2253	18	5233	5102	6430	4862	5494	163	246	222	2062	21	197	298	195	304	406	275	283	1983	26
2271	8.54	307.16	w/o MS2: (9a-hydroxy-3,8a-dimethyl-5-methylidene-2-oxo-4,4a,6,7,8,9-hexahydrobenzo[f][1]benzofuran-8-yl) acetate	[M+H]+	DDHXERAMOVJOAJ-UHFFFAOYSA-N	null	Normalized unit: Intensity; Annotation method: MoNA-export-LC-MS-MS_Positive_Mode_2	0.85	7.99	307.16000:1706 308.15825:256 309.22311:256	70.06468:113 127.08477:112 212.09006:105	769	41	368	303	304	257	200	612	706	574	774	29	560	641	1379	1596	1010	1300	1484	901	26
2272	2.365	307.167	w/o MS2: NCGC00170014-03!(E)-N-(4-acetamidobutyl)-3-(4-hydroxy-3-methoxyphenyl)prop-2-enamide	[M+H]+	ZVMGKOAHBAIHLO-SOFGYWHQSA-N	null	Normalized unit: Intensity; Annotation method: MoNA-export-LC-MS-MS_Positive_Mode_2	0.81	3.67	307.16705:1631 307.22098:48 308.13173:96 308.17187:315 308.20497:196 308.24076:48 308.27227:48 308.82485:48 309.12979:72 309.16803:155 309.18380:48 309.19057:72 309.22656:233	44.05005:333 62.06064:219 84.08125:559 85.06448:301 102.09084:78 123.11646:948 148.02454:7594 202.10841:265 216.12321:74 260.15057:43 302.19553:108	680	40	1157	669	943	663	877	979	947	649	858	34	746	677	794	532	444	732	474	662	35
2273	2.485	307.168	w/o MS2: NCGC00170014-03!(E)-N-(4-acetamidobutyl)-3-(4-hydroxy-3-methoxyphenyl)prop-2-enamide	[M+H]+	ZVMGKOAHBAIHLO-SOFGYWHQSA-N	null	Normalized unit: Intensity; Annotation method: MoNA-export-LC-MS-MS_Positive_Mode_2	0.81	7.71	307.16776:1209 307.23272:61 307.38560:61 308.13675:120 308.17214:396 308.20233:184 309.03727:41 309.09006:61 309.12878:128 309.17127:102 309.19498:102 309.22519:240	58.06522:112 81.06994:187 87.04290:144 99.04497:90 102.09063:460 123.11640:205 136.06112:731 144.06604:144 148.02450:1956 151.02351:138 159.06500:196 184.16772:86 216.12193:397 246.15398:73 281.04886:64 304.30168:128	136	21	962	716	943	546	864	964	275	668	591	51	746	677	599	646	444	676	534	683	11
2276	3.053	307.238	Unknown	[2M+H]+	null	null	Normalized unit: Intensity	null	9.46	307.23743:2050 308.13414:60 308.17352:101 308.20164:128 308.21780:101 308.24021:326 308.27574:60 309.13318:60 309.15043:81 309.17041:40 309.18955:80 309.22603:209	46.06521:102 102.08998:137 154.12146:90 265.02594:89	677	73	557	635	664	425	896	856	774	814	813	96	908	848	757	811	1090	770	859	729	55
2277	7.646	308.087	w/o MS2: Glutathione	[M+H]+	RWSXRVCMGQZWBV-WDSKDSINSA-N	null	Normalized unit: Intensity; Annotation method: MoNA-export-LC-MS-MS_Positive_Mode_2	0.72	23.36	308.08655:1431 308.13801:43 308.17288:58 308.20713:129 308.24185:58 308.27749:29 308.66474:29 309.09265:373 309.12137:43 309.16165:90 309.22566:262 309.32898:43 310.08438:43 310.14779:72 310.17577:684 310.19208:264	70.06478:238 95.06473:125 262.08252:234	383	12	47	46	36	25	48	187	142	204	349	14	200	236	1621	1165	525	824	810	426	3
2278	8.375	308.09	Glutathione	[M+H]+	RWSXRVCMGQZWBV-WDSKDSINSA-N	null	Normalized unit: Intensity; Annotation method: MoNA-export-LC-MS-MS_Positive_Mode_2	1.06	4.36	308.09009:1490 308.13364:47 308.16395:19 308.19732:38 308.20994:54 308.24026:29 308.27491:19 308.67395:19 309.04727:29 309.09476:121 309.12780:1358 309.16798:47 309.19259:38 309.22603:233 310.11256:912 310.18608:336	76.02298:134 102.09114:105 130.04864:102 144.00901:64 162.01950:93 226.07371:99 254.11847:77	463	15	801	467	895	469	732	294	248	221	509	14	228	225	470	389	272	445	264	465	16
2279	8.117	308.091	Glutathione	[M+H]+	RWSXRVCMGQZWBV-WDSKDSINSA-N	null	Normalized unit: Intensity; Annotation method: MoNA-export-LC-MS-MS_Positive_Mode_2	1.5	45.18	308.09056:9619 308.17039:89 308.20679:119 309.09380:899 309.14797:119 309.22635:274 310.08838:529 310.17834:119 310.19540:148	76.02105:576 84.04388:401 102.09936:1 116.01619:189 130.04961:143 144.01041:124 162.02132:333 179.04694:140 233.05830:109	3583	68	89	131	138	107	159	7945	5109	15771	2974	62	6215	8186	3751	5277	4455	2400	6857	3394	142
2280	1.233	308.112	Tolnaftate	[M+H]+	FUSNMLFNXJSCDI-UHFFFAOYSA-N	null	Normalized unit: Intensity; Annotation method: MoNA-export-LC-MS-MS_Positive_Mode_2	0.82	39.1	308.11181:2342 308.15608:2830 308.18333:1751 308.21287:230 308.25916:288 308.29518:230 309.09138:115 309.11645:521 309.14850:1568 309.20474:1789 309.25627:287 309.27756:346 309.31507:173 310.08101:173 310.11360:230 310.15166:478 310.17123:172 310.20359:1297	43.01754:712 55.01722:282 69.03359:274 77.03767:602 79.05465:607 81.06975:844 91.05460:5006 95.08550:2093 105.03330:12062 107.08533:714 109.10100:1663 113.05981:29 115.05333:529 121.06387:523 123.08074:1615 129.06952:1259 135.08040:1225 137.09596:1873 143.08530:3237 155.08565:3403 157.10059:2328 159.08096:2080 163.07539:714 165.09193:937 167.99387:274 169.12192:4605 171.11652:566 179.10602:573 18…	1088	27	1144	477	500	607	665	487	543	263	569	28	844	476	301	320	220	542	161	546	84
2281	7.412	308.144	Tebuconazole	[M+H]+	PXMNMQRDXWABCY-UHFFFAOYSA-N	null	Normalized unit: Intensity; Annotation method: MoNA-export-LC-MS-MS_Positive_Mode_2	1	8.42	308.14396:1783 308.18622:47 308.20406:126 308.23864:35 308.27820:47 309.04724:24 309.07440:24 309.09799:36 309.12131:35 309.14857:197 309.16356:35 309.18150:47 309.20335:35 309.22670:254 309.26948:24 309.28554:24 310.05413:24 310.09461:59 310.14904:424 310.17592:3139 310.22028:264	46.06615:99 70.06467:310 98.06005:77 102.09215:64 116.07110:154 171.11353:64	554	20	69	54	65	105	111	1275	1347	1063	851	27	1260	1504	1522	1150	273	814	836	832	28
2282	6.929	308.159	Tebuconazole	[M+H]+	PXMNMQRDXWABCY-UHFFFAOYSA-N	null	Normalized unit: Intensity; Annotation method: MoNA-export-LC-MS-MS_Positive_Mode_2	0.85	5.04	308.15939:1127 308.20521:127 308.23952:28 308.27132:37 309.10637:74 309.13843:28 309.16548:373 309.22762:159 309.32473:28 309.66437:28 309.98809:37 310.08132:28 310.12804:46 310.19226:253 310.22080:212	46.06531:99 70.06441:64 120.07936:89 213.12525:64	425	18	248	506	332	316	503	290	370	662	433	39	356	443	450	760	903	563	555	466	14
2285	1.488	309.073	w/o MS2: 11,22-dimethyl (6E,17E)-3,14-dioxo-8,19-bis({[(2S,3R,4S,5S,6R)-3,4,5-trihydroxy-6-(hydroxymethyl)oxan-2-yl]oxy})-4,9,15,20-tetraoxatricyclo[16.4.0.0???,????]docosa-6,10,17,21-tetraene-11,22-dicarboxylate	[M+H]+	GKHCBYYBLTXYEV-UJPOAAIJSA-N	null	Normalized unit: Intensity; Annotation method: MoNA-export-LC-MS-MS_Positive_Mode_2	0.84	31.17	309.07193:4552 309.13387:384 309.17031:854 309.20305:473 309.22614:535 310.07289:870 310.10043:140 310.12677:234 310.16406:2370 310.21140:360 311.06844:480 311.11004:1475 311.14915:871 311.17825:689	43.01767:166 58.06650:40 79.05415:137 87.04503:58 91.05316:180 99.04386:731 107.08494:299 115.03787:70 119.08634:176 123.08047:226 131.08923:66 137.05946:138 141.09129:112 149.09534:110 151.07526:234 153.05122:118 157.10109:5 159.12090:54 165.08951:97 167.10767:180 169.08772:242 173.13161:128 179.10699:105 187.10960:51 197.08041:279 201.05099:18 206.01033:176 234.00424:946 243.12263:155 271.11584…	2077	20	2477	1082	2687	1213	1477	2210	1626	2504	2159	29	1757	874	1551	3107	3419	4435	2533	2078	29
2286	8.682	309.112	w/o MS2: Warfarin	[M+H]+	PJVWKTKQMONHTI-UHFFFAOYSA-N	null	Normalized unit: Intensity; Annotation method: MoNA-export-LC-MS-MS_Positive_Mode_2	0.67	16.4	309.11152:676 309.16243:48 309.19936:38 309.22763:281 309.27764:19 309.66185:29 310.11405:138 310.14300:38 310.19445:172 310.22358:335 310.27919:38 310.31225:38 310.65316:29 310.84424:19 311.10622:59 311.14961:38 311.17943:29 311.20412:58	70.06554:102 84.07961:128 110.07083:185 135.08061:86 153.09906:90 175.11759:77	390	10	744	486	550	482	479	625	453	483	474	9	483	477	468	591	362	364	480	437	12
2288	8.375	309.128	w/o MS2: NCGC00381075-01!3-(2,4-dihydroxypentyl)-6,8-dimethoxyisochromen-1-one	[M+H]+	UGHXSOJROIYABR-UHFFFAOYSA-N	null	Normalized unit: Intensity; Annotation method: MoNA-export-LC-MS-MS_Positive_Mode_2	0.81	2.93	309.12780:706 309.18086:41 309.22538:276 309.60989:21 310.11192:1137 310.18663:373 310.22173:196 310.30704:51 310.67214:21 311.11683:183 311.15665:41 311.19295:98 311.22350:88 311.23336:31	76.02182:128 102.09042:125 123.11980:86 130.04854:90 162.02018:90 180.06322:64 226.06918:99	344	19	839	620	675	346	473	204	164	155	241	10	161	133	96	134	334	183	220	343	20
[truncated: 4,209 more rows]

## Sheet: S1f
Table S1f. Analysis of extraction efficacy of the metabolome with chloroform/methanol/water using LC-MS/MS. HILIC with positive ionization was employed. Spectral libraries utilized included an in-house and MoNA.
[truncated: 7,373 more rows]
