# Supplementary material for: Revealing pathogenesis-associated metabolites in Histoplasma capsulatum through comprehensive metabolic profiling
Source: mSystems. 2025 Feb 27;10(3):e00186-25. doi: 10.1128/msystems.00186-25 (PMC11915866; doi:10.1128/msystems.00186-25)
Supplement: Table S1, Part 3 — Table S1g–k. [file msystems.00186-25-s0004.xlsx]

## Sheet: Table S1
Table S1. Contents of intracellular untargeted metabolomic datasets from MS-DIAL.
Table Name	Description	Extraction Method	Acquisition Type	Chromatography Type	Ion Mode
S1a	Analysis of extraction efficacy of the metabolome with different acquisitions. For LC-MS/MS, spectral libraries utilized included an in-house and MoNA.	Boiling Water	GC-MS
S1b*		Chloroform/Methanol/Water	GC-MS
S1c		Boiling Water	LC-MS/MS	Hydrophilic Interaction Liquid Chromatography	Negative
S1d		Chloroform/Methanol/Water	LC-MS/MS	Hydrophilic Interaction Liquid Chromatography	Negative
S1e		Boiling Water	LC-MS/MS	Hydrophilic Interaction Liquid Chromatography	Positive
S1f		Chloroform/Methanol/Water	LC-MS/MS	Hydrophilic Interaction Liquid Chromatography	Positive
S1g	LC-MS/MS datasets used for statistical analysis. Spectral libraries utilized included an in-house, MoNA, GNPS, and an in-silico library from MoNA. *S1b was also chosen for statistical analysis.	Chloroform/Methanol/Water	LC-MS/MS	Hydrophilic Interaction Liquid Chromatography	Negative
S1h		Chloroform/Methanol/Water	LC-MS/MS	Hydrophilic Interaction Liquid Chromatography	Positive
S1i		Chloroform/Methanol/Water	LC-MS/MS	Reverse Phase	Negative
S1j		Chloroform/Methanol/Water	LC-MS/MS	Reverse Phase	Positive
S1k	Collective list of filtered features from GC-MS, LC-MS/MS HILIC, and LC-MS/MS RP acquisition using chloroform/methanol/water phase extraction. Negative and positive mode data was amalgamated. All Intensities are normalized to 13C-glycine internal standard.	Chloroform/Methanol/Water	All	All	All
Abbreviations	Full Name
A	Glucose Growth Condition
B	Glucose + Amino Acid Growth Condition
C	Amino Acid Growth Condition
QC	Quality Control
IS	Internal Standard
S/N	Signal-to-noise
RT	Retention time
RI	Retention index
EI	Electron impact ionization
Mz or M/z	Mass-to-charge
HC or HILIC	Hydrophilic interaction liquid chromatography
RP	Reverse phase chromatography
MoNA	MassBank of North America
GNPS	Global Natural Product Social Molecular Networking
Column Name	Description
Alignment ID	Unique identification number for every aligned feature
Average Rt(min)	Average retention time
Average RI	Average retention index value for identification to the Kovat's library
Quant mass / Average Mz	Quantitative mass of precursor ion
Adduct type (LC-MS/MS)	Complex formed during ionization to produce mass-to-charge value
Metabolite name	Name of identified metabolite
Ontology (GC-MS)	Class of compound of the identified metabolite.
INCHIKEY	International chemical identifier of the identified metabolite
SMILES	String of molecular structure of the identified metabolite
Comment	Manual annotation noting internal standard, to remove feature, or describes spectral library used for annotation
Total score	Retention time and/or spectral similarity to the reference spectrum. GC-MS values are scaled 0-100%. LC-MS/MS values range between 0-1.7. Higher values (above 1.1) have higher spectral matching.
S/N average	Average signal-to-noise for aligned feature, calculated by dividing the intensity by the root mean square of the noise.
EI spectrum	Electron impact ionization spectrum. Peaks are represented as A:B - "A" represents mass-to-charge and "B" represents intensity of ion
MS1 isotopic spectrum	Spectrum of precursor ions. Peaks are represented as A:B - "A" represents mass-to-charge and "B" represents intensity of ion
MS/MS spectrum	Spectrum of product ions from selected precursor ion. Peaks are represented as A:B - "A" represents mass-to-charge and "B" represents intensity of ion

## Sheet: S1g
Table S1g. Chloroform/methanol/water LC-MS/MS HILIC negative dataset used for statistical analysis. Spectral libraries utilized included an in-house, MoNA, GNPS, and an in-silico library from MoNA.
												Raw Peak Intensity (counts per second)
Alignment ID	Average Rt(min)	Average Mz	Metabolite name	Adduct type	INCHIKEY	SMILES	Comment	Total score	S/N average	MS1 isotopic spectrum	MS/MS spectrum	QC-1	Blank1-1	A-1	A-2	A-3	A-4	A-5	B-1	B-2	B-3	QC-2	Blank2-1	B-4	B-5	C-1	C-2	C-3	C-4	C-5	QC-3	Blank1-2
0	7.251	71.0133	Unknown	[M-H]-	null	null	Normalized unit: Intensity	null	45.89	71.01329:1974	44.99848:29200 46.00102:215 47.00308:105	481	17	682	577	482	639	1322	762	456	560	710	13	638	513	588	447	679	580	375	968	12
1	1.99	73.0296	w/o MS2: Methylacetate	[M-H]-	KXKVLQRXCPHEJC-UHFFFAOYSA-N	null	Normalized unit: Intensity; Annotation method: MoNA-export-LC-MS-MS_Negative_Mode_2	0.66	24.74	73.02956:1521 73.05617:16 74.02397:62 74.03204:70 75.00918:59	44.99863:6567 45.42083:43 46.31132:14	208	10	54	36	35	43	44	116	110	211	295	13	104	89	336	870	820	563	733	262	8
2	2.945	73.0299	w/o MS2: Methylacetate	[M-H]-	KXKVLQRXCPHEJC-UHFFFAOYSA-N	null	Normalized unit: Intensity; Annotation method: MoNA-export-LC-MS-MS_Negative_Mode_2	0.66	171.3	73.02990:8219 74.03319:262 75.00941:45 75.03553:27	44.99857:54321 45.42755:86 45.63689:64 45.86434:73 46.00198:264	4559	3	0	15	32	7	21	4087	31	12	14	12	9	1	4320	5	13	22	15	16	3
3	2.725	73.0301	w/o MS2: Methylacetate	[M-H]-	KXKVLQRXCPHEJC-UHFFFAOYSA-N	null	Normalized unit: Intensity; Annotation method: MoNA-export-LC-MS-MS_Negative_Mode_2	0.66	211.18	73.02998:8137 74.03330:266 75.01007:34 75.03404:24	44.99863:66817 45.39060:70 45.44701:80 45.54789:77 46.00156:328	6	49	6693	5638	5904	5607	5001	7	4261	6168	5623	25	5066	4319	8	7150	6519	5358	7367	5811	34
4	7.256	74.0242	w/o MS2: GLYCINE	[M-H]-	DHMQDGOQFOQNFH-UHFFFAOYSA-N	null	Normalized unit: Intensity; Annotation method: MoNA-export-LC-MS-MS_Negative_Mode_2	0.67	992.51	74.02419:4120	40.01912:218 44.99859:27634 45.43565:64 46.00100:253 47.00295:102	2698	2	2835	2977	3169	3679	2640	2549	3065	3425	3417	0	2486	2566	3441	2815	3270	3623	3589	3395	9
5	7.992	74.0252	Glycine	[M-H]-	DHMQDGOQFOQNFH-UHFFFAOYSA-N	C(C(=O)O)N	Normalized unit: Intensity; Annotation method: BAF in house library_Negative HILIC_1	1.5	302.9	74.02438:1456	44.99870:48259 45.33561:64 45.50503:83 45.83657:64 46.00179:261 47.00227:115	519	23	443	445	525	576	386	389	247	378	369	23	381	419	918	484	363	569	321	468	28
6	7.724	74.0253	Glycine	[M-H]-	DHMQDGOQFOQNFH-UHFFFAOYSA-N	C(C(=O)O)N	Normalized unit: Intensity; Annotation method: BAF in house library_Negative HILIC_1	1.52	430.63	74.02506:2056 74.58509:12 75.00861:64 75.02707:68 75.94729:12 75.96150:18 76.03157:24	44.99859:53023 45.46254:86 45.74560:64 46.00166:369 47.00244:120	1400	12	2112	2098	1971	1667	1819	709	717	828	1373	12	748	690	1949	2180	751	2835	1264	1415	12
7	7.773	76.0317	w/o MS2: Glycine	[M-H]-	DHMQDGOQFOQNFH-UHFFFAOYSA-N	null	Normalized unit: Intensity; Annotation method: MoNA-export-GNPS_1, Internal Standard	0.59	865.7	76.03206:3526 76.61183:16 77.03750:24 78.02038:24 78.03699:24	44.99867:48791 45.41763:83 46.00153:309 46.15389:73 46.22839:73 47.00304:139	1965	0	1505	1698	1853	1750	1670	1677	1740	1781	1597	0	1932	1937	1875	1860	2135	1607	2102	1730	0
18	8.472	81.0457	Unknown	[M-H]-	null	null	Normalized unit: Intensity	null	15.39	81.04502:2048	44.99866:50610 45.42081:73 45.59590:92 45.81689:64 46.00122:376	637	4	338	430	163	133	178	574	666	841	685	4	738	633	1124	738	511	1185	857	605	10
22	4.048	85.0211	w/o MS2: 1,4-Butynediol	[M-H]-	DLDJFQGPPSQZKI-UHFFFAOYSA-N	null	Normalized unit: Intensity; Annotation method: MoNA-export-LC-MS-MS_Negative_Mode_2	0.59	49.85	85.02127:8492 86.02383:196 87.00912:195 87.02884:15 87.04618:36	44.99865:56567 45.36678:86 45.77969:77 46.00140:287	6173	15	5394	5312	5715	5618	6098	6464	7130	6338	6539	16	6817	7083	5110	6948	7094	6487	6181	6959	14
23	5.761	85.0298	w/o MS2: CROTONIC ACID	[M-H]-	LDHQCZJRKDOVOX-NSCUHMNNSA-N	null	Normalized unit: Intensity; Annotation method: MoNA-export-LC-MS-MS_Negative_Mode_2	0.67	24.35	85.02985:3015 85.06497:18 86.03296:102 87.00830:82 87.03504:24 87.04509:18	44.99863:60759 45.39815:105 45.67576:77 46.00157:387	2069	15	52	32	31	32	25	2330	54	28	43	14	40	39	3196	34	32	36	39	32	24
24	5.276	85.0299	w/o MS2: CROTONIC ACID	[M-H]-	LDHQCZJRKDOVOX-NSCUHMNNSA-N	null	Normalized unit: Intensity; Annotation method: MoNA-export-LC-MS-MS_Negative_Mode_2	0.67	9.39	85.02970:1103 85.06612:56 86.03277:42 87.00949:112 87.03289:12 87.04618:30	44.99858:62802 45.39960:80 45.43285:83 45.60179:73 45.83391:64 46.00133:326 46.10774:64	32	26	1012	787	680	796	1191	16	1608	1254	1366	14	1520	1739	21	1661	746	1815	1216	1290	19
25	4.753	88.0406	w/o MS2: L-ALANINE	[M-H]-	QNAYBMKLOCPYGJ-REOHCLBHSA-N	null	Normalized unit: Intensity; Annotation method: MoNA-export-LC-MS-MS_Negative_Mode_2	0.67	27.42	88.04029:660 89.02466:985 89.04289:18 90.02825:36	44.99872:21267	320	0	0	0	0	0	0	580	0	0	0	0	3	0	602	0	0	5	0	0	0
26	4.358	88.0409	w/o MS2: ALANINE	[M-H]-	QNAYBMKLOCPYGJ-REOHCLBHSA-N	null	Normalized unit: Intensity; Annotation method: MoNA-export-LC-MS-MS_Negative_Mode_2	0.67	42.62	88.04045:882 88.98776:18 89.02494:850 89.04428:29 90.02780:30	44.99866:58461 45.32953:73 45.42121:73 45.50563:64 45.77371:83 46.00194:428 46.21996:64	4	0	18	14	13	20	25	0	679	509	309	0	642	734	0	418	78	377	231	321	4
27	8.254	88.0409	w/o MS2: SARCOSINE	[M-H]-	FSYKKLYZXJSNPZ-UHFFFAOYSA-N	null	Normalized unit: Intensity; Annotation method: MoNA-export-LC-MS-MS_Negative_Mode_2	0.68	205.84	88.04064:10317 89.02450:346 89.04429:627	44.99855:44589 45.48096:89 45.77632:73 46.00133:319 46.49291:64 47.00220:108	4082	24	6838	5367	6450	4688	6238	3549	4257	3898	4374	25	4577	3901	2051	1460	2061	1776	1709	3804	12
28	7.577	88.0409	L-Alanine	[M-H]-	QNAYBMKLOCPYGJ-REOHCLBHSA-N	C[C@@H](C(=O)O)N	Normalized unit: Intensity; Annotation method: BAF in house library_Negative HILIC_1	1.52	428.92	88.04039:15386 89.02444:527 89.04430:490	44.99863:48527 46.00138:315 46.20344:77	9297	12	6486	5434	5859	5400	6724	11328	9602	8817	8203	8	9675	10608	8695	11272	7105	7516	9932	8407	9
35	1.6	93.0348	Unknown	[M-H]-	null	null	Normalized unit: Intensity	null	11.94	93.03484:4116 93.61921:18 93.87519:12 94.03839:321 94.09372:12 94.92111:12 94.98127:53 95.01554:12 95.02499:12 95.04047:18	79.95681:191	612	56	1753	1648	1740	1522	1890	353	404	518	888	44	346	318	455	772	343	551	572	820	59
45	7.354	98.0071	w/o MS2: Allyl isothiocyanate	[M-H]-	ZOJBYZNEUISWFT-UHFFFAOYSA-N	null	Normalized unit: Intensity; Annotation method: MoNA-export-LC-MS-MS_Negative_Mode_2	0.66	55.76	98.00705:1656 98.02410:29 98.75654:12 98.80190:12 98.88886:12 98.95648:24 99.00920:100 99.55228:12 99.92579:48 100.00269:70	44.99807:549 79.95745:155	240	7	122	37	48	54	38	132	103	170	286	0	104	99	411	490	759	344	813	206	8
48	2.725	99.0088	w/o MS2: Tiglate	[M-H2O-H]-	UIERETOOQGIECD-ONEGZZNKSA-N	null	Normalized unit: Intensity; Annotation method: MoNA-export-LC-MS-MS_Negative_Mode_2	0.56	16.05	99.00855:1398 99.92539:53 100.01261:69 100.94647:18 101.02428:24 101.06089:116	44.99809:616	27	28	863	737	818	720	684	23	584	889	673	35	674	540	25	860	892	735	937	781	25
49	2.945	99.0092	w/o MS2: Tiglate	[M-H2O-H]-	UIERETOOQGIECD-ONEGZZNKSA-N	null	Normalized unit: Intensity; Annotation method: MoNA-export-LC-MS-MS_Negative_Mode_2	0.56	10.54	99.00863:1167 99.92753:33 100.01275:73 100.23117:22 100.93191:22 100.94531:22 101.02277:33 101.06090:130	98.94701:96	665	23	6	6	13	5	23	610	26	26	32	30	24	38	680	35	6	11	28	33	21
50	3.764	99.0456	w/o MS2: TIGLIC ACID	[M-H]-	UIERETOOQGIECD-ONEGZZNKSA-N	null	Normalized unit: Intensity; Annotation method: MoNA-export-LC-MS-MS_Negative_Mode_2	0.67	17.46	99.04557:1045 99.92539:109 100.00606:12 100.04860:43 100.96510:12 101.02471:24 101.06139:104	44.99827:1269 46.00175:1101 47.00187:553 61.98781:51 78.96744:102 79.95684:548 82.95227:51 96.95970:204	688	0	34	24	34	28	26	343	7	10	27	10	10	17	1848	23	10	37	29	26	9
51	3.419	99.0456	w/o MS2: TIGLIC ACID	[M-H]-	UIERETOOQGIECD-ONEGZZNKSA-N	null	Normalized unit: Intensity; Annotation method: MoNA-export-LC-MS-MS_Negative_Mode_2	0.67	17.9	99.04498:915 99.41693:12 99.92551:39 99.96997:18 100.00314:18 100.04890:65 101.02444:49 101.06130:116	44.80590:51 44.99797:1794 46.00167:415 47.00218:515 78.96137:102 79.95741:291 81.95436:102 82.95060:51 96.96011:153	12	9	66	56	65	69	48	16	311	321	616	6	362	321	11	1477	671	1579	1155	599	4
53	7.246	101.025	w/o MS2: ACETOACETIC ACID	[M-H]-	WDJHALXBUFZDSR-UHFFFAOYSA-N	null	Normalized unit: Intensity; Annotation method: MoNA-export-LC-MS-MS_Negative_Mode_2	0.67	12.97	101.02444:1365	44.99867:827 46.00159:505 47.00178:204 47.00575:51 78.95813:204 79.95682:349 96.96057:102	710	34	595	567	909	606	639	382	758	605	764	30	721	864	371	510	448	319	327	665	26
54	3.107	102.011	N-FORMYLGLYCINE	[M-H]-	UGJBHEZMOKVTIM-UHFFFAOYSA-N	null	Normalized unit: Intensity; Annotation method: MoNA-export-LC-MS-MS_Negative_Mode_2	0.69	119.96	102.01118:5180 103.01455:62 103.03877:24 104.01484:34	41.87610:11 41.99824:590 43.00006:37 46.00161:38 47.00206:24 61.00214:11 79.95645:32 82.95680:2 96.95759:4	8	14	3513	4332	2710	3746	4754	6	2341	2250	2938	4	2296	2182	0	2482	4232	2454	2972	3048	4
55	3.364	102.011	w/o MS2: N-FORMYLGLYCINE	[M-H]-	UGJBHEZMOKVTIM-UHFFFAOYSA-N	null	Normalized unit: Intensity; Annotation method: MoNA-export-LC-MS-MS_Negative_Mode_2	0.57	75.16	102.01120:3578 103.00679:30 103.01414:30 103.03992:43 104.01589:35	44.99771:1135	2784	4	0	2	4	3	8	2015	4	8	3	4	2	4	1659	7	9	0	4	3	4
56	7.971	102.057	N,N-DIMETHYLGLYCINE	[M-H]-	FFDGPVCHZBVARC-UHFFFAOYSA-N	null	Normalized unit: Intensity; Annotation method: MoNA-export-LC-MS-MS_Negative_Mode_2	0.99	1535.36	102.05631:63390 103.05906:2116 104.03558:5542 104.06006:442	44.99781:526	40265	30	45026	46194	43875	44069	48816	35088	38268	38713	40961	25	37657	36176	31274	38799	34992	33093	36239	40749	34
57	4.046	103.004	2-Hydroxyisobutyrate	[M-H]-	BWLBGMIXKSTLSX-UHFFFAOYSA-N	null	Normalized unit: Intensity; Annotation method: MoNA-export-LC-MS-MS_Negative_Mode_2	0.98	8.1	103.00363:1095 103.03910:28 104.00730:21 104.95654:21 105.01824:21	44.99791:474	912	53	564	505	566	426	440	869	625	1864	659	53	559	630	752	797	890	664	660	651	49
58	2.012	103.04	3-HYDROXYISOBUTYRIC ACID	[M-H]-	DBXBTMSZEOQQDU-GSVOUGTGSA-N	null	Normalized unit: Intensity; Annotation method: MoNA-export-LC-MS-MS_Negative_Mode_2	0.95	18.8	103.04018:11113 103.92043:16 104.04307:408 105.01573:24 105.04517:47	34.96665:51 41.99665:51 44.99805:942 46.00115:517 47.00216:304 52.30695:51 55.01881:509 73.02903:255 75.27397:51 78.96140:51 79.95756:278 81.95002:51 96.96066:102 98.94727:51	1522	25	238	216	265	301	229	656	575	1288	1882	28	587	462	2193	6426	6164	3594	5079	1827	31
60	7.991	104.035	L-Serine	[M-H]-	MTCFGRXMJLQNBG-REOHCLBHSA-N	O=C(O)C(N)CO	Normalized unit: Intensity; Annotation method: BAF in house library_Negative HILIC_1	1.04	149.81	104.03518:6179 104.06266:155 105.04149:310	31.98981:153 41.00380:51 41.07082:51 42.03489:51 44.99820:1053 45.44649:51 46.00111:835 47.00264:316 72.00813:51 74.02492:204 78.95853:374 79.95689:482 95.73003:51 96.96027:153 104.03460:102	4219	185	3551	3160	2747	3240	3422	3195	3028	3828	3630	186	3026	2456	10883	2212	2896	5970	2484	3722	168
61	1.678	107.05	w/o MS2: BENZYL ALCOHOL	[M-H]-	WVDDGKGOMKODPV-UHFFFAOYSA-N	null	Normalized unit: Intensity; Annotation method: MoNA-export-LC-MS-MS_Negative_Mode_2	0.83	67.59	107.05012:1109 108.02055:12 108.05360:139 108.93526:77	34.96895:102 43.83953:51 44.99814:1470 46.00218:559 47.00275:1756 79.95821:661 96.96065:153 107.04966:51	614	0	18	13	17	15	22	1168	934	304	387	0	561	493	786	577	622	550	1043	422	7
62	8.474	108.057	Unknown	[M-H]-	null	null	Normalized unit: Intensity	null	34.48	108.05637:1946 109.04224:527 110.07257:11980	44.99832:99	513	0	134	78	197	90	144	468	589	520	493	4	505	662	1083	808	398	886	468	416	8
63	8.471	110.073	w/o MS2: HISTAMINE	[M-H]-	NTYJJOPFIAHURM-UHFFFAOYSA-N	null	Normalized unit: Intensity; Annotation method: MoNA-export-LC-MS-MS_Negative_Mode_2	0.98	250.71	110.07233:4592 111.06866:127 111.07645:190 112.08784:253	78.95780:108	2876	9	589	584	720	657	731	3257	3583	4001	3241	4	4296	4444	7808	5035	2539	5447	4118	3246	8
66	8.257	111.008	Uracil	[M-H]-	ISAKRJDGNUQOIC-UHFFFAOYSA-N	null	Normalized unit: Intensity; Annotation method: MoNA-export-LC-MS-MS_Negative_Mode_2	0.9	11.74	111.00808:2830 111.94617:137 112.98484:321 112.99445:68	41.99852:102 44.99824:204 59.99005:51 78.95961:102 79.95640:102 96.95826:102 98.52772:51 99.92608:204 100.92741:51	393	52	241	649	1033	938	1640	1080	1269	714	917	26	368	888	751	711	894	613	784	650	28
67	5.297	111.009	Uracil	[M-H]-	ISAKRJDGNUQOIC-UHFFFAOYSA-N	null	Normalized unit: Intensity; Annotation method: MoNA-export-LC-MS-MS_Negative_Mode_2	0.86	5.35	111.00870:919 111.94733:102 112.01280:24 112.98564:724 113.02082:18	41.99824:51 44.99803:255 58.27408:51 68.99617:204 79.95601:51 81.95826:51 87.31251:51 96.95808:102 97.92861:51 99.92404:204	21	26	326	233	195	292	509	32	467	371	367	26	402	605	26	488	248	464	361	368	27
68	8.786	111.009	w/o MS2: 3-FUROIC ACID	[M-H]-	IHCCAYCGZOLTEU-UHFFFAOYSA-N	null	Normalized unit: Intensity; Annotation method: MoNA-export-LC-MS-MS_Negative_Mode_2	0.67	8.15	111.00883:1980 111.64321:15 111.94680:108 112.01324:107 112.04052:15 112.25469:15 112.76918:23 112.98566:347 113.00157:15 113.02482:23 113.06040:30 113.08729:15	99.92456:96	673	37	555	892	1164	1220	1736	1245	1344	1034	980	36	977	1719	878	921	741	718	747	1057	30
69	9.263	111.009	w/o MS2: Methyl sulfate	[M-H]-	JZMJDSHXVKJFKW-UHFFFAOYSA-N	null	Normalized unit: Intensity; Annotation method: MoNA-export-LC-MS-MS_Negative_Mode_2	0.87	10.62	111.00901:1067 111.02892:12 111.75895:12 111.81909:12 111.94686:105 112.01339:78 112.04568:18 112.20853:12 112.54649:12 112.66784:18 112.76499:18 112.85213:12 112.93570:12 112.98571:449 113.01145:24 113.02303:18	44.99780:147	895	47	638	896	1056	1108	1608	1050	1142	1091	1004	58	862	1180	949	1141	791	1052	890	1189	51
70	5.761	111.009	Uracil	[M-H]-	ISAKRJDGNUQOIC-UHFFFAOYSA-N	null	Normalized unit: Intensity; Annotation method: MoNA-export-LC-MS-MS_Negative_Mode_2	0.85	8.42	111.00896:874 111.94661:85 112.01222:42 112.98537:744 113.02377:12 113.06168:74	38.25576:51 41.99783:51 44.99895:153 68.99643:255 79.95846:102 97.93063:51 99.92478:361 100.92535:51 101.92464:51	673	29	33	23	35	22	24	704	30	27	19	25	36	42	882	34	40	27	28	26	30
71	8.906	111.009	Uracil	[M-H]-	ISAKRJDGNUQOIC-UHFFFAOYSA-N	null	Normalized unit: Intensity; Annotation method: MoNA-export-LC-MS-MS_Negative_Mode_2	0.87	11.22	111.00892:1362 111.05654:12 111.62041:12 111.63599:12 111.69090:12 111.71539:12 111.84866:18 111.94788:88 112.01216:58 112.96344:18 112.98586:394 113.06117:18	41.99811:51 44.99767:204 56.40937:51 68.99590:51 78.95941:102 79.95488:51 99.92605:153 100.92910:51	972	40	409	892	972	1030	1326	1278	1409	1352	1446	36	1119	1643	1421	1304	752	1162	934	1451	32
72	2.609	111.02	Uracil; LC-tDDA; CE20	[M-H]-	ISAKRJDGNUQOIC-UHFFFAOYSA-N	null	Normalized unit: Intensity; Annotation method: MoNA-export-LC-MS-MS_Negative_Mode_2	1.5	32.82	111.02046:7913 111.94652:182 111.96415:12 112.02267:256 112.98529:718 113.00160:18 113.02538:30	40.01866:38 41.99864:3621 42.50883:21 43.00098:7 44.01403:11 44.99793:44 68.01883:6 68.99574:24 99.92494:37 111.01932:60	2107	28	1531	1177	944	995	851	1791	1930	1944	3150	27	2375	2266	4848	6499	5582	5909	5366	3202	28
81	7.254	113.026	beta-Cyano-alanine	[M-H]-	BXRLWGXPSRYJDZ-VKHMYHEASA-N	null	Normalized unit: Intensity; Annotation method: MoNA-export-LC-MS-MS_Negative_Mode_2	1.42	49.28	113.02566:1193 115.00205:894 115.01014:894	44.99789:198	379	31	694	666	581	558	573	697	940	749	502	22	426	466	451	243	415	361	295	545	25
82	8.026	113.036	beta-Cyano-alanine	[M-H]-	BXRLWGXPSRYJDZ-VKHMYHEASA-N	null	Normalized unit: Intensity; Annotation method: MoNA-export-LC-MS-MS_Negative_Mode_2	1.52	22.79	113.03545:1111 113.05863:18 114.01973:743 114.03888:44 114.93436:27 115.00363:1763 115.04005:45 115.05306:27	44.99801:185	567	3	742	688	908	587	813	578	551	455	485	4	566	582	408	356	356	310	273	564	3
83	4.052	113.061	w/o MS2: POTASSIUM SORBATE	[M-H]-	CHHHXKFHOYLYRE-STWYSWDKSA-M	null	Normalized unit: Intensity; Annotation method: MoNA-export-GNPS_1	0.67	3.63	113.06064:1271 113.92519:41 113.99020:27 114.02127:54 114.06518:68 114.93375:54 115.00348:68 115.02473:40 115.03999:2615	61.98841:217	312	3	1245	1180	1423	1147	1305	46	89	41	358	3	41	63	66	25	29	46	23	367	3
84	1.8	113.061	w/o MS2: POTASSIUM SORBATE	[M+H]+	CHHHXKFHOYLYRE-STWYSWDKSA-M	null	Normalized unit: Intensity; Annotation method: MoNA-export-GNPS_1	0.68	21.96	113.06144:9812 113.98749:30 114.02139:12 114.06471:534 114.93480:18 115.00257:30 115.04061:36 115.05052:33 115.06717:42 115.07768:24	41.99872:102 44.99896:153 55.01765:51 60.02000:51 61.98860:102 68.99570:490 82.32525:102 91.17247:51 92.02360:102 99.92502:296	2061	10	5322	4614	4989	4903	5076	298	260	116	1754	1	212	194	394	73	170	145	101	1634	6
85	8.27	114.019	w/o MS2: Maleamic acid	[M-H]-	FSQQTNAZHBEJLS-UPHRSURJSA-N	null	Normalized unit: Intensity; Annotation method: MoNA-export-LC-MS-MS_Negative_Mode_2	0.66	8.83	114.01951:1179 115.00406:1359 115.02002:131 115.04011:604 115.92119:220	41.99709:51 44.99711:153 68.99955:102 78.95608:51 79.95641:102 85.75389:51 96.95912:51 99.92542:153 100.92645:102 106.82939:51	230	25	389	395	622	493	317	286	286	246	232	21	203	319	97	106	96	96	231	326	21
86	2.509	114.02	w/o MS2: L-Asparagine	[M-H]-	DCXYFEDJOCDNAF-REOHCLBHSA-N	null	Normalized unit: Intensity; Annotation method: MoNA-export-LC-MS-MS_Negative_Mode_2	0.67	48.35	114.01991:3833 115.00548:50 115.02258:102 115.04141:64 115.04983:34 115.08101:30 115.92052:175 116.02322:18 116.03481:18	79.95719:2251	1411	21	29	29	29	28	23	1784	27	25	29	16	26	21	755	19	27	23	28	26	22
87	8.024	114.02	w/o MS2: L-Asparagine	[M-H]-	DCXYFEDJOCDNAF-REOHCLBHSA-N	null	Normalized unit: Intensity; Annotation method: MoNA-export-LC-MS-MS_Negative_Mode_2	0.67	12.25	114.01881:1451 115.00407:1617 115.04015:99 116.00818:148	44.99814:157	518	10	548	615	621	538	857	443	519	417	579	22	460	384	396	311	351	204	295	398	22
88	2.347	114.02	w/o MS2: L-Asparagine	[M-H]-	DCXYFEDJOCDNAF-REOHCLBHSA-N	null	Normalized unit: Intensity; Annotation method: MoNA-export-LC-MS-MS_Negative_Mode_2	0.67	49.11	114.01995:2793 114.93284:19 115.00309:37 115.02238:164 115.04041:64 115.05163:37 115.07549:28 115.92040:46 116.03752:37	41.99865:371	27	31	2272	2718	1704	2301	3303	32	2528	1485	2022	35	2086	1892	26	1766	2097	1467	2276	2024	20
89	7.31	114.056	L-Proline	[M-H]-	ONIBWKKTOPOVIA-BYPYZUCNSA-N	O=C(O)C1NCCC1	Normalized unit: Intensity; Annotation method: BAF in house library_Negative HILIC_1	1.42	15.35	114.05613:2913 115.00628:636 115.03979:2054	44.99831:623	413	0	522	377	443	403	1260	523	499	275	492	3	445	641	353	472	334	401	493	501	8
90	8.22	114.056	PROLINE	[M-H]-	ONIBWKKTOPOVIA-SCSAIBSYSA-N	null	Normalized unit: Intensity; Annotation method: MoNA-export-LC-MS-MS_Negative_Mode_2	0.99	30.77	114.05654:857 114.16098:12 114.93283:30 115.00373:946 115.04711:18 115.06000:55 115.07776:12 115.59930:12 115.92098:173 116.00690:44 116.03459:12 116.05973:18	44.99753:193	339	0	102	74	84	146	93	329	326	422	307	3	409	375	854	374	118	588	280	360	4
91	7.136	114.056	L-Proline	[M-H]-	ONIBWKKTOPOVIA-BYPYZUCNSA-N	O=C(O)C1NCCC1	Normalized unit: Intensity; Annotation method: BAF in house library_Negative HILIC_1	1.43	221.04	114.05629:3598 114.69842:20 115.00369:26 115.01758:20 115.05134:958 115.07591:26 115.50672:20 115.91955:106 115.96139:13 115.99542:13 116.03525:33 116.05486:99 116.07158:33	44.99829:364	4633	8	336	341	324	290	472	6419	7593	10340	5547	0	7195	6086	12554	8527	1919	8559	4430	4551	0
92	2.05	114.092	Unknown	[M-H]-	null	null	Normalized unit: Intensity	null	16.5	114.09245:831 114.93446:18 115.00410:38 115.03990:66 115.05089:30 115.07490:45 115.09622:30 115.92123:70 116.03553:24 116.07155:309	44.99811:99 68.99607:102	119	0	14	0	3	5	0	110	406	44	127	0	155	582	164	244	86	95	122	159	0
94	7.766	115.004	FUMARIC ACID	[M-H]-	VZCYOOQTPOCHFL-OWOJBTEDSA-N	null	Normalized unit: Intensity; Annotation method: MoNA-export-LC-MS-MS_Negative_Mode_2	1.29	15.5	115.00389:7689 115.02634:26 115.03957:45 115.05464:18 115.07799:27 115.54023:18 115.92058:271 116.00742:320 116.03592:27 116.07214:156 116.92803:246 117.00859:87 117.01863:113 117.05555:88	44.99746:172	2877	48	2906	2812	2942	2920	3190	3642	3215	4411	3109	41	3536	3364	3215	3352	3261	2717	3063	3426	42
95	7.588	115.004	Fumaric acid	[M-H]-	VZCYOOQTPOCHFL-OWOJBTEDSA-N	O=C(O)C=CC(=O)O	Normalized unit: Intensity; Annotation method: BAF in house library_Negative HILIC_1	1.05	16.03	115.00388:4507 115.03998:138 115.05158:239 115.92099:374 116.00719:109 116.03331:43 116.92802:394 117.00728:65 117.02022:109 117.05706:44	44.99806:219 68.99616:176	1551	25	1626	1950	2318	2276	2499	3764	2471	4057	2304	27	2014	2866	1600	1802	1254	999	1414	2420	33
98	7.743	116.072	w/o MS2: 5-AMINOPENTANOATE	[M-H]-	JJMDCOVWQOJGCB-UHFFFAOYSA-N	null	Normalized unit: Intensity; Annotation method: MoNA-export-LC-MS-MS_Negative_Mode_2	1.11	7.86	116.07168:1031 116.56752:20 116.92872:334 117.00023:13 117.00865:20 117.01942:44 117.05728:20 117.07500:62 117.68830:40 117.92838:56 117.93684:20 118.05154:19876	41.99841:77 55.02053:6 68.99537:49 72.01052:62 74.02425:381 75.61150:6 77.04155:6 78.95892:4532 79.01593:6	422	0	404	411	271	310	461	272	342	325	391	0	342	307	543	614	370	546	527	477	4
99	7.057	116.072	L-Valine	[M-H]-	KZSNJWFQEVHDMF-BYPYZUCNSA-N	CC(C)[C@@H](C(=O)O)N	Normalized unit: Intensity; Annotation method: BAF in house library_Negative HILIC_1	1.53	19.22	116.07184:1342 116.09831:13 116.11701:13 116.19724:13 116.21995:13 116.32477:19 116.34792:13 116.61166:13 116.65436:19 116.67537:13 116.79373:13 116.84837:13 116.87950:13 116.92832:133 116.99644:13 117.01909:25 117.06025:13 117.07503:71 117.08988:13 117.26624:13 117.27840:13 117.28677:13 117.30350:13 117.41446:19 117.68637:13 117.86394:13 117.88910:13 117.92413:19 117.93056:19 118.04130:19 118.07…	44.99836:11857	1329	12	2670	2237	2481	2561	2002	619	646	693	1420	8	710	659	1307	1495	868	1536	1177	1305	12
100	2.945	117.02	Succinic acid	[M-H]-	KDYFGRWQOYBRFD-UHFFFAOYSA-N	O=C(O)CCC(=O)O	Normalized unit: Intensity; Annotation method: BAF in house library_Negative HILIC_1	1.47	418.47	117.02011:78739 117.29264:18 117.54983:18 117.71479:27 117.76659:18 117.77101:27 117.83361:18 117.85686:18 117.90256:27 117.92436:27 117.97353:18 117.99870:18 118.02269:2244 118.14183:27 118.18184:18 118.26125:18 118.34144:18 118.40791:18 118.42387:36 118.56920:18 118.79641:18 118.92116:36 118.95737:27 119.02377:389 119.08722:27	43.00010:19 45.99052:8 55.01807:165 73.02963:2489 74.03163:149 96.95925:25 99.01099:86 117.02185:89	43752	56	171	144	105	161	139	38667	156	112	119	56	122	130	41698	166	177	179	187	172	40
101	2.725	117.02	Succinic acid	[M-H]-	KDYFGRWQOYBRFD-UHFFFAOYSA-N	O=C(O)CCC(=O)O	Normalized unit: Intensity; Annotation method: BAF in house library_Negative HILIC_1	1.42	511.23	117.02029:115575 117.20127:24 117.22659:12 117.26385:12 117.33914:12 117.38174:12 117.42511:12 117.44566:12 117.49834:18 117.51047:18 117.54766:12 117.55596:30 117.56745:12 117.59410:24 117.61688:24 117.64576:18 117.65600:24 117.66567:24 117.67656:24 117.69312:18 117.70981:30 117.72162:24 117.73110:30 117.75179:12 117.76599:30 117.77627:30 117.79146:18 117.81243:12 117.83486:12 117.84858:12 117.8…	55.01881:177 73.02937:3635	54	216	61519	55709	52602	52922	47093	55	37527	53114	50207	181	44605	38655	40	62828	59368	49806	62052	52634	214
102	1.892	117.056	2-(HYDROXYMETHYL)BUTANOIC ACID	[M-H]-	ZMZQVAUJTDKQGE-UHFFFAOYSA-N	null	Normalized unit: Intensity; Annotation method: MoNA-export-LC-MS-MS_Negative_Mode_2	1.53	13.44	117.05626:7664 117.87724:12 117.92742:30 118.04198:30 118.05900:411 118.92371:12 118.99206:18 119.01795:18 119.04355:12 119.06135:128	41.00302:179	613	34	154	142	158	104	187	194	209	220	767	40	233	214	369	1119	3572	580	3587	699	37
103	7.254	118.013	w/o MS2: Bovinocidin (3-Nitropropionic Acid)	[M-H]-	WBLZUCOIBUDNBV-UHFFFAOYSA-N	null	Normalized unit: Intensity; Annotation method: MoNA-export-LC-MS-MS_Negative_Mode_2	1	42.79	118.01354:2370 118.65094:441 119.01743:146425 120.02573:1101	79.95687:544	1064	4	1420	1510	1551	743	972	974	1010	1123	1014	3	733	1191	1496	1303	1583	1439	1020	1288	3
104	7.719	118.052	L-Threonine	[M-H]-	AYFVYJQAPQTCCC-GBXIJSLDSA-N	C[C@H]([C@@H](C(=O)O)N)O	Normalized unit: Intensity; Annotation method: BAF in house library_Negative HILIC_1	1.49	797.24	118.05183:68023 118.08152:14 118.50378:15 118.62662:31 118.67584:15 118.68273:15 118.69093:38 118.70385:23 118.77837:15 118.79903:15 118.83654:15 118.93318:31 118.97453:23 118.99505:15 119.01846:81 119.05439:1912 119.14831:15 119.21960:15 119.23494:15 119.26101:15 119.30626:15 119.44283:15 119.47353:15 119.52342:15 119.53264:15 119.58601:23 119.61224:23 119.64859:15 119.67289:23 119.69392:15 119.…	74.02476:1157	22051	38	34040	29848	30660	27225	29205	9233	10181	11497	21382	54	9648	10189	27521	33335	9158	37384	17075	21364	54
106	7.254	119.017	Unknown	[M-H]-	null	null	Normalized unit: Intensity	null	4427.18	119.01759:206181 120.02356:681 121.02131:2501 121.03225:953	44.99800:224	86331	10	83712	86750	78923	87147	73156	74707	75871	76483	78874	22	79744	82192	97970	82281	95730	99042	92618	85398	15
107	2.109	119.017	Unknown	[M-H]-	null	null	Normalized unit: Intensity	null	33.68	119.01724:743 119.03618:24 119.91734:12 119.94733:18 121.02976:67	68.99478:112	272	3	116	140	132	134	185	169	539	275	273	9	655	187	184	327	447	375	345	338	13
109	7.257	121.033	w/o MS2: Benzoic acid	[M-H]-	WPYMKLBDIGXBTP-UHFFFAOYSA-N	null	Normalized unit: Intensity; Annotation method: MoNA-export-LC-MS-MS_Negative_Mode_2	0.99	33.59	121.02055:1132 121.03031:1732	44.99770:156	1212	65	1105	1750	943	1283	1418	807	747	1485	952	56	1288	1741	2007	1129	1264	1063	1508	1456	63
111	7.234	124.008	Taurine	[M-H]-	XOAAWQZATWQOTB-UHFFFAOYSA-N	O=S(=O)(O)CCN	Normalized unit: Intensity; Annotation method: BAF in house library_Negative HILIC_1	1.45	47.93	124.00749:1079	79.95750:843	669	18	828	1171	789	667	698	779	682	276	547	17	402	1061	196	449	417	381	537	649	17
112	7.356	125.018	w/o MS2: PYROGALLOL	[M-H]-	WQGWDDDVZFFDIG-UHFFFAOYSA-N	null	Normalized unit: Intensity; Annotation method: MoNA-export-LC-MS-MS_Negative_Mode_2	1.03	30.75	125.01838:3970 126.02072:199 126.35585:13 127.01405:159 127.05173:39 127.07620:19	44.99803:10164	1703	29	255	200	228	298	264	659	691	1056	1631	31	724	588	2871	3797	5194	2020	6355	1671	40
117	1.434	125.089	Unknown	[M-H]-	null	null	Normalized unit: Intensity	null	10.82	125.08757:1969 126.09246:155 126.88082:302	61.98821:140	570	4	729	722	780	766	768	638	679	922	730	3	696	776	583	873	748	725	831	726	0
118	1.495	127.05	5,6-DIHYDRO THYMINE	[M-H]-	NBAKTGXDIBVZOO-UHFFFAOYSA-N	null	Normalized unit: Intensity; Annotation method: MoNA-export-LC-MS-MS_Negative_Mode_2	0.89	13.83	127.04924:1438 127.07718:24 127.66149:127 128.02719:21 128.05338:56137 128.87757:32 128.88857:24 128.96148:40 129.02031:32 129.04200:24 129.05599:203	42.00127:20 43.01884:20 79.96291:56 80.96518:5 82.05627:35 83.05967:1317 93.03511:4 99.05311:32	738	33	817	806	865	810	871	745	772	809	742	40	753	868	699	786	766	774	717	882	42
119	6.351	127.051	5,6-DIHYDRO THYMINE	[M-H]-	NBAKTGXDIBVZOO-UHFFFAOYSA-N	null	Normalized unit: Intensity; Annotation method: MoNA-export-LC-MS-MS_Negative_Mode_2	0.97	23.63	127.05149:4167 127.43348:18 127.57938:18 127.64443:46 128.03536:4052 128.05285:242 128.14315:18 128.66594:18 128.87632:18 128.95991:27 129.00150:18 129.01890:46 129.03871:226 129.05404:123	41.99827:184 99.92507:781	1853	20	1540	1790	1068	1424	2316	573	222	144	676	27	170	140	178	126	575	80	240	647	18
120	7.912	127.052	5,5-Dimethylhydantoin; LC-tDDA; CE30	[M-H]-	YIROYDNZEPTFOL-UHFFFAOYSA-N	null	Normalized unit: Intensity; Annotation method: MoNA-export-LC-MS-MS_Negative_Mode_2	0.76	33.47	127.05142:2332 128.03582:1538 128.05323:221 129.01811:130 129.03978:130	43.01927:455 71.01354:928	1260	31	3215	3211	2734	2355	3310	605	653	484	1384	18	723	457	349	415	1104	239	604	1351	28
121	4.048	128.027	Flucytosine (5-FC)	[M-H]-	XRECTZIEBJDKEO-UHFFFAOYSA-N	null	Normalized unit: Intensity; Annotation method: MoNA-export-LC-MS-MS_Negative_Mode_2	1.19	310.59	128.02705:92453 128.62520:27 128.64034:27 128.74421:41 128.90649:27 128.95816:54 128.99580:27 129.02904:2268 129.05579:121 129.45445:27 129.95590:27 130.03132:210	41.99866:16261 58.00940:3221 65.01456:1379 85.02026:5359	69319	23	65499	65936	62926	67562	69097	74626	78676	68733	70615	20	77214	79040	59978	77605	81528	70240	71590	75141	25
122	6.365	128.035	Pyroglutamic acid; LC-tDDA; CE30	[M-H]-	ODHCTXKNWHHXJC-VKHMYHEASA-N	null	Normalized unit: Intensity; Annotation method: MoNA-export-LC-MS-MS_Negative_Mode_2	0.76	65.8	128.03536:4052 128.05285:242 128.14315:18 128.66594:18 128.87632:18 128.95991:27 129.00150:18 129.01890:46 129.03871:226 129.05404:123 129.36705:18 129.77358:27 129.80751:18 129.92034:18 130.01469:27 130.04221:27 130.05324:37	41.99827:184 99.92507:781	1645	47	1299	1467	911	1040	1939	516	243	150	531	54	166	161	247	148	494	144	206	541	61
127	1.495	128.054	Unknown	[M-H]-	null	null	Normalized unit: Intensity	null	133.54	128.05362:59835 128.55551:15 128.67735:15 128.69966:15 128.72766:22 128.75304:15 128.87174:22 128.88300:22 128.95889:41 128.97465:15 129.01960:29 129.03360:22 129.04404:15 129.05587:198 129.07157:22 129.09111:15 129.10228:15 129.12063:15 129.19178:22 129.43361:15 129.59984:15 129.71498:15 129.92300:15 129.93776:22 130.01187:15 130.05723:173	83.05958:1413	30357	5	31957	32845	32915	31750	35863	27875	34770	35075	34879	0	34094	32755	26827	32980	31907	32291	30147	35426	6
131	5.277	129.02	Mesaconic acid	[M-H]-	HNEGQIOMVPPMNR-NSCUHMNNSA-N	null	Normalized unit: Intensity; Annotation method: MoNA-export-LC-MS-MS_Negative_Mode_2	0.93	6.6	129.01933:2091 129.05518:24 129.97493:18 130.02312:112 130.99196:12 131.02286:30 131.03468:24 131.07095:80	34.97020:153 36.96581:51 43.02125:51 44.99771:204 61.98839:51 68.78067:51 85.03097:102 93.03356:153 94.03415:51 97.06322:51 98.85566:51 99.92625:102 108.02122:51 122.21792:51	40	54	1353	1156	902	1041	1634	40	2307	1666	1929	93	2132	2511	53	2305	1106	2368	1756	1844	41
132	5.761	129.02	w/o MS2: 2-METHYLMALEIC ACID	[M-H]-	HNEGQIOMVPPMNR-IHWYPQMZSA-N	null	Normalized unit: Intensity; Annotation method: MoNA-export-LC-MS-MS_Negative_Mode_2	0.67	17.18	129.01944:4642 129.04320:11 129.05617:30 129.88135:12 130.02281:224 130.99408:12 131.02312:35 131.03444:30 131.07099:24	34.96994:102 36.96641:102 40.01944:51 41.00313:102 44.99898:255 65.04056:51 93.03254:51 99.92630:102	2782	52	144	141	157	114	152	3033	122	114	145	43	132	116	4228	117	107	98	87	147	53
133	5.962	130.015	Unknown	[M-H]-	null	null	Normalized unit: Intensity	null	7.54	130.01487:1406 130.95568:18 131.01886:58 131.03557:62 131.07091:30 131.91566:123 132.02099:24	44.99843:196	465	9	12	14	16	12	8	532	8	14	8	12	15	5	699	14	2	11	12	13	9
134	5.73	130.015	Unknown	[M-H]-	null	null	Normalized unit: Intensity	null	5.85	130.01467:860 130.99126:30 131.01896:30 131.03464:37 131.07108:234 131.91535:107	34.96903:499 36.96540:204 40.01851:102 41.00403:51 41.99652:51 44.99805:255 45.99324:51 74.98521:51 77.59987:51 83.92839:51 94.60272:51 99.92388:102 101.13547:51 130.10175:51	151	10	516	712	362	448	697	184	306	423	446	4	368	267	250	252	455	521	376	425	10
135	2.823	130.051	4-Hydroxyproline; LC-tDDA; CE10	[M-H]-	PMMYEEVYMWASQN-DMTCNVIQSA-N	null	Normalized unit: Intensity; Annotation method: MoNA-export-LC-MS-MS_Negative_Mode_2	1.01	16.77	130.05086:1216 131.01381:42 131.05200:114 131.07205:56 131.91511:177 132.01420:70	41.99818:259	4	9	346	328	454	435	478	20	2087	1412	770	8	1503	2054	3	218	118	118	90	722	8
136	4.352	130.051	N-Acetylalanine	[M-H]-	KTHDTJVBEPMMGL-VKHMYHEASA-N	null	Normalized unit: Intensity; Annotation method: MoNA-export-LC-MS-MS_Negative_Mode_2	1.27	23.44	130.05119:3941 130.99465:18 131.03358:37 131.05371:202 131.07079:30 131.91559:224 132.05641:35	44.99826:165 88.03936:153	2	12	74	46	53	55	58	0	2980	2111	1278	12	2723	3040	4	1715	302	1489	919	1312	11
137	4.747	130.051	w/o MS2: CIS-4-HYDROXY-D-PROLINE	[M-H]-	PMMYEEVYMWASQN-QWWZWVQMSA-N	null	Normalized unit: Intensity; Annotation method: MoNA-export-LC-MS-MS_Negative_Mode_2	0.96	20.32	130.05113:1553 130.99421:24 131.03342:30 131.05448:80 131.07174:44 131.91507:304 132.05347:18	99.92477:183	1191	4	7	5	14	2	7	2310	16	10	16	13	8	16	2419	2	10	8	7	3	8
138	2.996	130.051	4-Hydroxyproline; LC-tDDA; CE10	[M-H]-	PMMYEEVYMWASQN-DMTCNVIQSA-N	null	Normalized unit: Intensity; Annotation method: MoNA-export-LC-MS-MS_Negative_Mode_2	1.01	7.75	130.05135:1458 130.99583:24 131.01377:18 131.03731:24 131.05522:63 131.07106:12 131.91498:219 132.01260:18 132.05543:12	41.99853:344	600	8	8	4	21	6	14	966	11	8	9	11	13	7	96	3	4	11	2	9	8
139	6.563	130.087	L-Isoleucine	[M-H]-	AGPKZVBTJJNPAG-WHFBIAKZSA-N	O=C(O)C(N)C(C)CC	Normalized unit: Intensity; Annotation method: BAF in house library_Negative HILIC_1	1.51	10.24	130.08640:3214 131.07135:201 131.07600:134	44.99778:108	811	20	1210	1112	939	991	1357	496	577	731	1006	11	598	596	770	1005	777	960	1037	1013	18
140	6.681	130.088	L-Isoleucine	[M-H]-	AGPKZVBTJJNPAG-WHFBIAKZSA-N	O=C(O)C(N)C(C)CC	Normalized unit: Intensity; Annotation method: BAF in house library_Negative HILIC_1	1.53	9.72	130.08738:1198 130.18618:12 130.20141:12 130.32483:12 130.35449:12 130.37994:18 130.45473:12 130.50125:12 130.52372:12 130.56383:12 130.73078:12 130.77430:12 130.81796:12 130.85285:12 130.86249:12 130.89864:12 130.91391:12 130.92757:12 130.95815:1192 130.98154:18 130.99150:12 131.01240:12 131.03105:30 131.05616:12 131.09016:40 131.17356:12 131.18382:18 131.21458:12 131.24671:18 131.32047:24 131.3…	44.99839:29336	896	17	1255	1142	1190	1163	1320	744	708	583	935	21	856	682	528	698	587	550	827	889	23
143	2.189	131.035	Glutaric acid	[M-H]-	JFCQEDHGNNZCLN-UHFFFAOYSA-N	O=C(O)CCCC(=O)O	Normalized unit: Intensity; Annotation method: BAF in house library_Negative HILIC_1	0.99	24.41	131.03513:3085 131.91551:76 132.03840:140 132.45758:18 132.86753:2734 132.92172:30 133.01534:30 133.03812:60 133.04983:24	31.61406:51 34.96928:709 36.96646:289 41.00225:153 42.00018:51 44.99769:455 46.43484:51 87.04639:204 99.92665:51 101.30795:51	23	49	154	166	144	115	140	33	454	368	459	43	338	454	27	850	1403	655	877	484	46
144	8.029	131.047	L-Asparagine	[M-H]-	DCXYFEDJOCDNAF-REOHCLBHSA-N	O=C(O)C(N)CC(=O)N	Normalized unit: Intensity; Annotation method: BAF in house library_Negative HILIC_1	1.56	93.55	131.04607:25044 131.06894:254 131.08223:115 132.02782:76 132.04902:1249 132.06494:76 132.60802:115 132.86992:115 132.92383:191 133.01441:42358 133.04969:190	41.99884:5264 58.03013:326	7722	22	10026	11256	11128	10201	11434	7074	8094	6651	7371	26	7601	6962	5420	5043	4398	3879	4480	7109	31
145	4.044	131.072	L-Citrulline	[M-H]-	RHGKLRLOHDJJDR-BYPYZUCNSA-N	null	Normalized unit: Intensity; Annotation method: MoNA-export-LC-MS-MS_Negative_Mode_2	0.75	8.98	131.07160:872 131.20097:29 131.91510:507 132.03075:29 132.07452:59 132.86719:1381 132.90201:29 132.92285:294 133.01384:304 133.04857:29	38.00302:643 41.99881:16282 58.00968:3026 65.01406:1420 85.02072:5090	259	19	875	816	937	824	987	51	78	45	289	13	40	69	74	37	37	39	29	323	14
146	8.486	131.083	L-Ornithine	[M-H]-	AHLPHDHHMVZTML-BYPYZUCNSA-N	O=C(O)C(N)CCCN	Normalized unit: Intensity; Annotation method: BAF in house library_Negative HILIC_1	1.18	402.18	131.08274:31480 132.02954:577 132.08640:1696 133.01566:10551 133.08932:193	44.99808:187	20838	59	12713	13720	14507	13891	15449	29061	37372	26216	19336	59	36065	35995	17273	16894	12915	14231	14221	20958	82
147	8.508	132.03	L-Aspartic acid	[M-H]-	CKLJMWTZIZZHCS-REOHCLBHSA-N	O=C(O)CC(N)C(=O)O	Normalized unit: Intensity; Annotation method: BAF in house library_Negative HILIC_1	1.1	22.2	132.02945:1176 132.08535:736 132.60941:91 132.93660:61 133.01434:32518 133.08967:61 134.01841:1379	43.01927:883 71.01416:628 72.99308:651	817	21	1186	1101	923	734	680	794	1015	870	729	24	1201	1408	384	420	637	357	305	819	29
148	7.394	132.03	Aspartic acid; LC-tDDA; CE30	[M-H]-	CKLJMWTZIZZHCS-REOHCLBHSA-N	null	Normalized unit: Intensity; Annotation method: MoNA-export-LC-MS-MS_Negative_Mode_2	1.09	28.85	132.03028:2953 132.06810:18 132.60668:24 132.86709:77 132.92238:153 133.01450:4833 133.03459:171 133.04911:12 133.48250:12 133.68216:12 133.91094:12 133.92173:35 133.99080:30 134.01742:271 134.03506:47 134.04655:12	41.00287:143 71.01350:142	278	10	69	131	62	86	91	1213	625	149	253	24	258	745	256	282	111	145	428	278	14
149	8.254	132.031	L-Aspartic acid	[M-H]-	CKLJMWTZIZZHCS-REOHCLBHSA-N	O=C(O)CC(N)C(=O)O	Normalized unit: Intensity; Annotation method: BAF in house library_Negative HILIC_1	1.49	1015.04	132.03049:123391 132.60658:207 132.92263:207 133.01470:17439 133.03260:5782 134.01781:925 134.03404:1395	42.03446:132 71.01318:2124 88.04064:3595 115.00318:507	38993	109	70693	60194	60861	53387	63297	33729	44812	39385	38245	119	45338	44054	19131	13841	14171	13665	11825	41346	101
158	8.568	133.014	MALIC ACID	[M-H]-	BJEPYKJPYRNKOW-UHFFFAOYSA-N	null	Normalized unit: Intensity; Annotation method: MoNA-export-LC-MS-MS_Negative_Mode_2	1.16	122.39	133.01431:33524 133.04036:37 134.01822:1228 134.04704:60 134.89865:40 135.01838:695 135.02839:412 135.04577:80	43.01914:766 71.01321:902	31135	326	33787	29590	26646	30007	24874	28715	23970	29527	27542	375	29802	21937	25098	30079	30755	27560	30334	25930	311
159	7.583	133.014	D-Malic acid	[M-H]-	BJEPYKJPYRNKOW-UWTATZPHSA-N	C([C@H](C(=O)O)O)C(=O)O	Normalized unit: Intensity; Annotation method: BAF in house library_Negative HILIC_1	1.44	504.84	133.01470:105171 133.47013:33 133.60387:43 133.63244:22 133.64786:22 133.69170:22 133.71525:22 133.75666:22 133.79890:33 133.83220:22 133.86722:33 133.91302:22 133.92351:43 133.98965:32 134.01783:4040 134.04524:409 134.07928:22 134.12920:43 134.16142:22 134.17750:33 134.24521:22 134.36158:22 134.39298:22 134.39984:22 134.43322:33 134.51903:43 134.56759:22 134.60181:22 134.61777:33 134.62897:33 13…	43.01887:1108 71.01344:1815	47181	33	45981	59452	64796	62233	77289	92969	59836	107545	63951	34	50649	77197	40348	51282	27887	25181	34083	65000	15
160	8.886	133.015	MALIC ACID	[M-H]-	BJEPYKJPYRNKOW-UWTATZPHSA-N	null	Normalized unit: Intensity; Annotation method: MoNA-export-LC-MS-MS_Negative_Mode_2	1.36	118.83	133.01462:22263 133.13785:12 133.60766:18 133.64799:12 133.74055:12 133.86645:12 133.88351:12 133.92152:24 133.99243:29 134.02637:1432 134.14040:12 134.16281:12 134.26079:12 134.37473:12 134.45859:12 134.52211:12 134.58401:12 134.86310:18 134.98989:18 135.01898:227 135.04319:24 135.08549:24	31.03483:51 31.98995:153 35.06389:51 40.02085:51 41.00302:532 43.01890:548 44.99790:455 59.01379:102 61.74763:51 71.01382:1338 72.99282:283 75.01039:51 75.48675:51 78.95893:153 79.95675:102 80.97144:51 89.02493:102 91.98565:51 115.00344:153	11063	27	5730	4443	4165	4312	3400	11746	6541	14145	11078	40	10728	6598	16085	16434	13348	14945	14647	9117	41
161	7.764	133.015	D-Malic acid	[M-H]-	BJEPYKJPYRNKOW-UWTATZPHSA-N	C([C@H](C(=O)O)O)C(=O)O	Normalized unit: Intensity; Annotation method: BAF in house library_Negative HILIC_1	1.42	474.95	133.01469:157373 133.28056:15 133.31137:15 133.35110:15 133.41192:15 133.44518:15 133.51171:15 133.54011:15 133.56940:22 133.58211:15 133.60467:30 133.63286:22 133.65917:30 133.69611:30 133.71470:22 133.73376:22 133.75639:37 133.77985:30 133.80447:22 133.81995:30 133.83596:30 133.84451:30 133.85677:15 133.87311:30 133.88196:15 133.91237:22 133.92219:45 133.96079:22 133.97860:22 133.99511:36 134.0…	43.01912:1842 71.01359:2075 89.02327:124 115.00347:543	89388	34	86439	91225	92963	93104	100068	99310	85102	111171	93891	26	92588	94104	92419	95528	86151	80539	92177	96731	32
162	5.363	133.051	2-Deoxyribose	[M-H]-	ASJSAQIRZKANQN-CRCLSJGQSA-N	null	Normalized unit: Intensity; Annotation method: MoNA-export-LC-MS-MS_Negative_Mode_2	0.86	8.36	133.05047:2892 133.92524:30 133.99409:18 134.05288:186 134.86552:517 134.89510:18 135.00999:12 135.02918:18 135.04556:30 135.05540:44	34.97015:204 36.96614:102 41.99848:51 43.01744:102 44.99929:350 51.37765:51 61.98704:204 84.46606:51 93.03321:51 132.86809:102	1330	19	2003	1726	2375	2149	2254	287	235	413	1123	18	237	319	235	304	957	223	518	1149	22
164	1.36	134.007	Acetanilide	[M-H]-	FZERHIULMFGESH-UHFFFAOYSA-N	null	Normalized unit: Intensity; Annotation method: MoNA-export-LC-MS-MS_Negative_Mode_2	0.85	9.71	134.00667:4440 134.86453:1586 135.00933:420 136.00312:325	34.96943:255 36.96646:204 44.99777:331 79.95736:51 93.03427:102 99.92416:102 108.02075:153 132.86896:51 134.00541:51	1986	0	2462	1908	2053	2687	2669	1614	1637	1948	2091	10	1856	1469	2452	2154	2197	2340	3130	1882	15
165	7.932	134.017	Unknown	[M-H]-	null	null	Normalized unit: Intensity	null	5.73	134.01734:2898 134.72476:38 134.86614:94 135.01935:681 136.03858:38	43.01880:919 71.01348:1247	1891	12	2087	2123	2250	2456	2264	2073	2022	1889	1908	9	2083	1614	1699	1770	1682	1571	1595	2019	10
166	8.906	134.028	w/o MS2: HOMOCYSTEINE	[M-H]-	FFFHZYDWPBMWHY-UHFFFAOYSA-N	null	Normalized unit: Intensity; Annotation method: MoNA-export-LC-MS-MS_Negative_Mode_2	0.66	10.16	134.02765:3239 135.01696:158 135.02878:139 135.04787:83 135.96982:83 136.02554:139	71.01324:412	564	15	244	125	254	166	132	431	351	353	390	9	414	187	1577	934	493	920	775	437	17
167	3.105	134.037	HOMOCYSTEINE	[M-H]-	FFFHZYDWPBMWHY-UHFFFAOYSA-N	null	Normalized unit: Intensity; Annotation method: MoNA-export-LC-MS-MS_Negative_Mode_2	0.92	10.84	134.03682:1785 134.06132:12 134.45251:18 134.86507:1608 134.89342:99 135.01207:42 135.04414:83 135.97086:49 136.01210:18 136.04124:39	41.99838:244 99.92487:92	19	32	1066	1191	844	1129	1410	21	734	684	911	29	640	702	23	788	1237	873	968	976	21
168	3.364	134.037	HOMOCYSTEINE	[M-H]-	FFFHZYDWPBMWHY-UHFFFAOYSA-N	null	Normalized unit: Intensity; Annotation method: MoNA-export-LC-MS-MS_Negative_Mode_2	1.22	5.72	134.03704:947 134.86502:1568 134.89385:253 135.01652:18 135.04443:54 135.89562:44 135.97093:74 136.01674:24 136.03704:18 136.04627:12	99.92573:129	856	17	16	18	23	20	11	787	13	20	31	30	12	20	594	29	40	35	6	8	18
169	4.524	134.047	Acetyl-CoA	[M-H]-	ZSLZBFCDCINBPY-ZSJPKINUSA-N	null	Normalized unit: Intensity; Annotation method: MoNA-export-LC-MS-MS_Negative_Mode_2	0.96	5.78	134.04799:1074 134.86505:1447 134.89380:185 135.02818:35 135.04880:92 135.89348:35 135.97107:86 136.01582:24	34.96863:326 36.96620:204 40.01847:51 41.99830:102 44.99769:418 64.24196:51 79.95887:51 80.96734:51 88.03945:51 89.02194:51 92.02685:102 93.04370:51 99.92390:102 100.92330:51 100.93272:51 107.03749:51 115.09014:51 115.92107:51 132.86437:51	380	35	504	366	447	422	315	309	264	436	439	38	344	375	386	454	803	466	524	587	24
170	3.887	134.047	3',5'-Cyclic AMP	[M-H]-	IVOMOUWHDPKRLL-KQYNXXCUSA-N	null	Normalized unit: Intensity; Annotation method: MoNA-export-LC-MS-MS_Negative_Mode_2	1.32	15.94	134.04738:8751 134.86499:1707 134.89421:194 135.00793:18 135.02936:56 135.04884:349 135.89449:18 135.97036:118 136.01660:30 136.04648:30	44.99830:187 92.02633:115 107.03601:223	3104	64	2718	2032	1638	1661	1310	3589	4347	3473	3628	81	4512	4403	2917	3258	6696	4169	7158	3631	54
181	7.753	135.02	w/o MS2: Threonic acid	[M-H]-	JPIJQSOTBSSVTP-GBXIJSLDSA-N	null	Normalized unit: Intensity; Annotation method: MoNA-export-LC-MS-MS_Negative_Mode_2	0.89	11.73	135.01974:723 135.02942:643 135.13192:24 135.53617:36 135.70230:24 135.92817:24 135.97025:101 136.01819:60 136.03221:60 136.17061:24 136.33600:36 136.86269:101 137.02711:97	44.99833:201 71.01330:2135	774	29	1364	961	1451	1018	1047	1152	1185	1015	985	27	988	1283	1162	896	734	756	872	937	39
182	4.326	135.031	Hypoxanthine	[M-H]-	FDGQSTZJBFJUBT-UHFFFAOYSA-N	null	Normalized unit: Intensity; Annotation method: MoNA-export-LC-MS-MS_Negative_Mode_2	1.54	41.83	135.03139:5483 135.89563:52 135.92162:18 135.97066:53 136.01563:12 136.03361:365 136.86207:415 136.89179:94 137.02454:69 137.03591:96	65.01426:238 92.02584:504 106.02756:26 135.03096:108	1579	58	4099	3745	4398	4518	4371	590	575	445	1915	29	542	678	754	1326	890	1168	1716	1857	52
184	8.472	136.052	TYRAMINE	[M-H]-	DZGWFCGJZKJUFP-UHFFFAOYSA-N	null	Normalized unit: Intensity; Annotation method: MoNA-export-LC-MS-MS_Negative_Mode_2	0.9	31.4	136.05148:1812 137.03506:6663 138.03833:657 138.06498:190	31.99051:30 40.02166:33 43.01853:18 49.75486:8 71.01354:34 72.99259:208 78.95854:1301 88.03982:89 93.04748:42 96.97059:104 115.00290:3 131.08205:37	1074	10	234	192	290	378	245	991	1233	1304	1086	14	1486	1393	2070	1420	737	1645	1169	1011	10
190	1.599	137.025	4-Hydroxybenzoic acid	[M-H]-	FJKROLUGYXJWQN-UHFFFAOYSA-N	O=C(O)C1=CC=C(O)C=C1	Normalized unit: Intensity; Annotation method: BAF in house library_Negative HILIC_1	1.5	21.95	137.02456:5220 138.02683:345 138.05589:18 138.86005:45 139.00697:18 139.01679:12 139.02864:42 139.03816:24 139.07649:82	65.03881:133 75.02423:22 90.43523:12 93.03443:1474 94.03791:159 99.86806:12 137.02434:22	1682	142	4610	4634	4669	4392	5042	906	1117	1393	2430	171	1097	913	1125	2184	966	1358	1483	2220	151
196	2.863	138.036	Unknown	[M-H]-	null	null	Normalized unit: Intensity	null	28.34	138.03641:2845 139.04002:94	34.96900:102 40.01846:51 42.00103:51 42.99996:102 43.00637:51 44.99856:388 61.99427:51 95.01352:102 96.95780:51 99.92356:153 136.89216:51 138.03823:51	1205	9	1421	1232	1401	1250	1463	1171	1358	1166	1363	12	1479	1206	1268	1325	1664	1322	1344	1449	4
197	8.071	140.012	w/o MS2: ETHANOLAMINE PHOSPHATE	[M-H]-	SUHOOTKUPISOBE-UHFFFAOYSA-N	null	Normalized unit: Intensity; Annotation method: MoNA-export-LC-MS-MS_Negative_Mode_2	0.67	31.65	140.01157:947 140.98659:73	41.99817:425 71.01332:325	195	6	296	266	564	423	338	254	247	174	242	3	236	143	165	156	294	125	196	274	4
198	2.288	140.035	w/o MS2: 6-HYDROXYNICOTINATE	[M-H]-	BLHCMGRVFXRYRN-UHFFFAOYSA-N	null	Normalized unit: Intensity; Annotation method: MoNA-export-GNPS_1	0.67	29.22	140.03431:1412 140.07934:22 140.98568:155 141.01945:43 141.03691:102 141.05596:63 141.86784:399 142.03592:22	93.04589:92	10	10	82	71	62	67	84	11	432	698	378	3	449	435	1	525	318	523	440	347	14
200	4.663	141.031	5-HYDROXYMETHYLURACIL	[M-H]-	JDBGXEHEIRGOBU-UHFFFAOYSA-N	null	Normalized unit: Intensity; Annotation method: MoNA-export-LC-MS-MS_Negative_Mode_2	0.8	7.96	141.03052:727 141.05589:117 141.06713:31 141.86775:129 142.03502:42 142.92937:24 142.98431:35 142.99446:12 143.03600:30 143.07062:42 143.10765:24	34.96954:204 36.96638:153 41.00363:51 41.99751:153 43.00002:51 44.99817:668 93.03369:51 99.92408:153 100.92807:51 100.93442:51 132.86698:51 134.86403:102 136.86402:51	139	10	462	545	347	379	486	22	17	27	174	14	18	18	23	39	26	24	29	176	13
201	7.414	141.031	5-HYDROXYMETHYLURACIL	[M-H]-	JDBGXEHEIRGOBU-UHFFFAOYSA-N	null	Normalized unit: Intensity; Annotation method: MoNA-export-LC-MS-MS_Negative_Mode_2	0.82	12.73	141.03079:906 141.05735:48 142.01105:18 142.03482:52 142.05150:80 142.98315:24 143.03433:42 143.07217:42	34.96825:153 40.01857:51 41.00364:51 41.99767:102 43.01845:51 44.01300:51 44.99810:255 45.97521:51 46.45546:51 71.00439:51 75.00724:51 93.03646:51 100.93027:51 125.59857:51 132.87034:51 134.83235:51 134.86333:51	228	13	17	17	20	29	11	165	288	226	227	6	250	422	667	543	133	509	468	223	15
206	1.804	142.051	w/o MS2: Butenolide	[M-H]-	HUSDLVGPEKVWAL-UHFFFAOYSA-N	null	Normalized unit: Intensity; Annotation method: MoNA-export-GNPS_1	0.69	76.86	142.05134:2200 142.86862:12 142.98599:24 143.03498:73 143.05455:131 143.07122:100 143.10793:12 143.86503:319 144.03544:18 144.05612:24	34.41448:51 34.62241:51 34.96995:51 38.62715:51 41.99865:102 44.99831:204 54.27011:51 57.97319:102 61.98797:153 78.95937:51 93.80337:51 97.93124:51 136.01632:51	1862	26	4447	4740	2994	4091	4525	805	1059	760	2335	25	1025	905	1137	1982	1724	1973	2277	2349	24
207	7.376	142.051	w/o MS2: Butenolide	[M+H]+	HUSDLVGPEKVWAL-UHFFFAOYSA-N	null	Normalized unit: Intensity; Annotation method: MoNA-export-GNPS_1	0.68	44.75	142.05112:2482 142.15862:17 143.01186:17 143.03695:49 143.05404:148 143.07110:34 144.03521:17 144.06752:62	57.03907:51 59.01446:51 67.85889:51 79.95930:51 81.03576:51 85.03062:51 99.92110:102 100.93546:51 131.86200:51	335	32	877	724	843	759	883	140	144	99	282	26	154	190	100	101	73	96	114	282	24
208	6.764	142.051	w/o MS2: Butenolide	[M-H]-	HUSDLVGPEKVWAL-UHFFFAOYSA-N	null	Normalized unit: Intensity; Annotation method: MoNA-export-GNPS_1	0.68	8.56	142.05091:1013 142.07142:12 142.30923:12 142.52879:12 142.55478:12 142.69651:12 142.75859:12 142.76950:12 142.97941:18 142.99300:18 143.02452:12 143.03532:72 143.05404:97 143.07174:24 143.10747:12 143.15069:12 143.28599:18 143.38940:12 143.60827:18 143.77514:12 143.82109:12 143.96682:12 144.01653:12 144.04313:24 144.05413:24	39.79854:51 41.00274:51 41.99841:51 43.01800:51 47.18822:51 50.64130:51 59.01354:153 61.98776:51 61.99329:51 69.57666:51 71.01396:204 83.01011:51 89.02448:102 99.93154:51	469	23	281	241	227	230	234	510	573	511	472	37	601	611	639	516	366	590	568	573	28
209	7.741	142.051	w/o MS2: Butenolide	[M-H2O-H]-	HUSDLVGPEKVWAL-UHFFFAOYSA-N	null	Normalized unit: Intensity; Annotation method: MoNA-export-GNPS_1	0.68	18.1	142.05093:1296 142.93073:13 142.93984:13 142.98054:19 143.03540:101 143.05419:87 143.06977:39 143.10609:26 143.95173:53 144.03368:26 144.05117:38	43.01888:102 44.99647:102 57.03362:51 71.01164:51 73.02830:102 78.95894:51 85.02981:51 87.00749:153 99.92272:51 100.92702:102 109.04222:51	627	19	700	573	528	544	676	505	666	639	696	22	593	734	844	927	742	960	824	638	18
216	7.254	144.03	Unknown	[M-H]-	null	null	Normalized unit: Intensity	null	11.23	144.02993:2104	40.86571:12 41.99886:28 57.03488:135 71.01975:22 78.95864:177 79.95623:80 80.96399:692 81.03260:11 83.04780:23 85.02961:58 98.62671:12 101.30377:12 109.08745:12 113.37837:12 129.02448:48	203	11	410	779	338	387	314	8	45	46	0	17	22	10	31	28	19	25	10	143	1
217	4.256	144.03	Unknown	[M-H]-	null	null	Normalized unit: Intensity	null	91.12	144.03033:6889 144.86903:12 144.92344:123 144.96555:12 144.97801:24 145.01557:33 145.03398:272 145.05061:264 145.08887:18 145.92325:30 146.03575:43 146.05763:18	42.00295:51 44.99833:204 61.98891:321 63.99355:51 76.96783:51 99.92400:204 100.92512:51 100.93331:102	4652	8	27	12	26	16	14	1759	6	10	12	2	18	4	2790	17	14	21	4	21	12
218	3.992	144.031	Unknown	[M-H]-	null	null	Normalized unit: Intensity	null	256.81	144.03053:32476 144.06316:17 144.92303:209 144.99221:27 145.01434:170 145.03347:1125 145.04931:206 145.68683:28 145.86261:37 145.92226:28 146.03527:274	61.98871:413	112	12	18284	20791	10960	17217	23613	72	5465	5501	12938	7	4859	4571	46	12553	7947	13966	11331	13108	14
219	1.395	144.046	4-Hydroxyquinoline	[M-H]-	PMZDQRJGMBOQBF-UHFFFAOYSA-N	null	Normalized unit: Intensity; Annotation method: MoNA-export-LC-MS-MS_Negative_Mode_2	1.09	24.71	144.04563:5034 144.92564:68 145.04938:686 145.06404:45	116.05050:73	605	44	42	147	57	121	57	309	343	432	891	71	258	200	2024	1558	1120	2582	1568	658	49
220	2.434	144.066	w/o MS2: 4-ACETAMIDOBUTANOATE	[M-H]-	UZTFMUBKZQVKLK-UHFFFAOYSA-N	null	Normalized unit: Intensity; Annotation method: MoNA-export-LC-MS-MS_Negative_Mode_2	0.75	25.97	144.06630:854 144.92312:136 144.96742:12 144.97685:30 145.01308:12 145.05062:194 145.06917:70 145.08672:49 145.85060:12 145.86200:24 145.92561:12 146.03215:12 146.05094:24	44.99897:204 59.02807:51 61.98781:338 81.03150:51 84.94887:51 99.92540:153 100.93184:102 101.06028:51 102.95392:51	544	20	556	641	102	868	935	642	655	70	61	22	584	778	159	35	35	150	40	81	12
221	2.343	144.067	4-Acetamidobutanoic acid; LC-tDDA; CE40	[M-H]-	UZTFMUBKZQVKLK-UHFFFAOYSA-N	null	Normalized unit: Intensity; Annotation method: MoNA-export-LC-MS-MS_Negative_Mode_2	1.28	15.13	144.06674:1231 144.92350:90 144.97732:42 144.99182:18 145.01479:24 145.05093:234 145.06942:75 145.08524:18 145.59428:12 145.86068:45 145.92521:24 146.04604:2020 146.07004:17	41.99887:512	544	20	556	641	608	868	935	642	655	531	400	23	584	778	159	148	107	150	156	471	15
223	7.012	145.014	w/o MS2: 2-ketoglutaric acid	[M-H]-	KPGXRSRHYNQIFN-UHFFFAOYSA-N	O=C(O)C(=O)CCC(=O)O	Normalized unit: Intensity; Annotation method: BAF in house library_Negative HILIC_1	0.67	2.74	145.01444:1571 145.04964:144 145.06967:74 145.08335:12 145.18222:12 145.59594:108 145.61957:18 145.76832:12 145.92352:18 145.95236:12 146.02185:26 146.04629:29225 146.07594:11 146.57742:18 146.58782:18 146.64884:12 146.66670:18 146.70497:12 146.77917:18 146.94748:12 146.96457:136 146.98664:24 147.00991:12 147.02983:390 147.04911:1148 147.12089:18	41.00304:442 74.02495:257 84.04500:206 98.02422:198	197	17	152	114	67	87	258	35	232	189	73	18	255	182	181	534	322	154	182	224	15
225	7.912	145.062	L-Alanyl_glycine	[M-H]-	CXISPYVYMQWFLE-VKHMYHEASA-N	C[C@@H](C(=O)NCC(=O)O)N	Normalized unit: Intensity; Annotation method: BAF in house library_Negative HILIC_1	1.05	309.96	145.06201:33111 146.04591:687 146.06514:1300 147.02938:3619 147.06612:358	41.99884:1353	44770	52	120625	126401	102929	95218	116964	16486	20335	15895	45973	0	18952	14924	6666	14878	40134	7609	16444	46665	0
226	8.549	145.099	w/o MS2: L-Lysine	[M-H]-	KDXKERNSBIXSRK-YFKPBYRVSA-N	C(CCN)C[C@@H](C(=O)O)N	Normalized unit: Intensity; Annotation method: BAF in house library_Negative HILIC_1	0.67	633.67	145.09898:244932 145.24893:17 145.25866:26 145.26591:17 145.29992:34 145.38510:34 145.47741:17 145.48926:17 145.55470:34 145.56597:26 145.58327:26 145.60024:26 145.61266:26 145.64435:26 145.65703:63 145.68557:53 145.69793:34 145.71849:34 145.73946:43 145.75993:43 145.78346:34 145.80688:43 145.81830:68 145.83123:17 145.85763:34 145.88400:56 145.90735:34 145.92834:51 145.94508:34 145.96144:48 145.9…	66.03407:169 78.95922:1023 87.00815:364 109.04098:86	87313	122	92666	96203	113096	99911	116539	117889	154573	96670	81988	130	141594	182089	62562	68263	25480	54657	38047	92804	179
228	2.049	146.045	N-acetyl-DL-serine	[M-H]-	JJIHLJJYMXLCOY-UHFFFAOYSA-N	null	Normalized unit: Intensity; Annotation method: MoNA-export-LC-MS-MS_Negative_Mode_2	0.95	5.89	146.04517:1156 146.07302:14 146.59838:192 146.61699:28 146.65019:21 146.96597:310 146.98676:34 147.00856:124 147.02326:133 147.04899:85833 147.07792:12 147.59572:21 147.64186:21 147.69734:21 147.72484:14 147.77366:21 147.78835:21 147.80926:21 147.82557:14 147.91253:21 147.97207:21 148.02008:21 148.03242:20 148.05147:1482	43.01916:1925 74.02367:880	829	20	947	903	918	860	87	745	965	891	1021	10	891	950	749	901	992	995	890	925	22
229	2.513	146.046	w/o MS2: N-Acetyl-serine; LC-tDDA; CE40	[M-H]-	JJIHLJJYMXLCOY-BYPYZUCNSA-N	null	Normalized unit: Intensity; Annotation method: MoNA-export-LC-MS-MS_Negative_Mode_2	1.1	7.3	146.04587:1754 146.93732:12 146.96585:844 147.02988:45 147.05028:93 147.06596:40 147.96482:18 148.01509:18 148.05196:18	41.99881:521	855	25	16	8	22	24	20	968	20	9	17	13	16	12	453	19	18	20	21	21	9
230	2.347	146.046	w/o MS2: N-Acetyl-serine; LC-tDDA; CE40	[M-H]-	JJIHLJJYMXLCOY-BYPYZUCNSA-N	null	Normalized unit: Intensity; Annotation method: MoNA-export-LC-MS-MS_Negative_Mode_2	1.1	9.39	146.04604:2020 146.07004:17 146.96613:340 147.01189:18 147.02877:24 147.04829:180 147.06502:50 148.05112:30 148.06870:12	41.99887:512	24	21	1168	1365	919	1165	1752	19	1356	963	1128	10	1239	1112	22	979	1157	906	1090	1034	24
231	8.227	146.046	w/o MS2: L-Glutamic acid	[M-H]-	WHUUTDBJXJRKMK-VKHMYHEASA-N	O=C(O)CCC(N)C(=O)O	Normalized unit: Intensity; Annotation method: BAF in house library_Negative HILIC_1	0.64	18.81	146.04571:8125 146.57534:24 146.60375:16 146.76584:24 146.91694:24 146.93495:24 146.94915:16 146.98405:16 147.00789:16 147.02985:4007 147.06610:58 147.07652:41 147.48828:24 147.69750:16 147.75493:33 147.89641:16 148.03250:213 148.04885:82 148.06293:33	44.99852:67 78.95903:184	1978	29	3096	3597	3313	3374	3581	1615	1651	1654	2336	21	1411	1402	1700	2296	2194	1882	1976	2138	27
232	6.997	146.046	N-Acetyl-serine; LC-tDDA; CE20	[M-H]-	JJIHLJJYMXLCOY-BYPYZUCNSA-N	null	Normalized unit: Intensity; Annotation method: MoNA-export-LC-MS-MS_Negative_Mode_2	1.33	89.5	146.04626:14377 146.07975:12 146.41662:12 146.45741:12 146.57819:18 146.68610:12 146.89285:12 146.92008:12 146.94013:12 146.96573:90 146.98358:18 147.00643:24 147.02812:35 147.04901:727 147.06539:100 147.12443:12 147.19534:18 148.01501:12 148.04949:164 148.09106:12 148.11157:12	40.02082:51 41.00299:364 41.99798:102 42.03470:102 44.99774:153 57.03417:204 61.98452:51 61.99022:102 68.99807:51 72.04908:51 74.02545:255 75.02951:51 80.96314:51 84.04594:316 85.04781:51 86.02850:51 98.02370:204 98.03282:51 99.02610:51 99.92227:51 100.93485:153 121.69758:51	8366	26	133	168	144	110	105	14251	20323	11961	7657	17	16501	17910	16750	13382	1118	7601	5729	7462	28
233	7.971	146.047	L-Glutamic acid	[M-H]-	WHUUTDBJXJRKMK-VKHMYHEASA-N	O=C(O)CCC(N)C(=O)O	Normalized unit: Intensity; Annotation method: BAF in house library_Negative HILIC_1	1.44	5219.73	146.04672:1195133 146.44558:130 146.59412:260 146.62784:195 146.64960:260 146.68021:130 146.71537:260 146.73438:195 146.75302:195 146.76748:195 146.78870:195 146.81438:195 146.83532:260 146.87510:195 146.89079:260 146.90764:195 146.92764:130 146.94057:130 146.95760:130 146.99695:195 147.01116:130 147.04898:46607 147.08540:130 147.10470:195 147.13898:130 147.15857:130 147.23538:195 147.25508:195 1…	44.99865:405 74.02488:886 85.02925:508 102.05656:30913 103.05933:1099 104.06134:153 128.03568:3266 146.04613:357	616780	320	767928	730689	695176	665634	768594	561367	597888	595247	626719	322	584115	558677	457386	602838	540294	489091	530604	615966	332
234	7.254	146.047	w/o MS2: GLUTAMIC ACID	[M-H]-	WHUUTDBJXJRKMK-VKHMYHEASA-N	null	Normalized unit: Intensity; Annotation method: MoNA-export-LC-MS-MS_Negative_Mode_2	1.04	4.82	146.04512:849 147.02905:2196	44.99760:112	346	17	338	308	395	296	279	554	642	743	336	23	381	626	362	525	420	561	390	531	31
235	7.196	146.082	w/o MS2: 4-ACETAMIDOBUTANOATE	[M-H]-	UZTFMUBKZQVKLK-UHFFFAOYSA-N	null	Normalized unit: Intensity; Annotation method: MoNA-export-GNPS_1	0.67	3.78	146.08231:997 146.96552:38 147.02997:648 147.05159:19 147.06786:124 147.08515:63 147.48629:19 147.58890:13 147.90472:13 148.01538:19 148.03438:31 148.04445:13 148.06166:55	78.95855:222	318	10	302	321	325	378	276	226	170	374	333	6	260	389	490	454	458	517	568	413	8
242	8.571	147.03	w/o MS2: CITRAMALATE	[M-H]-	XFTRTWQBIOMVPK-UHFFFAOYSA-N	null	Normalized unit: Intensity; Annotation method: MoNA-export-LC-MS-MS_Negative_Mode_2	1.11	18.93	147.02987:12561 147.06522:44 147.07260:58 147.07755:29 147.10390:160 147.46188:29 148.03342:729 148.06624:29 148.08082:44 148.10555:29 148.67611:29 148.71121:29 149.00851:29 149.03450:140 149.05851:73	66.03511:264 87.00757:810 109.04105:137	4934	90	3996	5430	5870	5882	8044	8362	12628	7325	5494	98	7999	10856	2567	1417	1300	1640	1467	5498	102
243	7.235	147.03	ALPHA-HYDROXYGLUTARIC ACID	[M-H]-	HWXBTNAVRSUOJR-VKHMYHEASA-N	null	Normalized unit: Intensity; Annotation method: MoNA-export-LC-MS-MS_Negative_Mode_2	1.41	13.02	147.02998:6805 148.03285:311 149.04547:518	57.03430:220	4330	30	2260	2862	5201	5537	4518	2191	3510	2686	4141	34	3084	2838	2089	4326	7480	2604	5241	3136	33
244	2.049	147.049	w/o MS2: CINNAMIC ACID	[M-H]-	WBYWAXJHAXSJNI-SREVYHEPSA-N	null	Normalized unit: Intensity; Annotation method: MoNA-export-LC-MS-MS_Negative_Mode_2	0.78	165.11	147.04899:85833 147.07792:12 147.59572:21 147.64186:21 147.69734:21 147.72484:14 147.77366:21 147.78835:21 147.80926:21 147.82557:14 147.91253:21 147.97207:21 148.02008:21 148.03242:20 148.05147:1482 148.17120:21 148.21258:14 148.27937:21 148.33144:14 148.45242:14 148.50069:21 148.67411:14 148.74224:14 148.81076:28 148.87023:21 148.93243:14 148.96885:28 149.00757:28 149.02350:28 149.05282:581 149…	43.01916:1925 74.02367:880	59908	14	70348	73038	72009	71457	4846	65134	75266	72480	4477	7	72306	72170	63450	68840	69723	71307	69585	70568	7
245	1.948	147.049	w/o MS2: p-Coumaraldehyde	[M-H]-	CJXMVKYNVIGQBS-OWOJBTEDSA-N	C1=CC(=CC=C1/C=C/C=O)O	Normalized unit: Intensity; Annotation method: BAF in house library_Negative HILIC_1	0.55	263.74	147.04896:103811 147.38361:17 147.50640:17 147.54734:17 147.60072:17 147.61644:17 147.63320:33 147.69921:25 147.71372:17 147.77005:17 147.83323:17 147.85372:17 147.88702:17 147.91842:25 147.97670:17 148.05168:1708 148.07451:25 148.16212:17 148.19717:17 148.27326:17 148.29245:17 148.32457:17 148.34937:17 148.40453:25 148.54701:17 148.55890:25 148.61312:25 148.65839:25 148.74136:17 148.78076:17 148…	43.01922:2401 74.02397:1006 87.03171:134	32	36	70348	73038	72009	71457	74062	27	75266	72480	70598	74	72306	72170	63450	68840	69723	71307	69585	70568	38
248	6.839	148.044	L-Methionine	[M-H]-	FFEARJCKVFRZRR-BYPYZUCNSA-N	O=C(O)C(N)CCSC	Normalized unit: Intensity; Annotation method: BAF in house library_Negative HILIC_1	1.53	22.89	148.04382:1989 149.04623:91 150.04042:194	46.99588:67	2663	14	773	693	772	726	889	758	894	1101	2681	17	883	843	8332	6595	2225	11736	4889	2566	16
249	7.374	149.046	w/o MS2: RIBOSE	[M-H]-	HMFHBZSHGGEWLO-SOOFDHNKSA-N	null	Normalized unit: Intensity; Annotation method: MoNA-export-LC-MS-MS_Negative_Mode_2	1.03	42.5	149.04569:2467 149.14344:18 149.57129:18 150.00293:30 150.04935:112 150.89612:12 151.00138:12 151.03790:24 151.05180:30	45.00094:64	80	12	62	81	64	66	73	92	73	2220	157	18	74	59	53	54	62	49	59	166	9
250	8.548	149.046	w/o MS2: Xylose	[M-H]-	PYMYPHUHKUWMLA-VPENINKCSA-N	null	Normalized unit: Intensity; Annotation method: MoNA-export-LC-MS-MS_Negative_Mode_2	0.91	55.15	149.04571:4184 149.08067:20 149.08610:30 149.09970:20 149.15030:30 149.16487:20 149.18055:30 149.21548:20 149.24484:40 149.31061:50 149.33388:20 149.40912:40 149.42621:30 149.46005:20 149.64898:20 149.77185:20 149.82063:30 149.85006:20 149.86110:30 149.87413:30 149.94549:20 149.98161:40 150.00441:40 150.01687:20 150.04862:308 150.06418:20 150.10031:20 150.15366:20 150.23455:40 150.27673:20 150.30…	40.01917:185 67.02998:335 80.03812:934 93.04594:1945 109.04002:428	311	8	14	30	36	19	19	22	21	3278	253	15	42	26	22	88	24	44	28	318	16
251	7.574	149.046	w/o MS2: Xylose	[M-H]-	PYMYPHUHKUWMLA-VPENINKCSA-N	null	Normalized unit: Intensity; Annotation method: MoNA-export-LC-MS-MS_Negative_Mode_2	1	128.58	149.04577:13563 149.99963:42 150.02861:17 150.04915:745 151.01987:25 151.02802:17 151.05002:126	57.03534:163	532	10	38	90	43	60	27	171	164	8057	583	7	124	214	92	228	104	88	118	583	14
253	5.16	151.027	Xanthine; LC-tDDA; CE20	[M-H]-	LRFVTYWOQMYALW-UHFFFAOYSA-N	null	Normalized unit: Intensity; Annotation method: MoNA-export-LC-MS-MS_Negative_Mode_2	1.53	353.1	151.02673:24868 151.08254:12 152.00577:12 152.02900:1314 152.08060:18 152.47452:12 152.98914:12 153.03066:152 153.05528:18	30.20290:10 41.99857:617 44.99805:18 61.98855:68 65.99818:102 71.54516:10 80.02401:115 81.03400:4 108.02012:1096 109.02379:89 151.02502:188	13772	45	10981	9610	7678	6904	7983	15264	16064	16893	14309	37	15274	17935	18234	19711	11868	18857	19811	14533	44
254	1.672	151.04	2-Phenoxyacetic acid	[M-H]-	LCPDWSOZIOUXRV-UHFFFAOYSA-N	C1=CC=C(C=C1)OCC(=O)O	Normalized unit: Intensity; Annotation method: BAF in house library_Negative HILIC_1	0.78	24.12	151.04014:2237 151.07705:24 152.04278:208 152.07590:18 153.00385:12 153.01985:30 153.03278:24 153.05572:30 153.08272:305	44.99853:51 57.97514:44 105.33660:10 106.04148:99 107.04940:623 108.05361:52 127.78409:10	730	46	67	73	62	87	94	1345	1121	540	553	72	716	632	931	882	811	709	1280	508	49
255	6.664	151.062	Ribitol	[M-H]-	HEBKCHPVOIAQTA-ZXFHETKHSA-N	O[C@@H]([C@@H](O)CO)[C@H](O)CO	Normalized unit: Intensity; Annotation method: BAF in house library_Negative HILIC_1	1.42	176.41	151.06171:19490 151.13541:12 151.58984:12 151.67026:12 151.68556:24 151.69534:12 151.73376:24 151.83216:12 151.89260:12 151.94106:12 151.94885:18 152.00859:18 152.04333:18 152.06483:1099 152.26670:12 152.29010:12 152.46693:24 152.48543:24 152.51029:12 152.59876:12 152.64213:12 152.67098:18 152.68937:12 152.70460:12 152.74973:30 152.77750:12 152.80268:12 152.84869:12 152.86573:12 152.89956:18 152.…	36.29843:51 41.00381:102 41.99843:102 43.01805:102 44.99914:153 55.01831:51 59.01360:255 71.01419:255 83.01456:51 89.02439:51 101.02439:51 128.67572:51	4194	14	2634	2852	3468	2965	3336	11272	20734	4552	3965	15	14503	17991	3856	3784	1558	3558	2795	4115	18
258	1.434	152.077	w/o MS2: Dopamine	[M-H]-	VYFYYTLLBUKUHU-UHFFFAOYSA-N	null	Normalized unit: Intensity; Annotation method: MoNA-export-LC-MS-MS_Negative_Mode_2	0.65	55.82	152.07582:5643 152.60981:343 153.08289:130808 153.61435:171 154.01235:171 154.08613:13112	82.07054:957	2210	3	2315	2262	2738	2319	2380	2362	2401	2543	2470	3	2397	2660	2276	2222	2337	2390	2498	2697	0
260	1.943	153.035	w/o MS2: 2,5-Dihydroxybenzoic acid	[M-H]-	WXTMDXOMEHJXQO-UHFFFAOYSA-N	null	Normalized unit: Intensity; Annotation method: MoNA-export-LC-MS-MS_Negative_Mode_2	0.91	38.04	153.03455:5909 153.08379:53 153.86824:113 154.02277:139 154.03860:356 154.05599:18 154.08905:18 154.86728:32 154.99673:18 155.03539:39 155.07183:50 155.10549:12	82.00906:86 109.02901:118	2581	83	2074	2006	2143	2215	2400	3064	2501	2310	2444	68	2483	2442	2596	2204	2379	2237	2242	2183	79
261	1.434	153.083	w/o MS2: AZELATE	[M-H]-	BDJRBEYXGGNYIS-UHFFFAOYSA-N	null	Normalized unit: Intensity; Annotation method: MoNA-export-GNPS_1	0.74	1345.09	153.08315:168810 153.61318:76 153.80832:51 153.90500:51 153.96281:205 154.01485:127 154.08610:13915 154.37753:51 155.03348:51 155.07043:76 155.08805:865 155.10599:76 155.17865:51	82.07112:1224 109.09340:866	65872	24	70706	67354	79136	81038	81009	74136	80960	74731	84914	21	78014	66333	65426	71411	74573	75300	72106	80228	18
264	6.412	154.062	Histidine	[M-H]-	HNDVDQJCIGZPNO-YFKPBYRVSA-N	null	Normalized unit: Intensity; Annotation method: MoNA-export-LC-MS-MS_Negative_Mode_2	1.39	21.33	154.06249:2345 154.86976:262 154.94946:62 155.04920:49 155.06364:493 155.86553:1409	93.04396:80	235	12	54	109	54	48	50	1265	158	649	247	20	178	371	929	255	178	187	218	239	16
265	7.574	154.062	w/o MS2: Histidine	[M-H]-	HNDVDQJCIGZPNO-YFKPBYRVSA-N	null	Normalized unit: Intensity; Annotation method: MoNA-export-LC-MS-MS_Negative_Mode_2	0.69	10.35	154.06229:1402 154.96545:84 154.99345:31 155.01362:31 155.04812:58 155.06566:155 156.01247:16 156.02819:557	31.98872:51 34.19894:51 43.01986:51 44.99970:204 61.98893:153 72.99272:51 73.02960:102 76.96846:102 78.95889:204 79.95556:102 83.05401:51 85.03291:51 96.96017:51 99.92489:102 100.93140:51 103.03860:51 139.74678:51	162	20	42	26	14	48	5	234	122	163	210	11	248	218	457	600	285	461	466	164	18
266	8.47	154.063	L-Histidine	[M-H]-	HNDVDQJCIGZPNO-YFKPBYRVSA-N	O=C(O)C(N)CC1=CN=CN1	Normalized unit: Intensity; Annotation method: BAF in house library_Negative HILIC_1	1.45	9485.99	154.06270:724732 154.10014:72 154.24791:59 154.27421:59 154.33918:59 154.45865:39 154.47437:59 154.48745:39 154.53372:39 154.59245:101 154.61788:78 154.64414:59 154.67838:206 154.69203:78 154.72559:131 154.73944:98 154.75051:166 154.76295:98 154.77919:78 154.79655:102 154.80916:98 154.81863:98 154.82876:59 154.84138:98 154.85629:197 154.86770:159 154.88393:59 154.92430:98 154.94348:78 154.95658:1…	40.01928:631 44.99790:296 67.03022:1695 80.03776:2071 81.04530:2012 93.04571:10392 94.04889:539 95.02351:64 108.05688:683 110.07172:769	351742	403	58638	59956	67210	54788	75998	360869	392631	454677	361939	310	416870	442980	716183	529777	239582	634532	415526	367588	376
267	7.984	155.046	w/o MS2: 5,5-Dimethylbarbituric acid	[M-H]-	LAOZSCRCYVBSJA-UHFFFAOYSA-N	null	Normalized unit: Intensity; Annotation method: MoNA-export-LC-MS-MS_Negative_Mode_2	1	26.36	155.04645:1503	75.00854:86	667	4	16	17	26	38	33	1116	1056	1147	872	18	900	1864	1128	1252	607	1229	1025	841	23
268	8.236	155.046	w/o MS2: 4,5-dihydroxy-3-propylcyclopent-2-en-1-one	[M-H]-	LFRFNLMDZHTVHB-UHFFFAOYSA-N	null	Normalized unit: Intensity; Annotation method: MoNA-export-LC-MS-MS_Negative_Mode_2	0.72	26.97	155.04670:2124	78.95921:25373 109.03909:53	1009	22	31	15	35	25	38	889	789	1394	1158	27	1406	1156	1638	2215	1412	1790	2023	1164	11
272	7.259	156.03	Unknown	[M-H]-	null	null	Normalized unit: Intensity	null	36.13	156.02970:2777 156.06776:882 157.03003:882	44.99806:467 59.01351:285 74.02359:1298	734	21	576	411	1152	642	697	6	345	609	571	17	255	498	988	537	404	730	294	956	13
273	1.656	156.066	TIGLYL GLYCINE	[M-H]-	WRUSVQOKJIDBLP-HWKANZROSA-N	null	Normalized unit: Intensity; Annotation method: MoNA-export-LC-MS-MS_Negative_Mode_2	1.28	56.91	156.06662:2096 156.50213:24 156.98588:5332 157.01597:23 157.05159:24 157.07070:130 157.08601:50 157.12507:18 157.87124:115 157.98821:367 158.05481:18 158.07220:63 158.08615:24	41.99833:198 68.99513:118	873	4	2489	2324	1550	1861	2493	479	506	479	1089	8	531	545	331	712	1044	530	1140	1057	4
274	8.485	156.078	w/o MS2: HISTIDINE	[M-H]-	HNDVDQJCIGZPNO-YFKPBYRVSA-N	null	Normalized unit: Intensity; Annotation method: MoNA-export-GNPS_1	1.05	219.1	156.07845:4551 156.41334:61 157.05080:412 157.08101:272 157.44168:61	67.02999:196 93.04555:1601	4897	11	2878	2704	3078	2590	3050	6051	6989	5215	4917	18	6767	7486	4648	4150	2562	3976	3056	4693	16
276	6.587	157.025	Dihydroorotic acid	[M-H]-	UFIVEPVSAGBUSI-REOHCLBHSA-N	null	Normalized unit: Intensity; Annotation method: MoNA-export-LC-MS-MS_Negative_Mode_2	0.9	2.16	157.02526:1786 157.05198:627 157.86284:74 158.02696:226 159.02979:148 159.06502:111	31.16989:51 34.96826:102 36.96658:153 41.99856:204 42.37195:51 42.99886:51 44.41409:51 45.04294:51 46.99451:51 72.96089:51 92.88614:51 120.05076:51 123.71296:51 123.94973:51 127.21387:51 131.75561:51	384	5	642	779	559	703	854	234	417	230	578	8	304	269	142	213	387	168	306	463	10
277	5.66	157.027	w/o MS2: (S)-DIHYDROOROTATE	[M-H]-	UFIVEPVSAGBUSI-REOHCLBHSA-N	null	Normalized unit: Intensity; Annotation method: MoNA-export-LC-MS-MS_Negative_Mode_2	0.67	9.39	157.02724:1506 157.05039:49 157.08489:30 157.12259:18 157.84581:12 157.86432:46 158.03075:100 158.05088:24 158.07263:12 158.08869:18 158.84582:225 158.98998:18 159.02486:548 159.05751:12 159.07001:69 159.10020:12	31.12333:10 34.96927:721 36.96646:165 43.00104:23 44.92104:10 44.99856:786 56.84098:10 59.01294:7 68.99624:9 75.00975:10 77.03833:32 89.98552:10	456	0	29	32	21	21	28	1011	77	39	46	3	112	158	329	24	9	13	6	59	0
278	5.503	157.027	Allantoin	[M-H]-	POJWUDADGALRAB-UHFFFAOYSA-N	null	Normalized unit: Intensity; Annotation method: MoNA-export-LC-MS-MS_Negative_Mode_2	1.06	10.03	157.03698:804 157.06476:18 157.08873:24 157.12314:24 157.87083:83 158.03975:48 158.07204:30 158.08232:18 158.84639:35 158.98980:24 159.03486:30 159.06677:76 159.10138:24	34.96812:153 36.96525:51 38.21940:51 41.99810:204 43.00065:102 57.97532:51 61.98743:102 68.99616:51 91.22694:51 94.38061:51 96.96176:51 97.00463:51 112.98722:51 114.03389:51	358	5	259	369	271	321	239	865	1677	610	604	0	1533	1532	331	216	147	223	161	571	14
283	7.297	157.062	Unknown	[M-H]-	null	null	Normalized unit: Intensity	null	65.33	157.06187:47268 158.06515:3279	41.99824:741	9874	10	12659	16937	13053	12559	23693	7612	10998	8003	9466	14	9258	9604	5540	8223	8703	8049	10099	11391	19
285	2.062	158.082	w/o MS2: ISOVALERYLGLYCINE	[M-H]-	ZRQXMKMBBMNNQC-UHFFFAOYSA-N	null	Normalized unit: Intensity; Annotation method: MoNA-export-LC-MS-MS_Negative_Mode_2	1.14	328.75	158.08260:37339 158.84620:184 158.89123:12 158.98773:18 159.01086:24 159.03023:18 159.05186:18 159.06695:76 159.08521:1893 159.43036:12 159.76520:12 159.85993:52 159.87262:18 159.88921:24 159.98540:12 160.03493:18 160.05943:24 160.08712:194	41.99872:117	4988	19	256	218	323	420	273	3403	18219	1673	5426	36	6864	25393	7127	9576	3820	4489	4825	5312	38
291	7.414	159.041	w/o MS2: PUTRESCINE DIHYDROCHLORIDE	[M-H]-	XXWCODXIQWIHQN-UHFFFAOYSA-N	null	Normalized unit: Intensity; Annotation method: MoNA-export-LC-MS-MS_Negative_Mode_2	0.63	30.16	159.04112:4571 159.06704:36 159.08106:18 159.10321:12 159.47899:12 159.75313:12 159.97085:18 160.04400:211 160.06055:18 160.36258:12 160.51125:18 160.74073:12 161.00841:23 161.02041:12 161.04548:2149 161.08334:24	58.02977:105 98.02542:73	1952	28	36	37	32	28	23	1499	2271	2093	1826	27	2218	3523	6237	4731	1272	4615	4401	1960	11
293	2.347	160.061	2-Aminoadipic acid; LC-tDDA; CE10	[M-H]-	OYIFNHCXNCRBQI-BYPYZUCNSA-N	null	Normalized unit: Intensity; Annotation method: MoNA-export-LC-MS-MS_Negative_Mode_2	0.76	3.12	160.06121:853 160.84163:1541 161.02569:24 161.04542:79 161.06458:65 161.08025:12 161.84324:63 161.88354:12 162.02163:48 162.03495:12	34.96907:204 36.96690:102 37.93325:51 41.99838:51 42.14049:51 44.99725:102 47.80039:51 57.16056:51 59.01325:153 61.98751:51 70.32489:51 77.03990:51 95.36522:51 96.95867:51 115.05188:51 125.52370:51	7	9	308	388	379	430	569	400	271	440	307	7	204	351	25	38	48	15	57	283	7
294	1.693	160.061	w/o MS2: N-Acetyl-threonine; LC-tDDA; CE40	[M-H]-	PEDXUVCGOLSNLQ-WUJLRWPWSA-N	null	Normalized unit: Intensity; Annotation method: MoNA-export-LC-MS-MS_Negative_Mode_2	1.13	16.12	160.06176:1799 160.10569:18 160.84187:1266 161.00821:30 161.02332:12 161.04641:30 161.06401:160 161.08265:36 161.84132:34 161.88347:37 162.06578:18	41.99825:261	489	10	629	708	501	806	1007	335	289	316	581	8	375	401	437	710	386	720	840	560	10
295	6.786	160.061	w/o MS2: N-Acetyl-threonine; LC-tDDA; CE40	[M-H]-	PEDXUVCGOLSNLQ-WUJLRWPWSA-N	null	Normalized unit: Intensity; Annotation method: MoNA-export-LC-MS-MS_Negative_Mode_2	1.02	92.21	160.06192:8725 160.10045:24 160.84330:18 161.04503:119 161.06444:481 161.40754:12 161.58135:18 161.68958:12 162.00761:12 162.07701:1458	58.03004:323	2050	12	152	150	109	85	93	5412	6218	3831	1881	11	5556	7800	4307	1961	356	2420	1360	1724	15
296	7.354	160.061	AMINOADIPATE	[M-H]-	OYIFNHCXNCRBQI-UHFFFAOYSA-N	null	Normalized unit: Intensity; Annotation method: MoNA-export-LC-MS-MS_Negative_Mode_2	0.76	14.97	160.06144:1378 161.04573:491 161.06604:83 161.19291:20 161.93018:20 161.94626:20 162.04443:51 162.06597:40 162.07451:30	40.23925:51 41.99890:51 44.99788:51 59.01505:51 68.72594:51 77.03815:51 78.96006:51 96.81432:51 99.04916:51 99.21556:51	118	10	596	471	358	377	214	93	62	72	139	15	45	50	97	94	95	95	80	152	8
297	6.552	160.062	N-Acetyl-threonine; LC-tDDA; CE20	[M-H]-	PEDXUVCGOLSNLQ-WUJLRWPWSA-N	null	Normalized unit: Intensity; Annotation method: MoNA-export-LC-MS-MS_Negative_Mode_2	1.38	28.55	160.06160:3239 160.84136:522 161.04518:177 161.06492:295	34.96879:102 36.96602:51 41.00279:51 41.99809:153 62.24852:51 71.04703:51 74.02359:511 78.96005:51 96.96221:51 98.02374:204 98.05781:51	1039	23	336	197	224	203	152	1716	1831	1322	890	15	1984	1813	1549	1032	323	1065	657	905	11
298	7.739	160.062	w/o MS2: N-Acetyl-threonine; LC-tDDA; CE20	[M-H]-	PEDXUVCGOLSNLQ-WUJLRWPWSA-N	null	Normalized unit: Intensity; Annotation method: MoNA-export-LC-MS-MS_Negative_Mode_2	1.27	400.59	160.06166:31591 160.54862:24 160.56728:18 160.58220:18 160.60712:12 160.66586:12 160.78515:12 160.79533:12 160.88557:18 160.94369:12 160.95438:12 161.00720:330 161.04591:2165 161.06272:1369 161.17361:12 161.22875:18 161.32966:12 161.48489:12 161.52862:18 161.56737:18 161.59066:18 161.80833:18 161.88595:18 162.04920:163 162.06599:294	74.02445:156	16557	19	15699	14558	12625	12308	13103	13847	14839	15777	16306	14	15094	14828	21947	24207	17353	25232	21918	16420	7
311	7.576	161.045	3-HYDROXY-3-METHYLGLUTARIC ACID	[M-H]-	NPOAOTPXWNWTSH-UHFFFAOYSA-N	null	Normalized unit: Intensity; Annotation method: MoNA-export-LC-MS-MS_Negative_Mode_2	1.12	34.29	161.04564:5195 161.08142:32 162.01064:19 162.02140:19 162.04887:302 162.07729:19 162.32171:19 162.83817:26 162.98219:19 163.00424:80 163.02580:179 163.06029:536	44.99905:105 99.04499:112	2734	86	1923	2866	2985	2811	3833	4079	5162	4392	3515	66	4108	4652	4669	712	916	1632	842	3303	62
312	4.106	161.045	w/o MS2: 1,6-ANHYDRO-B-GLUCOSE	[M-H]-	TWNIBLMWSKIRAT-VFUOTHLCSA-N	null	Normalized unit: Intensity; Annotation method: MoNA-export-LC-MS-MS_Negative_Mode_2	1.11	17.28	161.04573:2213 161.08149:24 161.84322:40 161.85427:18 161.88679:18 161.99532:18 162.00904:18 162.02389:24 162.03406:12 162.04920:156 162.33760:12 162.83918:1753 162.93924:30 162.98263:24 163.00459:81 163.02297:55 163.04640:39 163.06144:304	42.99979:80 85.02719:92	212	92	1089	1022	934	954	1054	197	1719	1401	1297	97	1698	1344	213	1679	1514	1510	1379	1239	99
313	4.962	161.046	3-Hydroxy-3-methylglutaric acid	[M-H]-	NPOAOTPXWNWTSH-UHFFFAOYSA-N	null	Normalized unit: Intensity; Annotation method: MoNA-export-LC-MS-MS_Negative_Mode_2	1.37	16.07	161.04535:1943 161.84184:18 162.04842:172 162.07393:18 162.83898:774 162.93889:12 162.98446:30 163.00211:45 163.02360:18 163.04299:30 163.06068:156	57.03496:102	2078	94	192	154	183	144	150	1588	213	220	294	60	215	231	2601	578	734	444	622	262	90
314	8.234	161.046	3-HYDROXY-3-METHYLGLUTARIC ACID	[M-H]-	NPOAOTPXWNWTSH-UHFFFAOYSA-N	null	Normalized unit: Intensity; Annotation method: MoNA-export-LC-MS-MS_Negative_Mode_2	1.06	31.32	161.04540:7424 162.04884:405 163.05883:139	41.00278:56 44.99836:36 62.96409:35 75.00707:43 78.72225:89 78.95869:18207 79.95850:62 96.96946:47 99.04228:30	2446	62	2959	2958	2946	2958	4076	2523	2910	2600	2505	72	2318	2442	2358	1537	1461	1430	1382	2485	84
315	4.568	161.046	3-HYDROXY-3-METHYLGLUTARIC ACID	[M-H]-	NPOAOTPXWNWTSH-UHFFFAOYSA-N	null	Normalized unit: Intensity; Annotation method: MoNA-export-LC-MS-MS_Negative_Mode_2	1.45	35.22	161.04569:6777 161.84485:18 162.04914:497 162.83913:410 162.93995:18 162.98111:41 163.00293:56 163.02310:69 163.05915:168	57.03473:712 99.04528:169	282	104	805	662	730	770	578	350	1514	1220	2045	122	1442	1626	269	4488	6402	3125	5485	2056	110
316	8.573	161.046	3-HYDROXY-3-METHYLGLUTARIC ACID	[M-H]-	NPOAOTPXWNWTSH-UHFFFAOYSA-N	null	Normalized unit: Intensity; Annotation method: MoNA-export-LC-MS-MS_Negative_Mode_2	1.3	29.27	161.04554:3477 162.04843:320 162.09256:35 162.81378:52 163.00507:52 163.02414:69 163.06099:134	99.04518:150	2610	88	1895	2408	2886	2728	3600	3041	4343	3263	2273	70	3281	3601	3330	577	664	1364	590	2576	175
317	7.768	161.046	3-HYDROXY-3-METHYLGLUTARATE	[M-H]-	NPOAOTPXWNWTSH-UHFFFAOYSA-N	null	Normalized unit: Intensity; Annotation method: MoNA-export-LC-MS-MS_Negative_Mode_2	1.01	16.26	161.04553:4068 161.95088:13 162.01255:13 162.04792:221 162.06525:117 162.89416:13 162.95421:13 162.98070:13 163.00692:26 163.02476:62 163.06054:159 163.09822:20	43.00103:51 43.02144:102 44.99860:102 57.03439:51 59.01302:153 71.01395:51 71.05313:153 72.00981:51 74.02649:153 77.04130:51 78.95786:399 98.02456:51 98.05933:51 99.04465:102 101.02415:470 115.00166:51 116.07189:153 117.07429:51 148.35532:51	2606	60	1692	2415	2512	2421	3769	2886	4463	2893	2528	88	3382	3852	4024	539	871	1605	690	2550	45
322	4.001	162.023	w/o MS2: N-ACETYL-L-CYSTEINE	[M-H]-	PWKSKIMOESPYIA-BYPYZUCNSA-N	null	Normalized unit: Intensity; Annotation method: MoNA-export-LC-MS-MS_Negative_Mode_2	0.69	5.48	162.02300:1002 162.04527:12 162.56522:12 162.83918:728 162.93949:55 162.98218:30 163.00575:66 163.02634:49 163.06153:4094 163.84010:18 163.89878:24 164.00401:77 164.02888:49 164.06516:247	34.96911:204 36.96645:102 42.00526:51 43.01664:51 59.01357:102 61.01858:51 61.99003:51 68.99514:51 71.01506:51 77.03937:153 78.96192:51 79.95719:51 85.02081:153 89.03807:51 93.03309:51 99.92326:51 101.02907:51 116.92528:51 121.03225:51 128.02465:51 158.07963:51	585	4	8	19	17	10	24	554	45	22	21	8	29	19	460	45	31	45	32	32	9
324	5.725	162.041	w/o MS2: PTERIN	[M-H]-	HNXQXTQTPAJEJL-UHFFFAOYSA-N	null	Normalized unit: Intensity; Annotation method: MoNA-export-LC-MS-MS_Negative_Mode_2	0.99	5.76	162.04102:1240 162.83895:1557 162.97942:18 163.00275:75 163.02764:12 163.04379:68 163.06133:77 163.83945:59 164.01001:12 164.04418:30 164.06342:24	100.00328:116	15	0	636	556	376	510	801	6	331	425	454	8	369	296	16	328	480	530	404	450	5
325	5.962	162.041	w/o MS2: PTERIN	[M-H]-	HNXQXTQTPAJEJL-UHFFFAOYSA-N	null	Normalized unit: Intensity; Annotation method: MoNA-export-LC-MS-MS_Negative_Mode_2	0.75	6.6	162.04076:1792 162.33502:18 162.83901:2832 162.98245:163 163.00405:58 163.02203:30 163.04485:253 163.06162:93 163.42844:12 163.64845:12 163.83901:45 163.88749:12 164.00618:12 164.03604:24 164.04606:50 164.07356:24	34.96908:255 36.96606:102 37.32417:51 41.99814:204 42.03527:51 43.00261:102 44.99749:51 68.99393:51 72.00611:51 77.03994:51 100.00437:153	520	4	9	1	4	10	4	438	9	10	2	0	11	18	869	16	15	4	9	4	6
326	6.789	162.077	w/o MS2: BICINE	[M-H]-	FSVCELGFZIQNCK-UHFFFAOYSA-N	null	Normalized unit: Intensity; Annotation method: MoNA-export-LC-MS-MS_Negative_Mode_2	0.67	11.04	162.07701:1458 162.95463:12 162.98253:130 163.00517:133 163.02297:35 163.03891:18 163.06051:146 163.07889:143 163.10975:12 164.01183:18 164.03405:18 164.06784:30 164.08175:30 164.08821:18	58.03004:323	895	18	79	76	70	139	73	1440	2077	1470	908	15	1741	2949	670	773	638	546	787	872	8
339	7.032	163.04	w/o MS2: p-coumaric acid methyl ester geometric isomer (tentative, MSe)	[M-H]-	NGSWKAQJJWESNS-UHFFFAOYSA-N	null	Normalized unit: Intensity; Annotation method: MoNA-export-LC-MS-MS_Negative_Mode_2	0.71	9.44	163.03987:2027 163.06017:191 164.00976:54 164.04220:345 165.02050:109 165.06334:54	31.14401:51 42.00158:51 44.37103:51 44.99796:153 108.88805:51 116.07155:153 122.03470:51 154.59036:51	150	31	68	80	57	52	54	64	53	48	131	20	72	38	559	854	93	320	352	157	28
343	7.253	163.062	L-Rhamnose	[M-H]-	PNNNRSAQSRJVSB-BXKVDMCESA-N	null	Normalized unit: Intensity; Annotation method: MoNA-export-LC-MS-MS_Negative_Mode_2	1.12	255.83	163.06151:34455 164.06539:1846 165.02240:13968 165.06938:596	44.99829:172 59.01425:183	20489	108	22819	22814	20433	25396	24810	21075	22939	22870	21177	158	22423	24697	15404	17296	14785	14142	16424	22357	112
344	4.055	164.004	w/o MS2: 7-Methylguanine	[M-H]-	FZWGECJQACGGTI-UHFFFAOYSA-N	null	Normalized unit: Intensity; Annotation method: MoNA-export-LC-MS-MS_Negative_Mode_2	0.68	11.25	164.00309:775 164.03788:20 164.06420:204 164.83555:429 164.89083:13 164.98552:13 165.01951:1076 165.06505:122 165.09739:13 165.89778:13 165.98085:13 166.00070:213 166.01886:196 166.05143:26	34.96917:869 36.96608:255 41.99787:204 57.03497:51 58.01121:51 61.98794:102 68.99615:102 77.03843:255 78.95792:102 79.95771:102 85.02150:482 99.92340:51 104.13794:51 108.41540:51 121.02950:153 128.02550:102 154.71723:51 160.84378:102 162.83847:51	342	14	417	392	450	442	507	350	496	448	412	12	515	421	277	407	404	412	562	411	9
345	7.873	164.039	Methionine sulfoxide; LC-tDDA; CE40	[M-H]-	QEFRNWWLZKMPFJ-UHFFFAOYSA-N	null	Normalized unit: Intensity; Annotation method: MoNA-export-LC-MS-MS_Negative_Mode_2	0.79	11.32	164.03856:1296 165.01942:36 165.03943:190 165.82800:18 166.03469:59	35.07054:51 44.00141:51 44.99763:102 52.94777:51 78.96005:51 99.04503:102 101.02388:102	494	19	382	423	449	437	412	592	193	409	438	18	185	233	890	566	368	802	538	488	42
346	3.174	164.039	Methionine sulfoxide; LC-tDDA; CE30	[M-H]-	QEFRNWWLZKMPFJ-UHFFFAOYSA-N	null	Normalized unit: Intensity; Annotation method: MoNA-export-LC-MS-MS_Negative_Mode_2	1.08	18.32	164.03833:1115 164.83619:557 165.02078:231 165.04093:61 165.06541:24 165.83258:12 166.03235:42 166.04772:24	79.95741:133	801	25	985	820	833	545	1246	917	938	810	855	8	857	907	908	849	1017	784	799	876	13
347	6.481	164.072	PHENYLALANINE	[M-H]-	COLNVLDHVKWLRT-QMMMGPOBSA-N	null	Normalized unit: Intensity; Annotation method: MoNA-export-LC-MS-MS_Negative_Mode_2	1.4	82.77	164.07163:5996 164.28991:12 164.77812:12 164.83514:52 165.02047:137 165.05316:24 165.07556:517 165.36636:12 165.51449:12 166.02223:24 166.05065:12 166.07734:56	72.00811:89	3784	45	5606	5312	5323	4941	6039	2793	3218	2319	3895	44	3035	3182	4224	4208	1582	2681	2408	4083	68
360	8.23	165.041	w/o MS2: 7-Methylxanthine; LC-tDDA; CE30	[M-H]-	PFWLFWPASULGAN-UHFFFAOYSA-N	null	Normalized unit: Intensity; Annotation method: MoNA-export-LC-MS-MS_Negative_Mode_2	0.71	4.59	165.04011:1682 166.04348:168 166.46404:78 166.97513:8627	59.01471:36 71.05113:23 75.00727:71 78.72150:77 78.95899:11484 79.95591:53 80.96562:22 152.06183:35	771	10	974	934	1300	1096	1239	559	575	916	607	53	516	1082	633	487	292	530	392	809	14
366	7.012	167.021	Uric acid; LC-tDDA; CE20	[M-H]-	LEHOTFFKMJEONL-UHFFFAOYSA-N	null	Normalized unit: Intensity; Annotation method: MoNA-export-LC-MS-MS_Negative_Mode_2	1.31	4.33	167.02084:1809 167.17937:18 167.69709:12 167.99030:12 168.02439:164 168.21947:12 168.31603:12 168.61589:12 168.67189:18 168.92971:12 168.98004:38 168.99772:24 169.02479:73 169.04546:24 169.05557:24 169.08823:18	41.99867:67 124.01702:105	231	20	137	132	130	132	137	207	216	238	261	66	240	211	591	658	237	508	327	234	18
369	5.566	167.056	w/o MS2: Norharman	[M-H]-	AIFRHYZBTHREPW-UHFFFAOYSA-N	null	Normalized unit: Intensity; Annotation method: MoNA-export-LC-MS-MS_Negative_Mode_2	0.62	9.68	167.05600:3809 167.84106:18 167.97755:18 167.99410:18 168.03266:30 168.04248:18 168.05948:208 168.83581:86 168.86158:30 168.88686:12 168.98956:36 169.01478:24 169.05004:61 169.06081:52 169.08591:36	44.99834:1382	791	3	645	751	747	774	725	1587	2721	1115	1040	1	2519	2654	426	369	234	370	307	980	3
374	8.111	168.078	w/o MS2: 3-Methylhistidine	[M-H]-	JDHILDINMRGULE-LURJTMIESA-N	null	Normalized unit: Intensity; Annotation method: MoNA-export-LC-MS-MS_Negative_Mode_2	0.76	26.11	168.07813:1253 168.37686:12 168.69730:18 168.98305:174 169.01271:18 169.03996:12 169.05528:36 169.08125:120 169.09840:12 169.93039:12 170.00820:18 170.05677:139 170.08112:24	78.95908:204 93.04599:89 137.03426:73	306	3	54	43	69	80	67	321	321	365	335	3	303	371	763	673	372	722	630	370	3
381	7.354	169.008	Propylthiouracil	[M-H]-	KNAHARQHSZJURB-UHFFFAOYSA-N	null	Normalized unit: Intensity; Annotation method: MoNA-export-LC-MS-MS_Negative_Mode_2	0.91	12.43	169.00763:1933 169.05051:40 169.06334:24 169.08726:18 169.95052:18 170.00997:222 170.04459:30 170.05719:18 170.07759:52 170.57222:12 171.00461:106 171.01664:30 171.02707:24 171.04395:18 171.06643:120 171.10390:37	44.99847:153 55.01851:51 57.97612:102 76.96954:51 78.96047:51 85.07414:51 98.00684:153 99.92864:51 115.04034:102 115.66944:51 125.02130:51 138.32142:51 154.64073:51	284	9	47	49	42	83	55	136	168	199	268	18	157	144	469	680	979	353	1130	312	13
382	1.913	169.014	Gallic acid	[M-H]-	LNTHITQWFMADLM-UHFFFAOYSA-N	null	Normalized unit: Intensity; Annotation method: MoNA-export-LC-MS-MS_Negative_Mode_2	0.73	11.49	169.01409:755 169.03421:12 169.05138:24 169.06165:18 169.08802:43 169.83405:479 170.01623:50 170.04368:18 170.08470:12 170.83211:53 171.00032:12 171.03033:89 171.06733:84 171.10295:57	34.96919:102 41.00141:51 43.80177:51 59.01612:51 76.96728:51 82.44143:51 97.02933:51 99.92767:102 110.12488:51 132.86553:102 134.86501:255 136.86136:153	198	24	47	54	55	51	44	124	163	172	256	17	178	201	647	550	244	664	407	254	24
393	8.215	171.006	Glycerol-3-phosphate	[M-H]-	AWUCVROLDVIAJX-UHFFFAOYSA-N	C(C(COP(=O)(O)O)O)O	Normalized unit: Intensity; Annotation method: BAF in house library_Negative HILIC_1	1.49	58.31	171.00655:22468 171.06664:24 171.10173:24 171.14563:12 171.47353:18 171.51146:12 171.52617:12 171.64207:12 171.80403:12 171.86386:12 172.01003:732 172.03374:18 172.06657:18 172.09685:24 172.34013:12 172.47291:12 172.91770:12 172.93479:18 172.95557:12 173.00974:528 173.04495:59 173.08243:56 173.10375:30	78.95907:29064 96.96954:437	15722	12	17239	13973	15508	14464	13697	20677	25468	14718	16754	7	26188	19559	9760	9723	9918	9476	10314	14398	8
394	6.351	171.042	w/o MS2: 2-naphthoic acid	[M-H]-	UOBYKYZJUGYBDK-UHFFFAOYSA-N	null	Normalized unit: Intensity; Annotation method: MoNA-export-LC-MS-MS_Negative_Mode_2	0.65	28.06	171.04175:39500 171.08201:23 171.24608:12 171.28560:12 171.36924:12 171.44187:12 171.51942:12 171.54722:12 171.61477:12 171.74178:24 171.76090:18 171.78408:12 171.80382:12 171.81445:12 171.83178:303 171.87167:18 171.88564:24 171.90959:61 171.93760:24 171.94891:24 171.97590:18 172.00864:18 172.04389:2084 172.09991:30 172.17085:12 172.22338:18 172.27499:12 172.30101:18 172.31452:18 172.42716:18 172…	85.06653:197 115.03951:274	19292	18	15352	16823	9846	14152	21559	4960	1778	1246	5550	20	1075	1156	1388	1075	5420	617	1682	5872	8
397	7.853	171.077	w/o MS2: Glycyl-L-proline	[M-H]-	KZNQNBZMBZJQJO-YFKPBYRVSA-N	null	Normalized unit: Intensity; Annotation method: MoNA-export-LC-MS-MS_Negative_Mode_2	0.67	3.66	171.07727:1611 171.10133:69 171.14188:18 172.07993:137 172.10782:12 173.00906:69 173.04497:52 173.08076:71 173.10181:18 173.11705:142	35.56845:51 43.34526:51 44.99874:51 50.23097:51 72.24836:51 85.06498:51 86.53799:51 113.06063:102 115.04144:255 116.04316:51 128.09147:51 134.95312:51 140.05079:51	793	43	282	245	355	261	320	1048	1080	1041	701	25	1143	1062	1192	1059	790	872	851	721	38
398	6.901	171.077	w/o MS2: Glycyl-L-proline	[M-H]-	KZNQNBZMBZJQJO-YFKPBYRVSA-N	null	Normalized unit: Intensity; Annotation method: MoNA-export-LC-MS-MS_Negative_Mode_2	0.67	6.4	171.07727:2464 171.10354:71 171.94768:38 172.00847:19 172.05983:28 172.08241:468 172.09734:62 172.82987:38 172.95756:107 173.00557:28 173.04575:70 173.05551:63 173.08073:84 173.11789:155	33.97682:51 36.96650:51 41.99833:153 71.01400:51 76.96863:51 78.95792:102 85.06542:51 94.98045:51 99.92551:51 115.04277:51 120.94126:51 136.93577:51	1374	12	1824	2156	1716	2380	2700	1330	1694	1304	1447	4	1604	1749	620	955	753	750	696	1452	4
399	7.217	171.078	w/o MS2: Glycyl-L-proline	[M-H]-	KZNQNBZMBZJQJO-YFKPBYRVSA-N	null	Normalized unit: Intensity; Annotation method: MoNA-export-LC-MS-MS_Negative_Mode_2	0.66	181.13	171.07772:40464 172.01955:154 172.08091:2937 172.94492:77 173.05618:1473 173.08255:518 173.09311:832	41.99841:758 78.95838:411	45052	3	71521	72593	54281	79482	84623	42207	50177	41788	42800	4	58970	51474	14994	26849	25920	20841	20772	51719	4
401	5.735	172.025	Unknown	[M-H]-	null	null	Normalized unit: Intensity	null	38.37	172.02543:10936 172.83037:77 172.99842:12 173.00936:80 173.02809:582 173.08215:43 173.09557:24 173.11738:119 173.82910:30 174.01135:18 174.03008:67 174.12141:24	36.96751:51 41.00400:153 41.99805:102 44.99857:153 57.03541:51 59.01419:204 80.71882:51 85.06578:1465 113.06009:577 114.06398:102 114.77278:51 115.04032:1040 116.04316:51 131.07147:51 132.86798:51 134.86504:102 141.95615:51 152.12864:51 152.39206:51	3	7	5313	5409	3952	4702	6914	4	3979	4383	4449	3	4379	3635	3	4249	4480	3379	3996	4107	8
402	6.043	172.025	Unknown	[M-H]-	null	null	Normalized unit: Intensity	null	52.45	172.02535:9387 172.05618:22 172.09995:24 172.83043:139 172.95672:24 172.98838:18 173.00824:156 173.02850:525 173.08228:45 173.11818:128 173.51197:18 173.92500:18 174.00826:18 174.03084:80 174.06904:12 174.08779:18 174.12927:12	85.06544:148	4607	5	12	9	8	11	15	4442	14	28	8	0	15	11	3521	24	22	15	22	9	4
403	2.449	172.062	Unknown	[M-H]-	null	null	Normalized unit: Intensity	null	1692.95	172.06210:301291 172.27452:22 172.28305:22 172.29388:22 172.48842:22 172.51425:33 172.53498:33 172.55852:22 172.62019:33 172.63167:33 172.64432:22 172.71234:22 172.73203:33 172.75151:33 172.77136:44 172.78669:57 172.80121:44 172.83014:106 172.86097:55 172.87876:44 172.90311:33 172.91558:55 172.93028:33 172.94555:55 172.96071:33 172.97561:44 173.00422:63 173.01372:33 173.02218:62 173.06430:15773 1…	40.01878:240 112.04051:118 134.86593:257	99239	16	38	126	80	45	131	133935	1016	1388	689	17	988	895	164145	1050	612	1304	817	763	20
404	2.293	172.062	Unknown	[M-H]-	null	null	Normalized unit: Intensity	null	887.33	172.06211:394573 172.27848:33 172.53435:54 172.61782:33 172.63563:22 172.68431:22 172.70592:58 172.72832:33 172.74665:43 172.77509:43 172.79009:43 172.80285:22 172.83454:214 172.86873:98 172.89189:54 172.91032:54 172.94550:33 172.95553:33 172.97365:33 172.99251:22 173.00836:33 173.01958:32 173.06414:20236 173.11891:54 173.13434:33 173.14742:33 173.19591:22 173.21809:22 173.23804:43 173.25137:22 1…	40.01906:194 66.03440:134	16	20	13845	18867	11459	13000	19554	20	133539	200347	108152	23	138440	120939	21	157064	83329	166988	119368	103048	21
411	8.25	173.006	Phenylphosphoric acid	[M-H]-	CMPQUABWPXYYSH-UHFFFAOYSA-N	null	Normalized unit: Intensity; Annotation method: MoNA-export-LC-MS-MS_Negative_Mode_2	1.48	7.11	173.00961:2511 173.12957:146 174.52591:220 175.06124:27789	78.95871:29586 85.06552:579	1008	18	556	660	1376	753	981	803	578	764	803	8	574	582	747	1240	1789	891	1138	731	11
412	5.761	173.01	cis-Aconitic acid	[M-H]-	GTZCVFVGUGFEME-IWQZZHSRSA-N	O=C(O)C=C(C(=O)O)CC(=O)O	Normalized unit: Intensity; Annotation method: BAF in house library_Negative HILIC_1	1.54	125.82	173.00977:53240 173.12023:18 173.47937:18 173.61653:12 173.81445:18 173.82795:18 173.92144:18 173.94886:12 174.01262:2787 174.04797:12 174.06557:12 174.07754:18 174.12106:18 174.48366:12 174.53654:12 174.83927:24 174.95857:12 174.98533:12 175.01346:519 175.03795:32 175.06095:994	31.99103:192 32.99733:19 41.00330:33 41.04047:100 42.04404:10 57.03361:13 67.01951:77 76.96886:23 85.02976:2085 86.03366:118 111.00753:208 151.29578:10	29237	30	52	40	48	30	72	33543	150	91	87	36	122	190	45609	97	41	112	65	93	42
413	5.276	173.01	cis-Aconitic acid	[M-H]-	GTZCVFVGUGFEME-IWQZZHSRSA-N	O=C(O)C=C(C(=O)O)CC(=O)O	Normalized unit: Intensity; Annotation method: BAF in house library_Negative HILIC_1	1.58	54.86	173.00974:30135 173.08217:24 173.11916:45 173.47685:18 173.92486:24 174.01238:1640 174.03942:23 174.05253:24 174.06391:12 174.08887:18 174.56973:12 174.84168:18 175.01388:315 175.04038:24 175.06118:363	31.99132:153 39.02493:38 41.04093:88 44.99778:2 67.01888:80 85.02930:1152 86.03450:64 111.00888:153 129.02148:44 153.00719:10	35	42	12469	10453	8109	9932	16174	33	23774	16543	18675	50	20515	26409	34	21826	10353	24958	15303	18579	42
414	7.258	173.057	w/o MS2: N-ALPHA-ACETYL-ASPARAGINE	[M-H]-	HXFOXFJUNFFYMO-BYPYZUCNSA-N	null	Normalized unit: Intensity; Annotation method: MoNA-export-LC-MS-MS_Negative_Mode_2	1.23	10.16	173.05662:5152 174.04223:2512 175.06024:851	41.99895:599	3218	10	816	1210	538	875	884	3760	4137	3609	2558	3	3906	5421	4221	3590	1135	2773	2670	3358	17
417	7.713	173.093	w/o MS2: N-Alpha-Acetyl-Ornithine	[M-H]-	JRLGPAXAGHMNOL-LURJTMIESA-N	null	Normalized unit: Intensity; Annotation method: MoNA-export-LC-MS-MS_Negative_Mode_2	1.02	10.74	173.09303:2144 173.92600:45 173.98335:35 174.04021:18 174.09085:335 174.12136:18 174.52381:213 174.92791:18 174.95689:35 175.01057:18 175.06186:57979	85.06533:724	1076	11	3578	3138	2496	2149	2774	380	352	287	1117	29	327	338	444	469	212	448	405	1132	6
418	8.486	173.105	L-Arginine	[M-H]-	ODKSFYDXXFIFQN-BYPYZUCNSA-N	O=C(O)C(N)CCCNC(=N)N	Normalized unit: Intensity; Annotation method: BAF in house library_Negative HILIC_1	1.56	1226.8	173.10512:529848 173.57290:187 173.90338:187 173.95690:125 174.10695:31376 174.49078:125 174.57428:187 174.60006:187 174.94282:125 174.97997:125 175.05906:187 175.08681:124 175.10907:2853 175.16804:187 175.20298:125	41.01448:2690 112.08837:479 131.08324:24892 132.08543:1168 133.08932:124	406771	517	236610	242076	257815	226182	259952	540669	670542	480376	395309	570	595802	677445	304607	290120	232014	273789	246177	399270	547
419	1.953	174.023	w/o MS2: ANILINE-2-SULFONIC ACID	[M-H]-	PAYRUJLWNCNPSJ-UHFFFAOYSA-N	null	Normalized unit: Intensity; Annotation method: MoNA-export-GNPS_1	0.68	4.68	174.02317:2246 174.83008:18 175.00054:24 175.02536:225 175.06234:71 175.09814:136 176.01943:112	41.00399:153 41.99882:102 46.99501:102 71.01388:51 78.06468:51 132.86902:102 136.86463:51	638	3	363	302	259	343	462	132	225	239	718	3	215	181	1170	1332	828	2430	1553	692	0
420	7.255	174.04	w/o MS2: N-ACETYL-ASPARTIC ACID	[M+FA-H]-	OTCCIMWXFLJLIA-BYPYZUCNSA-N	null	Normalized unit: Intensity; Annotation method: MoNA-export-LC-MS-MS_Negative_Mode_2	1.22	4.11	174.04119:2449 175.06082:19505 176.06378:895	41.99860:1264	841	18	777	1015	631	867	884	715	320	1081	979	16	688	557	1749	1202	1064	1177	1060	928	20
421	1.487	174.059	Indole-3-acetic acid	[M-H]-	SEOVTRFCIGRIMH-UHFFFAOYSA-N	O=C(O)CC1=CNC=2C=CC=CC21	Normalized unit: Intensity; Annotation method: BAF in house library_Negative HILIC_1	0.9	4.83	174.05820:2178 174.82947:51 175.02451:51 175.06020:99 176.03416:34	31.98833:10 36.96726:74 41.99980:22 44.99707:165 57.97475:33 62.04259:11 82.05753:68 83.05962:2317 99.05753:42 128.05232:752 147.80070:11 173.83223:11	1015	7	1078	1067	1052	1200	1371	945	1176	1221	1330	4	1219	1268	1049	1337	1196	1472	1191	1184	4
422	1.792	174.077	Unknown	[M-H]-	null	null	Normalized unit: Intensity	null	6.13	174.07679:2686 174.12070:18 175.02287:24 175.06182:100 175.08040:152 176.06495:12 176.08106:38	41.99873:164	586	18	1196	1200	813	1122	1268	246	277	188	673	10	302	252	333	529	481	588	667	678	4
431	5.597	175.061	w/o MS2: 2-ISOPROPYLMALIC ACID	[M-H]-	BITYXLXUCSKTJS-ZETCQYMHSA-N	null	Normalized unit: Intensity; Annotation method: MoNA-export-LC-MS-MS_Negative_Mode_2	1.03	3.22	175.06116:3701 175.08493:11 175.09395:17 176.06483:244 176.82494:30 176.99623:12 177.04173:30 177.06292:36 177.07514:45 177.09217:43	44.99834:1382	16576	43	51101	47494	55941	51091	54158	2753	4915	1576	22391	48	2870	3244	2288	306	659	942	398	21667	46
432	4.052	175.061	2-ISOPROPYLMALIC ACID	[M-H]-	BITYXLXUCSKTJS-ZETCQYMHSA-N	null	Normalized unit: Intensity; Annotation method: MoNA-export-LC-MS-MS_Negative_Mode_2	1.37	7.38	175.06200:176793 175.35621:27 175.52263:54 175.70323:27 175.72092:54 175.75908:27 175.79727:41 175.83282:27 175.84816:41 175.86761:27 175.90900:41 175.92464:27 175.97759:54 176.01239:27 176.02637:26 176.06302:12446 176.12234:27 176.15232:41 176.34235:54 176.40887:27 176.43967:27 176.44505:41 176.49375:27 176.50042:54 176.53076:27 176.55595:27 176.58208:27 176.63527:27 176.66607:27 176.69150:41 17…	41.99879:791 59.01331:388 85.06566:4138 115.03965:6543	49030	61	178527	164962	206061	175358	202625	5723	8000	3758	59654	55	4380	5088	6321	906	2198	2594	1254	59054	42
433	7.569	175.061	2-ISOPROPYLMALIC ACID	[M-H]-	BITYXLXUCSKTJS-ZETCQYMHSA-N	null	Normalized unit: Intensity; Annotation method: MoNA-export-LC-MS-MS_Negative_Mode_2	1.4	6.57	175.06189:103199 175.49959:16 175.52342:24 175.62148:16 175.63709:24 175.70638:24 175.77793:24 175.81230:16 175.83186:16 175.85793:16 175.88229:40 175.93764:16 175.97621:24 176.00043:16 176.02682:23 176.04300:15 176.06462:6813 176.10479:16 176.21850:16 176.28717:24 176.30929:32 176.32944:16 176.37327:16 176.38446:16 176.43536:16 176.44076:24 176.47401:16 176.51960:24 176.55984:16 176.63449:16 176…	59.01325:145 85.06563:1092 115.03997:1766	81958	30	178374	161268	147358	131833	133955	9732	11359	5266	78428	33	9236	8555	12445	1493	3873	5000	2342	76282	26
434	7.314	175.061	2-ISOPROPYLMALIC ACID	[M-H]-	BITYXLXUCSKTJS-ZETCQYMHSA-N	null	Normalized unit: Intensity; Annotation method: MoNA-export-LC-MS-MS_Negative_Mode_2	1.27	5.09	175.06141:137418 176.06423:10340 176.92037:92 177.04182:92 177.06557:1438	85.06601:476 115.03878:524	34975	26	63339	51740	76647	61035	77571	5305	5994	3294	43857	27	4199	4571	6934	1125	1644	2606	1373	31479	19
435	8.561	175.061	2-ISOPROPYLMALIC ACID	[M-H]-	BITYXLXUCSKTJS-ZETCQYMHSA-N	null	Normalized unit: Intensity; Annotation method: MoNA-export-LC-MS-MS_Negative_Mode_2	1.4	7.11	175.06149:36807 175.09450:73 175.10774:70 175.12798:28 175.27391:28 175.52952:42 175.71671:28 175.79716:42 176.03256:42 176.06473:2261 176.10696:56 176.62453:28 176.69360:28 176.88407:28 176.93634:430 177.04047:138 177.06639:265 177.08808:163	59.01310:97 85.06610:970 115.03975:1372	33178	91	85236	70973	81242	71384	76548	4094	5559	2627	31386	75	3685	3413	4718	831	1307	2143	893	30404	50
437	4.256	176.056	w/o MS2: N-ACETYL-L-ASPARTIC ACID	[M-H]-	OTCCIMWXFLJLIA-BYPYZUCNSA-N	null	Normalized unit: Intensity; Annotation method: MoNA-export-GNPS_1	0.67	19.15	176.05646:3388 176.82444:24 176.95121:12 176.99644:18 177.01754:18 177.03750:30 177.05916:227 177.09322:12 177.84989:18 177.90441:77 178.06110:38	36.96454:73 100.00347:234	3953	4	2406	2188	2571	2260	2408	1512	144	101	809	11	104	96	2381	22	44	51	81	909	3
438	4.001	176.064	w/o MS2: N-ACETYL-L-ASPARTIC ACID	[M-H]-	OTCCIMWXFLJLIA-BYPYZUCNSA-N	null	Normalized unit: Intensity; Annotation method: MoNA-export-GNPS_1	0.69	73.57	176.05811:15830 176.27262:12 176.37612:12 176.44514:12 176.57281:18 176.60095:12 176.61720:18 176.74031:24 176.75309:12 176.81894:37 176.86296:24 176.89562:18 176.90103:12 176.91464:12 176.94967:18 176.99089:18 177.02209:34 177.04127:110 177.06172:999 177.09071:23 177.17150:18 177.23702:18 177.27723:12 177.31703:12 177.40066:12 177.61398:18 177.73004:12 177.76936:12 177.78019:18 177.79572:18 177.…	41.99824:577 56.05070:217 72.00907:798 85.06584:1104 98.99648:134 100.00458:1466	3037	5	16977	19323	14770	16113	21411	437	4695	5067	11025	5	4560	4282	498	10736	6999	12288	9903	11268	3
439	7.773	176.064	w/o MS2: NCGC00385853-01!4-methoxy-2H-isoquinolin-1-one [IIN-based: Match]	[M-H]-	ITVVDKFBWYVGPV-UHFFFAOYSA-N	null	Normalized unit: Intensity; Annotation method: MoNA-export-GNPS_1	0.8	7.93	176.06432:5305 176.11720:13 176.16453:20 176.21413:13 176.24396:13 176.28498:13 176.31117:26 176.33999:13 176.38448:20 176.44091:20 176.47216:20 176.52631:13 176.54707:13 176.75052:20 176.78285:20 176.80021:20 176.83270:13 176.84484:13 176.89527:13 176.92235:13 176.95382:20 176.97178:26 176.98774:13 177.00569:20 177.01483:20 177.04021:232 177.06528:566 177.10641:20 177.14753:13 177.15407:13 177.2…	85.06559:724 115.03971:630	3835	3	8424	7192	7308	6724	6842	451	578	266	3474	6	485	393	579	84	221	330	155	3430	0
444	8.543	177.066	w/o MS2: 2-Methoxycinnamic acid	[M-H]-	FEGVSPGUHMGGBO-UHFFFAOYSA-N	null	Normalized unit: Intensity; Annotation method: MoNA-export-LC-MS-MS_Negative_Mode_2	0.77	5.74	177.06509:850 177.08824:187 177.18175:20 177.19204:20 177.31198:31 177.34911:20 177.38465:20 177.41713:31 177.43796:20 177.46673:31 177.49189:31 177.50906:20 177.56988:20 177.60824:51 177.64360:31 177.73648:20 177.80395:41 177.83125:31 177.87921:20 177.91065:20 177.99707:31 178.02558:31 178.04550:31 178.06991:103 178.11958:20 178.20300:20 178.24262:31 178.33403:31 178.40460:20 178.44611:31 178.53…	59.01365:213 85.06570:818 115.04005:1226	323	4	718	587	991	633	701	77	102	56	408	10	54	44	48	17	37	36	32	309	12
445	7.574	177.066	w/o MS2: 2-(hydroxymethyl)-4(3H)-quinazolinone	[M-H]-	QXGGDTNBLBJSIJ-UHFFFAOYSA-N	null	Normalized unit: Intensity; Annotation method: MoNA-export-GNPS_1	0.67	7.9	177.06608:2623 177.08979:169 177.10083:36 177.13372:54 177.17707:36 177.20604:36 177.23222:36 177.31316:36 177.38931:36 177.40708:36 177.43514:36 177.48940:36 177.51314:36 177.53618:36 177.65035:36 177.71534:72 177.75916:54 177.78305:54 177.80762:36 177.87640:36 177.89378:36 178.01368:36 178.03650:54 178.05022:36 178.06890:130 178.09333:36 178.15965:54 178.33894:36 178.39709:36 178.51810:36 178.5…	41.00367:2814	779	13	1685	1339	1282	1250	1137	131	148	89	700	18	108	90	159	27	118	90	34	750	14
446	7.236	178.038	w/o MS2: Xanthopterin	[M-H]-	VURKRJGMSKJIQX-UHFFFAOYSA-N	null	Normalized unit: Intensity; Annotation method: MoNA-export-LC-MS-MS_Negative_Mode_2	0.71	17.6	178.03677:851 179.05565:681 180.04149:1971 180.06523:850	43.01899:3143 55.01913:4203 59.01424:24435 60.01697:534 71.01392:20094 72.01727:690 73.02934:2129 74.03111:509 85.02938:2265 89.02424:4344 101.02441:5504 113.02356:525 119.03311:369	1030	56	803	882	999	600	944	828	763	967	631	84	813	864	725	565	1144	655	983	1116	87
451	6.229	179.056	D(-)-Fructose	[M-H]-	RFSUNEUAIZKAJO-ARQDHWQXSA-N	null	Normalized unit: Intensity; Annotation method: MoNA-export-LC-MS-MS_Negative_Mode_2	1.45	6.87	179.05615:1631 179.28464:12 179.98958:12 180.00842:12 180.03441:88 180.05926:89 180.07551:12 180.17522:12 180.23885:18 180.28726:18 180.82713:12 180.89891:12 180.94613:12 180.97089:68 180.98672:24 181.01254:43 181.04784:18 181.07159:241 181.09352:12	89.02438:89	650	22	804	844	966	845	963	273	192	290	557	27	228	220	258	278	193	232	195	521	26
452	7.041	179.056	w/o MS2: D-Glucose	[M-H]-	WQZGKKKJIJFFOK-GASJEMHNSA-N	OCC1OC(O)C(O)C(O)C1O	Normalized unit: Intensity; Annotation method: BAF in house library_Negative HILIC_1	1.13	8.66	179.05627:2449 179.21430:12 179.51713:19 179.53288:19 179.71481:19 179.87107:12 179.98479:19 180.03562:36 180.06645:5228 180.51061:19 180.53942:12 180.83959:12 180.87831:12 180.97281:1126 181.00677:18 181.01749:31 181.03262:18 181.04802:30 181.07125:2593 181.12772:12	44.99783:1472	727	79	460	446	453	471	408	956	1378	691	739	42	1138	1257	484	474	439	499	431	762	66
453	8.231	179.057	D-myo-Inositol	[M-H]-	CDAISMWEOUEBRE-GPIVLXJGSA-N	C1(C(C(C(C(C1O)O)O)O)O)O	Normalized unit: Intensity; Annotation method: BAF in house library_Negative HILIC_1	1.22	461.02	179.05665:101154 179.09208:87 179.49997:97 180.00857:65 180.03382:309 180.05979:5597 180.43373:65 181.03469:97 181.06380:1320	44.99842:67 73.02956:53 87.00839:589	52729	24	76681	70717	75304	72662	77570	41928	37946	46166	53066	23	39904	38201	43217	47236	45586	35620	47333	51712	26
454	7.285	179.057	D-Galactose	[M-H]-	WQZGKKKJIJFFOK-SVZMEOIVSA-N	C([C@@H]1[C@@H]([C@@H]([C@H](C(O1)O)O)O)O)O	Normalized unit: Intensity; Annotation method: BAF in house library_Negative HILIC_1	1.46	14.38	179.05585:1372 180.03826:811 180.51315:1069 181.07205:579623	59.01403:34797 71.01338:27492 85.02964:2994	930	61	2028	2120	1270	1243	1706	2782	974	2150	1788	42	829	2312	1121	566	946	596	817	1364	86
457	7.124	180.042	w/o MS2: Methionine sulfone; LC-tDDA; CE40	[M-H]-	UCUNFLYVYCGDHP-UHFFFAOYSA-N	null	Normalized unit: Intensity; Annotation method: MoNA-export-LC-MS-MS_Negative_Mode_2	0.56	591.81	180.04223:141741 180.09283:18 180.48906:44 180.51189:44 180.52544:26 180.53449:18 180.56601:18 180.58017:26 180.61099:26 180.64434:18 180.69720:18 180.75384:18 180.77046:26 180.77835:18 180.82947:26 180.85555:26 180.90310:26 180.95337:35 180.97175:148 181.01045:26 181.04774:5707 181.06603:7219 181.12979:18 181.30089:18 181.34696:35 181.43990:18 181.46376:26 181.51295:26 181.54964:18 181.56384:18 …	59.01432:102 78.95791:83	72052	37	11868	13433	13938	12518	15467	84272	96132	115390	75153	45	89004	107236	175201	116932	48052	144100	80619	74140	48
458	7.032	180.067	L-Tyrosine	[M-H]-	OUYCCCASQSFEME-QMMMGPOBSA-N	O=C(O)C(N)CC1=CC=C(O)C=C1	Normalized unit: Intensity; Annotation method: BAF in house library_Negative HILIC_1	1.36	893.83	180.06714:301148 180.10673:65 180.50917:54 180.51952:72 180.56620:54 180.65710:36 180.67314:36 180.70807:36 180.72840:54 180.74702:54 180.81281:54 180.86649:54 180.90447:36 180.92499:90 180.94898:36 180.95754:72 180.97467:189 180.99644:54 181.01546:54 181.03371:52 181.07018:24784 181.09873:67 181.11147:36 181.13005:54 181.15768:72 181.21852:54 181.24897:36 181.29475:36 181.33258:36 181.34487:36 1…	72.00831:354 119.04959:1557	17479	90	6014	6181	4332	3938	4704	5164	5185	2429	16646	77	5084	2800	72134	133154	8788	35751	36700	17608	39
463	8.555	181.071	D-Sorbitol	[M-H]-	FBPFZTCFMRRESA-NQAPHZHOSA-N	null	Normalized unit: Intensity; Annotation method: MoNA-export-LC-MS-MS_Negative_Mode_2	1.32	13.24	181.07149:3299 182.07422:147 183.00629:59 183.03181:88 183.06713:294	71.01179:149	1321	144	1068	1357	1533	1636	1500	2423	2290	1576	1464	205	2078	2453	869	1030	569	893	739	1385	157
476	7.911	182.094	4-Pyridoxic acid	[M-H]-	HXACOUQIXZGNBF-UHFFFAOYSA-N	null	Normalized unit: Intensity; Annotation method: MoNA-export-LC-MS-MS_Negative_Mode_2	0.91	20.77	182.09335:2123 182.99366:82 183.06599:55 183.09635:230 184.09515:82	31.15074:51 80.03733:102 81.04657:51 93.04514:489 94.04845:51 116.92908:51 138.10149:153 158.91770:51	1077	0	155	167	181	150	268	831	961	1015	1180	0	862	1085	2986	2724	1484	2743	2698	1124	5
485	7.058	184.059	w/o MS2: 3-oxo-C4-homoserine lactone	[M-H]-	FIHPLICEAUNEFV-UHFFFAOYSA-N	null	Normalized unit: Intensity; Annotation method: MoNA-export-LC-MS-MS_Negative_Mode_2	0.71	90.06	184.05935:5014 184.09844:13 184.20994:19 184.23514:13 184.28523:13 184.33883:19 184.43779:13 184.46408:13 184.47975:13 184.51247:19 184.60567:13 184.64765:13 184.67056:13 184.82041:13 184.91461:26 185.00428:19 185.06257:287 185.08341:40 185.09471:26 185.11853:26 185.15669:19 185.19664:19 185.23783:13 185.27988:13 185.29422:13 185.31907:13 185.38600:13 185.39747:19 185.48736:13 185.60735:19 185.98…	44.86443:35 44.99805:2153 46.32148:11 56.15676:11 59.01224:27 68.99544:48 99.92523:24 111.03150:11 112.98608:47 116.07194:336 117.03678:11 117.07492:28 120.02140:11 166.87299:11 171.45415:11	1829	36	3090	3028	3131	3345	2942	967	1013	1265	2038	30	1025	965	1850	1888	1322	2158	1990	1963	48
488	7.375	185.022	w/o MS2: m-Xylene-4-sulfonic acid	[M-H]-	CHZLVSBMXZSPNN-UHFFFAOYSA-N	null	Normalized unit: Intensity; Annotation method: MoNA-export-LC-MS-MS_Negative_Mode_2	0.62	31.86	185.02214:2155 185.05968:24 185.07990:44 185.11947:18 185.24303:12 185.66093:12 185.85345:18 185.94560:24 185.99214:12 186.04082:1312 186.08003:18 186.88769:12 186.93270:79 187.00249:24 187.02211:56 187.04286:136 187.07014:77 187.09834:69	78.95821:230	1425	10	523	159	1035	210	344	2257	4379	1607	1227	16	4047	4915	886	892	505	196	472	1259	18
489	7.24	185.056	w/o MS2: 2,3-Dihydroxybiphenyl	[M-H]-	YKOQAAJBYBTSBS-UHFFFAOYSA-N	null	Normalized unit: Intensity; Annotation method: MoNA-export-LC-MS-MS_Negative_Mode_2	0.66	8.86	185.05750:1169 185.06614:275 185.08177:110 185.09065:110 185.12608:110 185.16003:220 185.19276:275 185.20482:165 185.22500:220 185.25173:165 185.27177:275 185.28770:220 185.30569:220 185.34477:165 185.36923:165 185.39720:165 185.41976:110 185.43219:110 185.43888:165 185.44899:110 185.48574:220 185.53045:220 185.56035:110 185.59733:220 185.62832:165 185.65635:165 185.67558:110 185.69276:220 185.72…	41.00348:4791 43.01901:4938 55.01916:7644 57.03430:1578 59.01411:38158 60.01691:636 61.01746:197 69.03428:593 71.01402:35080 72.01671:983 73.02931:4070 78.95847:536 83.01364:3620 84.76884:51 89.02438:7554 97.02931:828 101.02430:9150 113.02388:747 119.03426:623 131.03508:213	551	30	274	236	188	387	237	224	601	416	314	9	333	543	695	265	222	202	261	443	61
490	8.389	185.057	w/o MS2: 2,3-Dihydroxybiphenyl	[M-H2O-H]-	YKOQAAJBYBTSBS-UHFFFAOYSA-N	null	Normalized unit: Intensity; Annotation method: MoNA-export-LC-MS-MS_Negative_Mode_2	0.65	15.81	185.05728:2607 185.09242:433 185.12042:16 185.15482:17 185.94492:17 186.02029:33 186.05961:245 186.09559:64 186.76165:17 186.93318:94 186.96480:41 186.98244:17 186.99684:16 187.02343:141 187.05934:108 187.09630:121 187.11821:33	78.95841:4712	528	15	1114	1295	1341	992	1454	123	102	193	413	2	151	122	170	184	136	220	127	535	14
491	7.574	185.093	w/o MS2: Glycine, 5-oxo-L-prolyl-	[M-H]-	HLPLTUJPJMFPMP-BYPYZUCNSA-N	null	Normalized unit: Intensity; Annotation method: MoNA-export-LC-MS-MS_Negative_Mode_2	0.6	12.92	185.09336:1177 185.11614:35 185.92779:74 185.94676:320 185.97369:44 186.02004:18 186.04039:105 186.07978:35 186.09644:98 186.12146:35 186.93348:987 187.00169:35 187.02539:98 187.04915:26 187.06815:110 187.10851:3403 187.18860:18	59.01386:165 79.95806:112 88.04098:140 101.02611:150	388	3	88	103	67	69	65	511	402	433	315	16	453	506	1290	1111	335	894	667	366	10
493	7.377	186.04	Unknown	[M+FA-H]-	null	null	Normalized unit: Intensity	null	110.15	186.04106:20248 186.11643:17 186.50558:17 186.51805:17 186.86634:17 186.93549:57 187.00586:42 187.04376:1578 187.07662:34 187.09792:118 187.18325:17 187.26684:17 187.48325:26 187.51197:17 187.53697:17 187.78323:17 187.94165:413 188.02292:17 188.04713:336 188.09963:26	59.01289:96 82.02997:261	2014	10	6006	5675	5856	5794	6635	854	825	542	1859	20	658	1268	530	571	262	368	516	1897	24
494	4.092	186.041	Unknown	[M-H]-	null	null	Normalized unit: Intensity	null	26.43	186.04075:2182 186.07481:40 186.11214:46 186.88451:27 186.93273:34 186.98340:13 187.02440:395 187.04273:408 187.06071:302 187.09829:122 187.13392:27 187.86021:265 187.88855:33 187.94174:215 187.95834:13 188.02696:27 188.05584:280 188.09137:44 188.10335:20	41.00349:102 42.00263:102 43.00028:51 44.99817:102 61.98741:102 61.99078:51 78.91986:102 79.95618:302 99.92351:102 108.03825:51 108.04476:102 114.02684:51 115.02030:51 116.92827:51 117.93045:51 126.31490:51 137.02560:51 141.86567:102 156.89328:102	42	22	816	658	542	689	757	56	718	879	836	20	954	672	42	1295	1044	1081	1069	787	21
498	7.255	187.005	10-Hydroxydecanoate	[M-H]-	YJCJVMMDTBEITC-UHFFFAOYSA-N	null	Normalized unit: Intensity; Annotation method: MoNA-export-LC-MS-MS_Negative_Mode_2	1.11	37.14	187.00391:14062 187.02814:586 189.08773:2129	41.00333:1558 43.01907:1664 44.99791:582 55.01915:2855 57.03460:749 59.01435:14874 60.01714:266 71.01417:10738 72.01678:301 73.02954:1366 74.02363:173 83.01377:1411 89.02408:2428 97.02876:368 101.02462:3167 113.02429:272 119.03409:220	7526	15	9267	9938	9456	9234	10346	8154	9410	9237	8844	16	8263	9517	7080	7723	7696	6636	8123	9086	16
499	7.213	187.025	w/o MS2: 2,4-Diaminobenzenesulfonic acid	[M-H]-	JVMSQRAXNZPDHF-UHFFFAOYSA-N	null	Normalized unit: Intensity; Annotation method: MoNA-export-LC-MS-MS_Negative_Mode_2	0.6	5.54	187.02465:5129 187.07248:2286 187.09650:163 187.10931:225 187.23563:31 187.36194:46 187.40628:31 187.45936:46 187.70441:31 187.89730:31 187.94242:244 188.00798:61 188.02923:380 188.05654:1379 188.09949:31 188.11268:46 188.40190:46 188.98465:31 189.00772:77 189.04085:180 189.05811:191 189.08700:567	43.01879:924 55.01889:798 59.01398:2611 71.01395:2890 73.02963:489 81.03447:267 85.02896:424 89.02421:541 97.02960:128 101.02420:800	521	35	47	50	222	15	93	208	223	82	420	21	84	284	1681	852	389	1722	502	435	28
500	3.781	187.025	w/o MS2: AZELAIC ACID	[M-H]-	BDJRBEYXGGNYIS-UHFFFAOYSA-N	null	Normalized unit: Intensity; Annotation method: MoNA-export-LC-MS-MS_Negative_Mode_2	0.6	15.82	187.02542:26529 187.06006:21 187.09928:24 187.86191:30 187.94245:30 188.02821:1820 188.09868:18 188.44626:18 188.84507:12 188.86534:12 188.94738:18 188.99895:18 189.02988:257 189.05632:12 189.07992:30 189.11381:24 189.13468:12	44.99929:80 99.04518:414	7139	40	3031	2984	3107	2681	2970	2710	231	344	1616	54	232	197	19370	950	864	861	1066	1651	50
501	6.244	187.025	w/o MS2: 2,4-Diaminobenzenesulfonic acid	[M-H]-	JVMSQRAXNZPDHF-UHFFFAOYSA-N	null	Normalized unit: Intensity; Annotation method: MoNA-export-LC-MS-MS_Negative_Mode_2	0.6	6.65	187.02490:2039 187.06104:542 187.09750:112 187.11277:12 187.82233:12 187.85926:30 187.94689:405 188.02831:116 188.05461:47 188.09338:99 188.93649:24 188.97875:18 189.03772:54 189.07851:84 189.09730:36 189.11451:24	41.00222:51 44.99798:153 71.01371:51 79.95826:51 97.03115:51 99.04262:51 99.92653:51 108.02272:51 116.92729:51 125.02522:51	1077	28	84	71	53	50	60	340	67	68	83	45	82	78	229	107	70	92	81	51	31
502	6.025	187.025	w/o MS2: 2,4-Diaminobenzenesulfonic acid	[M-H]-	JVMSQRAXNZPDHF-UHFFFAOYSA-N	null	Normalized unit: Intensity; Annotation method: MoNA-export-LC-MS-MS_Negative_Mode_2	0.6	15.9	187.02466:2160 187.06189:71 187.09639:90 187.86030:423 187.94028:91 188.03207:183 188.05508:30 188.09237:115 188.94029:24 189.00555:12 189.02078:30 189.02539:18 189.03833:73 189.07966:114	61.98736:96	123	35	7734	7676	9035	8320	9937	98	1680	1556	4063	28	1631	1955	325	1197	962	1014	1415	3706	55
503	4.094	187.025	w/o MS2: 2,4-Diaminobenzenesulfonic acid	[M-H]-	JVMSQRAXNZPDHF-UHFFFAOYSA-N	null	Normalized unit: Intensity; Annotation method: MoNA-export-LC-MS-MS_Negative_Mode_2	0.6	16.52	187.02684:1221 187.04031:172 187.06005:214 187.09804:115 187.13677:15 187.86112:121 187.94152:125 188.03414:36 188.05945:89 188.09326:77 188.94873:22 189.00215:36 189.04052:178 189.05717:54 189.07714:195 189.11301:22	79.95730:119 108.04493:80	6828	35	233	273	248	210	320	1107	255	226	290	44	230	244	2253	388	289	641	368	282	45
504	3.415	187.025	w/o MS2: 2,4-Diaminobenzenesulfonic acid	[M-H]-	JVMSQRAXNZPDHF-UHFFFAOYSA-N	null	Normalized unit: Intensity; Annotation method: MoNA-export-LC-MS-MS_Negative_Mode_2	0.6	30.61	187.02476:3587 187.05978:91 187.07546:18 187.09740:91 187.13530:18 187.86110:271 187.94118:37 188.02850:296 188.05840:18 188.09715:18 188.86238:18 188.99076:12 189.01650:30 189.03070:49 189.05581:24 189.07859:36	36.96556:51 40.57490:51 44.99772:51 55.05874:51 61.98819:153 63.02374:51 79.95523:51 99.04652:153 99.05615:51 99.92545:102 116.92589:51 141.86777:204 142.87853:51	54	42	496	396	452	555	414	58	2472	2855	5842	45	2626	2481	126	14734	6791	15022	10549	5896	40
505	6.626	187.038	w/o MS2: 1-Hydroxy-2-naphthoic acid	[M-H]-	SJJCQDRGABAVBB-UHFFFAOYSA-N	null	Normalized unit: Intensity; Annotation method: MoNA-export-LC-MS-MS_Negative_Mode_2	0.66	41.29	187.03830:20711 187.07129:62 187.09653:30 187.48478:12 187.49367:12 187.85741:18 187.94185:30 187.99554:18 188.01966:18 188.04149:923 188.07778:18 188.09353:30 188.20083:12 188.22611:18 188.35789:12 188.45184:18 188.46677:12 188.48498:18 188.90763:12 188.93851:18 189.00236:17 189.03525:5909 189.07579:39 189.09153:12	116.92542:73	9549	23	8019	8369	9164	8618	8628	6508	7228	11206	8592	21	8439	9871	10766	12875	6159	11854	9995	9335	25
506	7.196	187.073	w/o MS2: ALPHA-N-ACETYL-GLUTAMINE	[M-H]-	KSMRODHGGIIXDV-UHFFFAOYSA-N	null	Normalized unit: Intensity; Annotation method: MoNA-export-LC-MS-MS_Negative_Mode_2	0.75	2.16	187.07225:556 187.10805:604 187.14776:13 187.17656:19 187.20343:13 187.21976:13 187.25724:13 187.32408:13 187.34758:13 187.36776:13 187.42063:13 187.44813:25 187.47639:13 187.61571:25 187.68681:19 187.73513:13 187.77386:19 187.81682:19 187.83039:13 187.89705:19 187.94492:115 187.99789:13 188.02914:25 188.05640:156 188.08722:25 188.10285:13 188.11614:25 188.12957:19 188.15403:19 188.17316:19 188.2…	55.01926:372 59.01401:1512 71.01396:1562 78.95903:239 83.01372:235 89.02422:473 101.02434:369	828	18	313	374	334	228	340	1785	2095	1572	1157	22	1770	1567	1242	1101	941	1320	765	1165	19
508	7.148	187.108	N6-Acetyl-lysine; LC-tDDA; CE40	[M-H]-	DTERQYGMUDWYAZ-ZETCQYMHSA-N	null	Normalized unit: Intensity; Annotation method: MoNA-export-LC-MS-MS_Negative_Mode_2	1.21	82.46	187.10848:814 187.94083:197 188.03151:34 188.05722:132 188.07698:68 188.09603:34 188.11098:93 189.03953:34 189.06131:34 189.08771:646 189.11056:34	58.02895:112	347	44	253	148	187	207	209	439	384	536	428	3	399	398	868	586	179	484	541	332	46
509	7.534	187.109	N-ALPHA-ACETYL-LYSINE	[M-H]-	VEYYWZRYIYDQJM-UHFFFAOYSA-N	null	Normalized unit: Intensity; Annotation method: MoNA-export-LC-MS-MS_Negative_Mode_2	1.26	86.57	187.10903:32023 187.94172:2201 188.05489:48 188.11217:2168 188.20001:36 188.72102:24 188.94307:176 188.99799:24 189.01247:24 189.04303:36 189.08809:1825 189.11281:190	78.95916:80 145.09728:202	6462	6	2249	2026	1805	1739	1763	8414	20019	5965	6277	8	12879	20270	6980	6546	4492	5460	5118	6354	11
510	8.253	187.12	w/o MS2: NG-Methyl-L-arginine	[M-H]-	NTNWOCRCBQPEKQ-YFKPBYRVSA-N	CN=C(N)NCCC[C@@H](C(=O)O)N	Normalized unit: Intensity; Annotation method: BAF in house library_Negative HILIC_1	0.82	95.1	187.11976:1125 187.94244:1025 188.06744:208 188.12348:104 188.94317:156 189.03903:156 189.05178:156 189.08859:260	71.01416:160 79.95690:180	479	0	580	731	905	1015	966	376	326	223	477	10	346	371	418	357	366	388	475	604	6
519	7.217	188.056	N-Acetylglutamic acid	[M-H]-	RFMMMVDNIPUKGG-YFKPBYRVSA-N	null	Normalized unit: Intensity; Annotation method: MoNA-export-LC-MS-MS_Negative_Mode_2	1.2	10.03	188.05644:2460 188.10141:39 188.13511:29 188.17635:19 188.23107:29 188.34111:19 188.38544:19 188.44327:29 188.47008:29 188.59325:19 188.74222:19 188.78274:19 188.82713:19 188.94294:29 188.96418:19 188.98638:19 189.00864:83 189.04082:153 189.05988:250 189.08709:1055 189.12252:19 189.49063:19 189.59214:19 189.61438:19 189.62268:29 189.64243:19 189.71944:29 189.77106:29 189.94028:29 190.03984:29 190…	57.03456:99 78.95738:105 100.07467:108 128.03602:73	490	41	175	207	230	165	274	933	1070	663	463	20	765	655	543	710	165	535	389	427	24
520	7.022	188.056	N-acetyl-L-glutamic acid	[M-H]-	RFMMMVDNIPUKGG-YFKPBYRVSA-N	CC(=O)N[C@@H](CCC(=O)O)C(=O)O	Normalized unit: Intensity; Annotation method: BAF in house library_Negative HILIC_1	1.32	20.85	188.05682:24922 188.09650:12 188.11569:12 188.13367:24 188.28388:18 188.51078:12 188.59283:24 188.63386:18 188.67294:18 188.71316:18 188.73356:12 188.76636:18 188.88479:30 188.94425:37 188.95742:24 188.98082:24 189.00131:12 189.03994:173 189.05976:1802 189.08642:489 189.12116:12 189.17219:18 189.18628:12 189.24367:18 189.32134:12 189.37371:12 189.40173:12 189.44329:12 189.47981:18 189.58305:18 18…	41.99794:134 59.01405:259 102.05648:532 128.03514:322	663	30	393	392	238	262	309	722	1002	554	849	20	881	726	2644	7684	287	1340	2190	1054	32
521	6.09	188.093	w/o MS2: NCGC00381347-01!5-acetamido-4-oxohexanoic acid	[M-H]-	QSRUAKBTZTXXLM-UHFFFAOYSA-N	null	Normalized unit: Intensity; Annotation method: MoNA-export-GNPS_1	0.68	8.44	188.09250:1162 188.94422:50 189.00061:12 189.03725:53 189.05757:12 189.07760:56 189.09486:129 189.85780:24 190.02070:18 190.06167:12 190.07814:12 190.10760:12	61.98870:51 74.02345:102 85.03031:102 87.00987:102 101.06223:51 102.94773:51 108.07331:51 111.01104:102 159.28878:51 159.89434:102 160.84411:204 162.84046:51 177.05670:51	169	20	83	98	94	152	132	170	284	148	168	26	211	827	26	84	92	69	66	157	18
524	6.626	189.035	w/o MS2: 4-nitroquinoline 1-oxide	[M-H]-	YHQDZJICGQWFHK-UHFFFAOYSA-N	null	Normalized unit: Intensity; Annotation method: MoNA-export-LC-MS-MS_Negative_Mode_2	0.78	24.3	189.03538:5211 189.07427:109 189.08732:50 189.44218:24 189.47495:12 189.62771:12 189.79902:18 189.85792:12 189.89566:12 189.94792:12 189.95469:12 190.01225:18 190.03856:255 190.07246:157 190.10769:18 190.27179:18 190.65411:12 190.92837:46 190.99834:35 191.01915:49 191.03902:90 191.05739:38 191.09327:18 191.10749:61 191.12521:30	36.96623:551 61.98716:20 89.02401:194	2655	49	2295	2187	2530	2305	2383	1866	2192	3171	2578	45	2342	2811	2858	3457	2004	3302	2978	2553	53
526	8.29	189.052	w/o MS2: Ureidoglutaric acid	[M-H]-	LCQLHJZYVOQKHU-UHFFFAOYSA-N	null	Normalized unit: Intensity; Annotation method: MoNA-export-LC-MS-MS_Negative_Mode_2	0.66	31.61	189.05152:8269 189.08551:120 189.44693:30 189.81729:30 189.94255:61 190.05483:711 190.43120:176 190.45403:45 190.92726:61 190.99751:27 191.02012:43871 191.06177:43 191.10816:30	41.99868:99 57.03443:236 87.00841:1907	2289	26	1328	628	1115	755	601	2911	3402	2778	2621	11	4196	3364	3975	2290	475	2201	1494	2222	24
531	7.853	189.089	w/o MS2: 2,6-DIAMINOHEPTANEDIOIC ACID	[M-H]-	GMKMEZVLHJARHF-WHFBIAKZSA-N	null	Normalized unit: Intensity; Annotation method: MoNA-export-LC-MS-MS_Negative_Mode_2	1.02	97.89	189.08840:24160 189.38434:12 189.50806:12 189.52932:12 189.62214:12 189.83010:12 189.94134:24 190.01010:12 190.06971:23 190.09140:1536 190.11715:18 190.43082:18 190.81728:12 190.92791:30 191.00065:17 191.01984:3246 191.05795:35 191.09338:212	85.02908:134	8390	65	2727	2674	2755	3064	3391	11146	12416	8900	8780	44	12887	12530	11079	12364	11082	10019	11105	8067	39
537	1.779	190.051	w/o MS2: 5-HYDROXYINDOLE-3-ACETIC ACID	[M-H]-	DUUGKQCEGZLZNO-UHFFFAOYSA-N	null	Normalized unit: Intensity; Annotation method: MoNA-export-LC-MS-MS_Negative_Mode_2	0.67	8.41	190.05079:2363 190.11548:12 190.92857:143 190.94458:33 191.00539:255 191.02028:63 191.03618:24 191.05339:329 191.10824:38 191.12397:12 191.85371:67 192.01008:18 192.05537:24	58.95914:108	757	8	1634	1926	1080	1567	2089	465	569	454	1055	5	539	581	446	852	488	610	711	967	2
538	3.211	190.055	N-Acetyl-methionine; LC-tDDA; CE30	[M-H]-	XUYPXLNMDZIRQH-LURJTMIESA-N	null	Normalized unit: Intensity; Annotation method: MoNA-export-LC-MS-MS_Negative_Mode_2	1.44	166.37	190.05499:55217 190.46984:12 190.64172:18 190.75487:12 190.82211:18 190.83685:18 190.85187:12 190.88656:18 190.93004:60 190.99936:12 191.02216:29 191.05748:3592 191.10632:66 191.30032:12 191.35958:12 191.45673:12 191.48748:18 191.50920:12 191.66292:18 191.76973:12 191.83182:18 191.85508:42 191.90200:12 191.99680:24 192.02944:17 192.05078:1702 192.08308:29 192.09758:12 192.11365:24	46.99596:1926 84.04605:336	13744	4	1	7	4	6	2	12859	83	52	44	0	66	83	34248	64	18	61	58	44	4
539	3.004	190.055	N-Acetyl-methionine; LC-tDDA; CE30	[M-H]-	XUYPXLNMDZIRQH-LURJTMIESA-N	null	Normalized unit: Intensity; Annotation method: MoNA-export-LC-MS-MS_Negative_Mode_2	1.44	99.15	190.05498:37699 190.59835:12 190.74476:12 190.80739:12 190.83594:12 190.92708:56 190.94965:18 191.00096:18 191.02005:109 191.05740:2640 191.10634:90 191.12901:12 191.46455:24 191.49616:18 191.59335:18 191.82183:12 191.85921:18 191.95413:12 192.02759:18 192.05064:1265 192.08230:39 192.11164:30 192.13513:12	46.99594:1494 84.04554:235	13	3	357	274	311	357	304	1	25393	19690	11500	7	22782	25323	10	21529	3476	20319	14291	11464	5
552	8.548	191.104	w/o MS2: D-(???)-Quinic acid	[M-H]-	AAWZDTNXLSGCEK-WYWMIBKRSA-N	null	Normalized unit: Intensity; Annotation method: MoNA-export-LC-MS-MS_Negative_Mode_2	0.66	26.05	191.10431:867 191.41350:20 191.43390:20 191.47276:20 191.49123:20 191.87623:20 191.93460:20 192.02364:1420 192.05519:30 192.08393:20 192.10723:291 192.25772:20 192.32101:20 192.39406:20 192.57527:20 192.73902:20 192.92966:30 192.98867:20 193.02595:370 193.06249:40 193.08690:353 193.10637:64 193.15552:20 193.19456:20 193.20725:20	57.03482:351 78.95882:302 87.00836:691 111.00896:533	594	33	658	422	467	271	172	854	1296	526	481	43	1270	1033	474	389	75	327	153	585	39
553	3.425	191.129	w/o MS2: Isoproturon-monodemethyl	[M-H]-	DOULWWSSZVEPIN-UHFFFAOYSA-N	null	Normalized unit: Intensity; Annotation method: MoNA-export-LC-MS-MS_Negative_Mode_2	0.54	42.11	191.12897:937 191.85590:18 192.08591:12 192.10051:12 192.13210:106 193.01964:18 193.04965:18 193.06477:18 193.08670:322 193.13822:18	160.84180:550	106	12	23	22	32	18	15	26	29	19	105	16	21	9	18	942	24	57	77	107	9
554	4.088	192.016	Unknown	[M-H]-	null	null	Normalized unit: Intensity	null	4.64	192.01599:2767 192.09207:13 192.11684:19 192.99789:103 193.01708:173 193.03423:57 193.05028:83 193.06793:32 193.08687:294 193.81667:25 194.01150:263 194.05368:60 194.08729:54	61.98803:286 111.00955:64	504	3	351	332	392	395	458	259	407	758	731	0	613	807	876	1118	991	1106	1681	678	8
555	7.992	192.023	Unknown	[M-H]-	null	null	Normalized unit: Intensity	null	13.18	192.02297:2894 193.01604:296 193.03434:395	57.03489:222 72.99262:133 87.00889:1326	914	12	942	1434	1780	1774	2429	1884	1940	1374	1962	4	561	1502	1953	1842	1846	1399	1518	1785	13
556	3.207	192.051	Unknown	[M-H]-	null	null	Normalized unit: Intensity	null	3.13	192.05078:1702 192.08308:29 192.09758:12 192.11365:24 192.43316:18 192.51047:12 192.72341:18 192.73755:12 192.79507:12 192.89654:18 192.94623:12 192.99212:24 193.01199:18 193.03659:42 193.05450:240 193.08697:341 193.81539:156 194.01677:12 194.05489:24 194.08813:59	46.99596:1926 84.04605:336	557	3	0	0	3	0	4	483	6	3	3	0	4	1	1137	4	0	4	4	6	4
557	3.004	192.051	Unknown	[M-H]-	null	null	Normalized unit: Intensity	null	3.49	192.05079:1108 192.08280:51 192.09577:20 192.11093:13 192.26808:13 192.57784:13 192.85859:13 192.99149:27 193.03129:20 193.03676:13 193.05624:71 193.08715:217 193.72847:13 193.81514:183 194.05406:20 194.08839:33	46.99558:1292 84.04691:234	0	4	29	15	28	17	16	12	857	691	498	3	795	836	3	832	183	719	547	454	0
558	2.863	192.082	w/o MS2: Pesticide10_Carbendazim_C9H9N3O2_mecarzole	[M-H]-	TWFZGCMQGLPBSX-UHFFFAOYSA-N	null	Normalized unit: Intensity; Annotation method: MoNA-export-GNPS_1	0.91	4.39	192.08195:867 193.05109:62 193.06084:62 193.08775:519	160.83938:70	655	3	816	926	699	899	876	735	916	721	881	0	708	857	718	897	798	761	834	870	4
560	2.049	193.054	w/o MS2: Ferulic Acid	[M-H]-	KSEBMYQBYZTDHS-HWKANZROSA-N	null	Normalized unit: Intensity; Annotation method: MoNA-export-LC-MS-MS_Negative_Mode_2	0.97	5.26	193.05379:1089 193.08700:298 193.81602:78 194.04685:88 194.06086:50 194.08970:53 194.85575:67 194.90445:20 194.99486:26 195.03508:37 195.04862:26 195.06232:33	44.99883:22 102.05504:706	705	32	713	709	751	716	89	730	789	766	726	26	779	824	704	716	660	172	775	99	35
561	1.949	193.054	w/o MS2: trans-Ferulic acid	[M+FA-H]-	KSEBMYQBYZTDHS-HWKANZROSA-N	O=C(O)C=CC1=CC=C(O)C(OC)=C1	Normalized unit: Intensity; Annotation method: BAF in house library_Negative HILIC_1	0.55	7.04	193.05376:1097 193.08779:284 193.81478:167 194.04593:267 194.08720:47 194.99046:28 195.03406:163 195.04737:59 195.07676:28 195.09190:28	45.03479:529 102.05504:887	80	33	713	709	751	716	791	108	789	766	726	25	779	824	704	716	660	733	775	739	35
562	1.295	193.067	9-Phenanthrol	[M-H]-	DZKIUEHLEXLYKM-UHFFFAOYSA-N	C1=CC=C2C(=C1)C=C(C3=CC=CC=C23)O	Normalized unit: Intensity; Annotation method: BAF in house library_Negative HILIC_1	1.6	4243.51	193.06646:1083660 193.45983:105 193.47270:140 193.48983:105 193.51590:70 193.65757:70 193.68982:70 193.75056:140 193.78405:105 193.79896:105 193.81477:284 193.82731:175 193.84562:243 193.86153:140 193.88901:234 193.90195:70 193.90823:140 193.93403:140 193.96384:105 193.98062:70 194.00823:105 194.03170:157 194.06970:118011 194.11324:70 194.14201:70 194.25911:140 194.30600:70 194.32734:70 194.33439…	165.07169:25783 167.07887:203 193.06679:165722	358304	59	437428	481541	457445	498451	535344	446237	473200	467339	513628	63	513142	443967	390383	429262	432381	482544	426943	453847	25
563	3.747	193.072	w/o MS2: METHYL BETA-GALACTOSIDE	[M-H]-	HOVAGTYPODGVJG-VOQCIKJUSA-N	null	Normalized unit: Intensity; Annotation method: MoNA-export-LC-MS-MS_Negative_Mode_2	1.01	6.87	193.07198:1408 193.81495:109 194.04977:480 194.07589:125 194.90505:18 194.99008:34 195.03292:36 195.05171:18 195.07607:37	89.03364:73	675	6	620	362	638	538	543	768	937	590	648	4	757	872	617	509	480	847	466	673	4
566	1.584	194.046	ALPHA-HYDROXYHIPPURIC ACID	[M-H]-	GCWCVCCEIQXUQU-UHFFFAOYSA-N	null	Normalized unit: Intensity; Annotation method: MoNA-export-LC-MS-MS_Negative_Mode_2	0.8	7.07	194.04566:1906 194.08742:30 194.90646:12 194.92509:18 194.98450:30 195.03281:131 195.04919:227 195.06809:42 195.10160:18 195.13824:43 195.20829:18 195.78487:11 195.81095:6288 195.84428:17 195.84941:12 196.01316:24 196.02731:76 196.05696:30 196.10154:18	34.96913:695 36.96604:153 41.99858:339 44.99673:102 61.98716:255 79.95699:51 103.91551:51 115.58334:51 118.02985:204 130.99070:51 141.86724:307 142.87001:51 143.86530:393 145.86025:102 158.84708:204 160.84188:2340 161.84225:51 162.83785:1973 168.25993:51 193.06639:204 193.08561:51	153	18	32	35	40	33	42	160	234	282	264	16	249	233	515	610	136	830	462	260	18
567	1.931	194.046	Benzadox	[M-H]-	WDRGQGLIUAMOOC-UHFFFAOYSA-N	null	Normalized unit: Intensity; Annotation method: MoNA-export-LC-MS-MS_Negative_Mode_2	0.96	9.04	194.04599:1403 194.09121:58 194.85687:18 194.89544:12 194.91308:12 194.92289:12 194.99025:24 195.03399:83 195.04869:124 195.08116:18 195.09822:12 195.20102:18 195.81076:3967 196.01077:58 196.02754:24 196.05548:30 196.09667:12	45.03451:547 74.02314:526 87.03086:162 102.05448:1003 108.04483:342	216	10	25	32	31	21	37	272	518	247	207	7	479	568	168	180	79	279	130	175	19
570	5.357	194.104	w/o MS2: 2-Hydroxyhippuric acid	[M-H]-	ONJSZLXSECQROL-UHFFFAOYSA-N	null	Normalized unit: Intensity; Annotation method: MoNA-export-LC-MS-MS_Negative_Mode_2	0.65	81.72	194.10331:6850 194.99158:30 195.03085:18 195.05227:24 195.07138:24 195.10686:480 196.00915:24 196.02617:47 196.06408:24 196.07664:18 196.10891:54	41.00452:10 44.99823:2187 46.00139:9 72.80441:10 105.58023:10 150.04059:10 193.08896:6 194.09532:3	4682	12	3116	2384	2816	2319	3393	5819	6426	6740	5238	11	6487	7048	8517	6718	3430	6626	5819	5130	12
573	5.175	195.051	w/o MS2: D-Ribose [M+FA-H]-	[M-H]-	HMFHBZSHGGEWLO-SOOFDHNKSA-N	C([C@@H]1[C@H]([C@H](C(O1)O)O)O)O	Normalized unit: Intensity; Annotation method: BAF in house library_Negative HILIC_1	1.23	4.41	195.05085:918 195.20373:18 195.81066:1184 196.01057:30 196.02747:18 196.05304:77 196.81165:33 196.87660:18 197.02339:24 197.05438:74 197.08302:18	44.99847:164	228	4	141	165	125	121	148	159	161	270	334	3	164	230	531	652	556	854	567	348	5
574	5.337	195.051	D-Ribose [M+FA-H]-	[M+FA-H]-	HMFHBZSHGGEWLO-SOOFDHNKSA-N	C([C@@H]1[C@H]([C@H](C(O1)O)O)O)O	Normalized unit: Intensity; Annotation method: BAF in house library_Negative HILIC_1	1.29	20.27	195.05106:1162 195.10631:568 196.02525:52 196.05467:113 196.10785:93 196.94714:12 196.98539:95 197.00521:30 197.02106:18 197.04309:24 197.05490:30 197.08638:18 197.11388:18	44.99819:6605 59.01450:51	313	0	8	17	21	18	10	266	20	23	29	10	22	18	870	55	43	44	40	32	4
575	8.243	195.051	D-gluconic acid	[M-H]-	RGHNJXZEOKUKBD-SQOUGZDYSA-N	C([C@H]([C@H]([C@@H]([C@H](C(=O)O)O)O)O)O)O	Normalized unit: Intensity; Annotation method: BAF in house library_Negative HILIC_1	1.12	21.28	195.05059:865	57.03478:376 67.01784:310 87.00848:2386 111.00866:2785	495	7	658	651	675	715	583	541	430	1735	493	10	485	571	405	369	102	229	154	447	22
576	8.548	195.052	D-gluconic acid	[M-H]-	RGHNJXZEOKUKBD-SQOUGZDYSA-N	C([C@H]([C@H]([C@@H]([C@H](C(=O)O)O)O)O)O)O	Normalized unit: Intensity; Annotation method: BAF in house library_Negative HILIC_1	1.19	24.38	195.05120:1314 195.10307:36 196.02607:48 196.05504:80 196.07214:185 197.05227:82 197.07702:36	44.99823:181 87.00841:1460 111.00853:1303	716	26	581	546	530	402	549	1147	1201	2129	687	31	900	1076	764	642	261	530	332	824	33
592	1.495	196.04	w/o MS2: 2-QUINOLINECARBOXYLATE	[M-H]-	LOAUVZALPPNFOQ-UHFFFAOYSA-N	null	Normalized unit: Intensity; Annotation method: MoNA-export-GNPS_1	0.65	4.12	196.03969:831 196.07095:18 196.81020:60 196.85656:18 196.87828:41 196.98710:30 197.02213:30 197.04748:48 197.08214:52 197.11705:30 197.15406:12 197.19251:12 197.80800:4876 197.84990:12 197.96275:24 197.99537:45 198.01973:12 198.06425:18 198.08799:139	83.05894:102	462	3	346	365	320	310	328	464	355	412	366	0	413	312	541	327	406	366	229	365	0
593	7.573	196.073	N2-Acetyl-histidine; LC-tDDA; CE20	[M-H]-	KBOJOGQFRVVWBH-ZETCQYMHSA-N	null	Normalized unit: Intensity; Annotation method: MoNA-export-LC-MS-MS_Negative_Mode_2	1.43	73.81	196.07332:42907 196.44014:13 196.63901:13 196.68986:13 196.72665:13 196.78356:19 196.89117:13 196.90103:13 196.95424:13 196.96705:13 196.98078:53 196.99536:26 197.01182:32 197.04410:31 197.07570:3100 197.12477:13 197.33088:13 197.40388:13 197.51933:13 197.75761:19 197.82431:19 197.95678:13 197.97669:32 198.00394:49 198.03879:26 198.05314:19 198.08811:1384 198.13762:13	58.03048:131 81.04532:577 93.04524:334 110.07229:3355 137.03358:131	4657	6	575	850	272	246	308	6679	4198	5331	4396	4	4974	6893	15604	16576	10072	14448	15057	4454	7
594	7.912	196.11	w/o MS2: Dibenzylamine	[M-H]-	BWLUMTFWVZZZND-UHFFFAOYSA-N	null	Normalized unit: Intensity; Annotation method: MoNA-export-LC-MS-MS_Negative_Mode_2	0.64	515.88	196.10956:1172 197.02376:110 197.11091:110 197.98661:73 198.09235:73	87.00804:131	213	0	63	80	56	124	64	133	85	196	273	3	131	129	434	392	351	388	516	226	4
597	4.048	197.056	w/o MS2: Mimosine	[M-H]-	WZNJWVWKTVETCG-UHFFFAOYSA-N	null	Normalized unit: Intensity; Annotation method: MoNA-export-LC-MS-MS_Negative_Mode_2	1.07	11.79	197.05672:2901 197.12098:15 197.80721:304 197.96602:29 198.00721:29 198.04268:29 198.05971:218 198.08763:466 198.95310:22 198.97981:22 199.00511:36 199.02933:52 199.06298:140 199.09574:76	61.98858:208	29	23	416	385	380	440	472	18	1223	1462	1113	21	1171	1115	22	1936	903	1808	1358	1025	10
598	6.654	197.067	Ribitol [M+FA-H]-	[M+FA-H]-	HEBKCHPVOIAQTA-ZXFHETKHSA-N	O[C@@H]([C@@H](O)CO)[C@H](O)CO	Normalized unit: Intensity; Annotation method: BAF in house library_Negative HILIC_1	1.41	54.26	197.06699:19156 197.27041:12 197.30986:12 197.39091:18 197.41049:18 197.43417:12 197.45998:18 197.50199:18 197.61173:18 197.62465:12 197.65426:12 197.70857:12 197.86658:12 197.94454:18 197.97312:18 198.00557:18 198.04152:18 198.07013:933 198.19367:12 198.24528:18 198.27573:24 198.34298:12 198.39780:12 198.53988:18 198.60869:18 198.62592:12 198.71005:12 198.93863:18 198.95469:18 199.01052:18 199.0…	44.99849:2429 71.01402:305 89.02437:299 101.02538:300	4320	18	3512	3716	4438	4025	4480	10640	19369	4581	3920	18	13644	16804	5095	5031	1962	4662	3591	4314	4
621	6.388	199.084	w/o MS2: 2-(4-Hydroxybenzyl)phenol	[M-H]-	LVLNPXCISNPHLE-UHFFFAOYSA-N	null	Normalized unit: Intensity; Annotation method: MoNA-export-LC-MS-MS_Negative_Mode_2	0.86	8.91	199.08393:860 199.18570:46 199.39200:23 199.80484:8304 199.83621:45 199.86030:23 199.88611:46 199.95332:301 200.00234:46 200.03307:23 200.06759:316 200.08723:198 200.41463:23 200.61848:23 200.80547:177 200.88513:23 200.95162:183 200.98713:128 201.00641:35 201.01274:23 201.05097:172 201.07587:111 201.08807:58 201.11227:35	34.96943:984 36.96606:611 41.01521:24 41.99833:203 58.02980:7 66.47998:13 80.96244:8 93.03370:42 114.05528:20 125.87184:134 126.87581:9 127.86927:99 128.87691:22 136.93758:78 143.05154:50 145.51114:20 154.94962:27 156.84492:32 160.84215:1357 161.84169:73 162.33594:38 162.83919:6001 163.83958:134 164.83607:2145 165.79704:16 165.83643:54 166.50578:9 166.83427:231 194.74425:9 197.80714:118	374	22	251	255	338	243	353	477	528	298	335	30	492	648	245	246	330	176	237	408	3
622	7.039	199.084	2-(4-Hydroxybenzyl)phenol	[M-H]-	LVLNPXCISNPHLE-UHFFFAOYSA-N	null	Normalized unit: Intensity; Annotation method: MoNA-export-LC-MS-MS_Negative_Mode_2	0.9	189.59	199.08384:29685 199.99871:54 200.08620:2003 201.04072:271 201.05192:36 201.05769:54 201.08877:386 201.11807:36	41.01407:102 41.99833:514 44.01391:51 44.99735:102 57.03269:51 93.03371:51 97.02994:51 112.08924:51 114.05575:204	14429	46	10726	13312	8277	11479	13991	17884	22752	14544	14474	89	20342	22329	7932	11869	11082	8856	11077	14246	61
623	1.435	199.088	w/o MS2: Harmalol	[M-H]-	CRQDWQWZCNKKAC-UHFFFAOYSA-N	null	Normalized unit: Intensity; Annotation method: MoNA-export-LC-MS-MS_Negative_Mode_2	0.67	28.4	199.08797:4701 199.80446:1659 199.88429:72 200.09242:563 200.80313:72 200.98073:108 201.07765:143 201.11825:72 201.15221:143	44.99832:261 109.09267:3450 125.87299:71 162.83852:52	1913	155	2080	2131	2472	2408	2630	2064	2367	2344	2434	209	2137	2341	2012	2312	2043	2106	2038	2347	151
634	4.016	200.002	w/o MS2: S-sulfo-L-cysteine	[M-H]-	NOKPBJYHPHHWAN-REOHCLBHSA-N	null	Normalized unit: Intensity; Annotation method: MoNA-export-LC-MS-MS_Negative_Mode_2	0.66	6.6	200.00259:1038 200.05874:412 200.09953:22 200.98706:55 201.00447:83 201.03889:55 201.05747:1403 201.11154:55 201.99985:33 202.03583:22 202.05788:147 202.08045:44 202.10810:22	42.99954:105	569	28	286	766	272	266	293	408	423	513	387	38	300	263	455	545	402	535	733	390	45
635	4.022	200.056	Unknown	[M-H]-	null	null	Normalized unit: Intensity	null	6.94	200.05648:1211 200.09227:27 200.98593:108 201.00545:54 201.02044:20 201.04068:71 201.05991:174 201.07645:174 201.11357:68 201.15221:20 201.80181:20 201.94810:13 201.99850:27 202.01637:20 202.03528:34 202.06919:39	79.95674:102	229	10	416	363	468	450	591	42	569	414	509	8	735	404	85	469	983	293	558	576	13
636	7.266	200.057	Unknown	[M-H2O-H]-	null	null	Normalized unit: Intensity	null	19.27	200.05669:7683 201.05828:596 201.12586:1491	87.05582:645	1236	10	3076	2906	3491	3618	3803	732	860	504	1524	11	568	864	898	514	389	555	352	2296	10
637	6.371	200.061	w/o MS2: Carbaryl	[M-H]-	CVXBEEMKQHEXEN-UHFFFAOYSA-N	null	Normalized unit: Intensity; Annotation method: MoNA-export-LC-MS-MS_Negative_Mode_2	0.64	5.6	200.06788:1418 200.12585:18 200.14572:18 200.31564:18 200.37492:26 200.41901:18 200.68851:18 200.80480:102 200.86662:18 200.95177:525 200.98630:144 201.00996:18 201.04046:56 201.06636:149 201.15236:26 201.28982:18 201.31644:35 201.37252:18 201.80211:904 201.83467:105 201.95085:67 201.99117:26 202.03439:51 202.05996:35 202.07506:52 202.10714:26	41.99861:1941	402	16	1038	920	623	739	902	136	476	148	393	11	525	245	235	250	192	304	251	457	10
638	7.594	200.068	Carbaryl	[M-H]-	CVXBEEMKQHEXEN-UHFFFAOYSA-N	null	Normalized unit: Intensity; Annotation method: MoNA-export-LC-MS-MS_Negative_Mode_2	0.86	7.86	200.06725:1532 200.08938:30 200.10329:30 200.92406:20 200.99065:53 201.00053:50 201.02210:40 201.04226:85 201.06983:261 201.08466:369 201.12131:40 201.94176:30 201.99153:20 202.03562:154 202.07047:163 202.12029:20	30.83482:51 41.99719:204 42.00226:51 43.00097:51 44.99857:102 45.72227:51 61.98865:102 72.00853:51 72.99251:51 73.02931:51 74.03129:51 79.95594:102 80.96755:51 82.02781:102 82.03894:51 85.02772:51 85.94549:153 87.00795:51 87.04558:51 88.03967:51 89.28540:51 97.03899:51 97.13932:51 97.92784:51 99.04216:51 99.92556:153 101.02767:51 101.05378:51 109.03979:102 110.07335:102 111.01692:102 111.07760:10…	273	12	117	107	87	92	126	292	384	346	401	7	455	479	778	561	212	807	369	272	5
641	2.83	201.058	w/o MS2: 2-Naphthoxyacetic acid	[M-H]-	RZCJYMOBWVJQGV-UHFFFAOYSA-N	null	Normalized unit: Intensity; Annotation method: MoNA-export-LC-MS-MS_Negative_Mode_2	0.66	4.88	201.05812:1461 202.06010:139 202.99576:56 203.05366:212 203.08532:334	79.95568:112 139.04051:89	189	12	1587	1284	1863	1399	1579	50	96	77	757	8	73	92	90	11	46	30	25	622	12
642	4.048	201.058	w/o MS2: 2-Naphthoxyacetic acid	[M-H]-	RZCJYMOBWVJQGV-UHFFFAOYSA-N	null	Normalized unit: Intensity; Annotation method: MoNA-export-LC-MS-MS_Negative_Mode_2	0.66	4.47	201.05701:1280 201.11310:73 202.06040:108 202.98381:29 203.05663:176 203.09158:98 203.12590:29	44.01394:89 95.04768:92	346	3	1156	1052	1620	1332	1271	87	128	82	476	8	106	103	48	81	136	78	70	534	6
643	6.5	201.088	w/o MS2: Metamitron	[M-H]-	VHCNQEUWZYOAEV-UHFFFAOYSA-N	null	Normalized unit: Intensity; Annotation method: MoNA-export-LC-MS-MS_Negative_Mode_2	0.54	13.8	201.08827:1765 201.79954:30 201.98779:12 202.01773:12 202.03320:18 202.09047:156 202.96103:12 202.98504:12 203.00161:24 203.03506:12 203.05544:76 203.08292:248	79.95687:121466	248	7	126	175	152	147	179	355	1372	435	416	0	910	1409	192	374	159	318	283	391	8
645	6.858	201.124	w/o MS2: Ala-Leu	[M-H]-	RDIKFPRVLJLMER-UHFFFAOYSA-N	null	Normalized unit: Intensity; Annotation method: MoNA-export-LC-MS-MS_Negative_Mode_2	0.67	42.25	201.12388:1323 203.10109:144	41.99814:51 44.72114:51 52.85118:51 79.95566:102 91.44818:51 172.55031:51	353	12	200	192	338	455	191	178	251	228	311	30	336	167	394	379	458	645	619	292	9
646	7.247	201.126	Ala-Ile	[M-H]-	ZSOICJZJSRWNHX-ACZMJKKPSA-N	null	Normalized unit: Intensity; Annotation method: MoNA-export-LC-MS-MS_Negative_Mode_2	1.01	32.78	201.12586:1491 202.97720:895 203.06789:2632 203.10379:4970	87.05582:645	466	28	776	767	426	538	726	191	230	45	108	20	128	65	158	110	397	81	82	453	30
647	8.1	201.136	N,N-Dimethylarginine	[M-H]-	YDGMGEXADBMOMJ-LURJTMIESA-N	null	Normalized unit: Intensity; Annotation method: MoNA-export-LC-MS-MS_Negative_Mode_2	1.4	25.96	201.13573:6050 201.16267:21 202.00794:15 202.08206:37 202.13857:438 203.01822:22 203.06763:266 203.09515:15 203.13879:29	41.01393:112	4353	3	6768	7269	7136	8598	9551	2493	2562	2612	4789	4	2682	3045	2653	2818	4264	2325	3442	4315	7
652	2.308	202.071	w/o MS2: 5-acetyl-2,6-dimethyl-2,3-dihydro-1H-pyridin-4-one	[M-H]-	ZVVZLQBYQRVNQJ-UHFFFAOYSA-N	null	Normalized unit: Intensity; Annotation method: MoNA-export-LC-MS-MS_Negative_Mode_2	0.76	3.36	202.07143:1189 203.01706:40 203.05747:99 203.07692:59 203.09173:176 203.13214:40 203.83433:40	34.96894:204 36.96612:102 44.99769:204 61.98912:102 79.95792:51 94.02912:51 102.96460:51 160.84207:204 162.83862:1410 163.11301:51 164.83527:454 166.83277:102 166.86434:51 197.80045:51 197.80934:51 199.80444:51	43	10	30	53	32	55	54	28	162	344	177	5	177	288	29	524	227	412	250	194	13
653	7.477	202.072	w/o MS2: 5-acetyl-2,6-dimethyl-2,3-dihydro-1H-pyridin-4-one	[M-H]-	ZVVZLQBYQRVNQJ-UHFFFAOYSA-N	null	Normalized unit: Intensity; Annotation method: MoNA-export-LC-MS-MS_Negative_Mode_2	0.58	6.63	202.07171:1546 202.09833:12 202.11687:12 202.92429:18 202.97735:12 202.99710:55 203.05449:94 203.07510:222 203.93849:378 203.99408:18 204.05194:24 204.07767:30	44.99709:102 57.03557:51 63.09201:51 73.03013:51 85.94797:51 87.04704:102 99.92773:51 130.43014:51 134.02581:51	288	8	315	332	364	298	285	260	489	239	265	7	617	500	172	219	349	199	247	281	7
654	3.807	202.072	w/o MS2: 5-acetyl-2,6-dimethyl-2,3-dihydro-1H-pyridin-4-one	[M-H]-	ZVVZLQBYQRVNQJ-UHFFFAOYSA-N	null	Normalized unit: Intensity; Annotation method: MoNA-export-LC-MS-MS_Negative_Mode_2	0.58	5.92	202.07176:1034 202.79611:30 202.99690:24 203.01805:18 203.05609:46 203.07434:135 203.09203:37 203.83232:12 204.02229:12 204.03474:24 204.07200:12 204.09407:12	78.91875:226	16	15	194	135	122	133	95	22	211	380	372	10	262	280	3	711	536	834	833	378	10
655	4.162	202.072	w/o MS2: 5-acetyl-2,6-dimethyl-2,3-dihydro-1H-pyridin-4-one	[M-H]-	ZVVZLQBYQRVNQJ-UHFFFAOYSA-N	null	Normalized unit: Intensity; Annotation method: MoNA-export-LC-MS-MS_Negative_Mode_2	0.73	8.67	202.07194:1107 202.10652:12 202.92746:24 202.94597:18 202.98999:12 203.01613:24 203.03566:24 203.05631:80 203.07420:93 203.79919:12 204.04908:18 204.07548:30	34.96955:51 36.96648:102 41.99937:51 44.99541:102 58.27137:51 61.98621:51 63.31908:51 68.99668:51 71.01097:51 80.78384:51 84.04575:51 89.02422:51 92.99998:51 98.02511:153 102.05448:51 160.84213:102 161.84364:51 162.83875:304 164.83676:255 201.09278:51	722	14	21	13	32	32	25	621	16	10	25	10	12	17	1464	14	22	17	15	37	8
656	7.215	202.072	w/o MS2: 5-acetyl-2,6-dimethyl-2,3-dihydro-1H-pyridin-4-one	[M-H]-	ZVVZLQBYQRVNQJ-UHFFFAOYSA-N	null	Normalized unit: Intensity; Annotation method: MoNA-export-LC-MS-MS_Negative_Mode_2	0.56	5.19	202.07246:1237 202.11915:109 202.47700:286 202.49330:73 202.55942:73 202.97855:511 203.07072:1084 203.10377:70656 204.02801:109 204.06919:276 204.10687:4674	41.99844:2279 97.07666:928 128.07127:515	357	14	535	141	171	253	248	248	274	284	172	24	337	450	335	80	118	175	22	350	18
657	8.724	202.12	w/o MS2: N6-(DELTA2-ISOPENTENYL)-ADENINE	[M-H]-	HYVABZIGRDEKCD-UHFFFAOYSA-N	null	Normalized unit: Intensity; Annotation method: MoNA-export-LC-MS-MS_Negative_Mode_2	0.55	17.99	202.11914:971 202.91990:24 203.01913:24 203.05657:30 203.09395:30 203.12231:55 203.26243:18 203.93500:30 204.05234:12 204.12699:18	87.00883:105	416	10	440	450	508	459	528	538	450	552	344	15	469	577	787	577	253	571	452	378	4
661	8.207	203.067	w/o MS2: (3Z,5E)-4-hydroxy-6-(4-hydroxyphenyl)hexa-3,5-dien-2-one	[M-H]-	IWINXMWZYVGFKC-JHLWKMQHSA-N	null	Normalized unit: Intensity; Annotation method: MoNA-export-LC-MS-MS_Negative_Mode_2	0.93	6.38	203.06682:1149 203.09508:18 203.13335:12 203.45274:12 203.75434:12 203.93614:78 204.01652:18 204.02243:18 204.07126:151 204.39752:18 204.93766:18 204.99990:23 205.03519:1544 205.07200:50 205.08666:24 205.10979:18 205.12055:24	74.02362:64	705	22	288	233	306	296	332	819	1134	788	823	16	1060	978	1503	928	317	902	586	758	21
662	8.389	203.068	w/o MS2: (3Z,5E)-4-hydroxy-6-(4-hydroxyphenyl)hexa-3,5-dien-2-one	[M-H]-	IWINXMWZYVGFKC-JHLWKMQHSA-N	null	Normalized unit: Intensity; Annotation method: MoNA-export-LC-MS-MS_Negative_Mode_2	0.94	18.05	203.06761:8975 203.09849:35 203.29285:12 203.91308:12 203.93645:61 204.03887:12 204.06964:769 204.10666:12 204.25316:12 204.27423:12 204.33496:18 204.40296:37 204.47601:12 204.50982:24 204.61762:12 204.76631:12 204.83666:12 204.88691:12 204.94008:18 204.96754:181 204.99176:18 205.00235:17 205.03530:3778 205.06981:98 205.10308:12 205.12295:18 205.14774:18	74.02459:365	1558	16	3545	4083	4415	3509	4869	399	404	512	1596	26	449	403	492	543	474	480	351	1536	46
663	6.35	203.068	w/o MS2: (3Z,5E)-4-hydroxy-6-(4-hydroxyphenyl)hexa-3,5-dien-2-one	[M-H]-	IWINXMWZYVGFKC-JHLWKMQHSA-N	null	Normalized unit: Intensity; Annotation method: MoNA-export-LC-MS-MS_Negative_Mode_2	0.65	69.91	203.06784:28808 203.29860:18 203.36870:12 203.45005:18 203.55341:18 203.73180:24 203.78110:12 203.79975:200 203.83177:175 203.86570:12 203.89000:18 203.90465:18 203.93432:24 203.95036:12 203.97701:18 203.99306:18 204.03367:24 204.07009:1774 204.12446:12 204.22380:12 204.27498:12 204.29262:12 204.30108:12 204.34023:12 204.40447:12 204.43560:12 204.47174:12 204.54807:12 204.56227:24 204.59805:18 20…	41.99882:1939 128.03542:702	15282	21	12788	13236	7626	10223	17270	3608	1347	870	4200	9	966	923	1042	804	4129	498	1265	4704	16
664	7.254	203.068	w/o MS2: (3Z,5E)-4-hydroxy-6-(4-hydroxyphenyl)hexa-3,5-dien-2-one	[M-H]-	IWINXMWZYVGFKC-JHLWKMQHSA-N	null	Normalized unit: Intensity; Annotation method: MoNA-export-LC-MS-MS_Negative_Mode_2	0.92	65.48	203.06716:19248 203.10318:1583 204.06998:1440 204.10669:544 205.07066:725	40.01955:64 74.02456:502	7023	14	3431	2708	2217	2973	2564	8792	9627	10941	6217	13	9340	10868	11090	11620	4037	8156	6984	8199	24
665	6.447	203.083	L-Tryptophan	[M-H]-	QIVBCDIJIAJPQS-VIFPVBQESA-N	O=C(O)C(N)CC1=CNC=2C=CC=CC21	Normalized unit: Intensity; Annotation method: BAF in house library_Negative HILIC_1	1.47	76.12	203.08296:12672 203.83231:18 203.89006:12 203.93815:18 204.03158:24 204.04875:18 204.08514:1620 204.93420:18 205.00960:12 205.03394:43 205.05010:18 205.07664:269 205.08745:173 205.11887:24	74.02502:73 116.05021:185	7542	27	1796	1790	1319	1536	1690	4228	5940	5300	10283	26	5695	5661	33305	23718	3094	30819	13217	9408	28
666	7.217	203.103	w/o MS2: 1-[4-hydroxy-3-(3-methylbut-2-enyl)phenyl]ethanone	[M-H]-	QJAPFSSVKIZTMR-UHFFFAOYSA-N	null	Normalized unit: Intensity; Annotation method: MoNA-export-LC-MS-MS_Negative_Mode_2	0.69	113.76	203.10364:47724 203.89521:75 203.92830:75 204.03461:75 204.05251:113 204.06980:751 204.10668:4699 204.98097:151 205.03621:188 205.05097:75 205.06998:151 205.08485:188 205.10855:447	41.99886:1367 74.02490:419 87.05669:1822 99.09149:161 128.07153:272	17799	20	29156	29654	22954	29648	29767	14129	18529	14573	16154	12	21237	19352	5967	9936	10580	8460	8915	20418	14
667	6.902	203.104	w/o MS2: 1-[4-hydroxy-3-(3-methylbut-2-enyl)phenyl]ethanone	[M-H2O-H]-	QJAPFSSVKIZTMR-UHFFFAOYSA-N	null	Normalized unit: Intensity; Annotation method: MoNA-export-LC-MS-MS_Negative_Mode_2	0.95	45.55	203.10381:20454 203.85344:20 203.89280:13 204.01196:55 204.04022:13 204.07333:19 204.10630:1504 204.32319:13 204.77312:13 204.81935:13 204.99369:26 205.00368:13 205.01877:26 205.05290:26 205.07189:26 205.08956:20 205.10874:208	79.95676:83	7062	5	8999	10618	8369	11013	13637	5866	7618	5315	6688	8	7672	8565	2804	4466	3391	3375	3365	6720	7
668	7.379	204.052	w/o MS2: LIPOAMIDE	[M-H]-	FCCDDURTIIUXBY-UHFFFAOYSA-N	null	Normalized unit: Intensity; Annotation method: MoNA-export-LC-MS-MS_Negative_Mode_2	0.88	35.19	204.05177:8538 204.27366:12 204.98601:18 205.05449:683 205.09477:24 205.22823:12 205.25087:18 205.93403:12 206.03784:12 206.05540:185 206.06996:70 206.11143:12 206.15781:12	74.02504:192 99.00811:205	6255	13	19441	16564	18075	17338	21665	2371	2150	1489	5421	10	1580	3563	1386	1470	643	988	1509	5888	0
669	5.734	204.052	w/o MS2: LIPOAMIDE	[M-H]-	FCCDDURTIIUXBY-UHFFFAOYSA-N	null	Normalized unit: Intensity; Annotation method: MoNA-export-LC-MS-MS_Negative_Mode_2	1.06	18.18	204.05174:10686 204.08491:22 205.01150:12 205.03419:24 205.05447:756 205.08648:12 205.10756:18 205.12547:18 205.82932:12 205.83964:38 206.05512:188 206.07081:24 206.08731:12 206.15385:18	41.99870:668	6	10	7446	8089	5623	6598	9865	4	5690	6281	6755	4	6577	5182	8	6428	6624	5070	5902	5696	8
670	6.043	204.052	w/o MS2: LIPOAMIDE	[M-H]-	FCCDDURTIIUXBY-UHFFFAOYSA-N	null	Normalized unit: Intensity; Annotation method: MoNA-export-LC-MS-MS_Negative_Mode_2	1.06	195.56	204.05173:13138 204.08277:22 204.92635:12 204.98603:12 205.05464:837 205.11117:18 205.83850:24 206.05669:146 206.15241:24	41.99860:760	6709	11	11	16	18	15	21	6580	12	11	18	4	9	15	4836	8	20	13	18	22	0
671	7.244	204.071	w/o MS2: Cinnamoylglycine	[M-H]-	YAADMLWHGMUGQL-VOTSOKGWSA-N	null	Normalized unit: Intensity; Annotation method: MoNA-export-LC-MS-MS_Negative_Mode_2	0.99	9.73	204.06840:3848 204.10706:2732 205.01687:110 205.07239:220 205.10832:782 206.04902:600 206.07397:165 206.10412:220	97.07730:778	874	11	169	260	158	337	354	851	1364	1218	577	8	890	1405	867	1029	425	688	787	823	3
672	2.864	204.082	Unknown	[M-H2O-H]-	null	null	Normalized unit: Intensity	null	30.86	204.08209:5404 205.01496:274 205.03199:125 205.08670:434 206.01383:94	42.99974:112	3673	0	3654	3756	3437	3637	3630	3903	3766	3626	3449	0	3750	3865	3868	3654	4092	3402	3589	3570	0
673	4.31	204.087	Unknown	[M-H]-	null	null	Normalized unit: Intensity	null	21.89	204.08673:905 204.92595:24 204.99152:12 205.03496:18 205.05105:18 205.06939:12 205.09059:183 205.10958:18 205.12334:18 205.84258:18 205.94620:12 206.06513:12 206.09230:24 206.15610:30	34.97044:51 44.99963:153 61.98682:51 89.90966:51 99.92518:51 116.92845:51 125.87194:51 143.05185:51 153.05774:51 157.08367:51 158.39955:51 160.84149:102 162.84000:255 164.83693:153	335	3	188	101	40	157	157	595	9	9	15	4	11	31	382	28	2	3	3	27	0
674	4.052	204.088	Unknown	[M-H]-	null	null	Normalized unit: Intensity	null	8.98	204.08810:12910 204.13127:25 204.93485:13 204.95697:13 205.01981:20 205.03395:61 205.05318:32 205.09065:1040 205.11998:32 205.83908:33 206.00585:13 206.04902:99 206.07685:13 206.09220:169 206.15606:13	44.99867:186 85.02985:102 132.06766:96	23	0	2237	2360	2086	1757	2530	22	5595	7594	3301	4	5450	6095	16	2367	1356	2236	1954	3289	3
675	7.217	204.107	w/o MS2: TRYPTOPHANAMIDE	[M-H]-	JLSKPBDKNIXMBS-UHFFFAOYSA-N	null	Normalized unit: Intensity; Annotation method: MoNA-export-GNPS_1	0.67	32.17	204.10656:3464 204.68265:37 204.97701:74 205.03633:137 205.05006:37 205.07131:279 205.10785:420 205.41167:37 205.95309:56 205.97365:37 206.02757:54 206.04917:7739 206.10400:689	41.99886:1655 74.02477:567 87.05565:3098 97.07657:660 99.09287:122 128.07082:340 158.99104:19	1404	0	1950	2267	1516	2522	2724	1384	1447	1393	1289	3	1943	1696	652	1067	834	718	670	1743	3
676	2.823	205.014	w/o MS2: CYSTINE	[M-H]-	LEVWYRKDKASIDU-IMJSIDKUSA-N	null	Normalized unit: Intensity; Annotation method: MoNA-export-GNPS_1	0.64	2.32	205.01407:661 205.03192:197 205.05023:25 205.08567:409 205.10462:25 205.12442:37 206.01568:95 206.05134:49 206.08936:37 206.98552:25 207.01211:253 207.05032:170 207.10334:62	42.99953:139 129.01805:118	186	19	184	222	195	117	148	461	450	545	305	18	400	598	331	454	413	594	573	271	23
677	7.992	205.035	2-METHYLCITRATE	[M-H]-	YNOXCRMFGMSKIJ-UHFFFAOYSA-N	null	Normalized unit: Intensity; Annotation method: MoNA-export-LC-MS-MS_Negative_Mode_2	1.35	59.95	205.03503:18782 205.07190:173 206.03898:1381 207.01225:262 207.03798:616 207.04995:1007	71.05083:155 81.03394:165 101.02445:345 125.02407:259	5127	17	10822	13222	16928	13581	22932	2361	2040	2187	6239	17	1597	2351	2859	3950	2560	3560	3249	6706	23
678	8.268	205.035	2-METHYLCITRATE	[M-H]-	YNOXCRMFGMSKIJ-UHFFFAOYSA-N	null	Normalized unit: Intensity; Annotation method: MoNA-export-LC-MS-MS_Negative_Mode_2	1.29	56.97	205.03546:30350 205.08325:238 206.03826:2048 207.01294:239 207.04083:475	71.05004:180 79.95683:78 101.02432:502 125.02350:533	8355	26	18566	20720	26369	22152	28631	3439	3204	3756	9670	18	2405	3422	4611	7062	3956	6313	5384	10504	24
679	8.568	205.036	w/o MS2: 2-METHYLCITRATE	[M-H]-	YNOXCRMFGMSKIJ-UHFFFAOYSA-N	null	Normalized unit: Intensity; Annotation method: MoNA-export-LC-MS-MS_Negative_Mode_2	0.89	41.78	205.03550:13034 205.06960:61 206.03905:953 206.07279:32 207.01245:79 207.04075:331 207.10193:137	78.95812:83 101.02364:214 143.03564:140	6536	214	12729	14198	13287	10954	11970	2900	2851	3091	7203	187	2640	2710	4613	8067	4353	6942	6668	7774	250
680	8.771	205.036	2-METHYLCITRATE	[M-H]-	YNOXCRMFGMSKIJ-UHFFFAOYSA-N	null	Normalized unit: Intensity; Annotation method: MoNA-export-LC-MS-MS_Negative_Mode_2	1.26	23.04	205.03550:12883 205.08084:18 206.03932:678 206.06644:18 206.15558:24 206.22962:12 206.74121:12 206.96219:24 206.98260:18 207.01283:30 207.04134:183 207.06671:18 207.10328:35 207.14225:12	44.99686:204 57.03416:51 59.01270:51 71.01248:51 71.05084:153 73.02850:153 78.95981:51 81.03377:102 87.00857:102 99.04541:204 101.02325:336 115.04025:153 121.48889:51 125.02339:255 125.03456:51 134.59803:51 143.04876:51 145.01418:204 155.59480:51 180.61156:51 203.94208:51	8366	16	11482	10719	10916	8934	7758	3370	3226	3659	8402	21	3270	3323	7688	11077	6041	9427	9904	9404	26
681	8.897	205.036	2-METHYLCITRATE	[M-H]-	YNOXCRMFGMSKIJ-UHFFFAOYSA-N	null	Normalized unit: Intensity; Annotation method: MoNA-export-LC-MS-MS_Negative_Mode_2	1.41	45.49	205.03536:4925 205.07424:23 205.12452:24 206.03764:362 206.06420:12 206.34375:18 206.97142:24 206.99811:18 207.01344:30 207.04236:58 207.07569:30 207.10449:18	41.00420:51 71.04965:153 81.03404:51 85.02980:51 87.00955:153 101.02389:102 102.02760:51 115.04044:51 125.02385:255	9165	23	6096	6167	5619	4927	4744	3397	2784	3989	8138	14	2936	2560	10260	12846	6868	12400	12705	9008	14
682	9.263	205.036	2-METHYLCITRATE	[M-H]-	YNOXCRMFGMSKIJ-UHFFFAOYSA-N	null	Normalized unit: Intensity; Annotation method: MoNA-export-LC-MS-MS_Negative_Mode_2	1.35	27.69	205.03568:9639 205.06692:12 205.10422:12 205.21587:12 205.29585:18 205.59629:12 205.72016:12 205.76851:12 205.85111:12 206.03852:688 206.08477:18 206.15646:24 206.19381:12 206.36829:12 206.79017:12 206.87703:12 206.91238:12 206.97859:24 206.99084:34 207.01383:24 207.04126:137 207.06695:18 207.10242:30 207.12961:12	87.00828:158 125.02438:169	4086	26	3756	3476	3219	3041	2760	1732	1305	1911	3527	28	1288	1390	4583	7928	6912	6959	7759	4101	46
683	2.23	206.046	2-Acrylamido-2-methyl-1-propanesulfonic acid	[M-H]-	XHZPRMZZQOIPDS-UHFFFAOYSA-N	null	Normalized unit: Intensity; Annotation method: MoNA-export-LC-MS-MS_Negative_Mode_2	0.83	26.66	206.04607:5764 206.15543:51 206.99049:18 207.01195:70 207.04928:658 207.10250:76 207.13864:12 207.83587:77 207.93005:18 208.05042:54 208.09832:30	34.39630:51 34.96928:204 36.96607:153 41.99838:51 44.99821:102 61.98715:102 78.96124:51 79.95645:102 115.20337:51 119.05079:204 125.87725:51 127.86811:51 160.84199:559 162.83838:1481 162.86168:50 164.83534:1192 166.83318:51 197.79909:51 199.80307:51	4	4	1630	1771	824	1158	1599	2	770	416	2173	13	741	393	5	9878	1884	3301	5468	2154	7
684	2.369	206.046	2-Acrylamido-2-methyl-1-propanesulfonic acid	[M-H]-	XHZPRMZZQOIPDS-UHFFFAOYSA-N	null	Normalized unit: Intensity; Annotation method: MoNA-export-LC-MS-MS_Negative_Mode_2	0.84	24.64	206.04588:3280 206.15449:24 206.99150:24 207.01251:51 207.04978:349 207.08108:12 207.10251:94 207.83521:18 207.93521:18 208.02153:18 208.05040:110 208.07409:18 208.10459:18	44.99736:102 61.98852:102 79.95926:51 107.05107:102 119.05206:51 160.84017:204 162.83877:448 162.84778:51 164.83561:204	1997	3	32	41	18	31	44	744	33	17	55	13	16	19	4025	185	51	14	109	50	6
685	1.931	206.048	2-Acrylamido-2-methyl-1-propanesulfonic acid	[M-H]-	XHZPRMZZQOIPDS-UHFFFAOYSA-N	null	Normalized unit: Intensity; Annotation method: MoNA-export-LC-MS-MS_Negative_Mode_2	0.89	7.93	206.04903:1245 206.11419:12 206.15596:24 206.37370:24 206.38244:12 207.01214:2144 207.05230:99 207.06814:43 207.10203:35 207.13873:12 207.83531:33 208.01503:219 208.04609:61 208.08275:24 208.09878:24	44.99841:192 79.95578:92 143.04956:143 162.83913:354	38	8	151	148	96	142	175	57	70	91	242	7	83	60	362	415	268	742	489	249	4
686	7.178	206.049	2-Acrylamido-2-methyl-1-propanesulfonic acid	[M-H]-	XHZPRMZZQOIPDS-UHFFFAOYSA-N	null	Normalized unit: Intensity; Annotation method: MoNA-export-LC-MS-MS_Negative_Mode_2	0.86	29.47	206.04930:719 206.10315:213 206.12278:12 206.15232:12 206.31387:12 206.35220:12 206.84476:12 206.99123:12 207.01179:24 207.02917:12 207.05225:396 207.06716:166 207.10424:94 207.93072:30 208.02301:12 208.04651:36 208.06729:119 208.10607:12	41.29017:9 41.99818:2825 43.16325:9 44.99861:7 71.01566:5 72.00800:35 79.96096:140 95.05080:33 96.77835:9 97.07620:778 98.07310:28 99.09175:147 115.03312:6 128.07124:345 171.07652:54	972	16	64	93	36	42	46	5236	787	1939	889	9	563	1744	1822	780	103	792	369	921	15
687	7.207	206.103	w/o MS2: Miglitol	[M-H]-	IBAQFPQHRJAVAV-ULAWRXDQSA-N	null	Normalized unit: Intensity; Annotation method: MoNA-export-LC-MS-MS_Negative_Mode_2	0.89	8.17	206.10351:1216 206.41979:75 207.01377:113 207.06267:151 207.10674:113 208.06450:334	41.99886:1367 74.02490:419 87.05669:1822 99.09149:161 128.07153:272	637	6	607	539	683	519	592	351	197	519	685	3	339	299	760	830	1564	947	1241	756	14
692	7.977	207.05	w/o MS2: Lipoic acid reduced	[M-H]-	IZFHEQBZOYJLPK-UHFFFAOYSA-N	null	Normalized unit: Intensity; Annotation method: MoNA-export-LC-MS-MS_Negative_Mode_2	0.66	3.7	207.05078:2943 208.05705:196 209.06685:1464	87.00883:204	715	49	426	415	466	366	400	1188	1540	1485	667	53	1300	1883	109	143	80	128	73	613	42
693	4.018	207.051	w/o MS2: Lipoic acid reduced	[M-H]-	IZFHEQBZOYJLPK-UHFFFAOYSA-N	null	Normalized unit: Intensity; Annotation method: MoNA-export-LC-MS-MS_Negative_Mode_2	0.67	6.04	207.05089:1901 207.10116:256 207.93229:18 208.01399:36 208.03135:12 208.05439:219 208.07900:24 208.10037:33 208.93427:24 208.98334:24 209.00874:52 209.02026:24 209.06616:1078 209.11760:36	44.99771:108	1875	100	292	294	262	259	250	2190	1287	1171	1111	95	1297	1701	4180	1564	772	1861	1292	963	68
697	1.297	208.053	w/o MS2: N-Benzyloxycarbonylglycine	[M-H]-	CJUMAFVKTCBCJK-UHFFFAOYSA-N	null	Normalized unit: Intensity; Annotation method: MoNA-export-LC-MS-MS_Negative_Mode_2	0.57	10.54	208.05330:1481 208.07026:58 208.09685:58 208.41201:58 209.00691:88 209.06085:10405 209.09092:114 209.11976:58 209.15474:88 210.06471:1518	36.96532:128 134.00707:124 162.83830:509	539	11	661	670	572	672	802	601	667	609	616	10	843	515	442	632	452	380	378	485	3
698	6.546	208.066	w/o MS2: N-Benzyloxycarbonylglycine	[M-H]-	CJUMAFVKTCBCJK-UHFFFAOYSA-N	null	Normalized unit: Intensity; Annotation method: MoNA-export-LC-MS-MS_Negative_Mode_2	0.64	6099.21	208.06551:761445 208.41656:56 208.56009:84 208.64123:56 208.69991:84 208.75688:84 208.77744:140 208.80558:56 208.81994:84 208.85295:112 208.91136:112 208.93782:140 208.96391:56 208.97668:84 208.99982:140 209.01466:84 209.06771:47854 209.11014:109 209.14159:56 209.19643:56 209.21369:56 209.24295:84 209.31121:112 209.33229:112 209.36100:56 209.36956:56 209.38335:56 209.42098:112 209.48659:84 209.52…	79.95730:57369 80.70866:86 80.96440:1796 81.10238:64 81.48184:73 81.77115:64 81.99948:64 82.22435:64 82.77242:64 93.97171:282 122.00514:83 162.83713:77	373197	28	349993	379920	359832	370129	413864	391683	360410	367567	356754	23	347111	376288	358752	368539	408567	360927	361072	389024	22
701	1.315	209.061	Sinapyl alcohol	[M-H]-	LZFOPEXOUVTGJS-ONEGZZNKSA-N	null	Normalized unit: Intensity; Annotation method: MoNA-export-LC-MS-MS_Negative_Mode_2	1.48	64.15	209.06125:9654 209.15345:671 210.06390:1228 210.15952:171 211.09530:256 211.13487:171	45.99333:32 59.01504:7 75.00667:11 79.95772:7 93.03380:9 100.93032:9 153.07024:74 159.89041:30 165.05490:11 180.08221:32 208.05525:236 209.06139:781	5430	73	7004	7162	6780	6922	7077	6052	7432	6867	6441	98	7481	5811	4212	5822	5929	6027	5576	5975	115
702	4.019	209.066	w/o MS2: D-SEDOHEPTULOSE	[M-H]-	HSNZZMHEPUFJNZ-UHFFFAOYSA-N	null	Normalized unit: Intensity; Annotation method: MoNA-export-LC-MS-MS_Negative_Mode_2	0.98	12.33	209.06680:1252 209.11227:18 209.12953:12 209.15615:18 210.00886:46 210.04782:30 210.06962:99 210.94959:77 210.98285:73 211.02521:56 211.04293:24 211.06629:30 211.09752:98 211.13337:41	85.03196:64	1181	69	186	256	178	141	186	1288	798	630	644	96	742	918	2227	847	544	1089	825	582	76
703	7.153	209.067	w/o MS2: 1,3,7-Trimethyluric acid; LC-tDDA; CE40	[M-H]-	BYXCFUMGEBZDDI-UHFFFAOYSA-N	null	Normalized unit: Intensity; Annotation method: MoNA-export-LC-MS-MS_Negative_Mode_2	1.02	7.35	209.06671:1562 210.04412:67 210.06963:86 210.12243:27 211.07243:40 211.11072:40	41.99876:12149 93.04566:9153 109.04104:1639 137.03661:1521	513	41	348	290	283	325	299	1004	1380	1238	564	43	1133	1046	343	208	191	228	194	614	42
704	7.974	209.067	w/o MS2: D-SEDOHEPTULOSE	[M-H]-	HSNZZMHEPUFJNZ-UHFFFAOYSA-N	null	Normalized unit: Intensity; Annotation method: MoNA-export-LC-MS-MS_Negative_Mode_2	0.99	20.14	209.06689:2901 209.11752:18 210.00824:27 210.06994:287 210.09453:18 210.99322:37 211.01260:18 211.06742:51 211.13731:27	59.01158:77 78.95867:105	1517	49	2868	2197	2733	2340	2905	760	960	1324	1225	72	785	1342	121	76	62	89	83	1283	73
711	8.19	211.003	w/o MS2: Pesticide5_Acibenzolar-S-methyl_C8H6N2OS2_Actigard	[M-H]-	UELITFHSCLAHKR-UHFFFAOYSA-N	null	Normalized unit: Intensity; Annotation method: MoNA-export-GNPS_1	0.64	10.25	211.00261:1725 211.03205:34 211.06853:14 211.09733:27 211.13692:20 212.00616:105 212.04906:14 212.06542:14 212.16871:14 212.24339:14 212.96934:14 212.98142:20 213.00148:86 213.04249:20 213.06876:14 213.08272:20	78.95883:354	212	6	473	1031	267	306	256	242	149	145	249	12	78	80	151	200	158	118	184	243	14
712	7.572	211.082	w/o MS2: Perseitol	[M-H]-	OXQKEKGBFMQTML-UHFFFAOYSA-N	null	Normalized unit: Intensity; Annotation method: MoNA-export-LC-MS-MS_Negative_Mode_2	1.2	38.73	211.08300:46343 211.12299:12 211.59261:19 211.78934:19 211.79970:13 211.90133:13 211.96120:13 211.99329:26 212.01264:19 212.02408:26 212.08594:2677 212.11477:25 212.13764:19 212.56687:13 212.86081:13 212.91101:13 212.94585:13 212.98886:68 213.00383:37 213.01610:47 213.03523:19 213.05060:52 213.08597:626 213.11173:35 213.14469:13	59.01255:249 85.02971:99	4478	0	1177	1289	691	777	595	15188	14990	2363	4211	0	12272	13563	1258	1301	1365	1052	2074	4371	4
713	8.723	211.084	w/o MS2: Perseitol	[M-H]-	OXQKEKGBFMQTML-UHFFFAOYSA-N	null	Normalized unit: Intensity; Annotation method: MoNA-export-LC-MS-MS_Negative_Mode_2	1.04	6.83	211.08365:2030 211.13680:12 211.62607:18 212.00807:12 212.06711:24 212.08602:174 212.13181:12 212.97627:18 213.00102:18 213.02312:12 213.04177:30 213.08661:30 213.11200:24 213.14785:18	73.04320:105	362	14	73	52	50	58	56	456	477	550	353	13	538	439	1391	700	212	1037	479	352	12
715	7.294	211.107	w/o MS2: Butabarbital	[M-H]-	ZRIHAIZYIMGOAB-UHFFFAOYSA-N	null	Normalized unit: Intensity; Annotation method: MoNA-export-LC-MS-MS_Negative_Mode_2	0.66	74.09	211.10687:994 212.06604:796	58.02986:4022 71.01366:208 89.02487:315 101.02290:323	232	22	1	25	36	2	14	679	78	326	112	16	312	205	217	131	58	122	70	164	20
716	6.898	212.068	Salicylanilide	[M-H]-	WKEDVNSFRWHDNR-UHFFFAOYSA-N	null	Normalized unit: Intensity; Annotation method: MoNA-export-LC-MS-MS_Negative_Mode_2	1.16	85.13	212.06783:9397 212.10373:19 212.11454:13 212.92922:20 212.98731:27 213.01733:128 213.03699:26 213.05050:93 213.07120:636 213.09735:13 213.12504:60 214.02152:20 214.07273:237 214.14558:20	93.04489:131	4242	14	730	798	811	751	843	5362	5172	5812	4191	8	4787	7017	11479	7032	2893	9187	4508	4424	4
717	7.127	212.069	Salicylanilide	[M-H]-	WKEDVNSFRWHDNR-UHFFFAOYSA-N	null	Normalized unit: Intensity; Annotation method: MoNA-export-LC-MS-MS_Negative_Mode_2	1.16	1602.47	212.06792:18381 212.54873:18 212.63510:12 212.90991:24 212.98845:24 213.01549:30 213.03815:23 213.07041:1256 213.11351:18 213.15091:18 213.73080:18 214.03571:24 214.07231:168	93.04540:1550	56477	18	10222	10993	11626	10972	13088	64996	74159	87741	56299	14	73041	84284	129733	82537	34518	107784	55918	56043	16
721	7.912	213.049	w/o MS2: 2,4-Dihydroxybenzophenone	[M-H]-	ZXDDPOHVAMWLBH-UHFFFAOYSA-N	null	Normalized unit: Intensity; Annotation method: MoNA-export-LC-MS-MS_Negative_Mode_2	0.59	5.93	213.04857:1223 213.08910:42 214.05215:155 215.03356:63 215.05478:63 215.10401:42	61.98752:77	196	34	556	570	318	469	443	236	170	125	249	20	146	177	104	149	240	140	180	302	21
722	8.568	213.085	w/o MS2: NCGC00091905-05_C14H14O3_(6R)-4-Methoxy-6-[(E)-2-phenylvinyl]-5,6-dihydro-2H-pyran-2-one	[M-H]-	XEAQIWGXBXCYFX-GUOLPTJISA-N	null	Normalized unit: Intensity; Annotation method: MoNA-export-GNPS_1	0.63	6.33	213.08495:1093 214.04912:88 214.08329:88 214.08980:59 215.05857:59 215.11497:1015	61.98804:235	346	76	292	287	366	412	360	409	507	416	300	31	561	679	199	284	205	257	195	351	25
725	5.161	214.022	w/o MS2: 3-Chloro-L-tyrosine hydrochloride	[M-H]-	ACWBBAGYTKWBCD-ZETCQYMHSA-N	null	Normalized unit: Intensity; Annotation method: MoNA-export-LC-MS-MS_Negative_Mode_2	0.63	8.53	214.02204:933 214.08325:18 214.14594:18 214.88210:30 215.02620:71 215.06103:30 215.09356:68 215.12780:37 215.87634:30 215.97200:12 216.03496:18 216.06076:12	108.02081:244	842	3	644	512	489	451	495	1024	844	976	823	3	912	1019	1155	1079	846	1135	1100	769	7
726	7.002	214.033	w/o MS2: 3-Chlorotyrosine	[M-H]-	ACWBBAGYTKWBCD-ZETCQYMHSA-N	null	Normalized unit: Intensity; Annotation method: MoNA-export-LC-MS-MS_Negative_Mode_2	0.64	7.07	214.03312:1157 214.07427:18 214.11332:12 214.14312:12 214.36489:18 215.03285:2353 215.09390:18 215.11508:135 216.03550:232 216.09992:24 216.11575:30	36.96611:131	720	8	29	34	49	31	22	718	684	574	756	15	711	678	1197	975	193	983	711	657	22
727	6.682	214.049	w/o MS2: 5-HYDROXYINDOLEACETATE	[M-H]-	DUUGKQCEGZLZNO-UHFFFAOYSA-N	null	Normalized unit: Intensity; Annotation method: MoNA-export-GNPS_1	0.66	9.02	214.04825:1633 214.14112:12 214.16143:18 214.42997:12 214.48550:12 214.50093:12 214.56007:18 214.74474:12 214.76327:12 214.79414:12 214.89595:24 214.91919:285 214.99530:18 215.05035:375 215.07872:18 215.09262:30 215.11596:137 215.13691:42 215.29735:24 215.40400:18 215.52031:12 215.54942:18 215.56155:12 215.59605:18 215.78877:24 215.80494:12 215.83279:30 215.88953:12 215.92358:18 215.97803:18 216.…	44.99807:4848 46.00287:38 81.95306:12 100.93446:18 130.08643:164 173.95505:11 197.42188:11	698	12	1286	1215	1208	1082	1160	451	641	676	881	14	612	720	447	754	605	524	928	826	14
728	8.058	214.049	w/o MS2: N-ACETYLMETHIONINE	[M-H]-	XUYPXLNMDZIRQH-UHFFFAOYSA-N	null	Normalized unit: Intensity; Annotation method: MoNA-export-GNPS_1	0.66	1053.38	214.04966:187846 214.08927:10 214.19871:12 214.29795:12 214.37872:12 214.38506:18 214.42748:18 214.57914:12 214.59046:12 214.64806:12 214.67956:12 214.69501:24 214.76625:31 214.78149:24 214.79581:18 214.80937:18 214.83600:55 214.84972:30 214.86136:18 214.87831:18 214.89262:24 214.91374:38 214.93713:30 214.96672:24 214.98631:24 215.00959:28 215.05249:7634 215.09392:29 215.11128:30 215.12570:18 215…	78.95952:34765 79.96355:94 80.96295:199 96.96945:229	108441	30	169446	115347	251130	156440	153060	97045	102014	71391	106016	18	100735	62719	71277	66492	96438	47700	84946	110063	18
733	2.44	215.005	w/o MS2: 2-Hydroxyacetophenone sulfate	[M-H]-	FDRCXEWKDMDDQD-UHFFFAOYSA-N	null	Normalized unit: Intensity; Annotation method: MoNA-export-LC-MS-MS_Negative_Mode_2	0.65	15.24	215.00525:3771 215.05516:73 215.06918:22 215.09201:74 215.12859:33 215.87732:33 216.00838:499 216.05482:22 216.08396:33 217.00083:623 217.04654:77 217.07241:44	44.99831:184 83.05142:108 112.04071:239	278	13	97	83	105	89	101	80	57	38	166	11	38	70	2332	83	30	378	53	169	21
734	6.914	215.033	w/o MS2: 5-Methoxypsoralen	[M-H]-	BGEBZHIAGXMEMV-UHFFFAOYSA-N	null	Normalized unit: Intensity; Annotation method: MoNA-export-LC-MS-MS_Negative_Mode_2	1.14	33.31	215.03307:11660 215.09523:18 215.11727:24 215.13024:12 216.03613:634 216.09673:24 216.11635:18 216.34526:12 216.36798:12 216.74723:12 216.99097:12 217.03018:3721 217.08120:70 217.12094:18	59.01274:287	3491	611	1298	1218	1126	1362	1171	6412	8998	4339	3645	287	7927	8883	2405	1740	1466	1896	1421	3498	638
735	7.354	215.033	w/o MS2: (4S,5Z,6S)-4-(2-methoxy-2-oxoethyl)-5-[2-[(E)-3-phenylprop-2-enoyl]oxyethylidene]-6-[(2S,3R,4S,5S,6R)-3,4,5-trihydroxy-6-(hydroxymethyl)oxan-2-yl]oxy-4H-pyran-3-carboxylic acid	[M-H]-	QXKHYNVANLEOEG-UHFFFAOYSA-N	null	Normalized unit: Intensity; Annotation method: MoNA-export-LC-MS-MS_Negative_Mode_2	0.97	32.97	215.03299:6936 215.05651:229 215.11467:525 216.03557:436 216.08858:40 216.11897:84 216.37821:66 216.95787:20 217.04768:16031 217.07814:70 217.09708:40 217.12060:150	78.95795:142 120.96793:64	511	100	2485	917	983	1128	1348	310	269	240	525	46	247	170	265	273	218	484	240	576	71
736	6.233	215.033	5-Methoxypsoralen	[M-H]-	BGEBZHIAGXMEMV-UHFFFAOYSA-N	null	Normalized unit: Intensity; Annotation method: MoNA-export-LC-MS-MS_Negative_Mode_2	1.11	49.28	215.03334:15126 215.07574:12 215.09220:30 215.13362:18 215.31545:12 215.87120:12 216.03577:991 216.09373:24 216.13128:12 216.36089:18 216.85327:18 216.98798:17 217.03015:4773 217.07077:23 217.11160:18	59.01489:102 83.01329:191 89.02428:140	7053	76	9296	8788	9016	9757	10198	2974	2316	3348	6184	31	2724	2611	3226	2979	2659	2670	2498	6041	56
737	8.229	215.033	w/o MS2: (4S,5Z,6S)-4-(2-methoxy-2-oxoethyl)-5-[2-[(E)-3-phenylprop-2-enoyl]oxyethylidene]-6-[(2S,3R,4S,5S,6R)-3,4,5-trihydroxy-6-(hydroxymethyl)oxan-2-yl]oxy-4H-pyran-3-carboxylic acid	[M-H]-	QXKHYNVANLEOEG-UHFFFAOYSA-N	null	Normalized unit: Intensity; Annotation method: MoNA-export-LC-MS-MS_Negative_Mode_2	1	63.6	215.03325:11229 215.06805:47 216.03597:608 217.02981:3994 217.08206:143	78.95823:367	6236	31	9122	8585	11157	11682	11488	4058	3170	5015	7244	34	4606	4469	5598	6201	5931	5311	5561	5955	27
738	2.054	215.036	w/o MS2: (4S,5Z,6S)-4-(2-methoxy-2-oxoethyl)-5-[2-[(E)-3-phenylprop-2-enoyl]oxyethylidene]-6-[(2S,3R,4S,5S,6R)-3,4,5-trihydroxy-6-(hydroxymethyl)oxan-2-yl]oxy-4H-pyran-3-carboxylic acid	[M-H]-	QXKHYNVANLEOEG-UHFFFAOYSA-N	null	Normalized unit: Intensity; Annotation method: MoNA-export-LC-MS-MS_Negative_Mode_2	0.75	2.6	215.03566:673 215.05310:112 215.07295:574 215.12796:50 215.87708:73 216.03893:47 216.05300:21 216.07727:59 216.09886:14 216.87771:21 217.01088:14 217.04158:52 217.07449:28 217.10819:80	42.99899:102 44.99779:102 59.01349:51 68.99506:102 86.46749:51 102.05432:153 115.92527:51 147.04841:102 159.89333:153	537	14	66	68	60	64	67	603	61	75	49	15	65	60	624	35	33	46	43	64	4
739	4.266	215.067	w/o MS2: Euparin	[M-H]-	OPUFDNZTKHPZHM-UHFFFAOYSA-N	null	Normalized unit: Intensity; Annotation method: MoNA-export-LC-MS-MS_Negative_Mode_2	0.68	10.74	215.06725:1226 215.09071:59 215.12837:35 215.88110:24 216.06969:100 216.09353:18 216.87727:12 216.99644:18 217.03682:24 217.04949:37 217.07119:35 217.10923:18	42.00254:51 44.99901:102 61.83148:51 82.22416:51 121.02920:51 122.89273:51 136.98380:51 138.65399:51 153.12803:51 159.89279:102 161.47573:51 213.06200:51	8	23	709	755	890	969	1210	24	463	521	567	13	358	450	12	91	116	58	146	525	9
740	2	215.072	w/o MS2: Euparin	[M-H]-	OPUFDNZTKHPZHM-UHFFFAOYSA-N	null	Normalized unit: Intensity; Annotation method: MoNA-export-LC-MS-MS_Negative_Mode_2	0.99	10.42	215.07246:1108 215.12902:20 215.16365:13 215.87633:33 216.03983:91 216.05929:27 216.07649:88 216.09789:20 216.87469:13 216.93071:13 217.04541:57 217.07362:42 217.09208:20 217.10846:43 217.14382:13	74.02283:77	267	3	11	13	19	21	18	74	38	142	257	8	75	20	529	1629	1540	860	1421	309	0
746	6.814	216.032	w/o MS2: 2,3-Quinolinedicarboxylic acid	[M-H]-	YHUVMHKAHWKQBI-UHFFFAOYSA-N	null	Normalized unit: Intensity; Annotation method: MoNA-export-LC-MS-MS_Negative_Mode_2	0.67	5.94	216.03062:1381 216.07366:18 216.09999:58 216.12425:12 216.33490:12 216.98884:24 217.03100:267 217.04782:218 217.07873:69 217.10505:18 217.11697:30 217.13196:12 217.58230:12 218.02570:101 218.04820:38 218.06452:30 218.08170:18 218.10707:24	46.99581:99	371	41	172	116	173	141	165	378	706	340	353	48	192	641	643	694	254	907	557	452	45
747	7.304	216.088	w/o MS2: Kinetin	[M-H]-	QANMHLXAZMSUEX-UHFFFAOYSA-N	null	Normalized unit: Intensity; Annotation method: MoNA-export-GNPS_1	0.73	9.28	216.08755:1068 216.11725:48 216.37730:84 217.04844:24866 217.08957:80 217.11686:65 218.05181:1404 218.10075:32	32.57715:6 34.96985:6 57.97521:22 58.02991:612 85.03531:12 98.00687:85 100.93360:4 101.02399:84 111.40911:6 113.01859:52 118.03401:172 181.07677:150	532	8	357	282	737	1047	397	193	142	251	367	20	153	379	231	396	585	280	502	286	17
748	4.03	216.088	w/o MS2: Kinetin	[M-H]-	QANMHLXAZMSUEX-UHFFFAOYSA-N	null	Normalized unit: Intensity; Annotation method: MoNA-export-GNPS_1	0.69	5.53	216.08763:1041 216.12428:77 216.96110:14 217.01489:28 217.04893:95 217.07082:167 217.09089:102 217.10775:52 217.12489:45 217.92438:21 218.04250:21 218.05059:21 218.06770:48 218.10203:128	41.99668:102 44.99893:507 46.00098:51 55.02026:51 59.01238:51 72.00739:102 79.95662:51 80.96571:51 96.96159:51 101.02208:51 113.02512:51 120.48829:51 127.07305:51 145.05180:51 159.88954:51 164.05683:51	651	9	33	35	34	35	39	493	33	35	28	9	27	35	256	39	23	34	33	28	13
749	4.068	216.124	w/o MS2: PROPIONYLCARNITINE	[M-H]-	UFAHZIUFPNSHSL-UHFFFAOYSA-N	null	Normalized unit: Intensity; Annotation method: MoNA-export-LC-MS-MS_Negative_Mode_2	0.67	46.16	216.12406:9783 216.99420:32 217.01282:40 217.04826:266 217.07076:83 217.12750:979 217.98941:16 218.01948:24 218.04431:40 218.06699:762 218.10492:78 218.13064:167	44.99785:108	99	13	26	46	53	47	329	22	44	79	392	69	61	5791	23	63	110	47	90	344	18
750	8.527	216.135	Unknown	[M-H]-	null	null	Normalized unit: Intensity	null	25.99	216.13590:2022 216.93073:110 217.01613:110 217.05667:147 217.13848:229 218.07214:74	78.95791:131 131.08263:2386 156.08135:170	502	7	396	549	483	525	593	999	977	639	578	8	821	1094	538	481	211	480	315	647	10
756	9.263	217.016	Unknown	[M-H]-	null	null	Normalized unit: Intensity	null	4.42	217.01629:1736 217.05116:23 218.01861:168 218.07279:18 218.18126:12 218.21669:18 218.92303:30 219.01192:390 219.04885:30 219.11001:12	111.00939:128	1235	218	902	1405	1782	1676	2172	1698	2190	1707	1721	225	1488	2732	1303	1480	771	1395	1136	1672	208
757	9.194	217.016	Unknown	[M-H]-	null	null	Normalized unit: Intensity	null	6.07	217.01628:3406 218.01640:709 218.92234:61 219.01173:1252	67.01883:99	1235	218	801	1405	1736	1869	2051	1656	2190	1725	1721	225	1606	2732	1303	1480	771	1395	1136	1672	208
758	8.23	217.03	w/o MS2: Isoevernic acid	[M-H]-	HKYUPCAKFRQXJI-UHFFFAOYSA-N	null	Normalized unit: Intensity; Annotation method: MoNA-export-LC-MS-MS_Negative_Mode_2	0.65	8.14	217.02969:5504 217.07692:103 217.14524:52 218.03285:430 218.06890:152 218.92327:129 219.01912:52 219.03693:77 219.05194:159 219.06298:52 219.09915:52	78.95848:742 96.96920:77	2086	25	2516	2688	3404	3412	3534	1315	1206	1674	2543	26	1422	1548	1902	1734	1735	1883	1805	1899	21
759	6.231	217.03	w/o MS2: 4,4`-Thiodiphenol	[M-H]-	VWGKEVWFBOUAND-UHFFFAOYSA-N	null	Normalized unit: Intensity; Annotation method: MoNA-export-LC-MS-MS_Negative_Mode_2	0.66	7.86	217.03045:3859 217.06882:17 217.08915:12 217.10509:18 217.98608:12 218.03224:415 218.09421:180 218.12710:12 218.92821:24 218.96946:12 218.98759:18 219.00856:18 219.04000:59 219.09625:36	71.01394:112	2128	40	2658	2409	2683	2976	3012	955	841	1083	1746	30	886	824	1074	970	900	907	708	1845	16
760	1.513	217.032	Chlorophene	[M-H]-	NCKMMSIFQUPKCK-UHFFFAOYSA-N	null	Normalized unit: Intensity; Annotation method: MoNA-export-LC-MS-MS_Negative_Mode_2	1.03	3.76	217.03326:2051 217.06966:29 217.08401:18 217.10734:47 217.12077:12 217.14457:12 217.84782:18 218.01776:12 218.03666:243 218.06442:18 218.07748:18 218.98744:24 219.00236:12 219.03333:24 219.04829:30 219.06742:30 219.08432:24 219.09798:12	44.99752:83 121.00898:96 150.02278:142 217.03244:130	934	48	970	1029	998	1070	1106	1063	1053	1050	993	13	988	1120	1007	882	937	1023	902	993	32
761	1.27	217.043	Chlorophene	[M-H]-	NCKMMSIFQUPKCK-UHFFFAOYSA-N	null	Normalized unit: Intensity; Annotation method: MoNA-export-LC-MS-MS_Negative_Mode_2	0.96	6.28	217.04201:2184 217.06899:43 217.10603:108 217.84460:43 217.89027:86 217.90782:217 217.97003:65 218.04627:192 219.03914:983	57.07637:8 64.95229:23 80.96520:17 98.90543:8 100.92978:14 106.12957:8 117.04627:8 119.99332:9 128.72983:8 153.07524:97 154.07532:25 159.89140:13 171.38475:8 180.07735:27 181.06354:46 181.07230:16 208.05202:251 209.06049:776 210.06242:121 217.04083:27	955	37	651	606	837	480	557	1217	773	970	1249	37	878	766	1970	3321	2043	1432	2751	1328	22
764	8.131	217.083	w/o MS2: NCGC00385368-01_C13H14O4_(2R)-2-[(1E,3E)-5-Hydroxy-1,3-pentadien-1-yl]-2,3-dihydro-1-benzofuran-5,7-diol	[M-H]-	NQXQVSUQVNEFEV-FDQVAWRBSA-N	null	Normalized unit: Intensity; Annotation method: MoNA-export-GNPS_1	0.66	12.56	217.08326:6961 217.39358:12 217.49442:24 217.68644:18 217.91883:12 217.99277:30 218.01761:30 218.03110:24 218.08611:671 218.15939:12 218.50683:18 218.92416:137 218.93798:12 218.99202:12 219.01469:54 219.03151:18 219.05099:85 219.08896:201 219.12401:12	78.95921:409	1634	6	2237	2975	3288	2746	3975	686	832	552	1504	8	586	893	542	1062	701	840	1577	1526	10
765	7.982	217.083	w/o MS2: NCGC00160318-01!3-(2-Methyl-2H-chromen-3-yl)-acrylic acid	[M-H]-	OEZHHHFRMDIKIH-UCUJLANTSA-N	null	Normalized unit: Intensity; Annotation method: MoNA-export-GNPS_1	0.76	15.09	217.08286:6824 218.08797:1457 219.09417:253	44.99908:67 88.04114:115 112.07661:92 129.10386:92	2866	14	2522	2217	2164	1802	2804	3698	4903	2360	3049	16	3992	4127	3400	2838	2218	2597	2402	2806	15
766	7.26	218.066	O-SUCCINYL-HOMOSERINE	[M-H]-	GNISQJGXJIDKDJ-YFKPBYRVSA-N	null	Normalized unit: Intensity; Annotation method: MoNA-export-LC-MS-MS_Negative_Mode_2	0.94	43.32	218.06673:43223 218.10098:876 219.04512:42411 219.07853:16665 220.04827:4230 220.06279:884 220.08313:1655	55.01836:161 58.02966:885 71.01288:334 74.02441:1900 82.02993:535 84.04511:313 98.02470:450 101.02418:438 112.04042:832 118.03315:844 138.05586:342	6636	18	15294	13879	19417	19344	18277	7619	3361	6872	5960	10	2938	4108	3629	6848	7360	6649	7288	6844	9
767	2.449	218.067	w/o MS2: O-SUCCINYL-L-HOMOSERINE	[M-H]-	GNISQJGXJIDKDJ-YFKPBYRVSA-N	null	Normalized unit: Intensity; Annotation method: MoNA-export-LC-MS-MS_Negative_Mode_2	0.74	10.4	218.06696:3488 218.10425:72 218.98920:44 219.01335:22 219.04413:33 219.06991:417 219.10336:33 219.84437:244 220.07139:72 220.14972:55	44.99831:184 83.05142:108 112.04071:239	1337	4	7	9	12	4	7	1651	25	32	19	6	34	22	2063	26	18	30	16	23	9
768	4.091	218.067	w/o MS2: O-SUCCINYL-HOMOSERINE	[M-H]-	GNISQJGXJIDKDJ-YFKPBYRVSA-N	null	Normalized unit: Intensity; Annotation method: MoNA-export-LC-MS-MS_Negative_Mode_2	1.05	5.67	218.06673:1428 218.10291:266 218.98897:26 219.02742:26 219.04950:52 219.07098:214 219.08673:99 219.10376:26 219.84256:52 220.03036:39 220.06975:39 220.14605:52	115.01636:64	47	8	1276	1073	897	961	1077	56	1186	1344	1284	3	1396	1000	43	1969	1666	1576	1679	1246	4
769	2.294	218.067	7-Methylsulfinylheptyl isothiocyanate	[M-H]-	OGYHCBGORZWBPH-UHFFFAOYNA-N	null	Normalized unit: Intensity; Annotation method: MoNA-export-LC-MS-MS_Negative_Mode_2	0.74	6.89	218.06708:3129 218.10736:12 218.92287:30 218.98724:89 219.02775:18 219.04378:18 219.05071:30 219.07053:371 219.84496:540 219.87288:12 220.07117:106 220.14549:53	40.01898:118 74.02510:96 112.04228:181 140.03491:276	113	7	466	504	299	362	424	84	1614	2580	1340	9	1731	1600	71	2180	1204	2248	1582	1430	6
770	6.245	218.093	w/o MS2: Pantothenic acid	[M-H]-	GHOKWGTUZJEAQD-ZETCQYMHSA-N	null	Normalized unit: Intensity; Annotation method: MoNA-export-LC-MS-MS_Negative_Mode_2	0.56	3.28	218.09345:1843 218.87474:18 218.92217:24 218.96398:33 218.98722:24 219.03526:35 219.04957:31 219.05600:18 219.09641:170 219.84385:24 219.94611:12 220.02318:12 220.06276:12 220.10027:18 220.14895:24	80.05079:153	371	8	142	104	171	179	177	309	575	721	424	11	412	790	589	826	526	971	728	465	7
771	2.963	218.104	PANTOTHENATE	[M-H]-	GHOKWGTUZJEAQD-ZETCQYMHSA-N	null	Normalized unit: Intensity; Annotation method: MoNA-export-LC-MS-MS_Negative_Mode_2	1.52	321.3	218.10419:133402 218.43668:29 218.69471:19 218.70346:19 218.86859:29 218.88937:29 218.89874:19 218.91537:19 218.92991:19 218.96889:69 218.98815:63 219.00746:28 219.02840:38 219.04335:29 219.05695:19 219.07627:18 219.10707:11381 219.37126:19 219.43150:38 219.58043:38 219.59852:19 219.64535:19 219.69140:29 219.73760:29 219.76296:19 219.77754:19 219.84021:19 219.85354:19 219.91872:19 219.92643:29 21…	71.04995:1984 88.04021:2719 99.04542:834 146.08237:2603	58	18	100833	85988	82943	96547	89487	48	39504	51542	68078	4	38540	55422	50	79442	66513	68142	81246	72726	17
772	3.129	218.104	Pantothenic acid; LC-tDDA; CE30	[M-H]-	GHOKWGTUZJEAQD-ZETCQYMHSA-N	null	Normalized unit: Intensity; Annotation method: MoNA-export-LC-MS-MS_Negative_Mode_2	1.38	577.69	218.10412:107097 218.42778:17 218.58081:17 218.61111:26 218.69666:17 218.82990:26 218.85038:17 218.90129:17 218.91762:26 218.93780:34 218.96392:26 218.98460:51 219.00993:26 219.03360:17 219.04768:26 219.06648:17 219.10696:8729 219.16108:26 219.21725:17 219.35971:17 219.42316:17 219.70098:26 219.80999:26 219.84416:126 219.97061:26 219.98875:26 220.01778:26 220.07255:34 220.10899:1278 220.14460:17 …	44.01409:777 71.04975:1688 88.03988:1715	81790	0	1031	1072	875	1124	1018	48607	545	660	763	5	501	690	72526	917	864	867	944	903	0
776	1.27	219.039	w/o MS2: Pesticide2_Thidiazuron_C9H8N4OS_1-Phenyl-3-(1,2,3-thiadiazol-5-yl)urea	[M-H]-	HFCYZXMHUIHAQI-UHFFFAOYSA-N	null	Normalized unit: Intensity; Annotation method: MoNA-export-LC-MS-MS_Negative_Mode_2	0.64	4.29	219.03937:1202 219.08618:39 219.84554:357 219.88922:170 220.04295:207 220.14809:97 220.89059:111 221.08323:58 221.11873:38	44.99792:86 64.95355:86 119.99499:86	310	4	207	120	236	146	154	377	218	261	452	8	249	265	595	872	662	507	873	365	10
777	7.252	219.045	w/o MS2: PURPUROGALLIN-4-CARBOXYLIC ACID	[M-H]-	PJSKCCANFAFYHW-UHFFFAOYSA-N	null	Normalized unit: Intensity; Annotation method: MoNA-export-LC-MS-MS_Negative_Mode_2	0.66	211.61	219.04552:37741 219.07772:2711 220.04819:8339 220.06432:1081 220.08349:811 221.05026:541	36.96650:1242 58.03041:319 74.02438:330 84.00872:205 86.06033:130 89.02337:128 98.02477:150 112.03965:208	33241	64	34761	36184	31757	35636	29644	31910	29457	31570	33486	95	29037	31080	29389	31399	34074	35451	31244	32487	83
778	7.574	219.046	w/o MS2: PURPUROGALLIN-4-CARBOXYLIC ACID	[M-H]-	PJSKCCANFAFYHW-UHFFFAOYSA-N	null	Normalized unit: Intensity; Annotation method: MoNA-export-LC-MS-MS_Negative_Mode_2	0.66	3.81	219.04616:1716 219.08757:68 219.10468:31 219.11977:16 219.17694:16 219.36316:23 219.92616:74 219.95942:16 220.04825:214 220.07282:31 220.09378:53 220.14645:79 220.92392:39 220.97674:31 221.00772:31 221.02674:23 221.03543:23 221.05320:70 221.08254:39 221.11798:54 221.15513:94	34.96918:631 36.96675:255 39.02488:51 41.99797:51 44.99914:102 59.01438:153 67.01701:51 79.95609:102 80.96503:51 83.04825:51 85.02894:102 93.04462:51 99.92679:51 101.02980:51 114.05591:102 128.03740:51 139.05779:51 154.94779:51 155.09031:51 168.03818:51 180.84912:51 181.06985:102	521	31	286	431	166	187	152	622	441	489	468	24	513	625	815	1015	844	869	1212	498	37
779	8.449	219.062	w/o MS2: "5,7-Dihydroxy-2,6,8-trimethylchromone"	[M-H]-	ODNMTIVRLHXQTE-UHFFFAOYSA-N	null	Normalized unit: Intensity; Annotation method: MoNA-export-LC-MS-MS_Negative_Mode_2	0.93	4.05	219.06199:1935 219.10947:857 219.98193:27 220.06445:171 220.11241:68 220.30992:27 220.98480:27 221.07562:27	61.98797:225 96.96934:118 131.08247:3933	208	22	126	61	73	81	78	350	621	245	279	7	404	392	741	354	94	407	216	197	36
780	7.286	219.08	w/o MS2: 5-Hydroxytryptophan	[M-H]-	LDCYZAJDBXYCGN-UHFFFAOYSA-N	C1=CC2=C(C=C1O)C(=CN2)CC(C(=O)O)N	Normalized unit: Intensity; Annotation method: BAF in house library_Negative HILIC_1	0.6	252.2	219.08075:82842 220.04951:2442 220.08271:10562 221.07813:5094	34.96953:5444 58.02999:3689 71.01400:209 73.02870:209 84.04470:112 89.02419:134 101.02325:166 118.03250:679	15656	9	5838	5639	7671	6498	8176	30638	43080	42897	15186	10	38450	35970	6881	6589	4040	4689	4194	18561	10
781	8.487	219.11	w/o MS2: 9-methanesulfinylnonanoic acid	[M+FA-H]-	XZYIQKMSOAQJCG-UHFFFAOYSA-N	null	Normalized unit: Intensity; Annotation method: MoNA-export-LC-MS-MS_Negative_Mode_2	0.62	37.02	219.11009:6644 220.11332:914 221.08488:91 221.11311:121	83.06273:143 131.08300:9483	7159	24	4135	4337	4525	4179	4682	10340	12646	8835	7560	46	11253	14137	5630	5603	4435	5640	4616	7281	19
785	7.257	220.048	w/o MS2: Ornidazole	[M-H]-	IPWKIXLWTCNBKN-UHFFFAOYSA-N	null	Normalized unit: Intensity; Annotation method: MoNA-export-GNPS_1	0.66	35.84	220.05044:4098 220.06877:885 221.05137:886 221.07883:591	41.00317:3387 43.01906:7333 44.99849:96727 46.00121:588 47.00239:166 55.01921:11636 57.03449:4096 59.01424:117322 60.01687:1656 61.01805:470 71.01390:108780 72.01688:2489 73.02928:18621 74.03239:673 75.00776:212 83.01366:14695 85.02947:30509 87.00796:1508 89.02463:127928 89.84208:156 90.02768:3562 91.03984:1824 92.04286:175 95.01331:1332 97.02947:6720 99.00817:856 101.02470:141648 102.02711:4348 …	3982	10	2226	2386	2426	2789	1976	2212	2438	2850	2275	12	2669	2182	2431	2136	2649	2486	2064	2868	5
786	7.99	220.082	N-Acetyl-D-Mannosamine	[M-H]-	MBLBDJOUHNCFQT-XAMCCFCMSA-N	null	Normalized unit: Intensity; Annotation method: MoNA-export-LC-MS-MS_Negative_Mode_2	1.08	22.45	220.08278:3857 221.08406:494	44.99860:202 59.01298:168 98.95566:169 102.05664:115	964	6	2940	2238	2339	2180	2946	489	653	345	950	3	450	511	171	254	168	196	187	1113	3
787	7.287	220.083	N-ACETYL-D-GLUCOSAMINE	[M-H]-	OVRNDRQMDRJTHS-RTRLPJTCSA-N	null	Normalized unit: Intensity; Annotation method: MoNA-export-LC-MS-MS_Negative_Mode_2	1.22	33.11	220.08387:6238 221.04855:662 221.07724:2068 222.08040:331	36.96645:902 44.99848:1984 55.01915:359 59.01407:2857 71.01378:2408 83.01328:503 85.02964:728 89.02438:3250 91.02991:128 97.02879:312 101.02430:3955 113.02373:424 119.03462:775 131.03492:270 163.06102:853	1956	8	716	584	728	966	992	3205	4752	4486	2228	5	4585	4496	884	777	362	387	387	1711	5
788	2.863	220.099	w/o MS2: N-(4-Ethoxyphenyl)-3-oxobutanamide	[M-H]-	WWROGCAUSKGAMX-UHFFFAOYSA-N	null	Normalized unit: Intensity; Annotation method: MoNA-export-LC-MS-MS_Negative_Mode_2	0.7	14.47	220.09843:2180 220.41230:92 221.09573:29135 221.40769:1057 221.44282:92 222.09373:362009	71.01558:46 95.01636:1629 110.02716:3135 121.00849:613 137.02815:17668 139.03902:907 148.02014:706 162.03516:1043 176.05029:369 191.07645:289 204.08250:2894	1703	0	2027	1819	2075	1922	1775	1806	1994	1882	1818	0	2300	1943	1687	1736	1969	1810	1969	2207	0
789	1.325	220.147	Unknown	[M-H]-	null	null	Normalized unit: Intensity	null	4.06	220.14736:1389 220.84531:57 221.06008:113 221.15456:1672 221.84398:475 222.09308:57 222.15822:168	134.00604:503 165.97800:281	350	56	315	245	292	217	399	698	694	430	645	78	561	277	361	274	399	255	424	402	64
794	8.898	221.061	Cystathionine	[M-H]-	ILRYLPWNYFXEMH-WHFBIAKZSA-N	null	Normalized unit: Intensity; Annotation method: MoNA-export-LC-MS-MS_Negative_Mode_2	1.44	214.02	221.06040:9911 221.63825:12 221.85470:12 222.01019:18 222.06233:795 222.10475:12 222.76036:12 222.98261:12 223.02738:24 223.05646:401 223.13234:18	134.02827:105	43898	149	1280	1158	1160	1088	1276	19508	10525	27429	42937	82	16466	6152	232294	149422	41149	154175	99848	40693	198
795	7.287	221.076	w/o MS2: (7R,8R)-7,8-dihydroxy-3,5,7-trimethyl-8H-isochromen-6-one	[M-H]-	JVUYBLROBHJEJN-NEPJUHHUSA-N	null	Normalized unit: Intensity; Annotation method: MoNA-export-LC-MS-MS_Negative_Mode_2	0.81	5.93	221.07744:1470	36.96627:4414 41.00282:4520 44.99844:107771 46.00099:639 55.01866:14306 59.01404:134394 60.01683:2242 61.01717:553 71.01393:122087 72.01663:3147 73.02933:22691 74.03190:832 79.01799:377 83.01358:17505 85.02941:35164 87.00804:1942 89.02463:155972 90.02799:3739 91.03885:2260 95.01328:1383 97.02876:7837 99.00836:1025 101.02467:156189 101.71923:172 102.02707:4497 103.03969:2843 104.04285:194 113.0240…	833	55	408	354	468	425	572	1548	1846	2360	1043	66	2262	2112	351	424	524	329	311	1189	54
796	2.863	221.096	5-HYDROXY-L-TRYPTOPHAN	[M+H]+	LDCYZAJDBXYCGN-UHFFFAOYSA-N	null	Normalized unit: Intensity; Annotation method: MoNA-export-GNPS_1	0.9	107.82	221.09581:30754 221.40587:961 221.43832:125 222.09378:412016 222.26847:63 222.41606:94 222.92328:63 222.96909:94 223.01136:63 223.02499:63 223.05623:122 223.06260:118 223.09640:35530 223.12580:945 223.16477:125	95.01637:1774 110.02687:3224 121.00862:833 137.02780:18039 139.03906:695 148.02011:802 162.03558:1141 192.08167:1296 204.08237:3176	23572	9	24539	24762	24358	24539	25154	23339	23568	23316	24158	0	23608	24791	23103	24324	24125	23653	24214	23371	6
797	6.901	221.109	w/o MS2: Hexylparaben	[M-H]-	ULULAZKOCFNOIM-UHFFFAOYSA-N	null	Normalized unit: Intensity; Annotation method: MoNA-export-LC-MS-MS_Negative_Mode_2	0.99	38.78	221.10889:2670 221.15394:27 222.00324:14 222.05271:21 222.07373:21 222.11245:284 223.02368:27 223.06082:21 223.08013:41 223.09881:34 223.13649:21	137.02753:112	1021	6	1198	1258	1278	1163	1141	989	766	882	905	14	906	758	1279	1049	1182	924	1093	959	9
804	8.21	222.042	Unknown	[M-H]-	null	null	Normalized unit: Intensity	null	5.89	222.04176:4147 223.04393:185	41.00291:175 44.99863:94695 45.32819:101 45.43744:100 46.00144:697 47.00235:275 71.01354:689 78.95929:2966 83.01344:244 85.02924:803 87.00867:4740 89.02351:257 96.96911:1430 99.00817:1272 101.02422:462 117.01868:879 125.02560:818 141.01955:414 161.04529:2855	424	3	490	370	415	458	441	479	1249	619	516	8	636	725	282	381	265	335	294	475	2
805	6.487	222.044	Unknown	[M-H]-	null	null	Normalized unit: Intensity	null	4.26	222.04394:1651 222.07065:18 222.09118:12 222.09722:18 222.84914:12 222.97088:35 223.02471:24 223.04811:71 223.07562:18 223.09716:30 223.13751:12 223.89727:18 223.97683:18 224.04128:85 224.06252:42	44.99924:83 92.99432:64 154.94860:73	115	10	8	54	28	57	100	72	770	285	238	8	734	240	125	520	235	519	442	218	6
806	8.523	222.045	Unknown	[M-H]-	null	null	Normalized unit: Intensity	null	8.06	222.04430:2013 224.04101:172	83.06161:134 114.05630:353 131.08299:33258 132.08560:1696 133.08687:181 134.02565:45	759	6	106	71	124	90	199	639	631	658	757	14	794	522	2225	1221	578	1348	1059	943	16
807	1.772	222.077	w/o MS2: N-Acetyl-tyrosine; LC-tDDA; CE40	[M-H]-	CAHKINHBCWCHCF-JTQLQIEISA-N	null	Normalized unit: Intensity; Annotation method: MoNA-export-LC-MS-MS_Negative_Mode_2	1.14	9.15	222.07724:1580 222.83008:85 222.84734:12 222.92028:60 222.98364:18 223.02574:30 223.04378:18 223.06009:30 223.08160:215 223.13571:30 223.79770:202 224.02296:12 224.05700:24 224.08886:30	41.99808:89	4	3	629	656	404	594	805	191	193	126	329	9	198	188	175	265	172	176	249	345	9
808	2.605	222.093	w/o MS2: N-2-Fluorenylacetamide	[M-H]-	CZIHNRWJTSTCEX-UHFFFAOYSA-N	null	Normalized unit: Intensity; Annotation method: MoNA-export-LC-MS-MS_Negative_Mode_2	0.95	12.97	222.09290:1644 222.82894:124 222.98722:18 223.00924:12 223.03336:18 223.04550:18 223.09633:299 223.13275:30 223.80252:30 223.83865:51 224.05570:18 224.09838:65 224.16847:12	138.03502:134	796	3	1551	1404	1291	1443	1415	924	1428	1330	1295	5	1427	1467	790	1268	1349	1214	1230	1243	7
809	2.863	222.094	N-2-Fluorenylacetamide	[M-H]-	CZIHNRWJTSTCEX-UHFFFAOYSA-N	null	Normalized unit: Intensity; Annotation method: MoNA-export-LC-MS-MS_Negative_Mode_2	0.82	3384.81	222.09380:448632 222.40213:94 222.43458:94 222.56595:62 222.66129:62 222.71473:62 222.72836:62 222.83422:62 222.87929:62 222.91494:62 222.93276:62 222.95854:94 222.99224:125 223.02837:94 223.05199:153 223.09655:33899 223.35051:94 223.45670:94 223.51085:62 223.53331:94 223.59064:62 223.65995:62 223.68049:62 223.70616:62 223.74169:94 223.77969:62 223.80463:94 223.84141:94 223.88054:62 223.95725:62 …	67.00768:92 81.01139:198 95.01626:1892 110.02687:3127 122.01615:583 138.03487:18294 148.01842:787 162.03481:1246 177.07149:410 192.08217:1264 204.08188:2812	330084	13	350786	348572	351866	354156	349916	322216	355430	331178	339006	15	352072	345258	321650	339796	362181	346379	328264	355311	20
814	7.594	223.027	w/o MS2: PFCA-H; C6H6F6O2	[M-H]-	CLETVOIFUYDZSQ-UHFFFAOYSA-N	null	Normalized unit: Intensity; Annotation method: MoNA-export-In-Silico_Spectra_2	0.59	7.14	223.02713:887 225.02416:161	44.99787:579 59.01442:314 89.02531:661 100.93184:100 129.93588:322	655	25	245	192	203	256	199	718	539	502	608	23	711	581	1511	1518	760	1047	1303	620	20
815	7.239	223.027	w/o MS2: PFCA-H; C6H6F6O2	[M-H]-	CLETVOIFUYDZSQ-UHFFFAOYSA-N	null	Normalized unit: Intensity; Annotation method: MoNA-export-In-Silico_Spectra_2	0.6	9.71	223.02653:1620	36.96649:4155 43.01904:7333 44.99836:96727 46.00109:588 55.01906:11636 57.03435:4115 59.01405:117322 60.01707:1656 61.01838:470 71.01396:108780 72.01708:2489 72.80875:209 73.02946:18621 74.03156:683 75.00884:253 83.01380:14695 85.02947:30509 86.03252:1030 87.00830:1508 88.01600:624 89.02462:127928 90.02760:3562 91.03906:1824 92.04323:175 95.01318:1332 97.02936:6720 101.02470:141648 101.72839:159 …	595	27	591	474	544	702	430	407	455	445	394	25	362	369	484	571	1177	558	359	698	21
816	7.719	223.029	w/o MS2: PFCA-H; C6H6F6O2	[M-H]-	CLETVOIFUYDZSQ-UHFFFAOYSA-N	null	Normalized unit: Intensity; Annotation method: MoNA-export-In-Silico_Spectra_2	0.57	12.49	223.02785:1972 223.05828:33 223.07425:18 223.08982:18 223.13394:18 223.98464:24 224.03064:150 224.06156:12 224.08201:18 224.16753:12 224.97905:51 225.00489:34 225.02564:101 225.05981:66 225.11392:12	78.95864:1908 88.03984:44 98.95426:294 113.94250:121 129.93588:94	799	25	275	163	154	218	145	524	433	435	731	28	663	456	2428	1751	1599	2071	2239	669	26
817	1.216	223.029	PFCA-H; C6H6F6O2	[M-H]-	CLETVOIFUYDZSQ-UHFFFAOYSA-N	null	Normalized unit: Intensity; Annotation method: MoNA-export-In-Silico_Spectra_2	0.74	28.17	223.02844:4098 223.07763:24 223.09524:30 223.10969:12 223.13662:37 223.83777:30 224.02836:744 224.06145:12 224.08541:18 224.13879:12 224.16402:12 224.82610:42 225.00710:190 225.02552:499 225.06036:47 225.08070:18 225.11429:18	61.98930:102 68.99517:51 74.98957:153 89.02244:102 98.94904:561 100.94563:204 119.96387:51 141.86621:102 149.00952:153 178.83533:102 206.99862:51 223.02821:153	2056	212	1813	2474	1974	2212	2565	2553	1995	2093	2374	194	1755	2298	2506	2212	2255	3372	1594	2535	210
818	1.332	223.076	CYSTATHIONINE	[M+H]+	ILRYLPWNYFXEMH-WHFBIAKZSA-N	null	Normalized unit: Intensity; Annotation method: MoNA-export-GNPS_1	1.1	65.07	223.07679:5773 223.09964:79 224.07993:857 224.82451:120 225.01707:2930 225.06173:120	113.02363:64 134.00562:64	1733	33	2927	5720	747	443	311	11982	690	6199	2056	33	472	2725	2532	724	234	123	359	1668	27
821	3.958	224.055	w/o MS2: 1-Hydroxyanthraquinone	[M-H]-	BTLXPCBPYBNQNR-UHFFFAOYSA-N	null	Normalized unit: Intensity; Annotation method: MoNA-export-LC-MS-MS_Negative_Mode_2	0.6	19.94	224.05470:1429 224.82764:24 224.99576:30 225.03735:12 225.05963:144 225.14797:24 225.96301:30 225.99815:12 226.03193:12 226.05727:18 226.07332:18	77.02220:115 100.00394:131	21	12	565	441	356	371	581	11	145	146	248	10	179	148	22	294	276	406	230	266	44
826	7.337	225.061	D-Mannose [M+FA-H]-	[M+FA-H]-	WQZGKKKJIJFFOK-QTVWNMPRSA-N	C([C@@H]1[C@H]([C@@H]([C@@H](C(O1)O)O)O)O)O	Normalized unit: Intensity; Annotation method: BAF in house library_Negative HILIC_1	1.43	29.76	225.06143:6007 225.09837:28 225.10870:28 225.12365:239 225.14315:19 225.67814:19 226.03206:19 226.06556:417 226.12709:47 226.19957:19 226.36700:58 226.37895:169 226.42036:19 227.00083:19 227.02420:38 227.05449:25 227.07757:31628	44.99802:1110 59.01425:2290 71.01401:1055 85.02930:514 89.02437:1403 97.03053:166 101.02448:1519 113.02434:241 119.03477:299	1253	123	4252	1987	2138	2453	3354	920	682	776	1050	80	533	701	467	450	418	596	470	1239	140
830	8.578	225.099	w/o MS2: Carnosine; LC-tDDA; CE30	[M-H]-	CQOVPNPJLQNMDC-ZETCQYMHSA-N	null	Normalized unit: Intensity; Annotation method: MoNA-export-LC-MS-MS_Negative_Mode_2	1.26	16.75	225.09959:2651 226.10210:193 227.07759:546 227.10333:64	81.04570:131 110.07152:121	514	14	77	105	84	107	98	859	1248	618	520	11	1037	1350	1451	1082	149	1141	487	468	23
832	7.376	226.033	3-[(4-chlorobenzoyl)amino]propanoic acid	[M-H]-	ZCGLNFAUVVHTQO-UHFFFAOYSA-N	null	Normalized unit: Intensity; Annotation method: MoNA-export-LC-MS-MS_Negative_Mode_2	0.87	13.66	226.03295:1486 226.06420:152 226.36762:12 226.38003:12 226.83881:12 226.86525:12 226.99684:18 227.03743:99 227.07726:3123 227.12832:18 227.16891:12 227.37656:18 227.52361:12 227.69841:12 227.90509:12 227.99813:18 228.03752:24 228.05580:33 228.08104:1168 228.10556:18	59.01359:494 89.02289:326 101.02360:342 119.03469:127	312	10	821	763	747	668	917	141	142	150	298	8	139	153	96	139	76	149	104	300	6
833	7.029	226.073	Deoxycytidine; LC-tDDA; CE20	[M-H]-	CKTSBUTUHBMZGZ-SHYZEUOFSA-N	null	Normalized unit: Intensity; Annotation method: MoNA-export-LC-MS-MS_Negative_Mode_2	0.87	28.31	226.07464:1700 226.40206:12 226.53098:12 226.99309:12 227.00578:12 227.03713:18 227.07676:436 227.10848:30 227.12671:18 227.20261:12 227.47555:18 227.51073:12 227.90916:12 227.93355:12 228.00246:24 228.03859:18 228.05138:36 228.08015:85 228.16064:35	41.99857:723 72.00873:191 93.03516:309 112.08533:123 119.04985:809 156.07748:224 163.03984:846	439	23	262	179	146	124	182	239	259	253	412	10	175	216	1303	2667	293	749	719	408	11
834	2.963	226.09	DEOXYCYTIDINE	[M-H]-	CKTSBUTUHBMZGZ-SHYZEUOFSA-N	null	Normalized unit: Intensity; Annotation method: MoNA-export-LC-MS-MS_Negative_Mode_2	0.77	3.1	226.08864:896 226.44262:21 226.82425:21 226.99407:60 227.02113:31 227.05488:41 227.09246:130 227.13017:31 227.43595:21 228.07521:31 228.09877:31 228.15877:59 228.17786:21	45.01927:83 72.05259:124 89.04215:115 110.02714:194 137.02763:1104 172.07793:108 190.06621:105 204.08295:216	20	0	519	401	319	531	362	8	159	288	387	0	185	342	14	432	315	332	422	312	0
839	6.624	227.044	w/o MS2: MCPB	[M-H]-	LLWADFLAOKUBDR-UHFFFAOYSA-N	null	Normalized unit: Intensity; Annotation method: MoNA-export-LC-MS-MS_Negative_Mode_2	0.64	10.42	227.04434:1551 227.07273:196 227.10257:24 227.14029:139 227.58229:12 227.99987:12 228.01534:18 228.04737:89 228.08806:12 228.11970:12 228.14459:18 228.15927:18 228.90335:18 228.97960:12 229.00208:18 229.01573:12 229.04067:520 229.06993:43 229.08762:18 229.11424:18 229.14064:24	34.96864:255 36.96570:204 39.35899:51 44.99867:51 71.01328:51 75.00868:102 92.99821:102 98.53752:51 123.06946:51 142.94170:51 143.94337:51 144.33878:51 149.09507:51 192.38315:51	348	21	973	698	719	644	765	165	123	209	379	10	145	131	167	183	183	160	243	367	20
840	2.85	227.06	2'-Deoxyuridine	[M-H]-	MXHRCPNRJAMMIM-SHYZEUOFSA-N	null	Normalized unit: Intensity; Annotation method: MoNA-export-LC-MS-MS_Negative_Mode_2	0.77	4.87	227.06025:1103 227.08517:85 228.05935:142 228.08099:57 229.06179:85 229.07202:85	67.00802:154 95.01626:1726 110.02625:3130 137.02798:18293 138.03502:18277 148.01823:778 162.03510:1075 176.05185:352 177.07089:370 192.08250:1585 204.08136:3121	237	29	40	44	53	31	31	360	738	253	368	30	772	556	472	515	105	229	212	272	29
841	7.575	227.077	D-Mannitol	[M+FA-H]-	FBPFZTCFMRRESA-KVTDHHQDSA-N	null	Normalized unit: Intensity; Annotation method: MoNA-export-LC-MS-MS_Negative_Mode_2	0.98	17.41	227.07766:5268 227.12980:25 227.68559:19 227.89978:13 227.93609:61 228.01580:19 228.03106:19 228.05823:64 228.08137:511 228.13402:32 228.16053:88 228.66050:13 228.96890:1274 229.00645:13 229.03696:37 229.08096:91 229.10846:43 229.14560:47 229.18135:19	44.99845:712 71.01342:298 84.93809:534 89.02411:223 98.95454:698 99.92468:506 113.94116:208 119.03395:107 129.93642:183 142.94345:434 181.07130:368	2528	30	1491	1955	1207	1175	1020	3140	2448	2254	2320	47	3090	3085	2384	3618	2472	2590	3734	2321	59
842	7.247	227.078	D-Mannitol	[M+FA-H]-	FBPFZTCFMRRESA-KVTDHHQDSA-N	null	Normalized unit: Intensity; Annotation method: MoNA-export-LC-MS-MS_Negative_Mode_2	1.48	5458.95	227.07774:1054180 228.08043:62868 229.03014:327 229.08205:16844	36.96649:4155 43.01904:7333 44.99836:96727 46.00109:588 55.01906:11636 57.03435:4115 59.01405:117322 60.01707:1656 61.01838:470 71.01396:108780 72.01708:2489 72.80875:209 73.02946:18621 74.03156:683 75.00884:253 83.01380:14695 85.02947:30509 86.03252:1030 87.00830:1508 88.01600:624 89.02462:127928 90.02760:3562 91.03906:1824 92.04323:175 95.01318:1332 97.02936:6720 101.02470:141648 101.72839:159 …	611861	186	670781	686202	633328	695533	655225	584880	612776	658957	595425	263	624466	656862	401280	461296	453925	409177	475174	618353	211
846	6.959	228.049	w/o MS2: Lamivudine	[M-H]-	JTEGQNOMFQHVDC-NKWVEPMBSA-N	null	Normalized unit: Intensity; Annotation method: MoNA-export-LC-MS-MS_Negative_Mode_2	0.64	6.58	228.04857:1653 228.08534:18 228.12290:12 228.15837:18 228.93286:12 228.98696:98 229.00831:12 229.05229:87 229.07097:37 229.11005:30 229.14407:65 229.45166:12 229.63146:12 229.67934:12 229.93802:18 230.05458:30 230.10204:30	59.01364:177	338	13	770	694	664	491	533	215	247	216	312	15	238	164	228	281	213	221	247	277	14
847	6.407	228.062	w/o MS2: N-Tris(hydroxymethyl)methyl-2-aminoethanesulfonic acid	[M-H]-	JOCBASBOOFNAJA-UHFFFAOYSA-N	null	Normalized unit: Intensity; Annotation method: MoNA-export-LC-MS-MS_Negative_Mode_2	0.59	7.22	228.06223:1377 228.10078:25 228.80257:79 229.04830:526 229.07039:175 229.11262:38 229.93565:51 230.05494:63 230.06923:51	44.99727:99 99.92501:77 132.91502:77	166	15	135	68	158	44	59	244	461	465	267	11	353	305	323	551	68	521	356	406	6
848	7.826	228.064	w/o MS2: N-Tris(hydroxymethyl)methyl-2-aminoethanesulfonic acid	[M-H]-	JOCBASBOOFNAJA-UHFFFAOYSA-N	null	Normalized unit: Intensity; Annotation method: MoNA-export-LC-MS-MS_Negative_Mode_2	0.56	8.3	228.06380:2051 228.09772:283 228.93736:48 228.99312:18 229.03509:18 229.05017:23 229.08279:2859 229.11425:17 229.14268:24 229.89139:12 229.93645:408 230.03484:24 230.08562:466 230.11363:40	78.95937:281 98.95399:261 113.07242:164 142.94482:169 186.93505:83	829	0	456	200	738	324	415	947	929	675	746	6	885	465	1185	1083	1097	913	1149	716	3
852	8.244	229.012	D-Ribulose 5-phosphate	[M-H]-	FNZLKVNUWIIPSJ-RFZPGFLSSA-N	C([C@H]([C@@H](C(=O)CO)O)O)OP(=O)(O)O	Normalized unit: Intensity; Annotation method: BAF in house library_Negative HILIC_1	1	20.86	229.01182:11827 229.08400:992 229.57550:82 229.91617:394 229.93435:204 229.95870:82 230.01535:1011 230.05881:82 230.07106:123 230.08224:82 230.81992:82 231.02633:956 231.06200:123 231.08815:123	44.99859:92092 46.00135:601 55.01885:163 59.01329:599 78.95850:2978 87.00844:4235 96.96894:1205 99.00894:1333 117.01902:788 125.02299:677 138.97958:185 142.94353:115	5392	4	5972	7558	6002	6733	6634	7195	6168	4176	5057	6	6926	5022	2316	2079	1666	2242	1345	4630	10
853	3.781	229.049	w/o MS2: Phlorobenzophenone	[M-H]-	CPEXFJVZFNYXGU-UHFFFAOYSA-N	null	Normalized unit: Intensity; Annotation method: MoNA-export-LC-MS-MS_Negative_Mode_2	0.66	6.39	229.04851:2100 229.10611:24 229.14264:30 229.17042:18 229.93673:18 230.05262:146 230.10427:18 230.98499:61 231.01478:12 231.04554:693 231.08571:24 231.10384:12 231.12400:18	80.91576:165	746	9	444	318	487	440	353	1235	1160	639	614	14	953	1133	554	665	451	944	532	681	16
854	5.675	229.049	w/o MS2: 2,3,4-Trihydroxbenzophenone	[M-H]-	HTQNYBBTZSBWKL-UHFFFAOYSA-N	null	Normalized unit: Intensity; Annotation method: MoNA-export-LC-MS-MS_Negative_Mode_2	0.7	9.99	229.04866:4176 229.08869:18 229.11343:24 229.14608:24 229.18385:12 229.93854:18 229.95536:24 230.02921:24 230.05107:246 230.10562:24 230.98528:24 231.01164:18 231.02454:12 231.04548:1228 231.08740:65 231.10922:18 231.12753:30	34.96972:438 36.96608:153 45.00152:51 59.01399:51 89.02571:153 98.95421:51 99.92476:51 105.43611:51 113.94454:51 123.90222:51 132.86968:51 141.86757:51 150.52115:51 166.86339:51 173.26427:51	881	6	2893	2088	2780	2241	3867	1220	5472	3160	3403	10	3991	3483	731	3407	1595	3362	2562	3379	13
855	6.387	229.049	w/o MS2: Phlorobenzophenone	[M-H]-	CPEXFJVZFNYXGU-UHFFFAOYSA-N	null	Normalized unit: Intensity; Annotation method: MoNA-export-LC-MS-MS_Negative_Mode_2	0.66	3.19	229.04899:1226 229.07818:117 229.11210:30 229.14784:30 229.93766:50 230.02818:20 230.05200:140 230.06887:30 230.08463:30 230.10267:76 230.13363:20 230.62971:20 230.80213:90 230.91087:20 230.94538:20 230.96214:50 231.00905:20 231.04632:524 231.09316:50 231.11011:50 231.13181:20	44.99844:37 92.92733:64 136.93707:420 154.94672:508	776	12	691	618	778	708	751	711	686	928	586	11	685	709	645	608	282	523	396	724	20
856	1.783	229.062	w/o MS2: Pesticide2_Aldicarb sulfoxide_C7H14N2O3S_Propanal, 2-methyl-2-(methylsulfinyl)-, O-[(methylamino)carbonyl]oxime, (1E)-	[M-H]-	BXPMAGSOWXBZHS-WEVVVXLNSA-N	null	Normalized unit: Intensity; Annotation method: MoNA-export-GNPS_1	0.82	4.31	229.06198:3420 229.10497:29 229.12505:12 229.14445:33 229.17927:12 229.93928:24 230.03051:12 230.06474:384 230.11528:18 230.13961:24 230.76532:182 230.95286:18 230.99058:30 231.04570:12 231.06518:104 231.08964:46 231.12362:24 231.15313:18 231.17045:12	61.98573:83 125.89843:121 142.06676:112	515	44	273	361	188	227	322	340	522	358	651	27	446	356	1667	1483	445	1796	1214	652	27
857	4.048	229.083	w/o MS2: Kawain	[M-H]-	XEAQIWGXBXCYFX-GUOLPTJISA-N	null	Normalized unit: Intensity; Annotation method: MoNA-export-LC-MS-MS_Negative_Mode_2	0.98	4.35	229.08291:2267 229.14382:95 229.16330:20 229.91929:51 229.93634:27 229.95104:48 230.03436:13 230.04821:13 230.10273:995 230.13928:20 230.95219:27 230.99836:27 231.02325:27 231.03325:20 231.04742:41 231.06538:85 231.08717:107 231.10539:140 231.12582:48 231.16196:20 231.17096:27	99.92488:83	3	14	594	693	565	551	586	4	1734	1983	1641	16	1748	1485	53	2795	1297	2632	2429	1548	20
858	7.847	229.083	w/o MS2: Kawain	[M-H]-	XEAQIWGXBXCYFX-GUOLPTJISA-N	null	Normalized unit: Intensity; Annotation method: MoNA-export-LC-MS-MS_Negative_Mode_2	0.97	5.11	229.08303:4015 229.15085:18 229.93697:289 230.01187:18 230.03394:24 230.08550:323 230.11467:100 230.77237:12 230.91358:30 230.94095:12 231.01738:18 231.03294:80 231.05340:18 231.09390:47 231.12541:24	78.95871:112	1037	21	283	253	290	262	278	1407	1675	990	1116	8	1549	1584	3164	1862	671	2107	1465	1046	22
859	8.21	229.083	w/o MS2: Kawain	[M-H]-	XEAQIWGXBXCYFX-GUOLPTJISA-N	null	Normalized unit: Intensity; Annotation method: MoNA-export-LC-MS-MS_Negative_Mode_2	0.68	13.69	229.08349:7757 229.13223:12 229.15314:12 229.33258:18 229.44618:18 229.48889:18 229.57641:12 229.71236:18 229.74855:18 229.87680:18 229.91502:270 229.93664:396 230.02936:29 230.05256:24 230.08591:719 230.12347:24 230.20459:12 230.27172:12 230.28557:12 230.33246:12 230.41986:12 230.45930:12 230.86220:18 230.91597:49 230.94306:12 230.95886:18 230.98079:18 231.02119:37 231.05457:105 231.08938:131 23…	41.00368:179 44.99856:70681 46.00079:519 59.01363:547 71.01350:562 87.00859:3457 89.02424:296 99.00886:998 114.05637:1424 125.02450:813 141.01991:305 161.04601:1850	2914	12	864	663	1000	812	865	3463	3578	4622	2985	11	3886	4031	7776	4270	1100	5300	3138	3111	15
863	7.713	230.043	w/o MS2: N-Methyltyramine sulfate	[M-H]-	CXXUTRUDZSJLCI-UHFFFAOYSA-N	null	Normalized unit: Intensity; Annotation method: MoNA-export-LC-MS-MS_Negative_Mode_2	0.61	3.56	230.04312:1382 230.12126:18 230.91233:60 230.93952:45 230.98492:18 230.99773:18 231.01125:45 231.03295:36 231.04940:237 231.09781:265 231.12368:18 231.19842:18 231.21607:36 231.93160:14540 232.04875:36 232.06624:36 232.08259:27 232.09583:36	78.95883:2019 99.92684:82 110.98589:554 142.94398:19	395	3	612	480	398	405	528	179	150	167	394	12	218	139	416	438	353	696	483	351	12
864	7.228	230.067	Unknown	[M-H]-	null	null	Normalized unit: Intensity	null	18.37	230.06624:5430 230.08375:2034 230.10162:681 230.36950:273 230.78793:409 231.04893:273 231.06708:273 231.08949:273 231.10871:273 231.93137:968 231.96994:273 232.06942:273	36.96629:3720 41.00340:4389 43.01932:8305 44.99850:106262 46.00194:616 47.00170:287 55.01923:12597 57.03483:5004 59.01419:130536 59.45480:223 59.49809:163 60.01705:1978 61.01768:586 69.03461:1858 71.01413:122693 72.01726:2799 72.81338:204 73.02936:22782 74.03341:670 75.00814:338 81.03464:377 83.01406:16189 85.02962:33238 86.03267:1161 87.00846:1469 88.01638:800 89.02477:155837 89.61816:182 90.027…	1635	13	1932	2024	1788	2189	1868	1760	2396	1904	1376	6	2655	2715	738	1043	691	807	680	1858	14
865	8.22	230.086	w/o MS2: N-Formyl-4-aminoantipyrine	[M-H]-	WSJBSKRPKADYRQ-UHFFFAOYSA-N	null	Normalized unit: Intensity; Annotation method: MoNA-export-LC-MS-MS_Negative_Mode_2	0.59	5.27	230.08613:962 230.17164:43 230.18414:29 230.31307:29 230.47782:29 230.54971:29 230.64249:29 230.79715:29 230.80782:58 230.85903:29 230.91519:72 230.94019:43 231.01527:98 231.04802:43 231.05714:43 231.08741:151 231.09979:711 231.12584:58 231.21233:29 231.36229:43 231.47721:29 231.55628:29 231.57979:29 231.60543:29 231.93152:5473 232.05066:43 232.09437:717	45.42056:10 45.61697:14 46.00142:35 47.00240:10 87.00905:124 114.05636:2118 125.02427:14 141.01917:5	323	6	94	89	118	88	118	364	389	534	385	3	794	398	916	416	127	614	391	353	4
866	4.052	230.103	w/o MS2: SUBERYL GLYCINE	[M-H]-	HXATVKDSYDWTCX-UHFFFAOYSA-N	null	Normalized unit: Intensity; Annotation method: MoNA-export-LC-MS-MS_Negative_Mode_2	0.88	11.8	230.10337:3333 230.13954:22 230.98671:23 231.01489:23 231.04967:75 231.06567:38 231.08929:158 231.10606:392 231.15550:23 231.17577:31 231.93099:739 232.02929:23 232.04493:23 232.06507:31 232.08387:23 232.10811:31	101.06073:115 142.12256:121	278	1	174	197	201	274	235	293	143	206	748	13	135	159	322	2614	1815	1542	2232	684	10
867	2.585	230.103	w/o MS2: SUBERYL GLYCINE	[M-H]-	HXATVKDSYDWTCX-UHFFFAOYSA-N	null	Normalized unit: Intensity; Annotation method: MoNA-export-LC-MS-MS_Negative_Mode_2	0.67	7.85	230.10350:1704 230.76518:12 230.99029:18 231.02963:24 231.04503:30 231.06776:12 231.08769:30 231.10727:206 231.12356:77 231.17349:18 231.93173:250 232.10793:45	61.98883:64 98.95423:83 138.03442:89 143.86433:89	28	6	1142	859	919	1400	1045	296	151	509	455	3	96	251	40	42	111	31	85	401	10
868	4.385	230.104	w/o MS2: SUBERYL GLYCINE	[M-H]-	HXATVKDSYDWTCX-UHFFFAOYSA-N	null	Normalized unit: Intensity; Annotation method: MoNA-export-LC-MS-MS_Negative_Mode_2	0.67	7.87	230.10348:960 230.98765:24 231.00508:12 231.01255:12 231.04778:18 231.07170:18 231.08850:30 231.10587:114 231.12362:24 231.17908:18 231.93135:332 232.00533:24 232.04449:18 232.08431:12 232.10661:18	89.02300:77 128.03254:70	25	8	30	38	48	59	57	15	22	41	203	10	23	34	8	365	895	211	742	164	4
869	7.554	230.115	w/o MS2: Pesticide3_Fenobucarb_C12H17NO2_Bassa	[M-H]-	DIRFUJHNVNOBMY-UHFFFAOYSA-N	null	Normalized unit: Intensity; Annotation method: MoNA-export-GNPS_1	0.67	54.32	230.11461:930 230.90738:12 230.93915:55 230.95999:18 231.01885:24 231.03427:24 231.05136:30 231.07456:12 231.09705:36 231.11784:115 231.17402:18 231.21362:126 231.71738:18 231.93205:33008 232.08871:24 232.21453:30	44.99802:712 84.93855:538 86.95303:83 89.02444:400 98.95434:718 113.94140:208 129.93575:194 142.94505:446	240	3	42	54	94	50	33	232	218	283	232	3	250	292	596	729	76	534	410	196	4
872	6.994	231.023	w/o MS2: Fumaric acid [2M-H]-	[M-H]-	VZCYOOQTPOCHFL-OWOJBTEDSA-N	O=C(O)C=CC(=O)O	Normalized unit: Intensity; Annotation method: BAF in house library_Negative HILIC_1	0.52	8.01	231.02341:2937 231.06885:51 231.10993:908 231.23198:12 231.93222:558 232.02633:169 232.08060:18 232.09445:18 232.11344:156 232.13944:12 232.14991:18 232.92680:66 233.01009:12 233.02765:41 233.08085:24 233.10430:53 233.11569:12	74.02516:127 84.04678:48 98.02246:38 119.05025:809	1319	18	30	59	37	27	46	1434	1551	1400	1260	17	1532	1441	1689	1794	302	1392	1266	1264	15
873	8.23	231.026	w/o MS2: Guanabenz (WY-8678) Acetate	[M-H]-	MCSPBPXATWBACD-GAYQJXMFSA-N	null	Normalized unit: Intensity; Annotation method: MoNA-export-GNPS_1	0.62	10.5	231.02612:6714 231.93079:5471 232.09325:1236 232.93441:735 233.07767:4936	44.99868:92122 45.41909:113 46.00151:601 47.00256:181 55.01856:151 71.01374:712 78.95883:3248 83.01333:298 87.00892:4047 96.96946:1305 99.00880:1317 101.02400:544 117.01901:792 125.02455:672 141.01929:389 161.04599:2215 179.05608:2865	214	3	203	129	148	239	173	338	519	146	321	8	1929	462	99	93	58	103	165	202	12
874	5.673	231.045	Goniothalenol	[M-H]-	ZKIRVBNLJKGIEM-UHFFFAOYSA-N	null	Normalized unit: Intensity; Annotation method: MoNA-export-LC-MS-MS_Negative_Mode_2	0.92	7.61	231.04529:2002 231.08573:40 231.12624:12 231.15933:12 231.17906:18 231.93114:569 231.95542:12 232.04879:153 232.07735:12 232.10838:24 232.85598:18 232.93201:102 233.01990:69 233.04938:30 233.08066:24 233.10167:66 233.13420:12 233.15468:483	84.94092:64 111.00597:64	329	24	915	691	937	740	1228	410	1764	948	1088	19	1260	1096	310	1036	471	1102	776	991	24
875	4.664	231.062	w/o MS2: Goniothalenol	[M-H]-	ZKIRVBNLJKGIEM-UHFFFAOYSA-N	null	Normalized unit: Intensity; Annotation method: MoNA-export-LC-MS-MS_Negative_Mode_2	0.97	16.32	231.06173:980 231.09710:34 231.12380:30 231.93141:300 231.98890:12 232.06602:129 232.85216:30 232.93047:30 232.97502:12 233.00753:12 233.01915:30 233.06577:30 233.08411:30 233.10135:34 233.15415:497	85.02898:64	698	23	2466	2961	1768	1984	2583	63	54	60	858	16	48	43	61	101	122	87	93	844	14
876	7.357	231.062	w/o MS2: Goniothalenol	[M-H]-	ZKIRVBNLJKGIEM-UHFFFAOYSA-N	null	Normalized unit: Intensity; Annotation method: MoNA-export-LC-MS-MS_Negative_Mode_2	0.91	22.11	231.06219:5397 231.09933:60 231.12113:20 231.13624:27 231.36220:13 231.93150:1393 232.06495:304 232.77044:13 232.93281:201 233.00802:27 233.03140:20 233.06690:103 233.10479:67 233.15457:413	44.99869:348 71.01358:401 89.02384:349 101.02493:282 119.03492:189	1783	21	432	505	493	486	566	2943	3667	1998	1815	17	2442	3591	4140	5414	2081	1995	6085	1806	16
877	1.699	231.087	w/o MS2: Phenobarbital	[M-H]-	DDBREPKUVSBGFI-UHFFFAOYSA-N	null	Normalized unit: Intensity; Annotation method: MoNA-export-LC-MS-MS_Negative_Mode_2	0.55	5.27	231.08687:1683 231.12134:23 231.15893:44 231.17635:18 231.82885:24 231.93167:176 232.06402:133 232.09021:175 232.76345:1333 232.93296:39 233.03713:12 233.08373:24 233.10208:100 233.15459:536	68.99562:130 126.90476:679	354	39	39	51	47	43	41	283	464	218	385	38	323	469	648	879	675	586	765	388	35
878	7.902	231.098	w/o MS2: (+)-Dihydrokavain	[M-H]-	VOOYTQRREPYRIW-LBPRGKRZSA-N	null	Normalized unit: Intensity; Annotation method: MoNA-export-LC-MS-MS_Negative_Mode_2	0.87	14.45	231.09849:2919 231.93119:1669 232.10139:273 232.91207:27 232.93136:363 233.06657:68 233.10419:104 233.15331:314	84.93759:83 102.05492:166	589	13	936	1638	1277	1193	2209	223	344	224	539	55	297	325	261	288	237	332	572	572	40
879	7.614	231.099	w/o MS2: (+)-Dihydrokavain	[M-H]-	VOOYTQRREPYRIW-LBPRGKRZSA-N	null	Normalized unit: Intensity; Annotation method: MoNA-export-LC-MS-MS_Negative_Mode_2	0.87	25.94	231.09852:9070 231.21738:47 231.93165:23639 232.10091:527 232.93192:3301 233.02302:47 233.04698:47 233.06654:47 233.10250:192 233.15414:319	44.99857:300 71.01470:158 84.93785:251 99.92539:245 113.94068:120 127.05016:215 142.94370:325 181.07202:204	2238	24	3562	4217	4491	4354	4190	569	732	450	1901	21	637	833	1481	1269	617	1304	1071	2051	10
880	7.039	231.111	w/o MS2: (+)-Dihydrokavain	[M-H]-	VOOYTQRREPYRIW-LBPRGKRZSA-N	null	Normalized unit: Intensity; Annotation method: MoNA-export-LC-MS-MS_Negative_Mode_2	0.77	178.14	231.11039:37776 231.38945:22 231.49497:15 231.52762:22 231.67391:22 231.68732:15 231.84571:22 231.86158:15 231.87869:22 231.93223:97 232.02438:22 232.08061:36 232.11271:3343 232.14930:22 232.19852:15 232.27129:15 232.37404:22 232.57854:15 232.66958:15 232.73600:15 232.87636:15 232.90636:15 232.94101:22 232.97388:15 232.99425:15 233.00416:15 233.03588:22 233.04754:29 233.08055:22 233.11501:377 233…	114.05563:871 163.03957:862	24784	10	19505	22554	14974	20706	25172	30908	42694	25151	24098	8	36313	42148	13252	21556	20786	15161	19315	26872	16
891	8.242	232.093	w/o MS2: Pesticide3_Propoxur_C11H15NO3_Baygon	[M-H]-	ISRUGXGCCGIOQO-UHFFFAOYSA-N	null	Normalized unit: Intensity; Annotation method: MoNA-export-GNPS_1	0.71	14.57	232.09445:2411 232.93302:764 233.07781:5667 233.15321:166 233.93437:668 234.08099:463	44.99867:49752 45.38689:64 45.64299:64 46.00143:326 46.52132:64 47.00260:210 71.01394:568 78.95857:1346 83.01353:159 85.02936:576 87.00854:2239 96.96915:927 99.00827:685 101.02428:245 114.05552:384 117.01856:381 125.02400:487 141.01810:306 161.04579:1547	640	6	92	75	213	154	118	841	717	1250	742	4	709	927	1537	956	102	991	574	598	8
892	6.372	232.093	w/o MS2: Pesticide3_Propoxur_C11H15NO3_Baygon	[M-H]-	ISRUGXGCCGIOQO-UHFFFAOYSA-N	null	Normalized unit: Intensity; Annotation method: MoNA-export-GNPS_1	0.85	13.16	232.09387:2053 232.20495:26 232.79916:88 232.85444:35 232.92442:1062 232.97528:26 233.01659:63 233.02794:26 233.04938:53 233.07666:314 233.09746:295 233.15450:456 233.34011:18 233.47792:26 233.79935:88 233.92363:122 233.95193:18 234.01853:17 234.06485:3576 234.09670:89 234.13241:18 234.15861:26	41.99816:121 114.05670:102 136.93649:142	643	12	1500	1421	933	1066	1342	253	378	264	654	7	293	426	493	406	266	476	537	823	0
900	1.308	233.036	w/o MS2: Anhydrobrazilic Acid	[M-H]-	KVQVEJPIQHNLTM-UHFFFAOYSA-N	null	Normalized unit: Intensity; Annotation method: MoNA-export-LC-MS-MS_Negative_Mode_2	0.57	7.32	233.03711:1278 233.10308:86 233.15429:761 234.06450:1273 234.15484:216 235.03645:215 235.07596:215	44.99816:1116 93.03400:63 110.91123:86 126.99530:67 165.07121:797 193.06653:50955 194.06927:6379 195.07304:374 209.06030:206	275	16	42	54	41	26	35	176	156	239	265	16	249	126	520	683	578	278	481	285	9
901	7.434	233.078	w/o MS2: (2R)-5-methoxy-2-methyl-2,3,8,9-tetrahydrofuro[2,3-h]chromen-4-one	[M-H]-	BCRRDBKZXSRMHL-SSDOTTSWSA-N	null	Normalized unit: Intensity; Annotation method: MoNA-export-LC-MS-MS_Negative_Mode_2	0.85	61.77	233.07801:7892 233.12075:29 233.13290:24 233.15198:390 233.93339:309 233.99922:12 234.03145:12 234.08079:947 234.13137:12 234.15647:49 234.89570:18 234.93559:30 234.99283:12 235.02787:12 235.04627:24 235.06188:56 235.08319:131 235.16268:18	61.98818:184 74.02456:183 87.05605:235 99.92512:505 129.10304:134 142.94543:112	3944	15	213	182	227	196	224	4173	4658	4467	3887	22	4631	5111	12829	12128	1502	9326	8145	3994	20
902	8.229	233.078	w/o MS2: (2R)-5-methoxy-2-methyl-2,3,8,9-tetrahydrofuro[2,3-h]chromen-4-one	[M-H]-	BCRRDBKZXSRMHL-SSDOTTSWSA-N	null	Normalized unit: Intensity; Annotation method: MoNA-export-LC-MS-MS_Negative_Mode_2	0.76	20.57	233.07832:2997 233.10377:82 233.15570:249 233.36974:55 233.93541:570 234.01920:55 234.07969:398 234.09870:55 235.02512:83 235.05016:110 235.08068:83 235.09574:55	61.98844:252 78.95902:183 87.00881:431 99.92524:148 115.00365:172 131.03486:185 158.92622:89	2084	18	1558	1188	1340	1580	1267	2916	2923	2098	2140	16	2426	2573	3037	2045	920	2087	1459	1815	26
903	8.585	233.078	w/o MS2: (2R)-5-methoxy-2-methyl-2,3,8,9-tetrahydrofuro[2,3-h]chromen-4-one	[M-H]-	BCRRDBKZXSRMHL-SSDOTTSWSA-N	null	Normalized unit: Intensity; Annotation method: MoNA-export-LC-MS-MS_Negative_Mode_2	0.76	22.4	233.07730:1333 233.10533:77 233.12353:225 233.15407:321 233.73027:18 233.90100:18 233.93125:36 234.06343:80 234.07933:126 234.10985:27 234.12321:56 234.15741:36 234.46194:18 235.02539:36 235.04548:51 235.08444:44 235.09691:36 235.12476:18	44.01379:135 78.95897:847 96.96893:271 113.03561:543 132.03043:127	1035	33	1968	2202	2069	1801	2129	282	264	324	952	30	257	338	742	372	343	659	372	1009	25
904	6.404	233.078	w/o MS2: (2R)-5-methoxy-2-methyl-2,3,8,9-tetrahydrofuro[2,3-h]chromen-4-one	[M-H]-	BCRRDBKZXSRMHL-SSDOTTSWSA-N	null	Normalized unit: Intensity; Annotation method: MoNA-export-LC-MS-MS_Negative_Mode_2	0.63	8.9	233.07747:1300 233.09839:111 233.15569:417 233.34483:34 233.80132:50 233.93274:67 234.06527:2109 234.16008:50 234.79661:112 234.84900:67 235.06752:232	116.05014:2015	688	24	526	482	300	434	420	638	716	696	642	19	795	538	843	950	518	842	815	643	18
910	1.932	234.008	w/o MS2: ARECOLINE HYDROBROMIDE	[M-H]-	AXOJRQLKMVSHHZ-UHFFFAOYSA-N	null	Normalized unit: Intensity; Annotation method: MoNA-export-LC-MS-MS_Negative_Mode_2	0.79	5.57	234.00783:2896 234.03594:101 234.06481:156 234.10684:18 234.15902:49 234.76059:167 234.94942:12 235.01069:193 235.03636:24 235.06870:50 235.09585:57 235.11006:33 235.13288:18 235.16258:12 235.92540:12 235.98300:18 236.00568:172 236.04248:24 236.05963:105 236.10713:552	44.99820:83 102.05630:102 136.86483:80 234.16098:112	679	0	970	588	655	816	1112	476	796	385	759	0	654	475	680	1056	1960	774	1387	845	0
920	7.259	235.028	w/o MS2: Riluzole (Rilutek)	[M-H]-	FTALBRSUTCGOEG-UHFFFAOYSA-N	null	Normalized unit: Intensity; Annotation method: MoNA-export-GNPS_1	0.6	8.2	235.02495:1247	61.98876:7711 74.02376:7779 79.95706:110 87.05569:1114 97.04024:131 114.05609:153 119.01697:9874 129.06786:274 173.05595:305	498	7	400	218	478	607	470	572	453	547	427	4	260	123	545	490	671	932	753	473	10
922	5.162	236.004	w/o MS2: Pesticide1_Omethoate_C5H12NO4PS_	[M+Na-2H]-	PZXOQEXFMJCDPG-UHFFFAOYSA-N	null	Normalized unit: Intensity; Annotation method: MoNA-export-GNPS_1	0.6	8.66	236.00427:733 236.06189:145 236.08007:24 236.09709:110 237.00401:67 237.03796:24 237.06395:32 237.09123:89 237.11565:30 238.06477:46 238.08799:870 238.11198:12	108.01987:102 151.02588:162	519	12	430	397	275	307	309	505	661	570	459	0	513	614	607	631	398	606	650	567	7
923	8.258	236.023	Unknown	[M-H]-	null	null	Normalized unit: Intensity	null	19.96	236.02366:18135 236.09299:247 237.02621:1477 237.06295:247 238.02133:586 238.07372:165	71.01371:428 84.93803:49 98.95479:147 115.00400:593	5027	7	4271	2853	3864	4518	3259	3246	2569	4026	4894	1	3512	2786	6427	7466	7637	7121	7657	4549	7
931	8.232	237.06	w/o MS2: Primuletin	[M-H]-	IYBLVRRCNVHZQJ-UHFFFAOYSA-N	null	Normalized unit: Intensity; Annotation method: MoNA-export-LC-MS-MS_Negative_Mode_2	0.87	17.75	237.06144:4886 237.09806:107 237.96917:107 238.01910:223 238.06545:459 238.08531:72 238.89190:270 238.98657:107 239.07734:12248	71.01330:434 87.00903:675 98.95301:76 115.00380:200 131.03574:197 142.94394:93 161.04430:85 221.06738:344	1448	47	3051	2644	3159	2375	2566	1021	872	2459	1397	34	1119	1483	148	226	213	152	109	1233	84
932	7.94	237.061	w/o MS2: 5-hydroxyflavone	[M-H]-	IYBLVRRCNVHZQJ-UHFFFAOYSA-N	null	Normalized unit: Intensity; Annotation method: MoNA-export-LC-MS-MS_Negative_Mode_2	0.96	15.47	237.06151:3475 238.04816:56 238.06559:217 238.89144:93 238.98409:37 239.06182:142 239.09049:37	71.01271:6 78.95862:4603	569	36	1296	1430	1621	1476	1615	185	240	166	553	37	154	172	166	107	103	154	96	448	40
933	5.051	237.091	w/o MS2: 4'-Methoxychalcone	[M-H]-	KJHHAPASNNVTSN-KPKJPENVSA-N	null	Normalized unit: Intensity; Annotation method: MoNA-export-LC-MS-MS_Negative_Mode_2	0.73	5.21	237.09076:784 237.35208:33 237.86941:12 238.08813:6033 238.85447:18 238.89578:18 238.91227:18 238.99637:18 239.06138:62 239.09117:676 239.12965:53 239.16779:18	44.99913:96 99.92549:64 137.02748:202 188.04935:96	441	11	442	396	408	389	445	462	530	463	441	7	433	432	486	508	445	456	468	472	5
934	1.285	237.092	2-Hydroxy-5 (6)Epoxy-Tetrahydrocaryophyllene	[M-H]-	KGYCKUADVHYVLM-UHFFFAOYSA-N	null	Normalized unit: Intensity; Annotation method: MoNA-export-LC-MS-MS_Negative_Mode_2	1.18	6.46	237.09200:1152 237.11477:70 238.04956:218 238.07322:294 238.09205:105 239.07075:8258 239.12684:769 239.16190:140	44.99832:1158 165.07127:965 193.06662:58292 194.06985:6447 195.07231:579 209.05965:299	180	9	281	474	130	120	73	904	138	666	210	31	150	332	292	81	83	53	126	264	30
935	7.514	237.092	HEPES; LC-tDDA; CE30	[M-H]-	JKMHFZQWWAIEOD-UHFFFAOYSA-N	null	Normalized unit: Intensity; Annotation method: MoNA-export-LC-MS-MS_Negative_Mode_2	1.46	660.76	237.09177:122041 237.35470:22 237.75815:33 237.77465:22 237.83204:22 237.86561:33 237.88703:33 237.92010:33 237.94195:33 237.98909:33 238.00787:22 238.02212:33 238.04575:32 238.05868:51 238.09388:8837 238.12776:41 238.28276:22 238.34780:22 238.43112:33 238.50286:22 238.53322:22 238.60915:22 238.66170:22 238.69485:22 238.72414:22 238.89242:54 238.95421:33 238.98737:33 239.02956:33 239.08838:4262 2…	79.95729:17581 84.93862:47 106.98055:692 193.06354:306 207.08163:191 235.07806:83 237.09184:7822	79265	72	105059	73618	82159	84785	101155	72738	97283	52568	75046	155	89279	80163	47291	57248	75740	52591	67746	71930	79
936	7.733	237.109	3'-Hydroxyflavone	[M-H]-	ISZWRZGKEWQACU-UHFFFAOYSA-N	null	Normalized unit: Intensity; Annotation method: MoNA-export-LC-MS-MS_Negative_Mode_2	0.67	45.62	237.10941:1401 237.15517:15 237.99075:31 238.01519:43 238.03513:23 238.05732:31 238.07400:111 238.11335:98 238.89243:49 238.99016:23 239.01772:31 239.03440:23 239.06151:31 239.07468:31 239.11144:31 239.12735:38	78.95825:1711 84.93822:21 98.95333:213 99.92618:122 113.94064:108 118.05018:750 129.93542:95 142.94299:64 144.04694:394 155.11865:74	286	39	394	344	351	319	299	68	62	80	289	21	83	82	303	421	77	653	203	263	4
938	7.264	238.04	Unknown	[M-H]-	null	null	Normalized unit: Intensity	null	5.52	238.03705:3342 239.04127:47892 240.04735:2004	61.98875:5236 71.01389:275 74.02442:10478 79.95674:129 87.05650:13147 98.02377:1157 99.05547:1114 102.05580:19 113.07193:1317 119.01718:9318 125.03539:42 129.06677:2742 141.06712:365 143.11948:1445 146.04471:107 157.06284:14 173.05717:2956 185.05473:80	1083	4	956	994	615	1123	977	758	1374	891	1088	12	1234	1167	1584	1226	1464	1481	1268	963	14
939	2.847	238.046	Unknown	[M-H]-	null	null	Normalized unit: Intensity	null	4.58	238.04680:3193 238.98849:42 239.05120:309 239.06495:42 239.07627:84	44.99782:83	8	3	398	380	231	309	356	0	909	806	674	3	583	967	8	1114	622	1729	862	904	0
940	3.059	238.047	Unknown	[M-H]-	null	null	Normalized unit: Intensity	null	4.66	238.04709:2293 238.92002:32 238.99083:30 239.05124:334 239.08950:30 239.12936:41 239.86704:12 240.05066:59	44.99823:115 115.04776:64	641	8	3	3	5	6	3	751	7	14	2	3	8	15	1438	9	14	21	10	10	3
941	2.231	238.072	w/o MS2: 4-(phenylthio)isoquinoline	[M-H]-	ASKMIGSIGYTPAT-UHFFFAOYSA-N	null	Normalized unit: Intensity; Annotation method: MoNA-export-GNPS_1	0.66	7.52	238.07153:2532 238.10227:17 238.85785:18 238.99428:12 239.01274:12 239.03303:24 239.05917:82 239.07612:311 239.10875:24 239.12962:40 239.76241:12 240.04918:144 240.07720:75 240.09814:46 240.12463:12	61.98649:86 119.04963:134	39	50	988	941	560	579	867	30	413	271	1240	39	436	234	39	5054	1039	1789	3069	1260	46
942	2.37	238.072	w/o MS2: 4-(phenylthio)isoquinoline	[M-H]-	ASKMIGSIGYTPAT-UHFFFAOYSA-N	null	Normalized unit: Intensity; Annotation method: MoNA-export-GNPS_1	0.66	7.13	238.07181:3773 238.86736:12 238.91295:12 238.93303:24 238.99327:18 239.03154:24 239.07522:414 239.12856:97 239.86471:12 240.01111:18 240.05788:18 240.07937:60 240.12844:18	61.98863:77 119.04928:205	1179	36	39	46	26	42	50	414	36	35	46	17	33	34	2237	134	43	72	41	54	31
943	6.104	238.072	w/o MS2: 4-(phenylthio)isoquinoline	[M-H]-	ASKMIGSIGYTPAT-UHFFFAOYSA-N	null	Normalized unit: Intensity; Annotation method: MoNA-export-GNPS_1	0.66	4.37	238.07183:2544 238.89018:25 238.91532:12 238.98371:12 239.03044:19 239.05731:70 239.07544:325 239.12999:31 239.16503:12 239.94323:19 240.05419:25 240.06017:25 240.07592:58 240.09290:19 240.09927:12 240.12600:12	61.98849:131 115.04965:92 157.93082:64	415	42	93	75	74	83	83	173	145	90	461	51	149	98	1103	1466	217	1061	832	488	34
944	5.043	238.088	w/o MS2: 7,8-Dihydrobiopterin	[M-H]-	FEMXZDUTFRTWPE-UHFFFAOYSA-N	null	Normalized unit: Intensity; Annotation method: MoNA-export-LC-MS-MS_Negative_Mode_2	0.64	24.92	238.08801:6401 238.86884:12 238.89706:12 238.90900:18 238.93288:12 238.99801:18 239.02644:18 239.06028:43 239.09025:638 239.12793:24 239.16848:12 240.05111:12 240.06422:18 240.09260:96	137.02495:216	5153	11	4802	4667	4436	4663	5117	5741	5444	5491	5289	14	5341	5425	5684	5710	5520	5611	5272	5219	22
945	5.378	238.129	Unknown	[M-H]-	null	null	Normalized unit: Intensity	null	69.63	238.12891:606 238.93507:24 239.07640:273 239.13058:118 240.05917:24 240.08139:30 240.10272:35 240.13111:37	44.99784:300	277	3	94	53	44	27	50	349	301	354	242	0	312	273	532	313	106	402	346	227	0
947	7.256	239.041	w/o MS2: 2,6-dihydroxyanthraquinone	[M+Na-2H]-	APAJFZPFBHMFQR-UHFFFAOYSA-N	null	Normalized unit: Intensity; Annotation method: MoNA-export-LC-MS-MS_Negative_Mode_2	0.83	177	239.04132:38370 240.04783:16281 241.04320:894 241.05242:1491	61.98839:5976 74.02361:5352 78.95772:167 87.05552:1072 101.02490:74 119.01702:6062 129.06474:202	22572	4	21015	18472	19755	16395	18016	19344	21334	18709	22836	2	19580	18899	35188	28927	33426	38291	34190	22506	7
948	1.216	239.06	w/o MS2: 4,6-dihydroxy-3-(1-hydroxyethyl)-5-methoxy-3H-2-benzofuran-1-one	[M-H]-	BYTQIIPUIDTMNL-UHFFFAOYSA-N	null	Normalized unit: Intensity; Annotation method: MoNA-export-LC-MS-MS_Negative_Mode_2	0.95	86.31	239.06005:20383 239.11132:24 239.12641:24 239.31813:24 239.91675:12 240.01683:12 240.06032:3176 240.09870:12 240.31828:18 240.33787:12 240.98431:30 241.05714:2041 241.10127:18 241.11764:18 241.14143:30	74.99126:554 149.00937:270 223.02879:1514	9112	760	8247	10838	8309	9679	11633	11519	8435	9488	11503	659	7434	10108	10498	9631	9924	15824	7070	10255	688
949	8.232	239.077	w/o MS2: 2',4'-Dihydroxychalcone	[M-H]-	JUMSUVHHUVPSOY-RMKNXTFCSA-N	null	Normalized unit: Intensity; Annotation method: MoNA-export-LC-MS-MS_Negative_Mode_2	0.82	17.64	239.07671:3579 239.10363:73 240.03748:195 240.08007:314 240.99867:74 241.05195:74 241.08120:171	61.98792:159 87.00864:187 98.95359:99 115.00293:584 145.06323:61	2270	8	8357	7174	7415	7672	6448	291	326	555	2309	5	333	585	168	188	173	126	89	2283	24
950	3.757	239.077	w/o MS2: 2',4'-Dihydroxychalcone	[M+FA-H]-	JUMSUVHHUVPSOY-RMKNXTFCSA-N	null	Normalized unit: Intensity; Annotation method: MoNA-export-LC-MS-MS_Negative_Mode_2	0.89	24.55	239.07671:2426 239.10961:12 239.13072:46 239.76005:1428 239.85618:12 240.08123:192 240.76137:18 240.80587:24 240.99060:24 241.00759:36 241.02929:18 241.05494:12 241.07364:53 241.10880:46 241.14467:37 241.18110:18	44.99771:240 78.91822:339 162.83879:1241	2677	31	2372	1657	2810	2287	2282	3208	4060	2606	2738	5	3750	3982	2755	2272	1949	3794	1904	2838	13
951	5.687	239.078	w/o MS2: 2',4'-Dihydroxychalcone	[M-H]-	JUMSUVHHUVPSOY-RMKNXTFCSA-N	null	Normalized unit: Intensity; Annotation method: MoNA-export-LC-MS-MS_Negative_Mode_2	0.63	55.8	239.07748:9149 239.12653:18 239.76162:12 239.85104:18 240.05983:24 240.08031:850 240.13123:12 240.33063:12 240.98534:18 240.99975:30 241.03657:18 241.05166:35 241.08198:189 241.10812:24 241.14016:12	44.99842:1849 49.05782:12 79.95596:28 85.03293:12 127.05084:12 132.82182:12 233.15636:36	6033	17	8419	5636	8387	6768	10437	7270	9654	5617	7458	18	6644	5963	7948	6024	2951	6452	5154	6892	18
955	8.257	240.036	Unknown	[M-H]-	null	null	Normalized unit: Intensity	null	6.67	240.03627:2876 240.31223:63 241.04084:127 242.03199:127 242.05087:158 242.07735:127	71.01411:128 87.00761:118 99.92405:124	470	8	30	0	82	140	237	64	582	395	485	15	1491	247	51	897	1374	1130	1270	745	4
956	2.449	240.049	w/o MS2: 1-(4-chlorophenyl)isoquinoline	[M+Na-2H]-	HGJNRQMRLNGOJH-UHFFFAOYSA-N	null	Normalized unit: Intensity; Annotation method: MoNA-export-GNPS_1	0.66	9.63	240.04893:2252 240.08409:27 240.99344:19 241.01008:37 241.03379:46 241.05128:136 241.07128:46 241.11337:19 241.14532:28 241.99522:19 242.05304:46 242.07934:19 242.14271:19	61.98759:105 172.06271:83	1099	2	12	12	6	21	19	1329	26	18	20	6	27	23	1590	16	14	31	19	15	0
957	2.3	240.049	w/o MS2: 1-(4-chlorophenyl)isoquinoline	[M+Na-2H]-	HGJNRQMRLNGOJH-UHFFFAOYSA-N	null	Normalized unit: Intensity; Annotation method: MoNA-export-GNPS_1	0.67	4.7	240.04946:1580 240.09527:22 241.00972:33 241.05277:131 241.07120:43 241.08322:33 241.10747:43 241.14255:33 242.05176:33 242.10051:43	70.02922:89	7	12	221	259	301	231	297	13	886	1239	801	10	976	850	17	754	765	1066	683	860	14
958	1.565	240.124	w/o MS2: 3-oxo-C8-homoserine lactone	[M-H]-	FXCMGCFNLNFLSH-UHFFFAOYSA-N	null	Normalized unit: Intensity; Annotation method: MoNA-export-LC-MS-MS_Negative_Mode_2	0.67	4.06	240.12423:1289 240.91222:18 240.97544:12 241.00950:18 241.05073:322 241.10833:64 241.12885:106 241.14552:96 241.18132:18 241.65286:12 241.85678:49 242.05693:43 242.11384:24 242.12726:24 242.14698:18 242.17592:189	134.86528:787	306	18	48	71	48	54	45	382	363	789	343	3	492	498	575	750	343	653	430	408	12
961	8.594	241.012	w/o MS2: alpha-L-(-)-Fucose 1-phosphate bis(cyclohexylammonium) salt	[M-H2O-H]-	PTVXQARCLQPGIR-KGJVWPDLSA-N	null	Normalized unit: Intensity; Annotation method: MoNA-export-LC-MS-MS_Negative_Mode_2	0.66	71.43	241.01181:7384 241.09252:97 241.17525:23 242.01540:447 242.04568:23 242.07944:46 242.15034:68 242.17530:182 242.35228:23 242.99332:23 243.01729:155 243.05172:35 243.07875:57 243.10993:2910	44.99818:275 78.95863:1630 96.96884:411 113.03500:389	5742	22	9959	12041	8256	8620	11754	3766	3979	3594	5132	15	3975	2959	2691	2872	3366	4021	3424	4907	16
962	7.952	241.013	w/o MS2: alpha-L-(-)-Fucose 1-phosphate bis(cyclohexylammonium) salt	[M-H]-	PTVXQARCLQPGIR-KGJVWPDLSA-N	null	Normalized unit: Intensity; Annotation method: MoNA-export-LC-MS-MS_Negative_Mode_2	0.66	8.96	241.01310:1985 241.05282:48 241.07297:65 241.09279:421 242.01378:95 242.07921:1223 242.11354:65 242.17400:115 243.01784:118 243.05223:65 243.08510:117 243.10608:81	84.93703:48 99.92563:30 130.03307:571 142.94644:15	229	27	370	229	283	332	705	172	243	193	171	14	233	230	153	142	145	126	132	214	22
963	7.254	241.047	w/o MS2: 7,8-dimethylalloxazine (lumichrome)	[M-H]-	ZJTJUVIJVLLGSP-UHFFFAOYSA-N	null	Normalized unit: Intensity; Annotation method: MoNA-export-LC-MS-MS_Negative_Mode_2	0.67	10.11	241.04665:1835 242.03792:510 242.11246:511 243.03967:340	41.99893:533 61.98858:6379 74.02423:11316 81.99293:236 87.05642:8012 98.02475:603 99.05625:704 111.05474:115 113.07184:593 119.01736:11362 126.02037:202 130.08693:725 143.11842:1049 155.08324:111 173.05687:1775	708	9	827	573	755	597	804	533	620	390	542	7	473	412	812	746	863	917	987	655	25
969	1.792	242.028	w/o MS2: GLUCOSAMINE 6-SULFATE	[M-H]-	MTDHILKWIRSIHB-QZABAPFNSA-N	null	Normalized unit: Intensity; Annotation method: MoNA-export-GNPS_1	0.9	8.62	242.02789:703 242.06453:143 242.17555:220 242.98611:30 243.01015:12 243.03151:76 243.06229:24 243.08616:30 243.11143:115 243.13101:18 243.16007:106 243.17824:41 244.03165:24 244.09421:241 244.12488:18	41.99855:80 113.06227:92	454	4	552	521	622	554	601	67	45	38	322	3	39	33	99	19	37	41	26	324	9
970	6.231	242.051	w/o MS2: Dimethachlor-TP CGA 369873	[M-H]-	ZNKNVJGSYJFDHT-UHFFFAOYSA-N	null	Normalized unit: Intensity; Annotation method: MoNA-export-LC-MS-MS_Negative_Mode_2	0.67	12.11	242.04995:1519 242.10580:12 242.17595:126 243.00714:18 243.05326:176 243.08010:12 243.11049:299 243.15926:85 243.17897:24 244.04194:142 244.07078:18 244.09454:296	61.98798:1040	857	21	946	1072	1051	1126	1065	477	372	450	825	14	389	462	423	446	340	452	401	884	17
971	7.719	242.08	LPE O-2:0	[M-H]-	FQMLAWZHFWZKHE-UHFFFAOYNA-N	null	Normalized unit: Intensity; Annotation method: MoNA-export-In-Silico_Spectra_2	0.98	23.34	242.08025:12368 242.15116:21 242.17551:44 242.34154:28 242.35125:21 242.98314:28 243.00261:21 243.05654:34 243.09859:8604 243.14364:21 243.15905:56 243.35193:14 243.72891:14 243.86003:21 244.05098:21 244.06987:478 244.09959:1652 244.12901:252 244.16230:21	44.99790:39 78.95884:1297 98.95455:129 114.05574:107 168.04187:245	2707	12	1518	698	1931	1014	1186	2545	2811	2285	2648	2	2780	1505	6365	5692	3591	5920	5134	2941	4
972	7.891	242.08	LPE O-2:0	[M-H]-	FQMLAWZHFWZKHE-UHFFFAOYNA-N	null	Normalized unit: Intensity; Annotation method: MoNA-export-In-Silico_Spectra_2	1.14	211.2	242.07990:50549 242.11549:173 242.17776:52 243.02763:282 243.08274:2800 243.11910:78 243.16089:105 243.19671:52 244.08636:986 244.13110:52	78.95889:6986	24299	18	19115	11366	29731	21746	20499	25187	25550	23407	25764	20	27879	21384	36618	27316	26031	25007	30211	25569	20
973	2.367	242.103	w/o MS2: Methocarbamol (Robaxin)	[M-H]-	GNXFOGHNGIVQEH-UHFFFAOYSA-N	null	Normalized unit: Intensity; Annotation method: MoNA-export-GNPS_1	0.66	3.54	242.10337:807 242.15121:18 242.17583:247 242.99127:30 243.00565:24 243.03257:18 243.05765:18 243.08245:205 243.10907:179 243.15912:160 243.18009:33 244.02781:30 244.06618:18 244.09328:179 244.16264:18	83.05042:64 142.94612:64	15	3	40	56	46	39	48	6	342	522	282	8	349	303	9	424	231	481	284	269	6
974	1.88	242.103	w/o MS2: Methocarbamol (Robaxin)	[M-H]-	GNXFOGHNGIVQEH-UHFFFAOYSA-N	null	Normalized unit: Intensity; Annotation method: MoNA-export-GNPS_1	0.78	5.01	242.10313:1209 242.13987:18 242.17591:167 242.98420:24 243.05690:32 243.08837:58 243.10776:311 243.16082:148 243.19547:24 243.88077:18 244.09347:339 244.16318:41	61.98771:112 134.00763:136 181.15632:77	21	12	64	108	62	72	79	480	575	1079	479	14	624	558	577	714	416	831	522	459	30
978	2.658	243.027	w/o MS2: Raspberry ketone sulfate	[M-H]-	DKYUJXBWVQHZJQ-UHFFFAOYSA-N	null	Normalized unit: Intensity; Annotation method: MoNA-export-LC-MS-MS_Negative_Mode_2	1.09	8.92	243.02782:3247 243.08636:57 243.11172:84 243.13418:39 243.16140:146 243.17929:38 243.19462:18 243.85953:12 243.88211:18 243.97204:18 244.00979:12 244.03041:245 244.05581:18 244.07424:18 244.09361:139 244.12013:18 244.15814:30 244.98769:39 245.02480:1005 245.06861:24 245.09801:59	61.98769:83 163.06316:108	1321	12	241	216	168	231	228	1217	950	1029	1027	8	1091	1461	3332	2203	936	2316	1561	1041	16
979	2.883	243.028	w/o MS2: Raspberry ketone sulfate	[M-H]-	DKYUJXBWVQHZJQ-UHFFFAOYSA-N	null	Normalized unit: Intensity; Annotation method: MoNA-export-LC-MS-MS_Negative_Mode_2	1.04	3.21	243.02730:1067 243.10907:89 243.16021:167 244.03226:119 244.09355:149 245.02500:286 245.10178:89	79.95640:64	381	9	88	78	92	115	66	171	272	245	274	13	281	414	743	715	282	683	574	384	9
981	8.906	243.042	w/o MS2: 5-Chlorodivaricatinic acid	[M-H]-	JRBWSDAHJPBRDM-UHFFFAOYSA-N	null	Normalized unit: Intensity; Annotation method: MoNA-export-LC-MS-MS_Negative_Mode_2	1	4.84	243.04158:1113 243.08786:64 243.11018:119 243.16059:80 244.04412:64 244.06739:48 244.09432:193 245.03773:123 245.10061:48	78.95928:89	400	18	38	36	57	29	32	286	233	360	350	18	276	156	931	842	374	800	844	396	15
982	4.51	243.063	Uridine	[M-H]-	DRTQHJPVMGBUCF-XVFCMESISA-N	null	Normalized unit: Intensity; Annotation method: MoNA-export-LC-MS-MS_Negative_Mode_2	1.46	21.77	243.06242:12224 243.11085:59 243.13317:12 243.16035:76 243.93043:12 243.96821:161 244.06542:1149 244.09260:135 244.16142:12 244.87357:12 244.97108:24 244.98213:24 244.99011:24 245.00720:24 245.04331:18 245.06721:226 245.09945:46 245.10826:18 245.14006:12	41.99850:137 110.02400:102	10003	12	15301	13333	12350	13570	13925	10533	8698	8124	11877	20	6755	5947	11421	9592	16436	10111	12204	11404	15
983	7.732	243.099	w/o MS2: osthol	[M-H]-	MBRLOUHOWLUMFF-UHFFFAOYSA-N	null	Normalized unit: Intensity; Annotation method: MoNA-export-LC-MS-MS_Negative_Mode_2	0.96	9.98	243.09859:8604 243.14364:21 243.15905:56 243.35193:14 243.72891:14 243.86003:21 244.05098:21 244.06987:478 244.09959:1652 244.12901:252 244.16230:21 244.33819:21 244.34761:14 244.41567:14 244.46398:14 244.88687:14 244.96021:61 244.98382:28 245.00492:71 245.04070:77 245.06151:79 245.09524:3342	44.99790:39 78.95884:1297 98.95455:129 114.05574:107 168.04187:245	1266	0	382	288	240	215	361	1241	1318	978	1163	8	1227	1190	3846	2407	468	3031	1232	1155	104
984	3.014	243.099	w/o MS2: Uridine	[M-H]-	DRTQHJPVMGBUCF-XVFCMESISA-N	null	Normalized unit: Intensity; Annotation method: MoNA-export-LC-MS-MS_Negative_Mode_2	0.66	4.25	243.09895:840 243.15979:99 243.18034:30 243.88448:12 243.92505:12 243.96344:12 244.00355:12 244.03317:18 244.06626:24 244.09931:352 244.16568:18 244.98506:64 245.00074:24 245.07115:35 245.10039:137 245.13785:18	44.99833:80 172.07848:124	42	25	437	403	477	399	417	41	644	636	549	42	530	575	17	675	516	672	634	579	8
994	7.261	244.066	w/o MS2: 6-Azuridine	[M-H]-	WYXSYVWAUAUWLD-SHUUEZRQSA-N	null	Normalized unit: Intensity; Annotation method: MoNA-export-LC-MS-MS_Negative_Mode_2	0.58	19.01	244.06546:7876 244.09299:1846 244.13110:5260 245.07627:3805 246.08163:1133	41.99818:396 61.98876:6437 74.02407:4601 87.05610:3205 98.02417:420 102.05602:114 115.08733:326 119.01724:5071 128.03600:185 141.06857:156 146.04558:86 173.05627:756	8533	31	8619	9253	8444	10607	8600	9275	8892	8574	8694	106	8940	9023	8185	8118	9112	9045	8442	8538	28
1001	7.258	244.129	Leu-Gly-Gly	[M-H]-	VWHGTYCRDRBSFI-ZETCQYMHSA-N	null	Normalized unit: Intensity; Annotation method: MoNA-export-LC-MS-MS_Negative_Mode_2	1.18	58.16	244.12982:28041 245.07761:9641 245.13344:3344 246.08078:971	61.98816:5236 71.01383:275 74.02394:10478 81.99336:435 87.05629:13147 98.02433:1157 99.05548:1114 113.07171:1317 119.01700:9318 129.06682:2742 130.08691:891 143.11813:1445 173.05637:2956	7090	6	733	669	583	941	809	2311	3290	6947	5108	4	2524	2379	14791	15921	1061	11861	5231	5101	4
1005	2.664	245.025	w/o MS2: Prenyletin	[M-H]-	AWEFUQDNSBBNCR-UHFFFAOYSA-N	null	Normalized unit: Intensity; Annotation method: MoNA-export-LC-MS-MS_Negative_Mode_2	0.65	4.53	245.02470:931 245.07009:30 245.10172:62 246.01097:12 246.02704:66 246.09827:12 246.92249:12 246.93179:12 246.99116:12 247.00525:18 247.02509:30 247.03980:24 247.08031:24 247.11763:24	68.99369:77	438	6	82	68	92	89	64	445	355	315	398	10	335	448	1074	726	312	683	452	410	6
1007	5.479	245.043	w/o MS2: 2,3',4,6-Tetrahydroxybenzophenone	[M-H]-	QWRYPHZJTWQLFX-UHFFFAOYSA-N	null	Normalized unit: Intensity; Annotation method: MoNA-export-LC-MS-MS_Negative_Mode_2	0.99	3.5	245.04302:969 245.06908:69 245.09963:35 245.13709:12 246.01959:12 246.04698:97 246.07521:12 246.10010:18 247.04006:349 247.09047:24 247.12026:30	61.98844:80 115.05245:64	401	24	83	76	62	58	71	586	180	226	219	14	206	221	689	231	275	222	219	207	18
1008	7.937	245.044	2,2',4,4'-Tetrahydroxybenzophenone	[M-H]-	WXNRYSGJLQFHBR-UHFFFAOYSA-N	null	Normalized unit: Intensity; Annotation method: MoNA-export-LC-MS-MS_Negative_Mode_2	0.9	36.83	245.04340:14513 245.10161:21 245.20523:14 245.97105:511 246.01633:27 246.04440:1813 246.08172:34 246.11014:186 246.45267:14 246.56402:14 246.59379:14 246.97056:171 247.01008:20 247.04697:381 247.09254:146 247.11233:40	44.99841:64 78.95927:39 98.95244:75 113.94262:48 152.99609:826 171.00597:516	6078	23	3654	3611	2965	2959	3048	7476	9118	7638	6116	24	9108	5645	7587	7750	5400	8128	6674	6472	32
1009	2.81	245.064	w/o MS2: 5-Chlorodivaricatinic acid	[M-H]-	JRBWSDAHJPBRDM-UHFFFAOYSA-N	null	Normalized unit: Intensity; Annotation method: MoNA-export-GNPS_1	0.61	5.66	245.06427:1482 245.10127:18 245.17280:18 245.92987:12 245.95079:12 246.00672:18 246.03387:24 246.06720:187 246.09728:12 246.95508:18 246.98598:24 247.02350:18 247.06154:167 247.09267:24 247.10877:24	42.00406:51 42.99930:255 43.00565:51 44.01364:102 44.99723:153 45.00053:51 66.93018:51 76.04344:51 80.96560:51 95.92291:51 104.01953:51 105.02010:51 113.05857:51 115.05192:51 139.04028:51 140.99212:51 164.98345:51 173.12348:51 209.53408:51 233.15676:102 241.93277:51	72	26	844	719	1134	833	871	112	82	81	343	25	53	79	102	39	42	60	51	392	20
1010	7.233	245.078	w/o MS2: columbianetin	[M-H]-	YRAQEMCYCSSHJG-UHFFFAOYSA-N	null	Normalized unit: Intensity; Annotation method: MoNA-export-LC-MS-MS_Negative_Mode_2	0.9	49.68	245.07793:29129 245.13305:747 246.01846:201 246.04062:100 246.05851:150 246.06465:316 246.08155:2308 246.32786:201 247.09369:53037	41.99860:533 61.98832:6379 72.00796:25 74.02442:11316 81.99388:236 87.05659:8012 99.05573:704 113.07157:593 115.08794:399 119.01706:11362 129.06744:1498 143.11919:1049 173.05724:1775 203.06384:90	6880	17	1801	1713	1553	1691	1886	8603	9003	6691	6436	33	6745	9280	20236	15881	3310	14128	10073	6650	22
1011	7.733	245.096	w/o MS2: N-acetyltryptophan	[M-H]-	DZTHIGRZJZPRDV-UHFFFAOYSA-N	null	Normalized unit: Intensity; Annotation method: MoNA-export-LC-MS-MS_Negative_Mode_2	0.83	11.75	245.09511:2317 245.13336:26 245.15997:13 245.32932:13 245.52817:20 245.96945:20 246.02571:20 246.04326:26 246.06216:259 246.09737:193 246.13207:20 246.92691:26 246.95351:20 247.00675:26 247.02703:38 247.05287:61 247.09347:51	44.99770:86 78.95829:1208 84.93825:242 98.95351:47 99.92591:2 113.94104:118 129.93779:72 142.94315:47 168.04289:189	786	59	1082	843	626	617	451	287	293	349	753	52	432	445	1512	2029	313	2769	1082	824	48
1012	3.526	245.114	w/o MS2: Santonin	[M-H]-	XJHDMGJURBVLLE-BOCCBSBMSA-N	null	Normalized unit: Intensity; Annotation method: MoNA-export-LC-MS-MS_Negative_Mode_2	0.71	9.06	245.11361:1131 245.87927:18 245.98195:18 246.06192:18 246.10230:18 246.11787:138 246.86686:12 246.95734:12 246.98449:18 246.99798:24 247.04058:24 247.05998:12 247.09191:24 247.11937:44 247.13394:12	34.97080:102 41.99901:102 59.11327:51 61.98825:102 76.39232:51 81.03580:51 89.02281:51 104.99802:51 114.08159:51 115.05025:102 124.79079:51 126.09165:51 178.86519:102 179.87002:51 184.00156:51 203.00295:51 209.05147:51 233.14965:51	4	0	136	158	81	121	142	6	778	296	331	4	549	828	18	249	357	208	229	296	3
1013	7.433	245.114	w/o MS2: (3Z,6E)-2,2,6-trimethyl-12-oxabicyclo[8.2.1]trideca-3,6,10(13)-triene-5,11-dione	[M-H]-	CAHQQYHQUHYOGU-KLQKCIPISA-N	null	Normalized unit: Intensity; Annotation method: MoNA-export-LC-MS-MS_Negative_Mode_2	0.85	50.55	245.11402:1596 245.46496:12 245.94661:12 246.01379:12 246.04332:30 246.06146:124 246.11528:150 246.96523:12 247.00449:12 247.04304:30 247.06169:30 247.07967:30 247.09684:24 247.11969:37	61.98787:135 74.02353:115 87.05585:185 98.95352:320 113.94098:118 142.94247:128	1030	14	238	239	263	274	310	1166	2101	784	958	16	1425	2072	2584	1474	472	1306	1044	930	16
1014	7.593	245.114	w/o MS2: (3Z,6E)-2,2,6-trimethyl-12-oxabicyclo[8.2.1]trideca-3,6,10(13)-triene-5,11-dione	[M-H]-	CAHQQYHQUHYOGU-KLQKCIPISA-N	null	Normalized unit: Intensity; Annotation method: MoNA-export-LC-MS-MS_Negative_Mode_2	0.82	54.18	245.11401:1971 245.13927:71 246.06165:639 246.09909:199 246.11772:311 247.02571:48 247.06069:741 247.09328:119 247.11710:72	44.99773:269 61.98858:301 84.93787:391 98.95388:793 115.05300:166 142.94443:588	1092	20	494	487	587	340	365	1604	1909	778	909	11	1450	1652	3043	2203	883	1987	1741	979	10
1016	7.246	246.017	PYRIDOXAL-PHOSPHATE	[M-H]-	NGVDGCNFYWLIFO-UHFFFAOYSA-N	null	Normalized unit: Intensity; Annotation method: MoNA-export-LC-MS-MS_Negative_Mode_2	0.79	8.83	246.01652:1515 246.06354:1330 247.09340:12553 248.09712:1271	61.98819:6166 74.02360:4518 78.95881:236 87.05642:890 99.05549:281 113.07170:128 119.01720:4683 129.06760:257 141.06844:114	296	9	675	812	787	754	720	195	210	260	485	8	139	139	216	318	260	381	58	653	5
1017	7.994	246.042	5-Chlorosalicylanilide	[M-H]-	KGYNGVVNFRUOOZ-UHFFFAOYSA-N	null	Normalized unit: Intensity; Annotation method: MoNA-export-LC-MS-MS_Negative_Mode_2	0.78	27.86	246.04253:4848 246.06224:1296 246.96876:197 247.04899:395 248.07684:2056	43.00012:202 71.01511:156 84.93811:51 88.03935:35 97.00970:22 100.02093:198 115.00326:233 130.03189:538 159.01125:61 246.04282:45	3292	3	4164	3097	3322	3587	3628	4334	3337	4336	3538	4	3939	3195	4783	3068	3008	3530	2608	3582	0
1018	7.733	246.062	Unknown	[M-H]-	null	null	Normalized unit: Intensity	null	13.76	246.06201:2321 246.09835:86 247.02042:18 247.03477:27 247.06330:365 247.09477:121 247.12197:18 247.13144:27 248.01271:27 248.03979:27 248.05343:18 248.07678:171 248.15298:18	44.99828:86 78.95881:147 84.93836:140 98.95288:150 115.00081:96 118.05115:121 142.94349:139 168.04066:64	669	8	1276	1252	1526	1520	2032	153	117	162	637	7	148	166	366	307	181	350	267	685	7
1019	8.439	246.073	w/o MS2: Pesticide3_Dioxacarb_C11H13NO4_Phenol, 2-(1,3-dioxolan-2-yl)-, methylcarbamate	[M-H]-	SDKQRNRRDYRQKY-UHFFFAOYSA-N	null	Normalized unit: Intensity; Annotation method: MoNA-export-GNPS_1	0.67	13.78	246.07283:2620 246.31707:27 246.33690:27 247.04606:41 247.07541:270 247.09305:1059 248.07619:55 248.09810:101	88.03934:108 113.03577:120 130.06300:108	475	21	218	209	134	258	111	516	767	479	472	18	644	720	1177	563	103	582	359	570	14
1020	2.967	246.095	w/o MS2: NCGC00380939-01_C12H11N3O3_[2,2'-Bipyridine]-6-carboxamide, 3-hydroxy-4-methoxy-	[M-H]-	CTNBJOXYBJWTBJ-UHFFFAOYSA-N	null	Normalized unit: Intensity; Annotation method: MoNA-export-GNPS_1	0.9	5.26	246.09541:1224 246.95382:23 246.99909:34 247.09743:180 247.18250:34 248.01201:57 248.07959:34 248.11326:263	172.07974:235	0	7	705	782	612	729	498	2	503	507	737	0	490	685	3	606	570	782	706	663	10
1021	8.23	246.108	w/o MS2: "NCGC00160249-01!2,3-Dihydro-6-Methoxy-4-Methyl-2-Hydroxyethylfuro[3,2-c]quinoline"	[M-H]-	AHRUYAPSQSWEIJ-UHFFFAOYSA-N	null	Normalized unit: Intensity; Annotation method: MoNA-export-GNPS_1	0.69	15.58	246.10841:2582 246.99155:107 247.06016:107 247.09364:683 248.06075:72 248.07828:143	71.01330:434 87.00903:675 98.95301:76 115.00380:200 131.03574:197 142.94394:93 161.04430:85 221.06738:344	215	8	798	202	352	395	401	91	61	87	164	9	62	117	119	181	28	121	104	135	8
1023	8.586	247.058	w/o MS2: 3-(4-hydroxy-5-oxo-3-phenyl-2H-furan-2-yl)propanoic acid	[M-H]-	PPZVSYXNLXFYAD-UHFFFAOYSA-N	null	Normalized unit: Intensity; Annotation method: MoNA-export-LC-MS-MS_Negative_Mode_2	0.89	22.67	247.05709:5309 247.09697:63 248.02251:64 248.06070:639 248.08821:397 248.51633:43 248.97194:416 249.06150:148 249.14815:85	44.99794:487 78.95922:812 97.04040:155 115.05140:513 132.03072:86	2038	19	433	419	362	345	312	2698	2706	2022	1817	30	3409	2554	3382	2913	1267	3411	2752	1933	22
1024	7.573	247.059	w/o MS2: Volemitol	[M-H]-	OXQKEKGBFMQTML-KVTDHHQDSA-N	null	Normalized unit: Intensity; Annotation method: MoNA-export-LC-MS-MS_Negative_Mode_2	0.86	25.2	247.05929:9580 247.09220:212 247.11924:39 247.13551:19 247.94727:13 247.99040:13 248.01915:13 248.06235:635 248.10342:25 248.29792:13 248.57731:13 248.92247:32 248.97185:375 249.00471:25 249.02418:31 249.05623:2523 249.10352:25 249.11978:32 249.15020:38	44.99829:451 61.98778:279 79.95670:1 84.93907:368 89.02480:106 98.95360:591 115.05084:360 129.93649:250 142.94310:595 157.92926:22 186.93411:111 211.08293:166	1273	10	359	357	166	173	148	3424	2381	710	960	16	1998	2861	538	374	498	411	805	1068	16
1025	2.546	247.082	Unknown	[M-H]-	null	null	Normalized unit: Intensity	null	4.1	247.08194:1506 247.11970:18 247.17198:18 247.85249:91 247.89196:144 247.91736:64 247.98786:12 248.04518:24 248.08442:185 248.12279:12 248.85670:24 248.89388:810 248.92124:425 248.97246:600 249.04976:18 249.06279:12 249.08421:41 249.11277:34 249.15079:41	61.98821:250 103.92011:1528 134.86438:99 149.91247:211	30	17	37	37	29	29	22	20	261	330	298	13	285	216	19	586	432	482	732	260	9
1026	4.602	247.093	w/o MS2: Olivetonide	[M-H]-	FIMFRMRZGBUYMV-UHFFFAOYSA-N	null	Normalized unit: Intensity; Annotation method: MoNA-export-LC-MS-MS_Negative_Mode_2	0.97	4.54	247.09282:1610 247.99178:18 248.02589:12 248.05907:12 248.07862:365 248.09552:136 248.11238:24 248.58248:24 248.92003:24 248.97227:973 249.00199:18 249.01999:18 249.07751:18 249.10800:30 249.15118:52	99.92508:102	1304	15	256	282	259	299	432	988	213	213	187	19	156	218	167	90	99	59	101	177	16
1027	8.389	247.093	Glu-Thr	[M-H]-	JSIQVRIXMINMTA-ZDLURKLDSA-N	null	Normalized unit: Intensity; Annotation method: MoNA-export-LC-MS-MS_Negative_Mode_2	1.22	90.21	247.09404:100207 247.27946:12 247.32679:18 247.34218:18 247.42524:12 247.77220:12 247.79541:12 247.80978:12 247.83339:18 247.86428:24 247.90217:24 247.92697:12 247.95266:18 247.98668:12 248.00327:18 248.02133:12 248.03294:24 248.05722:17 248.09708:7166 248.19144:18 248.20900:12 248.23556:12 248.29106:18 248.31190:12 248.36829:24 248.40375:12 248.42400:24 248.45848:12 248.50994:18 248.57755:12 248…	74.02470:1391 82.02985:390 98.05965:124 113.07112:137 118.05122:460 128.03482:2277 141.06682:1566 185.05618:638	12644	37	38752	47161	48378	42344	53617	665	745	936	13061	35	616	726	2068	2078	1122	2520	1513	11819	64
1028	7.241	247.093	w/o MS2: Olivetonide	[M+Na-2H]-	FIMFRMRZGBUYMV-UHFFFAOYSA-N	null	Normalized unit: Intensity; Annotation method: MoNA-export-LC-MS-MS_Negative_Mode_2	0.83	160.48	247.09377:17798 248.09592:2156 248.97192:609 249.10046:244	61.98831:7442 74.02413:7773 78.95855:117 87.05639:1060 98.02369:193 114.07228:120 119.01736:9876 129.06705:274	16440	26	7271	5094	5349	5792	6036	10866	14220	15073	16627	18	10882	13388	50832	46558	7833	37183	25343	18649	16
1029	4.266	247.093	w/o MS2: Glu-Thr	[M-H]-	JSIQVRIXMINMTA-ZDLURKLDSA-N	null	Normalized unit: Intensity; Annotation method: MoNA-export-LC-MS-MS_Negative_Mode_2	1.04	12.38	247.09356:2914 248.04999:12 248.08487:492 248.11138:56 248.58132:91 248.92276:63 248.97254:953 249.08667:45 249.11217:87 249.14942:73	74.02705:77	16	20	2275	2299	2514	3182	3795	28	1376	1664	1750	21	1083	1549	30	258	324	167	445	1581	17
1030	6.552	247.093	w/o MS2: Olivetonide	[M-H]-	FIMFRMRZGBUYMV-UHFFFAOYSA-N	null	Normalized unit: Intensity; Annotation method: MoNA-export-LC-MS-MS_Negative_Mode_2	0.98	7.74	247.09327:2323 248.09604:406 248.11744:126 248.97257:328 249.14732:101	84.93814:99	816	14	645	846	704	1198	1266	1158	1511	1240	1006	22	1359	1417	476	600	862	505	804	1098	15
1031	6.392	247.094	w/o MS2: Olivetonide	[M-H]-	FIMFRMRZGBUYMV-UHFFFAOYSA-N	null	Normalized unit: Intensity; Annotation method: MoNA-export-LC-MS-MS_Negative_Mode_2	0.83	2.78	247.09313:1037 247.83794:20 247.89272:29 247.91091:20 248.02370:39 248.03946:39 248.07509:94 248.09596:218 248.84803:62 248.91616:29 248.93137:29 248.95104:49 248.97248:449 249.02229:29 249.04124:49 249.05530:29 249.07854:39 249.09553:73 249.11539:49 249.15050:39 249.18959:20	78.95959:108 114.05355:73 154.94553:158 174.86194:108	495	25	764	631	670	693	969	284	246	320	406	33	253	392	79	142	93	77	201	378	22
1032	7.041	248.054	w/o MS2: Sulfapyridine	[M-H]-	GECHUMIMRBOMGK-UHFFFAOYSA-N	null	Normalized unit: Intensity; Annotation method: MoNA-export-LC-MS-MS_Negative_Mode_2	0.64	36.46	248.05405:7360 248.11243:31 248.28942:12 248.87178:12 248.90128:19 248.97065:340 248.99623:19 249.01577:18 249.03381:31 249.05697:632 249.09302:19 249.11331:19 249.14840:42 249.33727:12 249.41157:12 249.79765:12 249.97228:19 250.03411:12 250.05919:95 250.08704:12 250.14571:31	44.01451:319 107.05217:131 119.04973:281	3120	24	1621	1707	1159	1110	1216	1276	1046	798	3361	4	1275	667	8154	11579	1851	5090	7674	3186	21
1033	8.01	248.078	Cinchophen	[M-H]-	YTRMTPPVNRALON-UHFFFAOYSA-N	null	Normalized unit: Intensity; Annotation method: MoNA-export-LC-MS-MS_Negative_Mode_2	0.86	17.22	248.07780:5041 248.97281:512 249.02450:139 249.04222:93 249.06328:93 249.08267:657 250.04036:93 250.08376:186	42.99955:212 78.95834:102 85.94393:80 102.05527:309 115.00437:121 129.03535:240	1398	26	2155	2119	2023	1890	2102	1846	2295	1285	1531	10	1813	1350	537	932	736	555	562	1582	10
1034	8.941	248.079	w/o MS2: Cinchophen	[M-H]-	YTRMTPPVNRALON-UHFFFAOYSA-N	null	Normalized unit: Intensity; Annotation method: MoNA-export-LC-MS-MS_Negative_Mode_2	0.59	9.19	248.07861:903 248.97314:489 249.07979:389 250.14934:233	44.99765:153	227	0	783	583	683	673	608	59	56	57	246	11	68	44	63	66	124	50	50	159	13
1036	8.568	248.087	w/o MS2: (2E,4E)-N-(2-methylpropyl)-6-thiophen-2-ylhexa-2,4-dienamide	[M-H]-	KNGBXFMEGLRFHV-PRKJJMSOSA-N	null	Normalized unit: Intensity; Annotation method: MoNA-export-LC-MS-MS_Negative_Mode_2	0.54	6.64	248.08836:708 248.97168:531 248.99296:40 249.00582:26 249.01800:26 249.03792:40 249.06411:108 249.09288:90 249.15120:53 249.97596:66 250.02520:26 250.08922:40 250.11810:40 250.14699:53	44.99832:156 78.95859:847 87.05655:161 96.96887:271 113.03517:543	167	15	46	46	46	75	37	246	315	342	175	11	273	320	585	521	58	374	179	155	16
1037	3.004	248.114	(2E,4E)-N-(2-methylpropyl)-6-thiophen-2-ylhexa-2,4-dienamide	[M-H]-	KNGBXFMEGLRFHV-PRKJJMSOSA-N	null	Normalized unit: Intensity; Annotation method: MoNA-export-LC-MS-MS_Negative_Mode_2	0.79	8.19	248.11394:948 248.58471:45 248.92101:30 248.92870:12 248.97247:894 249.01438:29 249.03001:12 249.04801:18 249.07719:69 249.11595:101 249.15101:94 249.92437:18 249.97551:24 250.00821:85 250.07696:34 250.11607:24 250.14551:75	44.01537:102 44.99846:153 46.99526:153 57.03584:153 59.01423:102 61.98837:102 68.99646:51 79.95709:102 84.04402:153 115.04785:51 117.76700:51 134.86540:51 139.05190:102 142.05073:102 148.04616:51 149.06124:51 164.98677:51 166.97620:51 171.08359:51 172.08017:102 173.08439:51 184.00417:51 190.05419:51 205.15893:102 220.36476:51 224.16502:51 226.09001:51 226.10268:51 233.15800:153 244.10112:51	6	9	545	553	625	1068	928	4	258	695	353	8	86	392	4	48	76	52	80	436	4
1041	7.574	249.056	gamma-Glutamyl-cysteine; LC-tDDA; CE40	[M-H]-	RITKHVBHSGLULN-WHFBIAKZSA-N	null	Normalized unit: Intensity; Annotation method: MoNA-export-LC-MS-MS_Negative_Mode_2	0.76	11.49	249.05583:1840 249.09819:38 249.15170:57 249.94190:142 249.97241:23 250.00264:23 250.05956:215 250.10055:53 250.11386:23 250.14696:63 250.94478:23 250.98777:31 251.00218:39 251.02264:23 251.04027:39 251.06050:31 251.09158:1569 251.14825:16	44.99805:462 79.95757:300 84.93845:273 98.95407:405 115.05064:220 129.93523:167 142.94448:226 157.93377:195 237.09230:178	367	6	123	138	59	48	40	975	752	219	413	8	751	916	147	162	195	145	244	333	8
1042	7.287	249.061	w/o MS2: 13-methoxy-1,6-diazatetracyclo[7.6.1.0???,?????.0?????,?????]hexadeca-3,5,7,9(16),10,12,14-heptaen-2-one	[M-H]-	OWCRARVHWCCRAG-UHFFFAOYSA-N	null	Normalized unit: Intensity; Annotation method: MoNA-export-LC-MS-MS_Negative_Mode_2	0.83	14.34	249.06073:5142 251.09392:1477	41.99833:226 61.98855:3118 74.02280:543 85.94502:99 98.95373:134 115.08645:188 142.94362:80	611	8	455	551	148	36	32	1980	325	1418	354	3	391	1050	607	163	349	182	324	478	18
1043	6.447	249.088	w/o MS2: 8-hydroxy-11-(hydroxymethyl)-1,5,11-trimethyltricyclo[6.2.1.0??,???]undec-2-en-9-one	[M+FA-H]-	LUADJIBUFOIMNV-UHFFFAOYSA-N	null	Normalized unit: Intensity; Annotation method: MoNA-export-LC-MS-MS_Negative_Mode_2	0.65	9.38	249.08772:2497 249.15027:88 249.97222:24 250.06031:30 250.09064:385 250.12049:12 250.14462:104 250.78336:12 250.98108:32 251.00073:24 251.01917:24 251.03641:18 251.09133:684 251.12326:12 251.14667:18	72.00889:184 116.04987:530 142.06600:227	367	14	83	90	79	78	75	215	306	224	330	9	247	274	1465	805	124	1079	441	363	23
1046	5.971	250.039	Unknown	[M-H]-	null	null	Normalized unit: Intensity	null	9.74	250.03882:1157 250.09090:18 250.14493:58 250.94352:18 250.99572:18 251.04170:209 251.09178:366 251.12498:18 252.03558:46 252.05796:18 252.07722:18 252.09560:38	61.98854:184 166.86612:121	207	5	3	11	17	15	8	462	407	394	165	0	579	384	343	222	48	238	167	183	0
1057	5.832	251.113	w/o MS2: CIMETIDINE	[M-H]-	AQIXAKUUQRKLND-UHFFFAOYSA-N	null	Normalized unit: Intensity; Annotation method: MoNA-export-LC-MS-MS_Negative_Mode_2	0.63	27.56	251.11329:1197 251.14447:16 252.06816:17 252.09499:41 252.11588:150 253.03390:25 253.05239:41 253.07224:51 253.08947:33 253.11639:25 253.14448:92	96.95896:102 115.04043:83 166.86738:92 184.87743:86 201.83479:395	2	7	742	460	558	434	730	3	331	427	471	9	427	739	3	561	435	337	478	509	9
1060	8.448	252.039	w/o MS2: Sulfamethoxazole	[M-H]-	JLKIGFTWXXRPMT-UHFFFAOYSA-N	null	Normalized unit: Intensity; Annotation method: MoNA-export-LC-MS-MS_Negative_Mode_2	0.65	75.03	252.03945:16709 252.09512:32 252.78178:16 252.89790:16 253.00352:264 253.04174:1028 253.10978:24 253.14364:16 253.25091:16 253.34256:16 253.64741:24 253.74919:32 253.96537:32 253.98584:88 254.04328:204 254.07384:16	78.95900:5636 96.96948:4366 108.05666:61 113.03561:195 154.06223:1062 173.10556:120	6768	34	1980	1794	2208	2094	2444	3674	3494	4075	6807	33	3682	2850	13414	9500	5179	11220	7833	6575	36
1061	7.06	252.047	w/o MS2: Sulfamethoxazole	[M-H]-	JLKIGFTWXXRPMT-UHFFFAOYSA-N	null	Normalized unit: Intensity; Annotation method: MoNA-export-LC-MS-MS_Negative_Mode_2	0.66	9.55	252.04583:2200 252.09413:59 252.89955:12 253.04905:315 253.08786:72 253.12656:24 253.14257:35 253.52727:18 253.66061:12 254.05154:62 254.06753:18 254.10671:45 254.14110:18	44.99834:584 87.05610:182 116.07031:1122	461	16	821	798	777	836	751	270	305	288	520	8	278	253	499	471	386	520	531	527	8
1063	1.453	253.008	w/o MS2: 4-Methoxy-2'-hydroxychalcone	[M-H]-	NXBNYUSXDBHELA-DHZHZOJOSA-N	null	Normalized unit: Intensity; Annotation method: MoNA-export-LC-MS-MS_Negative_Mode_2	0.58	3.47	253.00787:1380 253.07037:93 253.11260:93 253.14678:151 253.82723:389 254.00969:167 255.01002:47 255.03265:70 255.07276:165	166.86546:475 184.87634:258 203.83228:1207 219.84489:16	695	6	76	68	114	124	94	823	98	77	49	10	97	39	1036	37	51	77	73	226	10
1064	3.024	253.05	w/o MS2: Apigeninidin	[M-H]-	ZKMZBAABQFUXFE-UHFFFAOYSA-O	C1=CC(=CC=C1C2=[O+]C3=CC(=CC(=C3C=C2)O)O)O	Normalized unit: Intensity; Annotation method: BAF in house library_Negative HILIC_1	0.53	4.32	253.04951:949 253.09059:24 253.10927:24 253.14540:54 253.82599:75 254.05395:91 254.08017:560 254.10982:12 254.13134:18 254.77742:12 254.78415:12 254.96937:18 254.98873:24 255.01896:12 255.04786:62 255.08046:114 255.12949:12	61.98811:580 138.03523:1	84	31	29	23	29	26	38	21	730	499	361	21	604	534	60	477	194	443	444	318	24
1065	4.048	253.056	w/o MS2: Chrysophanol	[M-H]-	LQGUBLBATBMXHT-UHFFFAOYSA-N	null	Normalized unit: Intensity; Annotation method: MoNA-export-LC-MS-MS_Negative_Mode_2	0.83	3.43	253.05629:1077 253.09447:47 253.11137:24 253.14412:185 253.89769:47 254.06290:118 254.10495:24 254.14550:35 255.03153:24 255.05263:47 255.07136:98 255.08849:150 255.10464:35 255.12367:70	85.01947:739 128.02567:1183	360	25	64	51	65	118	59	392	210	175	182	24	210	285	739	271	173	333	207	166	24
1072	7.239	254.05	w/o MS2: Pesticide4_Pymetrozine_C10H11N5O_(E)-4,5-Dihydro-6-methyl-4-[(3-pyridinylmethylene)amino]-1,2,4-triazin-3(2H)-one	[M-H]-	QHMTXANCGGJZRX-WUXMJOGZSA-N	null	Normalized unit: Intensity; Annotation method: MoNA-export-LC-MS-MS_Negative_Mode_2	0.64	7.95	254.04975:1320 254.99163:2090 255.05875:441	41.99774:38 74.02430:495 80.97433:389 96.95980:258 102.05602:102 119.01698:506 123.02748:541 128.03467:67 130.08755:305 140.99750:121 150.05571:25 173.05650:151 207.09244:13	58	16	1	1	1	11	26	245	95	543	221	15	170	114	409	540	527	564	505	343	20
1073	6.347	254.078	w/o MS2: Toradol	[M-H]-	OZWKMVRBQXNZKK-UHFFFAOYSA-N	null	Normalized unit: Intensity; Annotation method: MoNA-export-LC-MS-MS_Negative_Mode_2	0.65	14.07	254.07839:1680 254.24670:12 254.52334:12 254.77686:42 254.83862:46 254.88052:43 254.90690:18 254.93883:360 254.96830:18 254.99677:24 255.03091:43 255.04977:43 255.08086:274 255.12160:24 255.16186:18 255.23197:24 255.33120:18 255.68642:12 255.73920:12 255.76503:12 255.82255:11027 255.87302:18 255.92677:30 255.94025:12 255.99549:24 256.00654:18 256.02797:18 256.05928:53 256.08334:40 256.09883:12	166.86597:819 184.87540:368 201.83424:3494	654	17	130	155	128	196	184	800	424	764	456	18	504	466	848	964	402	765	720	474	25
1074	2.97	254.08	Zeatin	[M+Cl]-	UZKQTCBAMSWPJD-FARCUNLSSA-N	null	Normalized unit: Intensity; Annotation method: MoNA-export-LC-MS-MS_Negative_Mode_2	1	29.23	254.07965:2304 254.98677:34 255.01828:34 255.03149:23 255.08388:254 255.12792:34 255.16047:23 255.23172:63 255.82052:164 256.07695:854	88.04042:980 204.08354:57 218.10168:249	0	12	2056	1827	1495	1945	1796	13	1327	1482	1812	7	1272	1631	1	1857	1813	1595	1959	1712	8
1075	3.129	254.08	Zeatin	[M+Cl]-	UZKQTCBAMSWPJD-FARCUNLSSA-N	null	Normalized unit: Intensity; Annotation method: MoNA-export-LC-MS-MS_Negative_Mode_2	0.97	43.24	254.08022:4688 254.78055:26 254.98970:26 255.02559:26 255.08342:477 255.12428:26 255.23337:69 255.82227:476 256.07713:1562 256.10805:17	88.04057:1838 146.08234:1574 218.10364:672	3639	8	73	67	23	80	76	2591	58	64	63	7	64	73	3499	74	82	72	117	73	8
1092	6.945	256.059	w/o MS2: BETA-N-ACETYLGLUCOSAMINE	[M-H]-	OVRNDRQMDRJTHS-FMDGEEDCSA-N	null	Normalized unit: Intensity; Annotation method: MoNA-export-LC-MS-MS_Negative_Mode_2	1.15	47.91	256.05952:5808 256.95211:12 256.98164:18 257.02866:12 257.06264:540 257.08469:205 257.11173:18 257.13684:30 257.17341:18 257.27301:12 257.94004:24 258.05671:1966	34.96973:189	3726	169	3237	2512	2750	2825	2504	4201	3459	4482	3971	65	4411	2922	3777	4827	9241	5173	5431	3819	149
1093	7.496	256.059	w/o MS2: BETA-N-ACETYLGLUCOSAMINE	[M-H]-	OVRNDRQMDRJTHS-FMDGEEDCSA-N	null	Normalized unit: Intensity; Annotation method: MoNA-export-LC-MS-MS_Negative_Mode_2	0.67	13.59	256.05952:2301 256.09437:47 256.12901:50 256.99226:24 257.03088:12 257.06477:189 257.13735:30 257.17212:18 257.93463:18 257.98499:103 258.06328:41 258.07692:24 258.14339:37	78.95843:227 99.92520:73 152.99503:83 182.02413:83	974	12	1541	1208	1688	1702	1541	618	1394	455	915	3	1119	1180	316	376	500	260	365	947	6
1094	2.967	256.077	w/o MS2: Caramboxin	[M-H]-	DYJIDGJHOLTGBO-ZETCQYMHSA-N	null	Normalized unit: Intensity; Annotation method: MoNA-export-GNPS_1	0.73	7.43	256.07656:528 256.19243:18 256.23654:27 256.82225:18 257.00484:27 257.02746:27 257.04674:82 257.07224:295 257.10146:45 257.17666:54 257.81918:364 257.93694:27 258.04452:98 258.06960:2238 258.10562:26	61.98823:106 88.03984:1251 146.08083:1160 192.08366:74 218.10457:254	34	9	654	581	612	701	683	50	469	484	632	18	440	542	38	687	551	626	645	588	17
1095	3.129	256.077	w/o MS2: NCGC00384559-01!methyl 2-[(2,3-dihydroxybenzoyl)amino]-3-hydroxypropanoate	[M-H]-	NQIZIOGKLJAGSU-UHFFFAOYSA-N	null	Normalized unit: Intensity; Annotation method: MoNA-export-GNPS_1	0.64	10.25	256.07731:1465 256.77734:20 256.82309:13 257.03301:27 257.04834:27 257.07865:223 257.10680:33 257.13796:47 257.17499:45 257.81923:355 257.93788:58 257.98538:27 258.06906:471 258.09928:13	44.01452:163 88.03987:1687 146.08200:1456 218.10312:414	1175	22	44	39	30	24	36	806	36	35	38	17	34	40	1095	41	66	43	68	40	20
1096	1.877	256.119	w/o MS2: NCGC00095563-03!(E)-3-(3,4,5-trimethoxyphenyl)prop-2-enoic acid	[M-H]-	YTFVRYKNXDADBI-SNAWJCMRSA-N	null	Normalized unit: Intensity; Annotation method: MoNA-export-GNPS_1	0.67	16.14	256.11873:3523 256.77651:12 256.82101:124 256.87554:12 256.98247:12 257.00553:24 257.02645:12 257.05798:18 257.07096:30 257.10001:68 257.12298:382 257.17512:44 257.81870:1451 257.92468:18 257.94115:24 258.04063:18 258.06836:30 258.10716:12 258.12411:88 258.16981:56	44.99824:99 61.98834:96 96.95811:150 166.86491:149 201.83431:314	1037	0	156	209	146	151	221	1492	1625	2823	1371	4	1668	1514	2029	2070	1188	1882	1648	1258	3
1097	2.109	256.119	w/o MS2: NCGC00095563-03!(E)-3-(3,4,5-trimethoxyphenyl)prop-2-enoic acid	[M-H]-	YTFVRYKNXDADBI-SNAWJCMRSA-N	null	Normalized unit: Intensity; Annotation method: MoNA-export-GNPS_1	0.66	34.05	256.11915:672 256.15542:24 256.19207:12 256.23676:18 256.82210:132 256.92452:12 256.98594:18 257.01154:18 257.07603:18 257.12266:104 257.14129:24 257.17424:30 257.81890:1617 258.14023:18	96.96068:83 166.86375:118 186.87030:89	29	0	49	74	41	59	69	36	421	688	308	6	402	364	103	533	268	545	408	334	3
1100	2.725	257.027	w/o MS2: 7-chloro-4,8-dihydroxy-6-methoxy-3-methyl-3,4-dihydroisochromen-1-one	[M-H]-	UPALKCDWIDYZDP-UHFFFAOYSA-N	null	Normalized unit: Intensity; Annotation method: MoNA-export-LC-MS-MS_Negative_Mode_2	0.93	10.79	257.02782:2640 257.06913:29 257.08429:30 257.10210:18 257.13636:24 257.17657:24 257.81866:552 257.94609:120 257.98361:62 258.03206:255 258.07247:24 258.17559:18 258.81661:30 258.88092:18 258.92811:12 258.94696:18 258.99218:24 259.03476:52 259.06367:18 259.08045:12 259.11910:30	61.98899:42 117.01987:536	20	24	1937	1842	1824	2024	1698	25	1572	1826	1836	27	1637	1518	11	2058	1962	1715	1896	1781	28
1101	2.945	257.028	w/o MS2: 7-chloro-4,8-dihydroxy-6-methoxy-3-methyl-3,4-dihydroisochromen-1-one	[M-H]-	UPALKCDWIDYZDP-UHFFFAOYSA-N	null	Normalized unit: Intensity; Annotation method: MoNA-export-LC-MS-MS_Negative_Mode_2	0.92	8.42	257.02776:2868 257.05580:18 257.07127:429 257.13883:18 257.17734:18 257.27645:27 257.81957:94 257.92112:18 257.94233:83 257.98519:371 258.03138:175 258.06915:5183 258.81508:27 258.95067:18 258.98258:27 259.00169:45 259.03481:58 259.07208:616 259.11943:27	117.01881:561 204.08223:27	1937	18	5	20	1	0	2	1798	2	3	8	23	19	2	1727	2	0	1	1	8	21
1102	4.043	257.06	w/o MS2: ONONETIN	[2M-H]-	XHBZOAYMBBUURD-UHFFFAOYSA-N	null	Normalized unit: Intensity; Annotation method: MoNA-export-LC-MS-MS_Negative_Mode_2	0.67	3.51	257.06013:1058 257.10214:53 257.14115:40 257.17600:89 257.81688:79 257.87693:26 257.93975:83 257.98258:191 258.03370:26 258.06819:350 258.17213:40 258.98038:112 258.99787:53 259.03521:26 259.05103:26 259.07842:53 259.11709:26 259.15135:40	85.02001:911 128.02647:1679	555	25	601	615	521	650	501	559	554	452	622	15	633	597	529	568	457	479	648	565	20
1103	7.097	257.075	w/o MS2: 1-Methylpseudouridine	[M-H]-	UVBYMVOUBXYSFV-XUTVFYLZSA-N	null	Normalized unit: Intensity; Annotation method: MoNA-export-LC-MS-MS_Negative_Mode_2	0.97	8.82	257.07551:2387 257.14187:12 257.17440:30 257.34347:12 257.44324:12 257.46919:18 257.50684:12 257.59231:18 257.61728:18 257.68516:18 257.72707:18 257.79877:12 257.82358:12 258.00515:12 258.02497:12 258.03673:18 258.07869:249 258.14925:369 258.18073:12 258.19355:12 258.40751:18 258.46243:18 258.56265:12 258.89247:12 258.91959:12 258.96479:18 258.99869:18 259.01817:18 259.05415:18 259.08349:39 259.1…	44.99824:1273	1387	28	1368	2099	1180	1631	2649	1022	1402	917	1604	33	1122	1309	1016	1220	1248	1154	1145	1322	31
1104	7.347	257.076	5-METHYLURIDINE	[M-H]-	DWRXFEITVBNRMK-JXOAFFINSA-N	null	Normalized unit: Intensity; Annotation method: MoNA-export-LC-MS-MS_Negative_Mode_2	0.93	4.57	257.07563:1886 257.11533:19 257.14688:29 257.17163:20 258.08103:207 258.10906:1688 258.17034:20 258.99918:20 259.04325:29 259.08698:49 259.11250:210 259.12887:404	41.99794:147 72.99298:261 99.02127:92 115.05127:128	343	30	816	945	584	822	834	389	572	334	610	38	463	339	481	654	454	472	847	472	29
1105	7.573	257.087	Volemitol	[M+FA-H]-	OXQKEKGBFMQTML-KVTDHHQDSA-N	null	Normalized unit: Intensity; Annotation method: MoNA-export-LC-MS-MS_Negative_Mode_2	1.34	10.43	257.08769:6628 257.14019:32 257.17661:26 257.30445:13 257.93431:19 258.02247:13 258.04753:25 258.06243:41 258.09185:448 258.14574:496 258.92358:49 258.98076:26 259.00330:70 259.04400:25 259.06774:106 259.09064:202 259.12548:76 259.14814:100 259.16488:13	36.96685:62 44.99823:66 59.01368:272 71.01427:56 85.02900:172 89.02358:523 96.95985:207 101.02366:621 131.04507:123 211.08165:501	838	8	260	207	204	180	147	2173	2373	505	782	10	1922	2030	255	255	301	279	389	730	19
1106	8.263	257.114	2-methoxy-5-methyl-3-(2-methylbut-3-en-2-yl)chromen-4-one	[M-H]-	WAPMVTHIMHEOAB-UHFFFAOYSA-N	null	Normalized unit: Intensity; Annotation method: MoNA-export-LC-MS-MS_Negative_Mode_2	0.96	44.23	257.11417:1315 258.11660:247 259.00770:71 259.02716:95 259.05152:71 259.12104:95	96.95933:99	751	13	372	253	347	597	449	859	878	737	888	6	1146	1436	770	841	915	859	924	837	6
1107	8.785	257.115	2-methoxy-5-methyl-3-(2-methylbut-3-en-2-yl)chromen-4-one	[M-H]-	WAPMVTHIMHEOAB-UHFFFAOYSA-N	null	Normalized unit: Intensity; Annotation method: MoNA-export-LC-MS-MS_Negative_Mode_2	0.96	9.28	257.11451:3522 257.15099:12 257.17126:19 258.03701:117 258.11734:383 258.29974:13 258.48486:13 258.91761:19 258.99801:13 259.02271:963 259.05916:19 259.07997:32 259.11951:46 259.14128:174	96.96958:112	1298	8	390	305	374	370	299	1705	1857	1602	1480	8	1970	2157	1425	2001	1845	1636	2010	1391	12
1121	8.628	258.038	Glucosamine 1-phosphate	[M-H]-	YMJBYRVFGYXULK-QZABAPFNSA-N	C([C@@H]1[C@H]([C@@H]([C@H]([C@H](O1)OP(=O)(O)O)N)O)O)O	Normalized unit: Intensity; Annotation method: BAF in house library_Negative HILIC_1	1.4	7.01	258.03829:1509 258.22509:18 259.02220:2578 259.07552:18 259.09558:30 259.12866:18 260.02588:172 260.07449:18 260.09053:66 260.12010:12	78.95925:295	382	5	417	309	739	315	362	337	272	454	509	8	393	177	560	523	577	561	544	369	4
1122	7.247	258.045	GLUCOSAMINE 6-PHOSPHATE	[M-H]-	XHMJOUIAFHJHBW-UKFBFLRUSA-N	null	Normalized unit: Intensity; Annotation method: MoNA-export-LC-MS-MS_Negative_Mode_2	1.02	28.47	258.04455:2731 258.14526:1320 259.04904:311 259.09298:1572 259.12991:414 260.02121:207 260.08896:311	41.99909:142 78.95834:219 87.05552:162 96.95907:170 119.01649:249 129.06434:124 130.08659:115 171.07706:115	591	0	6	13	4	3	8	100	127	274	1107	7	531	88	1060	2227	2498	1728	3346	960	8
1123	6.944	258.056	w/o MS2: 2-Thiocytidine	[M-H]-	RHFUOMFWUGWKKO-XVFCMESISA-N	null	Normalized unit: Intensity; Annotation method: MoNA-export-LC-MS-MS_Negative_Mode_2	0.66	13.61	258.05617:1289 258.17575:12 258.98200:12 259.00234:12 259.02078:24 259.05958:180 259.07869:106 259.10180:18 259.10999:18 259.13145:74 259.27138:12 259.94135:24 259.95679:24 259.98421:12 260.02158:12 260.03873:42 260.05851:36 260.08443:24 260.10109:18 260.11209:30 260.13548:18	44.99795:86 61.98707:86	1135	146	1060	786	870	849	766	1303	987	1272	1127	22	1391	901	1207	1372	2521	1468	1644	1202	64
1124	2.864	258.07	w/o MS2: 1,4-Chrysenequinone	[M-H]-	UORKIKBNUWJNJF-UHFFFAOYSA-N	null	Normalized unit: Intensity; Annotation method: MoNA-export-LC-MS-MS_Negative_Mode_2	0.66	142.84	258.06982:12733 259.00183:62 259.07269:1838 260.06647:3779	96.95993:62 138.03523:3051 192.08247:620 204.08199:1349 222.09184:2365	18637	4	11717	12179	10240	10917	11341	16219	14088	12877	12310	3	13682	14346	16767	13278	13873	13153	12314	12687	9
1125	6.489	258.073	w/o MS2: 1,4-Chrysenequinone	[M-H]-	UORKIKBNUWJNJF-UHFFFAOYSA-N	null	Normalized unit: Intensity; Annotation method: MoNA-export-LC-MS-MS_Negative_Mode_2	0.64	14.07	258.07287:1854 258.77407:12 258.82106:18 258.94581:12 259.00224:24 259.07791:201 259.11686:30 259.15188:24 259.81624:79 259.95701:18 259.97388:94 260.01885:24 260.05878:154 260.08042:38 260.12187:18	61.98821:148 122.03664:83	731	14	171	195	163	210	241	699	1084	958	807	12	942	1163	1349	912	719	2203	1006	798	6
1126	7.96	258.075	w/o MS2: 1,4-Chrysenequinone	[M-H]-	UORKIKBNUWJNJF-UHFFFAOYSA-N	null	Normalized unit: Intensity; Annotation method: MoNA-export-LC-MS-MS_Negative_Mode_2	0.6	21.08	258.07507:2317 259.07440:1335 260.07615:248	42.99943:83 78.95884:131 96.95986:105 100.02026:92 102.05595:116 128.03404:198	752	12	1677	1151	2461	1726	1805	325	284	297	748	12	302	282	342	324	171	239	203	568	12
1127	7.331	258.109	w/o MS2: NCGC00017285-06_C15H15NO3_9-Methoxy-2,2-dimethyl-2,6-dihydro-5H-pyrano[3,2-c]quinolin-5-one	[M-H]-	IXRKDGGGFFCRIR-UHFFFAOYSA-N	null	Normalized unit: Intensity; Annotation method: MoNA-export-GNPS_1	0.96	26.95	258.10902:2405 259.11236:243 259.12885:463 260.12465:5701	99.01914:1307 114.05610:73	1179	4	747	708	848	898	1161	792	1096	749	1082	3	952	1054	870	974	837	662	833	1138	4
1128	7.236	258.146	w/o MS2: hexylphenazolone	[M+H]+	WNHWMFLENIGCEV-OWBHPGMISA-N	null	Normalized unit: Intensity; Annotation method: MoNA-export-GNPS_1	0.67	33.91	258.14601:2154 259.09308:1841 259.13016:510 260.08195:510	96.95992:149 119.01572:669 130.04852:89 146.04800:19 173.05566:67	1078	5	642	382	495	491	347	560	555	776	693	4	806	349	792	1508	591	997	673	1385	3
1133	7.404	259.005	w/o MS2: Bromacil	[M-H]-	CTSLUCNDVMMDHG-UHFFFAOYSA-N	null	Normalized unit: Intensity; Annotation method: MoNA-export-LC-MS-MS_Negative_Mode_2	0.64	13.02	259.00467:656 259.03020:24 259.05069:18 259.07770:30 259.13003:739 259.15503:12 259.71159:12 259.96466:30 260.00923:46 260.04148:44 260.05256:12 260.07945:307 260.12563:1053 260.26807:94 260.91254:12 260.94543:12 261.00896:12 261.03392:15 261.07360:37624	73.03999:1545 88.04076:2241 101.07204:1232 115.05118:3268 132.02924:653	370	36	31	47	30	33	27	813	1366	262	372	24	951	945	562	277	63	234	120	333	29
1134	9.102	259.013	Glucose 6-phosphate	[M-H]-	NBSCHQHZLSJFNQ-GASJEMHNSA-N	C([C@@H]1[C@H]([C@@H]([C@H](C(O1)O)O)O)O)OP(=O)(O)O	Normalized unit: Intensity; Annotation method: BAF in house library_Negative HILIC_1	1.32	12.87	259.01287:2825 259.07417:24 259.09287:18 259.12278:12 259.41789:12 259.60681:12 259.82182:12 259.91709:18 259.98420:12 260.01842:266 260.04825:12 260.06928:12 260.08799:24 260.33030:12 260.87195:102 260.89220:12 261.01197:241 261.04487:24 261.06160:24 261.08365:326 261.12186:75	78.95965:99 96.95941:182 138.97069:89	1764	6	5155	4413	4604	4218	6509	910	885	768	2216	11	1073	506	778	1022	1310	925	942	2891	14
1135	8.588	259.022	Fructose 6-phosphate	[M-H]-	BGWGXPAPYGQALX-VRPWFDPXSA-N	C([C@@H]1[C@H]([C@@H](C(O1)(CO)O)O)O)OP(=O)(O)O	Normalized unit: Intensity; Annotation method: BAF in house library_Negative HILIC_1	1.51	27.22	259.02214:3758 259.05282:49 259.08580:19 259.12154:37 259.47187:19 259.87018:19 260.00265:19 260.02527:420 260.05700:18 260.08923:192 260.15666:19 260.84903:28 261.03723:535 261.08272:380 261.11955:827	78.95849:325 96.96854:379	2249	8	5155	7153	5713	4665	3567	1275	1465	1188	2129	24	1476	1076	601	930	875	768	620	1917	27
1136	8.864	259.022	Glucose 6-phosphate	[M-H]-	NBSCHQHZLSJFNQ-GASJEMHNSA-N	C([C@@H]1[C@H]([C@@H]([C@H](C(O1)O)O)O)O)OP(=O)(O)O	Normalized unit: Intensity; Annotation method: BAF in house library_Negative HILIC_1	1.55	20.84	259.02223:1850 259.08080:24 259.14084:185 259.47366:18 260.02387:98 260.08571:18 260.12580:756 260.87260:18 260.89162:12 261.03440:79 261.08291:224 261.11915:146	78.95868:155 96.97058:185	3505	9	6104	7691	5891	5628	4992	1747	1874	1969	3076	20	1940	1351	1590	1881	1479	1415	1120	3359	9
1137	4.791	259.059	w/o MS2: 2,3,4'-Trihydroxy-4-Methoxybenzophenone	[M-H]-	YYQLEVUVEAKBKB-UHFFFAOYSA-N	null	Normalized unit: Intensity; Annotation method: MoNA-export-LC-MS-MS_Negative_Mode_2	0.97	4.7	259.05884:681 259.08770:18 259.11898:30 259.81553:465 259.91413:12 259.93424:18 259.95804:18 259.98179:18 259.99905:12 260.03922:462 260.08273:18 260.81650:37 261.01230:12 261.05577:236 261.08315:268 261.13938:12	61.98994:92 96.96018:64 168.86208:105 203.83144:256	469	11	538	557	447	507	472	541	604	534	442	6	507	533	315	403	266	324	355	419	7
1138	7.733	259.062	w/o MS2: 2,3,4'-Trihydroxy-4-Methoxybenzophenone	[M-H]-	YYQLEVUVEAKBKB-UHFFFAOYSA-N	null	Normalized unit: Intensity; Annotation method: MoNA-export-LC-MS-MS_Negative_Mode_2	0.66	4.14	259.06250:2093 259.08819:710 259.11883:51 259.12576:18 259.15628:12 259.24863:24 259.26081:30 259.88028:12 259.95244:18 259.98189:201 260.00722:45 260.02508:41 260.05898:10386 260.12498:174 260.24791:12 260.49194:12 260.54068:12 260.93652:24 260.98205:66 261.01181:24 261.02670:24 261.06286:787 261.12188:109 261.15992:12	42.99940:138 72.00979:153 97.00889:32 110.07362:117 118.05272:164 144.04729:727	1018	14	1372	1298	1325	1359	1330	945	800	1200	1073	14	782	924	905	1025	597	681	820	1170	4
1139	6.15	259.093	6-methoxy-7-(3-methylbut-2-enoxy)chromen-2-one	[M-H]-	ZLPLFUBVEZVYDX-UHFFFAOYSA-N	null	Normalized unit: Intensity; Annotation method: MoNA-export-LC-MS-MS_Negative_Mode_2	0.73	3.45	259.09321:1327 259.13102:49 259.81574:81 260.06033:17 260.09690:117 260.12514:25 261.02719:17 261.08315:587 261.12470:33 261.14088:17	44.99916:51 61.98771:520 74.87479:51 79.95812:102 94.98108:51 96.95915:102 104.99959:51 114.05339:51 137.03444:51 139.05083:102 154.99162:51 165.07214:51 166.86655:153 175.04260:51 184.87972:51 199.83852:102 201.83682:346 203.83164:153 204.83041:51 205.82846:102 206.26607:51 219.84556:51 220.85460:51 221.84189:51 248.97353:51	288	27	165	153	143	154	154	383	489	548	414	24	457	332	516	746	315	579	714	411	44
1140	7.233	259.096	w/o MS2: 6-methoxy-7-(3-methylbut-2-enoxy)chromen-2-one	[M-H]-	ZLPLFUBVEZVYDX-UHFFFAOYSA-N	null	Normalized unit: Intensity; Annotation method: MoNA-export-LC-MS-MS_Negative_Mode_2	0.78	11.81	259.09302:3532 259.12899:274 259.14580:275 260.07777:165 260.09458:394 260.12741:220 261.02326:4607 261.07920:110 261.09509:110 261.12162:371	41.99840:432 97.07715:311 123.02712:165 128.07042:434 129.10313:115 171.07664:540	1935	13	1098	810	890	1047	1432	1746	1866	1486	1302	9	1545	2002	2992	2187	1022	2187	1476	1393	21
1141	7.272	259.129	gamma-Glutamylleucine	[M-H]-	MYFMARDICOWMQP-YUMQZZPRSA-N	null	Normalized unit: Intensity; Annotation method: MoNA-export-LC-MS-MS_Negative_Mode_2	0.97	14.55	259.13082:5788 260.12513:1193 261.02214:5702 261.12213:895	74.02421:402 80.97452:568 102.05388:93 118.03277:100 130.08755:157 145.09875:10 197.12738:47 241.11623:23	3051	24	1717	925	1643	1595	1214	2575	3554	1809	2343	13	3300	3730	3340	3115	1250	2035	2244	2372	26
1149	7.725	260.059	w/o MS2: D-GLUCOSAMINE 6-PHOSPHATE	[M-H]-	XHMJOUIAFHJHBW-UKFBFLRUSA-N	null	Normalized unit: Intensity; Annotation method: MoNA-export-GNPS_1	0.91	79.21	260.05898:10386 260.12498:174 260.24791:12 260.49194:12 260.54068:12 260.93652:24 260.98205:66 261.01181:24 261.02670:24 261.06286:787 261.12188:109 261.15992:12 261.96172:12 261.98156:24 262.01036:18 262.07064:327 262.12340:18	42.99940:138 72.00979:153 97.00889:32 110.07362:117 118.05272:164 144.04729:727	5381	0	6811	6711	6948	6801	6893	5116	4020	6063	5865	3	4092	4301	5004	6077	2852	3844	3868	6623	0
1150	2.871	260.067	w/o MS2: Pesticide1_Dicrotophos_C8H16NO5P_(2E)-4-(Dimethylamino)-4-oxo-2-buten-2-yl dimethyl phosphate	[M-H]-	VEENJGZXVHKXNB-VOTSOKGWSA-N	null	Normalized unit: Intensity; Annotation method: MoNA-export-GNPS_1	0.68	63.68	260.06645:6971 261.06992:622 262.07567:61 262.08590:61	110.02641:228 135.04364:185 136.01968:506 138.03551:4324 192.08310:900 204.08250:1830	5396	7	3565	3740	3378	3563	3752	4989	4756	4362	3944	5	4426	4074	5264	4104	4468	3920	3620	4246	0
1151	6.397	260.089	w/o MS2: NCGC00016333-05_C14H13NO4_4,7,8-Trimethoxyfuro[2,3-b]quinoline	[M-H]-	SLSIBLKBHNKZTB-UHFFFAOYSA-N	null	Normalized unit: Intensity; Annotation method: MoNA-export-GNPS_1	0.92	12.38	260.08903:1636 260.12931:19 260.24428:28 260.27808:19 260.36418:19 260.71669:19 260.81557:109 260.83834:28 260.91717:351 260.95259:19 261.03979:47 261.06326:61 261.09167:245 261.12845:47 261.14320:19 261.62728:38 261.65410:19 261.81220:220 261.89218:98 261.91461:38 262.05610:28 262.07000:28 262.09136:67 262.11139:81	88.04174:41 166.86606:957 184.87608:311 201.83492:3585 219.84541:1093	433	18	60	42	67	169	68	509	767	964	513	22	607	686	676	1037	96	765	590	564	20
1152	8.667	260.089	w/o MS2: NCGC00016333-05_C14H13NO4_4,7,8-Trimethoxyfuro[2,3-b]quinoline	[M-H]-	SLSIBLKBHNKZTB-UHFFFAOYSA-N	null	Normalized unit: Intensity; Annotation method: MoNA-export-GNPS_1	0.98	13.33	260.08870:3112 260.13349:12 260.22750:12 260.42804:12 260.47224:12 260.86792:12 261.03785:3019 261.08993:235 261.12372:82 261.37855:12 261.57045:12 261.74368:18 261.82491:12 262.04191:205 262.09198:74 262.12838:12	78.95838:982	634	18	1357	1334	1386	1225	1570	284	377	294	624	21	365	295	268	206	200	238	249	579	5
1153	7.589	260.089	w/o MS2: NCGC00016333-05_C14H13NO4_4,7,8-Trimethoxyfuro[2,3-b]quinoline	[M-H]-	SLSIBLKBHNKZTB-UHFFFAOYSA-N	null	Normalized unit: Intensity; Annotation method: MoNA-export-GNPS_1	0.88	49.23	260.08870:8181 260.12428:42 260.92515:33 260.93649:33 260.95325:33 260.97733:22 261.02825:234 261.08822:657 261.11953:2318 261.92563:168 262.01295:22 262.02723:33 262.05501:55 262.09271:330 262.12441:264	61.98873:174 96.95877:99 115.05175:255 131.04553:108 154.05516:83	807	12	126	183	116	122	85	1131	957	858	728	12	890	1247	3602	3810	397	2293	2246	847	5
1154	8.233	260.089	w/o MS2: NCGC00016333-05_C14H13NO4_4,7,8-Trimethoxyfuro[2,3-b]quinoline	[M-H]-	SLSIBLKBHNKZTB-UHFFFAOYSA-N	null	Normalized unit: Intensity; Annotation method: MoNA-export-GNPS_1	0.96	35.16	260.08876:3501 261.03488:418 261.09073:357 261.11756:125	80.97328:143 113.03472:92 132.02811:105 213.12532:73	1332	11	167	176	220	158	253	2362	2419	2566	1628	6	2368	2784	1904	1861	202	1402	979	1632	3
1155	7.296	260.124	w/o MS2: NCGC00380339-01_C15H19NO4_2-Pentenamide, 2-methyl-5-[(1R,3S,6R,9S)-6-methyl-8-oxo-7-oxatricyclo[4.3.0.0~3,9~]non-9-yl]-4-oxo-, (2E)-	[M-H]-	TYVDSDRHCMXTGB-MRKBZMLLSA-N	null	Normalized unit: Intensity; Annotation method: MoNA-export-GNPS_1	0.88	77.85	260.12528:7608 261.02366:1869 261.12690:867	99.01943:828 145.09741:356	2902	7	3734	4232	4407	5150	4729	2367	3592	2146	3257	7	2777	2623	1551	1832	2248	1986	1587	2830	4
1156	8.892	260.125	w/o MS2: NCGC00381082-01_C15H17NO3_4,6-Octadienoic acid, 3-[(4-formylphenyl)amino]-, (4E,6E)-	[M-H]-	AUFWENFXRHUNPX-MQQKCMAXSA-N	null	Normalized unit: Intensity; Annotation method: MoNA-export-GNPS_1	0.98	25.16	260.12506:2341 261.02711:111 261.03934:111 261.07470:152 261.12214:154 262.07567:83 262.12142:55	96.96878:112	433	6	357	359	354	308	375	360	314	436	433	8	482	302	1331	524	361	689	475	409	8
1159	7.256	261.023	w/o MS2: MLS002154021-01!Ifosfamide3778-73-2	[M-H]-	HOMGKSMUEGBAAB-UHFFFAOYSA-N	null	Normalized unit: Intensity; Annotation method: MoNA-export-GNPS_1	0.78	17.61	261.02298:8658 261.12032:499 263.02720:748 263.05231:1548	74.02319:330 80.97369:301 96.95969:159 102.05515:70 119.01678:664 123.02677:247 130.08673:152 207.08789:23	3968	4	4658	4662	4705	5428	4165	3826	4102	4245	4303	10	3469	4468	5586	4757	5798	5154	5454	5532	11
1160	3.958	261.034	w/o MS2: D-Sorbitol-6-phosphate barium salt	[M-H]-	GACTWZZMVMUKNG-SLPGGIOYSA-N	null	Normalized unit: Intensity; Annotation method: MoNA-export-LC-MS-MS_Negative_Mode_2	0.64	3.72	261.03409:1551 261.08257:638 261.11476:24 261.81257:30 261.97748:12 261.98430:12 262.03764:97 262.08710:79 262.10616:12 262.98091:12 263.00982:30 263.03947:61 263.06302:12 263.08914:30 263.11872:18 263.13722:18	100.00299:121 128.02640:86	17	11	924	1052	765	1029	1108	13	244	270	570	6	277	201	13	456	351	524	360	587	17
1161	4.25	261.034	w/o MS2: D-Sorbitol-6-phosphate barium salt	[M-H]-	GACTWZZMVMUKNG-SLPGGIOYSA-N	null	Normalized unit: Intensity; Annotation method: MoNA-export-LC-MS-MS_Negative_Mode_2	0.65	6.7	261.03405:1527 261.08373:274 261.13345:12 261.81250:64 261.89263:69 262.01249:12 262.03818:109 262.06155:18 262.08538:33 262.99761:24 263.03754:36 263.06079:12 263.09686:24 263.11209:24 263.12387:18	100.00338:169 201.83366:242	1185	9	50	53	48	49	74	548	16	12	8	5	10	3	792	18	7	17	13	15	7
1162	8.707	261.038	Sorbitol-6-phosphate	[M-H]-	GACTWZZMVMUKNG-SLPGGIOYSA-N	null	Normalized unit: Intensity; Annotation method: MoNA-export-LC-MS-MS_Negative_Mode_2	1.5	11.6	261.03835:6454 261.08163:118 261.09494:30 261.11573:36 261.23436:12 261.95557:12 262.04160:446 262.07282:18 262.09731:24 262.11706:30 262.12430:12 262.26822:12 262.55943:12 262.81892:12 262.91569:12 262.99753:18 263.00907:12 263.04092:132 263.11271:24 263.12967:18	61.98801:51 78.95844:2217 80.96115:51 96.96827:2102 97.96040:51 99.92386:51 124.65818:51 131.08493:51 145.06170:51 149.65277:51 163.04175:51 175.00226:51 187.10550:51 198.99676:51 248.97022:51 250.14611:51 261.03925:102	2306	8	3704	4137	4150	4085	4149	1330	1082	1374	2176	15	1362	988	1498	1697	1626	1164	1870	2107	8
1163	8.419	261.04	Sorbitol-6-phosphate	[M-H]-	GACTWZZMVMUKNG-SLPGGIOYSA-N	null	Normalized unit: Intensity; Annotation method: MoNA-export-LC-MS-MS_Negative_Mode_2	1.53	47.45	261.03849:29041 261.10166:14 261.11684:36 261.27076:14 261.68408:14 261.84541:14 262.00225:14 262.04159:1606 262.10114:14 262.12274:21 262.33425:14 262.44345:14 262.70175:14 262.73003:21 262.93447:34 262.97981:21 262.99434:14 263.01953:34 263.04201:551 263.09684:21 263.11239:21	78.95885:5932 96.96919:3828	13808	28	15890	17080	17040	16917	21894	10560	11903	9208	14358	29	11144	7583	10725	11135	11852	10976	10064	13178	27
1164	7.44	261.073	w/o MS2: Asp-Glu	[M-H]-	CKAJHWFHHFSCDT-UHFFFAOYSA-N	null	Normalized unit: Intensity; Annotation method: MoNA-export-LC-MS-MS_Negative_Mode_2	0.73	167.24	261.07352:42299 261.42658:12 261.75936:18 261.90884:12 261.95253:12 262.04119:11 262.07559:3401 262.12118:322 262.40052:12 262.50973:12 262.53932:18 262.57004:12 262.62580:12 262.74416:12 262.77177:12 262.85459:12 262.92353:12 262.99644:39 263.04647:18 263.07729:639 263.11410:36 263.13283:18 263.15496:18	73.04015:495 88.04043:966 98.02402:235 101.07180:738 115.05082:1379 125.07334:19 132.02994:192 146.04536:131	21535	4	449	367	400	484	573	53559	77308	49038	22368	18	61929	73838	71579	71009	6692	46878	48673	21424	0
1175	8.23	262.039	w/o MS2: Ticlopidine	[M-H]-	PHWBOXQYWZNQIN-UHFFFAOYSA-N	null	Normalized unit: Intensity; Annotation method: MoNA-export-LC-MS-MS_Negative_Mode_2	0.59	9.92	262.03927:1225 263.04239:185 263.07676:93	78.95766:157 96.96037:154	151	3	450	513	482	380	661	36	8	68	215	4	45	31	40	144	138	123	226	213	0
1179	7.254	263.054	w/o MS2: 4-hydroxy-3-[(4-hydroxy-6-methyl-2-oxopyran-3-yl)methyl]-6-methylpyran-2-one	[M-H]-	DVLLGHPCJPEUHA-UHFFFAOYSA-N	null	Normalized unit: Intensity; Annotation method: MoNA-export-LC-MS-MS_Negative_Mode_2	0.69	12.1	263.05325:1491 265.09246:895	74.02361:200 80.97427:222 88.04035:40 96.95903:106 99.01899:1307 102.05488:63 119.01612:330 130.08734:130 171.14960:59 207.08884:40	1129	17	932	708	892	913	955	952	613	713	632	12	826	737	890	979	742	659	667	610	12
1180	8.214	263.071	w/o MS2: Glutamyl-S-methylcysteine	[M-H]-	UPCDLBPYWXOCOK-UHFFFAOYSA-N	null	Normalized unit: Intensity; Annotation method: MoNA-export-LC-MS-MS_Negative_Mode_2	0.66	19	263.07049:1786 263.10982:36 263.12981:37 263.66014:15 264.01488:15 264.07256:213 264.11872:15 264.31200:22 264.94790:15 264.97305:15 264.99537:15 265.03857:30 265.06645:80 265.09486:22 265.14702:601	80.97365:168 96.96166:175 115.00116:77	915	9	36	30	32	42	62	949	930	1017	993	8	1239	684	2495	1901	799	1861	1872	1087	7
1181	4.662	263.088	w/o MS2: 4,7,8-trimethoxy-3,5-dimethylchromen-2-one	[M-H]-	PKKTXAMCHLIVDS-UHFFFAOYSA-N	null	Normalized unit: Intensity; Annotation method: MoNA-export-LC-MS-MS_Negative_Mode_2	0.87	64.45	263.08818:5231 263.89164:30 263.95003:53 264.06013:12 264.09155:493 264.12175:12 264.16506:18 264.87436:12 264.95601:58 264.98702:18 265.01340:30 265.03290:24 265.06949:30 265.09471:76 265.14770:379	61.98784:80 96.95953:123 141.03001:181 201.83488:170	1666	27	5836	6136	3802	4289	5746	102	76	136	1584	22	108	71	92	191	218	179	191	1761	25
1182	6.775	263.097	Thiamine; LC-tDDA; CE20	[M-H]-	JZRWCGZRTZMZEH-UHFFFAOYSA-N	null	Normalized unit: Intensity; Annotation method: MoNA-export-LC-MS-MS_Negative_Mode_2	1.43	128.14	263.09744:29863 263.27586:18 263.29040:18 263.31817:12 263.64123:12 263.81913:12 263.98179:18 264.00926:18 264.02246:18 264.09985:3367 264.13235:30 264.19908:12 264.42018:24 264.44112:12 264.46211:12 264.51306:12 264.59358:12 264.60786:12 264.63299:12 264.74546:18 264.89551:18 264.93229:41 264.99067:12 265.01642:12 265.05668:12 265.09365:1297 265.14691:43	115.05099:136 147.06754:6882	10481	31	16318	14703	17238	13552	15948	3700	2766	4969	9664	27	4223	3819	4295	6980	5724	4711	6677	8910	31
1185	4.088	264.088	w/o MS2: Albendazole	[M-H]-	HXHWSAZORRCQMX-UHFFFAOYSA-N	null	Normalized unit: Intensity; Annotation method: MoNA-export-LC-MS-MS_Negative_Mode_2	0.85	15.35	264.08752:1299 264.11986:22 264.13653:22 264.14797:15 264.16460:15 265.01619:154 265.07121:152 265.09037:301 265.14765:1804 265.32660:15 265.84902:36 265.88483:22 265.92946:22 265.95952:15 266.02083:44 266.06825:40 266.09001:46 266.13247:15 266.15029:400	61.98858:739 96.96016:354 128.02670:1935	39	4	15	25	94	23	23	47	1132	1108	712	3	1124	799	50	1672	795	1359	1308	697	6
1186	6.387	264.099	w/o MS2: THIAMINE	[M-H]-	JZRWCGZRTZMZEH-UHFFFAOYSA-N	null	Normalized unit: Intensity; Annotation method: MoNA-export-LC-MS-MS_Negative_Mode_2	0.68	15.47	264.09927:2912 264.13303:29 264.92408:80 264.94822:30 264.96682:20 265.02358:40 265.04061:40 265.05471:30 265.08264:673 265.10079:420 265.14776:410 265.85092:658 265.93501:30 266.00345:20 266.04811:20 266.06988:30 266.08778:138 266.10288:157 266.13059:20 266.15196:40	135.05560:70 166.86559:935 184.87650:440 201.83473:4018 219.84441:912	263	3	995	993	989	800	1065	62	82	104	228	0	73	56	19	19	23	24	31	441	7
1187	1.371	264.327	Unknown	[M-H]-	null	null	Normalized unit: Intensity	null	391.64	264.32579:6977 264.35575:595 265.14815:3281521 265.86024:894 266.00995:894 266.09611:596 266.15069:337037 266.20291:595 266.32453:894	79.95755:4339 96.96047:183874 97.55191:258 97.64553:188 97.76519:89 97.95969:458 98.09725:112 98.39196:99 98.63262:105 98.70868:108 98.97287:86 99.09027:77 99.24988:77 99.73915:86 100.01312:89 100.20214:92 101.50666:73 109.96617:89 165.97754:175 183.17518:83 201.83525:358 219.84451:204 264.32807:190	901	172	696	582	1434	393	438	532	1154	354	1362	165	453	5010	384	544	1429	483	1246	1233	181
1191	7.032	265.044	Unknown	[M-H]-	null	null	Normalized unit: Intensity	null	7.48	265.04365:5024 265.06927:35 265.09958:36 265.14792:254 265.78471:54 266.02666:36 266.04762:476 266.08856:226 266.14768:54 267.07086:409 267.08583:422 267.11912:36 267.15241:36	70.02916:96 115.05080:209	407	12	221	240	159	181	122	130	117	72	386	15	120	56	1227	1779	347	884	751	326	21
1192	7.713	265.056	Unknown	[M-H]-	null	null	Normalized unit: Intensity	null	6.59	265.05645:1679 265.08847:23 265.09990:53 265.11123:24 265.14742:335 265.93348:12 266.03629:18 266.05998:226 266.09650:18 266.15409:45 266.93940:24 266.98775:88 267.02962:56 267.06012:57 267.10886:414 267.14350:31	44.99952:99 74.02588:121 100.01937:128 115.00405:158 144.04678:227	512	13	828	642	449	482	597	179	178	257	406	11	226	144	432	617	832	655	807	435	21
1193	7.274	265.092	w/o MS2: 5,9-dihydroxy-5,7,7-trimethyl-4,5a,6,8,8a,9-hexahydro-1H-azuleno[5,6-c]furan-3-one	[M-H]-	UUZWMJQAEYBHAO-UHFFFAOYSA-N	null	Normalized unit: Intensity; Annotation method: MoNA-export-LC-MS-MS_Negative_Mode_2	0.66	2.33	265.09206:2908 265.14679:1073 266.07839:805 267.06121:537	58.02929:242 74.02321:169 80.97430:222 99.01946:199 118.03337:545 130.08595:184 145.09830:151	672	70	893	800	747	741	1020	1026	877	618	635	47	574	784	676	499	245	640	374	501	44
1194	2.862	265.103	w/o MS2: (E)-5-(4-methoxy-5-methyl-6-oxopyran-2-yl)-3-methylhex-4-enoic acid	[M-H]-	MPAYQRIVOSEDQH-WEVVVXLNSA-N	null	Normalized unit: Intensity; Annotation method: MoNA-export-LC-MS-MS_Negative_Mode_2	0.68	4.18	265.10341:1880 265.14728:759 266.10008:5593 266.14932:124 267.10120:5235 267.14343:93	121.00655:112 138.03439:1336 192.08200:318 204.08189:722	1158	15	1250	1272	1156	1214	996	1765	1483	1445	1270	14	1579	1419	1810	1513	1481	1760	1376	1378	14
1195	8.24	265.147	w/o MS2: zinniol	[M-H]-	DUMQPTRUYCCSEZ-UHFFFAOYSA-N	null	Normalized unit: Intensity; Annotation method: MoNA-export-LC-MS-MS_Negative_Mode_2	1.01	5.46	265.14720:1792 266.06321:46 266.15152:170 266.24270:69 267.02968:43 267.04279:64 267.07236:30071 267.11486:66 267.15160:91	80.97494:260	668	114	1064	738	864	821	871	680	766	786	676	123	843	649	862	941	999	860	741	714	118
1199	1.358	265.149	Lauryl sulfate	[M-H]-	MOTZDAYCYVMXPC-UHFFFAOYSA-N	null	Normalized unit: Intensity; Annotation method: MoNA-export-LC-MS-MS_Negative_Mode_2	1.57	1379.53	265.14835:1212751 265.32473:78 265.54782:78 265.60161:117 265.77814:117 265.82302:78 265.88222:117 265.93651:155 265.95645:194 265.98051:155 266.01195:117 266.04354:78 266.06301:78 266.07628:117 266.10433:150 266.15125:133721 266.23371:78 266.28078:117 266.30741:117 266.32502:194 266.36376:117 266.38661:78 266.43884:78 266.47239:117 266.50964:117 266.52569:117 266.54203:155 266.57985:78 266.62129…	79.95719:1791 96.96059:77130 97.58139:89 97.74594:86 97.95958:283 98.15822:64 98.25080:64 98.56629:105 98.90620:64 99.00160:73 99.10612:73 99.41584:73 99.91186:64 165.97828:178 184.87593:121 201.83650:361 219.84510:175 265.14903:25000	450405	81711	305107	261941	809635	184546	230568	235918	610126	158032	578862	61257	193763	2365561	140297	297191	611815	213043	470809	533603	83758
1201	6.966	266.088	N-Acetyl-D-glucosamine [M+FA-H]-	[M+FA-H]-	OVRNDRQMDRJTHS-RTRLPJTCSA-N	CC(=O)N[C@@H]1[C@H]([C@@H]([C@H](OC1O)CO)O)O	Normalized unit: Intensity; Annotation method: BAF in house library_Negative HILIC_1	1.05	7.02	266.08778:1277 266.14103:12 267.04479:18 267.06926:175 267.09040:134 267.11131:24 267.12442:24 267.14855:18 267.20175:12 267.28326:12 268.04199:33 268.06897:30 268.09411:30 268.11164:12 268.11896:18	44.99744:150 89.02559:112 100.03960:86 128.03484:99	677	44	996	717	641	628	677	725	387	530	566	26	538	378	613	618	1188	677	706	625	31
1202	6.765	266.088	N-Acetylmannosamine [M+FA-H]-	[M+FA-H]-	OVRNDRQMDRJTHS-ZTVVOAFPSA-N	CC(=O)N[C@H]1[C@H]([C@@H]([C@H](OC1O)CO)O)O	Normalized unit: Intensity; Annotation method: BAF in house library_Negative HILIC_1	1.42	11.71	266.08823:5747 266.13436:18 266.99098:18 267.00752:12 267.06415:30 267.09172:691 267.16130:12 267.24624:12 267.27494:12 267.37760:18 267.47014:12 267.58500:12 267.62004:18 267.89409:12 267.91045:18 267.95846:12 268.06192:12 268.09371:131	34.96929:102 36.96505:51 41.99834:51 44.99780:255 55.01959:51 58.00617:51 58.02940:102 59.01396:910 71.01196:51 89.02481:153 100.04026:431 101.02365:51 101.03172:51 115.05075:102 119.03432:153 130.03453:51 135.06543:51 142.05040:51 147.06563:153	1277	69	773	610	632	831	617	1653	1349	1675	1390	26	1698	1134	1417	1582	2789	1764	1966	1220	43
1203	7.254	266.09	w/o MS2: N-Acetyl-D-glucosamine [M+FA-H]-	[M-H]-	OVRNDRQMDRJTHS-RTRLPJTCSA-N	CC(=O)N[C@@H]1[C@H]([C@@H]([C@H](OC1O)CO)O)O	Normalized unit: Intensity; Annotation method: BAF in house library_Negative HILIC_1	0.71	5.79	266.08961:1092	78.95851:604 88.98727:301 96.96880:1503 101.02387:14 119.01839:110 184.02971:22	1185	15	1003	1021	567	799	664	848	545	837	787	10	907	937	492	727	723	584	554	962	19
1204	2.862	266.1	w/o MS2: 8-Oxo-7,8-dihydro-2'-deoxyadenosine	[M-H]-	NDWAUKFSFFRGLF-YRZWDFBDSA-N	null	Normalized unit: Intensity; Annotation method: MoNA-export-LC-MS-MS_Negative_Mode_2	0.56	31.46	266.09984:5984 266.15061:152 267.10152:4343 267.15887:61 267.26851:222 268.04811:88 268.09875:45989 268.13927:113	44.99781:220 95.01681:1111 110.02729:1540 122.01605:353 138.03587:42663 139.03828:2089 140.03801:54 148.02000:420 151.04079:176 177.06856:522 192.08339:8423 204.08313:14495 222.09390:24004	4060	14	3692	3581	3860	3088	3368	5643	4607	5344	3823	10	4300	4324	4922	5330	4838	5306	4713	4465	19
1208	8.23	267.072	Inosine; LC-tDDA; CE10	[M-H]-	UGQMRVRMYYASKQ-KQYNXXCUSA-N	null	Normalized unit: Intensity; Annotation method: MoNA-export-LC-MS-MS_Negative_Mode_2	0.9	164.52	267.07235:31007 267.13597:83 268.07538:2321 268.10208:82 268.15201:55 269.05797:110 269.08400:805 269.13132:395	43.01838:30 78.95918:1091 96.96940:1570 102.05540:319 113.02346:133 119.03547:161 128.03577:492 146.04625:347 170.04480:39 267.07321:131	24660	26	30547	65772	14998	16332	16121	52229	9522	62334	28322	22	8247	31225	26113	16225	15278	13922	20189	26893	28
1209	8.747	267.072	w/o MS2: 6-Methoxyflavonol	[M-H]-	OGURJSOPVFCIOO-UHFFFAOYSA-N	null	Normalized unit: Intensity; Annotation method: MoNA-export-LC-MS-MS_Negative_Mode_2	0.93	54.28	267.07222:10464 267.12115:12 267.15274:12 267.20439:12 267.44090:12 267.71544:12 267.77289:12 267.93839:12 267.99586:12 268.04501:18 268.07516:1096 268.10421:48 268.19938:12 268.95777:12 269.03681:74 269.05495:24 269.08347:445 269.11488:24 269.12991:199 269.15128:18 269.17893:12	84.04422:556 145.09747:2430 196.09763:1468 213.12399:1316	9237	23	11908	19330	4345	3906	2286	19107	2253	12061	7626	20	1979	6080	7583	5274	3859	2123	3290	8154	18
1210	7.572	267.072	w/o MS2: 6-Methoxyflavonol	[M-H]-	OGURJSOPVFCIOO-UHFFFAOYSA-N	null	Normalized unit: Intensity; Annotation method: MoNA-export-LC-MS-MS_Negative_Mode_2	0.95	3.22	267.07169:1903 267.12410:27 267.14515:206 267.95246:84 268.07429:155 268.09961:27 268.13043:71 268.85525:14 268.94821:21 268.98976:28 269.02684:14 269.07052:515 269.11160:21 269.13058:341 269.16968:14	61.98802:277 89.02382:203 113.94173:89 141.93651:83	373	24	420	172	486	477	489	23	860	56	372	14	1027	296	42	76	336	336	99	365	20
1211	6.152	267.073	Inosine	[M-H]-	UGQMRVRMYYASKQ-KQYNXXCUSA-N	null	Normalized unit: Intensity; Annotation method: MoNA-export-LC-MS-MS_Negative_Mode_2	1.54	13.71	267.07377:15142 267.13492:24 267.99241:18 268.07618:1477 268.12850:18 268.16045:12 268.27085:12 268.90120:18 268.97636:12 268.99018:12 269.00356:24 269.02358:18 269.04241:18 269.08006:287 269.10222:18 269.13103:184	108.02065:108 135.03125:1988 267.07474:136	2379	12	3524	3835	4796	5244	7111	1112	1152	841	2906	24	1132	1160	2043	2313	1245	2603	3078	2597	28
1212	2.864	267.101	w/o MS2: 7-Hydroxy-3(4-methoxyphenyl) coumarin	[M-H]-	VGYCHSOZFBOOKO-UHFFFAOYSA-N	null	Normalized unit: Intensity; Annotation method: MoNA-export-LC-MS-MS_Negative_Mode_2	0.66	21.28	267.10126:4225 267.26881:193 268.09856:51898 268.15863:61 269.10131:5348 269.13100:622	95.01658:1152 110.02729:1654 137.02834:22348 138.03549:46802 139.03819:1798 140.04279:104 150.03461:834 164.05141:532 177.07193:607 190.06639:581 192.08260:7985 204.08263:15499	4007	14	3886	4181	3473	3721	3664	3544	3680	3734	3634	8	3890	3977	3543	4208	3936	3936	3738	4261	9
1213	7.494	267.11	N-Acetyl-carnosine; LC-tDDA; CE30	[M-H]-	BKAYIFDRRZZKNF-VIFPVBQESA-N	null	Normalized unit: Intensity; Annotation method: MoNA-export-LC-MS-MS_Negative_Mode_2	0.9	19.37	267.10976:1649 267.14320:18 267.95362:99 268.02049:12 268.05541:30 268.07213:64 268.11214:141 268.99577:12 269.07039:167 269.08833:170 269.11257:50 269.12988:106	34.97186:51 58.02798:51 61.98826:359 66.88917:51 81.04624:51 87.05715:153 87.06359:51 89.02911:51 93.04425:51 96.95915:153 100.93342:51 109.04017:51 110.07212:153 114.93710:51 115.05156:51 115.92015:51 127.05033:51 135.18189:51 140.08096:51 141.93715:51 142.94314:102 143.94706:51 145.06611:102 146.85138:51 154.06173:102 157.93640:102 187.94014:51 229.04936:51 254.53607:51 265.15218:51	204	8	58	37	59	110	60	231	304	284	233	10	296	369	716	510	123	690	401	219	0
1214	2.329	268.02	Unknown	[M-H]-	null	null	Normalized unit: Intensity	null	6.47	268.02058:595 268.05778:12 268.08466:33 268.12252:18 268.17794:30 268.90693:12 268.93778:24 269.01701:4031 269.06773:24 269.08469:30 269.13074:264 269.17443:18 269.21089:24 270.01903:515 270.07700:12	95.01590:80 115.04992:89 177.02422:121	525	0	393	370	420	411	373	562	492	496	476	0	497	461	605	521	419	478	428	461	3
1215	2.863	268.099	w/o MS2: NCGC00169065-03_C16H15NO4_2(1H)-Quinolinone, 3,4-dihydro-3,4-dihydroxy-4-(4-methoxyphenyl)-	[M+FA-H]-	VJLVPUFVTPJHDI-UHFFFAOYSA-N	null	Normalized unit: Intensity; Annotation method: MoNA-export-GNPS_1	0.84	614.14	268.09862:54886 269.10157:6178 269.12882:400 270.04820:355 270.07366:972 270.10381:618 270.12475:1086	44.99764:447 95.01569:1048 110.02769:2164 138.03552:43647 139.03764:2038 150.03455:785 162.03522:792 177.06683:334 192.08258:8837 204.08211:14595 222.09309:27218	43326	13	44537	45461	44078	44581	47506	42409	44199	42820	43449	9	43468	43426	42147	44301	45138	43565	44402	46338	6
1216	1.355	268.335	Unknown	[M-H]-	null	null	Normalized unit: Intensity	null	312.87	268.33459:4266 268.37191:514 268.39792:386 268.41332:514 268.43633:386 268.45359:257 268.47545:514 268.49225:386 268.51227:386 268.53780:257 268.54702:643 268.56520:257 268.59631:514 268.61147:386 268.63536:386 268.65037:257 268.67454:257 268.71384:514 268.73345:386 268.75462:257 268.77382:386 268.80513:386 268.82304:386 268.84171:386 268.86219:386 268.88061:257 268.89614:643 268.92353:386 268.93…	79.95742:28878 81.95312:743 95.95232:3822 96.96055:622693 97.47496:737 97.96032:3898 98.95720:20184 265.14825:158750 266.15189:21859 267.14688:8409 268.14719:970	64	11	22	6	69	8	39	16	75	14	46	4	14	1268	5	48	127	60	25	40	3
1217	2.324	269.017	w/o MS2: 3-deoxysappanchalcone	[M-H]-	PACBGANPVNHGNP-RUDMXATFSA-N	null	Normalized unit: Intensity; Annotation method: MoNA-export-LC-MS-MS_Negative_Mode_2	0.59	5.55	269.01700:3841 269.06973:46 269.10265:24 269.13144:234 269.21351:12 269.99299:24 270.02024:625 270.07206:12 270.13520:43 270.17478:12 270.21287:12 270.90261:18 270.98566:18 271.01384:1163 271.04142:29 271.05593:18 271.08277:18	96.95965:89 149.01877:96 177.02524:217	2969	7	2167	2254	2196	2272	2080	3456	2611	2564	2262	6	2487	2583	3311	2432	2326	2447	2343	2380	4
1218	6.587	269.054	w/o MS2: galangin	[M-H]-	VCCRNZQBSJXYJD-UHFFFAOYSA-N	null	Normalized unit: Intensity; Annotation method: MoNA-export-LC-MS-MS_Negative_Mode_2	0.91	20.19	269.05395:2499 269.13247:122 270.05818:275 270.10667:92 270.13417:61 271.05256:1008	79.95599:178 115.05106:229	478	28	19	17	26	20	18	422	388	488	317	20	334	336	1349	571	331	797	318	262	15
1219	6.349	269.055	w/o MS2: Genistein	[M-H]-	TZBJGXHYKVUXJN-UHFFFAOYSA-N	null	Normalized unit: Intensity; Annotation method: MoNA-export-LC-MS-MS_Negative_Mode_2	0.91	4.87	269.05517:5693 269.10103:254 269.13593:328 269.15781:19 269.31389:13 269.75264:13 269.79670:19 269.84571:32 269.89866:99 269.98223:25 270.05742:605 270.10339:69 270.12833:143 270.21847:19 270.29432:13 270.35897:13 270.53913:13 270.65233:13 270.77365:13 270.79612:348 270.86156:31 270.89825:408 270.93903:25 270.97732:375 271.00836:38 271.05113:1881 271.07794:70 271.09253:226 271.11673:41 271.14196:…	70.03071:121 115.05045:24 143.04735:580	2151	25	1643	1520	1447	1639	1537	2023	2254	3072	2164	18	2019	2385	2548	3335	2379	2535	3418	2494	26
1220	7.574	269.07	w/o MS2: galangin	[M-H]-	VCCRNZQBSJXYJD-UHFFFAOYSA-N	null	Normalized unit: Intensity; Annotation method: MoNA-export-LC-MS-MS_Negative_Mode_2	0.58	10.66	269.07007:1677 269.10743:211 269.13157:312 269.21199:35 269.79603:18 270.07398:202 270.11943:2437 270.17271:26 270.20773:26 271.00271:18 271.03336:35 271.06548:548 271.10154:90 271.12218:258 271.15450:35	61.98829:315 88.04103:243 99.92554:121 113.94414:83 129.93586:89 142.94390:108 157.93030:129	416	15	179	89	118	125	86	380	288	358	364	19	464	378	970	1334	642	1045	992	403	19
1221	7.337	269.089	w/o MS2: alpinetin	[M-H]-	QQQCWVDPMPFUGF-UHFFFAOYSA-N	null	Normalized unit: Intensity; Annotation method: MoNA-export-LC-MS-MS_Negative_Mode_2	0.96	7.33	269.08759:2211 269.13153:179 269.17972:19 269.98515:28 270.08988:385 270.14157:28 270.16927:28 270.26264:28 271.03015:28 271.05549:72 271.10302:4361 271.14971:28	61.98759:63 89.02402:928 125.01786:59	2073	62	1167	892	792	860	902	2639	2425	3157	2028	47	2461	2441	4062	2953	1707	3711	2884	2128	96
1222	8.886	269.089	w/o MS2: isoimperatorin	[M-H]-	IGWDEVSBEKYORK-UHFFFAOYSA-N	null	Normalized unit: Intensity; Annotation method: MoNA-export-LC-MS-MS_Negative_Mode_2	0.9	14.78	269.08938:1669 269.12929:175 269.18085:18 269.20793:24 270.02804:12 270.09211:140 270.12567:84 270.21178:18 270.40897:12 270.98202:12 271.01323:12 271.05215:24 271.10061:43 271.11960:12 271.13694:12	96.00970:105 154.06445:102	256	17	50	46	74	63	23	287	161	278	269	23	213	358	993	440	228	518	363	221	8
1229	7.972	270.03	Unknown	[M-H]-	null	null	Normalized unit: Intensity	null	8.31	270.03037:2331 270.10946:562	128.03466:150 146.04687:77 162.07831:139	341	9	1165	533	748	900	1277	7	31	8	360	0	7	15	6	80	70	47	85	223	3
1230	2.654	270.046	Unknown	[M-H]-	null	null	Normalized unit: Intensity	null	7.17	270.04650:3495 270.08934:12 270.10413:24 270.13463:18 270.17271:18 270.21053:18 270.98038:24 271.00551:12 271.05031:216 271.08390:18 271.09430:12 271.12886:18 271.15510:18 271.18889:18 271.22787:30 271.98994:12 272.05051:120 272.11455:18	61.98865:408	981	7	193	177	184	151	168	767	766	751	781	7	876	923	2457	1397	678	1712	1147	855	4
1232	3.062	270.073	w/o MS2: Dimethenamid OXA	[M-H]-	HOYCASTVMCEOTP-UHFFFAOYSA-N	null	Normalized unit: Intensity; Annotation method: MoNA-export-LC-MS-MS_Negative_Mode_2	0.59	4.3	270.07286:954 270.10080:43 270.12501:168 270.16635:18 270.20446:18 270.89939:12 271.00229:12 271.01911:12 271.04444:24 271.07807:116 271.10377:18 271.12834:36 271.15194:24 271.22752:63 272.07698:24 272.10688:12	61.98740:1370 138.03491:15 222.09279:57	605	8	10	27	15	14	16	704	15	32	20	10	9	22	1213	19	32	29	25	16	5
1233	2.854	270.074	Dimethenamid OXA	[M-H]-	HOYCASTVMCEOTP-UHFFFAOYSA-N	null	Normalized unit: Intensity; Annotation method: MoNA-export-LC-MS-MS_Negative_Mode_2	0.76	7.56	270.07269:806 270.10388:568 270.12370:966 271.07818:155 271.11107:93 271.12560:213 271.22721:62 272.07577:93	95.01703:1087 110.02713:2002 138.03558:45678 139.03784:2046 148.01872:558 150.03555:704 162.03506:721 177.05695:665 192.08261:8537 204.08255:16085	6	11	269	363	185	210	293	8	704	825	594	10	618	913	8	834	522	1507	806	618	11
1234	5.569	270.075	w/o MS2: Dimethenamid OXA	[M-H]-	HOYCASTVMCEOTP-UHFFFAOYSA-N	null	Normalized unit: Intensity; Annotation method: MoNA-export-LC-MS-MS_Negative_Mode_2	0.61	7.61	270.07425:885 270.10715:12 270.13430:33 270.20988:12 270.98266:24 271.00000:12 271.04694:30 271.07883:116 271.11747:37 271.13643:12 271.18949:30 271.22835:24 272.01757:18 272.05580:12 272.07213:325 272.14953:18	34.96981:102 36.96497:51 39.78305:51 44.01814:51 44.99809:255 49.13849:51 53.05459:51 61.98616:51 63.20509:51 79.95970:51 96.95992:153 97.04176:51 100.04128:102 115.05677:102 116.81142:51 117.25659:51 132.40936:51 187.16816:51 201.48520:51 222.16390:51 234.10470:51 260.75772:51	815	9	786	671	498	522	675	1761	1835	930	909	6	1724	892	536	422	1164	766	421	926	11
1235	7.579	270.12	w/o MS2: PILOCARPINE NITRATE	[M-H]-	FQTIRVOROACNDP-GNAZCLTHSA-O	null	Normalized unit: Intensity; Annotation method: MoNA-export-LC-MS-MS_Negative_Mode_2	0.72	4.58	270.11839:1022 271.06703:198 271.12144:148	61.98811:242 89.02437:146 113.93947:112 141.93508:96	522	0	296	339	159	224	175	860	524	634	430	0	577	759	717	990	745	560	956	472	4
1236	2.84	270.124	w/o MS2: NCGC00380936-01_C13H19NO5_1,3-Dioxolo[4,5-c]pyridin-4(5H)-one, 2-(1-hydroxy-1-methoxy-3-methylbutyl)-6-methyl-	[M-H]-	VVLWYFUJJAWYBP-UHFFFAOYSA-N	null	Normalized unit: Intensity; Annotation method: MoNA-export-GNPS_1	0.75	6.98	270.12503:965 271.07742:230 271.12689:237 271.33812:42 272.12963:63	44.99897:257 95.01613:1006 110.02690:1638 122.01644:331 138.03535:48435 148.01968:563 150.03642:817 162.03526:765 177.06609:439 192.08237:8459 204.08243:15077 222.09319:26848	91	37	668	573	622	730	715	65	719	720	740	26	751	767	98	1203	685	667	606	669	28
1237	7.238	270.145	w/o MS2: Pesticide4_Mandipropamid_C23H22ClNO4_2-(4-Chlorophenyl)-N-{2-[3-methoxy-4-(2-propyn-1-yloxy)phenyl]ethyl}-2-(2-propyn-1-yloxy)acetamide	[M-H]-	KWLVWJPJKJMCSH-UHFFFAOYSA-N	null	Normalized unit: Intensity; Annotation method: MoNA-export-GNPS_1	0.81	18.84	270.14632:4061 271.06621:1170 271.10417:414 271.14947:518 272.05513:207	40.01962:96 78.95840:583 88.98733:301 96.96964:1516 116.92691:55 119.01762:150 130.06181:52 155.08289:31 169.13550:102 205.01619:112	3048	13	126	47	186	452	197	4070	2570	4057	1986	10	4184	3335	2455	4155	236	2288	2352	2620	14
1243	2.324	271.014	w/o MS2: Canarione	[M-H]-	NPUXQAACUNUHIX-UHFFFAOYSA-N	null	Normalized unit: Intensity; Annotation method: MoNA-export-LC-MS-MS_Negative_Mode_2	0.93	7.98	271.01363:647 271.05254:12 271.07857:30 271.08770:24 271.12043:30 271.12935:30 271.15840:12 271.17502:24 271.18962:12 271.22841:30 271.91926:59 271.96612:12 271.98802:48 272.01922:75 272.03703:34 272.08657:12 272.11315:30 272.16766:12 272.19285:18 272.95832:18 272.96921:18 272.99573:30 273.01605:34 273.03877:12 273.06180:24 273.07389:24 273.09507:24	114.02304:77	917	10	619	675	664	618	629	1026	785	851	745	11	782	876	1030	764	677	804	783	778	9
1244	6.351	271.051	w/o MS2: Naringenin	[M-H]-	FTVWIRXFELQLPI-UHFFFAOYNA-N	null	Normalized unit: Intensity; Annotation method: MoNA-export-LC-MS-MS_Negative_Mode_2	0.75	8.25	271.05135:1275 271.09016:55 271.12709:30 271.17503:12 271.19289:12 271.22787:24 271.89663:32 271.95919:12 271.96888:18 271.97699:12 271.99826:12 272.02447:166 272.05674:497 272.08166:80 272.12462:30 272.14983:40 272.18439:18 272.76557:12 272.79704:171 272.83348:12 272.86197:12 272.89526:916 272.91662:30 272.95561:24 272.99705:18 273.04122:219 273.06625:66 273.10644:112 273.12809:66 273.14915:112	87.05605:444 92.92729:137 115.05097:1456 127.05124:350 143.04512:198	698	21	532	625	605	594	546	623	724	1013	676	20	669	724	832	1002	802	864	1049	828	14
1245	6.445	271.07	w/o MS2: Cotarnine Chloride	[M-H]-	UONSFNPHCTWRGS-UHFFFAOYSA-M	null	Normalized unit: Intensity; Annotation method: MoNA-export-LC-MS-MS_Negative_Mode_2	0.77	17.05	271.06988:3569 271.11696:32 271.22724:32 272.02450:24 272.07224:442 272.12016:24 272.36675:16 272.87865:24 272.89431:16 272.97436:24 272.99060:24 273.00104:24 273.03974:63 273.07270:40 273.10858:259 273.14070:55	74.02548:119 87.05782:121 115.05142:352 127.05119:213 142.06667:77 203.08106:135 265.14737:64	482	11	105	94	90	110	109	298	292	236	476	4	278	281	1455	879	149	994	522	380	9
1246	8.479	271.082	w/o MS2: Arbutin	[M-H]-	BJRNKVDFDLYUGJ-RMPHRYRLSA-N	null	Normalized unit: Intensity; Annotation method: MoNA-export-LC-MS-MS_Negative_Mode_2	0.87	194.96	271.08109:12802 272.08375:1130 273.03669:166 273.08694:226	78.95871:1802 131.08260:2808	13749	37	15250	14992	16343	14219	18042	12271	13799	10454	14298	65	11541	11269	9883	10707	8196	9398	8627	14561	57
1247	6.891	271.091	w/o MS2: Quercetin	[M-H]-	REFJWTPEDVJJIY-UHFFFAOYSA-N	null	Normalized unit: Intensity; Annotation method: MoNA-export-LC-MS-MS_Negative_Mode_2	0.76	17.29	271.09083:2388 271.19802:16 271.22346:16 272.05330:49 272.09443:212 273.01548:16 273.09778:43 273.14455:79 273.16982:16	89.02458:96 115.05256:116	693	34	927	1065	790	995	1131	498	580	451	592	17	1089	771	309	367	304	263	341	608	29
1248	7.195	271.098	w/o MS2: 2',6'-dihydroxy-4'-methoxydihydrochalcone	[M-H]-	MDMCODCJMHTFIZ-UHFFFAOYSA-N	null	Normalized unit: Intensity; Annotation method: MoNA-export-LC-MS-MS_Negative_Mode_2	1	34.28	271.09805:8360 271.14210:18 272.01875:18 272.04694:18 272.06266:96 272.10103:771 272.14494:24 272.16075:30 272.22447:12 273.00601:18 273.03803:18 273.05972:30 273.10503:183 273.13283:18 273.14552:49 273.16867:18	89.02448:1144	3460	99	3591	3117	2924	3110	2753	2925	2801	2466	3124	87	3016	3163	2754	2895	3390	3154	4136	2807	141
1249	7.351	271.103	w/o MS2: 2',6'-dihydroxy-4'-methoxydihydrochalcone	[M-H]-	MDMCODCJMHTFIZ-UHFFFAOYSA-N	null	Normalized unit: Intensity; Annotation method: MoNA-export-LC-MS-MS_Negative_Mode_2	0.92	27.8	271.10321:2792 271.13675:17 271.14943:18 271.19303:18 271.22715:18 272.04192:12 272.05698:30 272.10646:344 272.16229:38 272.22264:12 272.50251:18 272.93564:12 273.01106:12 273.01979:30 273.02712:24 273.03426:12 273.05840:12 273.08234:64 273.10932:67 273.14041:30	44.01450:31 61.98831:194 98.00708:2905	1720	77	2168	2068	1951	2136	1824	1479	1383	1344	1309	142	1663	1450	869	943	2256	1588	1948	1740	37
1253	7.733	272.053	w/o MS2: Tolcapone	[M-H]-	MIQPIUSUKVNLNT-UHFFFAOYSA-N	null	Normalized unit: Intensity; Annotation method: MoNA-export-LC-MS-MS_Negative_Mode_2	0.65	10.28	272.05354:1751 272.09021:216 272.12413:62 272.95643:26 272.97752:20 272.99477:26 273.02645:26 273.05804:179 273.08305:26 273.09221:26 273.12167:33 273.13367:13 273.15253:43 273.16153:13 273.94230:71 273.97403:13 274.02471:196 274.05549:143 274.07400:53 274.10191:20 274.11012:13 274.13846:20	61.99066:70 78.95904:205 115.00412:143 142.94333:102	478	10	632	545	368	369	330	248	301	255	433	7	350	170	472	509	853	708	830	424	5
1254	7.018	272.054	Tolcapone	[M-H]-	MIQPIUSUKVNLNT-UHFFFAOYSA-N	null	Normalized unit: Intensity; Annotation method: MoNA-export-LC-MS-MS_Negative_Mode_2	0.9	145.58	272.05434:12808 272.13024:12 272.16409:54 272.21249:24 272.26811:18 272.55786:12 272.88483:30 272.98117:18 272.99786:18 273.01134:18 273.03464:101 273.05696:857 273.09740:24 273.11756:12 273.13821:18 273.16794:24 273.40222:18 273.98985:18 274.05853:182 274.09519:18 274.13468:18	78.95888:681 96.96936:75 156.07715:426 171.00621:183 199.08546:354 272.05582:37	12572	8	18882	16538	21219	17720	21226	5157	5026	3408	13679	5	5184	2732	7339	17898	11275	5569	16415	13246	6
1255	5.543	272.072	w/o MS2: NCGC00380622-01!3,5-dihydroxy-7-methoxy-6-methyl-1-oxo-3H-2-benzofuran-4-carboxylic acid [IIN-based: Match]	[M-H]-	MUGQOWYFWURKCM-UHFFFAOYSA-N	null	Normalized unit: Intensity; Annotation method: MoNA-export-GNPS_1	0.63	11	272.07154:915 272.12055:24 272.14893:12 272.19384:18 272.97901:12 273.00097:18 273.01604:18 273.03550:18 273.07400:130 273.09620:24 273.13160:30 274.06195:49 274.07754:131 274.10395:24	100.04057:133	271	3	256	213	192	196	225	144	608	313	312	8	562	342	263	170	366	278	166	274	9
1261	2.724	273.001	w/o MS2: Galacturonate 1-phosphate	[M-H]-	AIQDYKMWENWVQJ-DTEWXJGMSA-N	null	Normalized unit: Intensity; Annotation method: MoNA-export-LC-MS-MS_Negative_Mode_2	0.74	3.89	273.00074:1043 273.03776:18 273.06297:12 273.09198:12 273.11122:18 273.13544:18 273.17014:18 274.00336:75 274.03043:12 274.06554:18 274.09508:24 274.11297:18 274.96327:12 275.00035:53 275.08134:18 275.09697:30	96.95905:165 117.01956:146 125.87183:187 160.84119:86	20	12	539	581	544	567	496	15	399	525	506	12	485	516	20	593	576	522	570	530	10
1262	8.449	273.038	w/o MS2: Phenylbenzimidazole sulfonic acid	[M-H]-	UVCJGUGAGLDPAA-UHFFFAOYSA-N	null	Normalized unit: Intensity; Annotation method: MoNA-export-LC-MS-MS_Negative_Mode_2	0.64	4.81	273.03759:1317 273.08525:703 273.12834:24 274.02207:72 274.04109:121 274.05621:48 274.09038:36 274.88937:24 274.99649:24 275.01800:60 275.03946:60 275.07568:24 275.08860:36 275.11528:24 275.13625:24	78.95875:2687 96.96950:4952 131.08260:2970	294	25	681	616	561	450	507	68	117	138	400	18	85	49	118	175	194	186	190	286	32
1263	6.365	273.038	w/o MS2: Phenylbenzimidazole sulfonic acid	[M-H]-	UVCJGUGAGLDPAA-UHFFFAOYSA-N	null	Normalized unit: Intensity; Annotation method: MoNA-export-LC-MS-MS_Negative_Mode_2	0.64	5.92	273.03759:1357 273.09716:64 273.13032:107 273.14995:37 273.23701:13 273.45528:13 273.87848:305 273.91123:19 273.92173:19 273.96413:25 273.97768:25 274.01751:31 274.03893:521 274.06501:37 274.09947:32 274.13953:25 274.15711:13 274.24315:13 274.46997:13 274.52930:13 274.59795:13 274.74808:13 274.79022:25 274.88031:109 274.91843:36 274.94830:25 274.97685:13 275.00121:25 275.03530:586 275.07885:292 2…	70.03071:121 115.05045:24 143.04735:580	280	34	122	125	103	118	137	320	294	100	208	29	332	297	671	296	254	354	306	237	28
1264	8.644	273.038	Phenylbenzimidazole sulfonic acid	[M-H]-	UVCJGUGAGLDPAA-UHFFFAOYSA-N	null	Normalized unit: Intensity; Annotation method: MoNA-export-LC-MS-MS_Negative_Mode_2	1.22	17.95	273.03828:8670 273.09223:18 273.11624:12 273.94110:86 273.96174:12 274.04045:691 274.10485:18 274.30008:12 274.71503:18 274.86618:18 274.94826:24 274.98238:18 275.02210:476 275.06067:34 275.07752:18 275.13295:18	110.98486:744 273.03677:563	2479	15	4505	2832	2884	2873	2896	1635	1606	1365	2459	11	1529	995	2186	2146	3039	3426	3172	1969	3
1265	6.368	273.075	w/o MS2: (5E)-4-methoxy-5-[methoxy-[(2R,3S)-3-phenyloxiran-2-yl]methylidene]furan-2-one	[M-H]-	RTNGMIUMJUOABT-ONKYJICLSA-N	null	Normalized unit: Intensity; Annotation method: MoNA-export-LC-MS-MS_Negative_Mode_2	0.91	50.45	273.07465:12113 273.12097:30 273.13612:50 273.17837:20 273.43958:20 273.88566:20 273.90309:20 273.95190:20 273.97747:20 273.99258:20 274.01351:20 274.04008:70 274.07747:1440 274.11605:30 274.18673:20 274.22045:20 274.31000:20 274.77309:20 274.87892:172 274.89920:30 274.92559:20 274.97749:20 275.03580:96 275.07173:3869 275.10681:129 275.12810:50 275.14337:30 275.17105:30	44.01405:341 74.99116:79 87.05537:315 97.04005:222 115.05090:3133 154.94737:82 214.91357:268	345	22	28	84	26	39	31	45	45	5844	435	44	59	42	24	71	61	47	25	385	33
1266	5.438	273.109	w/o MS2: Heteropeucenin, Methyl Ether	[M-H]-	KVNRDSLYCOJCRD-UHFFFAOYSA-N	null	Normalized unit: Intensity; Annotation method: MoNA-export-LC-MS-MS_Negative_Mode_2	0.97	5.21	273.10890:1030 274.01296:18 274.06226:30 274.11159:163 274.97835:12 274.99698:24 275.03839:18 275.06685:18 275.10951:30 275.16501:64	115.05046:77	520	8	34	22	21	22	16	723	26	26	18	12	24	26	1443	23	30	34	21	24	12
1267	5.143	273.109	w/o MS2: 4-hydroxy-8-methoxy-5-methyl-3-(3-methylbut-2-enyl)chromen-2-one	[M-H]-	YPKUMLKVFXFYOT-UHFFFAOYSA-N	null	Normalized unit: Intensity; Annotation method: MoNA-export-LC-MS-MS_Negative_Mode_2	0.97	4.71	273.10894:1320 273.21019:12 273.91079:79 274.06414:913 274.11416:154 274.13373:12 274.91433:24 274.97393:24 274.98779:18 275.01108:12 275.03903:12 275.06758:136 275.08961:12 275.11249:39 275.16663:18	96.95956:92	36	12	189	151	160	142	189	66	573	591	429	10	467	443	62	1084	203	946	552	462	10
1269	5.043	274.064	w/o MS2: Flufenacet ESA	[M-H]-	SZCMHDLOUVZYST-UHFFFAOYSA-N	null	Normalized unit: Intensity; Annotation method: MoNA-export-LC-MS-MS_Negative_Mode_2	0.56	16.56	274.06428:3181 274.10811:12 274.98515:42 274.99947:18 275.02385:12 275.06674:504 275.09948:18 275.13216:12 275.16710:30 275.98311:12 276.01255:18 276.06152:866 276.13186:18	137.02657:515	3820	10	2914	2878	2626	2801	2934	4339	4056	3995	3634	6	3790	3793	4315	4133	4017	4425	4056	3620	2
1270	3.968	274.074	w/o MS2: Tolcapone	[M-H]-	MIQPIUSUKVNLNT-UHFFFAOYSA-N	null	Normalized unit: Intensity; Annotation method: MoNA-export-GNPS_1	0.93	8.18	274.07320:1853 274.95661:34 274.98627:47 275.02111:17 275.05383:3195 275.11265:24 275.16608:24 275.95282:39 275.98112:336 276.01143:30 276.02176:18 276.05688:273 276.12568:18 276.16509:18	96.95861:118 115.02097:174 274.07315:73	9	0	824	1647	595	832	1055	26	240	383	590	0	148	224	35	447	384	651	780	595	4
1271	7.574	274.078	w/o MS2: 1-(4-(trifluoromethyl)phenyl)isoquinoline	[M-H]-	GVPOXQWXNHAESS-UHFFFAOYSA-N	null	Normalized unit: Intensity; Annotation method: MoNA-export-GNPS_1	0.66	7.87	274.07781:4170 274.11619:31 274.13809:74 274.20699:13 274.97430:7340 275.02241:435 275.05382:1419 275.12149:13 275.14580:26 275.16475:36 275.19628:13 275.97534:1302 276.02184:59 276.05714:263 276.08177:83 276.11733:39 276.16917:26	61.98774:310 89.02434:297 101.02229:184 115.05202:89 141.93583:92 181.07112:133	702	3	192	239	10	12	92	1577	1343	280	522	0	969	1384	258	187	300	135	294	566	6
1272	8.25	274.104	Glu-Gln	[M-H]-	MGHKSHCBDXNTHX-UHFFFAOYSA-N	null	Normalized unit: Intensity; Annotation method: MoNA-export-LC-MS-MS_Negative_Mode_2	0.92	11.86	274.10517:4324 275.08889:964 276.09430:293	59.01389:936 78.95861:1091 88.03938:63 96.96961:1570 101.07161:116 128.03360:492 145.06085:251 182.96315:41	1612	15	2742	2970	3365	3132	4012	1572	1852	1120	1812	11	1680	1717	1392	1225	777	1011	1042	1667	10
1273	7.247	274.104	w/o MS2: 7-ethenyl-1,4a,7-trimethyl-3,4,6,8,8a,9,10,10a-octahydro-2H-phenanthrene-1-carboxylic acid	[M-H]-	RYJWSNUDETVRFF-FARCUNLSSA-N	null	Normalized unit: Intensity; Annotation method: MoNA-export-LC-MS-MS_Negative_Mode_2	0.72	11.77	274.10544:1239 274.14384:544 275.08926:725 275.99924:544	41.99813:123 78.95863:392 88.98737:290 96.96031:802 100.93309:201 115.05152:112 119.01732:225 132.03032:115 158.09019:83 169.13417:251	743	61	424	530	442	360	476	297	341	494	670	37	426	706	955	665	332	906	556	513	36
1274	8.541	274.104	Glu-Gln	[M-H]-	MGHKSHCBDXNTHX-UHFFFAOYSA-N	null	Normalized unit: Intensity; Annotation method: MoNA-export-LC-MS-MS_Negative_Mode_2	1.04	11.99	274.10434:2257 274.18001:17 275.01935:81 275.05319:70 275.10658:380 275.13430:17 275.16529:43 276.02565:26 276.07392:26 276.09259:17 276.11469:71 276.14276:17 276.15865:26	34.96928:51 41.99756:102 44.99771:51 59.01392:51 61.98820:153 78.94877:51 78.95866:153 82.03038:102 82.96247:51 88.04028:51 96.96784:204 112.98426:153 115.00346:102 116.01429:51 127.05311:204 128.03432:255 131.08257:801 145.06137:319 145.09867:102 156.07674:102 173.10820:102 179.31107:51 187.10849:51 194.09035:51 220.50683:51 238.09250:51 241.57467:51 265.14153:51	1582	6	1295	1306	1331	1113	1764	1381	1606	1305	1349	16	1362	964	1109	1593	1172	1975	1693	1485	15
1275	7.899	274.139	w/o MS2: GLUTARYLCARNITINE	[M-H]-	NXJAXUYOQLTISD-SECBINFHSA-N	null	Normalized unit: Intensity; Annotation method: MoNA-export-LC-MS-MS_Negative_Mode_2	0.54	18.76	274.13940:780 275.14185:186	96.95932:51 110.06944:51 112.41726:51 128.79954:51 129.93530:51 133.98142:51 145.09748:153 149.41487:51 154.05984:51 158.12945:204 158.27725:51 170.13993:51 176.99398:51 187.74092:51 244.12534:51 249.94066:51	368	0	193	194	141	134	137	451	611	520	446	0	576	511	661	636	418	517	486	451	0
1276	8.825	274.14	w/o MS2: Scillisecocrinine	[M-H]-	KZWDINOJDLOCCZ-UVBJJODRSA-N	null	Normalized unit: Intensity; Annotation method: MoNA-export-GNPS_1	0.86	28.75	274.14065:1871 274.27075:95 274.28977:24 274.93876:18 274.99134:12 275.02325:105 275.05697:24 275.07882:31 275.12531:24690 275.56923:12 275.85257:12 275.95404:12 276.02389:32 276.04504:12 276.08380:17 276.12797:2624 276.16894:17 276.22007:12	96.01190:14 102.05734:323 128.03729:275 145.09877:2430 196.09908:1468	1046	17	859	831	1105	960	1050	1321	1579	1152	1104	12	1888	1721	1309	1108	641	1165	715	1074	9
1277	7.228	274.141	w/o MS2: Scillisecocrinine	[M-H]-	KZWDINOJDLOCCZ-UVBJJODRSA-N	null	Normalized unit: Intensity; Annotation method: MoNA-export-GNPS_1	0.67	22.76	274.14072:1850 275.05511:182 275.11985:109 275.14209:436 275.99243:235 276.07111:73	78.95893:608 88.98687:219 96.96870:1352 119.01778:189 154.94217:48 181.07503:32	561	4	744	875	585	748	1125	680	607	365	431	0	410	276	421	493	1048	608	700	605	5
1282	1.434	275.017	w/o MS2: 6-PHOSPHOGLUCONIC ACID	[M-H]-	BIRSGZKFKXLSJQ-SQOUGZDYSA-N	null	Normalized unit: Intensity; Annotation method: MoNA-export-LC-MS-MS_Negative_Mode_2	1.05	9.65	275.01577:2753 275.07864:51 275.10775:51 275.16882:102 275.90384:51 276.01886:286 276.93175:76 276.95951:76 277.01169:398 277.06915:51	79.95687:185 96.96004:3235 150.00191:195 203.83378:105 265.14848:622	705	18	4678	4030	1579	1128	3037	68	74	49	894	15	34	0	48	20	20	112	0	1022	22
1283	7.72	275.021	w/o MS2: 6-PHOSPHOGLUCONIC ACID	[M-H]-	BIRSGZKFKXLSJQ-SQOUGZDYSA-N	null	Normalized unit: Intensity; Annotation method: MoNA-export-LC-MS-MS_Negative_Mode_2	0.81	6.83	275.02123:2161 275.06429:82 275.09257:36 276.02467:221 276.03918:70 276.06844:36 276.11496:24 277.03617:402 277.08498:309 277.10596:24	78.95823:270 115.00486:2584 159.01120:262	1446	0	2098	2208	2726	2887	3762	3081	1938	3886	1832	3	1699	1953	1119	1384	891	720	962	1974	0
1284	3.226	275.032	w/o MS2: Chlorpropamide	[M-H]-	RKWGIWYCVPQPMF-UHFFFAOYSA-N	null	Normalized unit: Intensity; Annotation method: MoNA-export-LC-MS-MS_Negative_Mode_2	0.77	3.07	275.03160:1378 275.11017:24 275.15023:18 275.15888:18 275.17024:24 276.01526:18 276.03560:127 276.06267:37 276.15886:18 276.94856:12 276.99463:52 277.02907:35 277.07341:40 277.08893:24	61.98947:86 138.03405:124	443	10	12	17	16	15	18	525	24	14	19	8	24	18	1011	18	18	19	17	16	16
1285	4.012	275.054	w/o MS2: NCGC00381160-01_C14H12O6_Spiro[cyclopent-4-ene-1,1'(3'H)-isobenzofuran]-3,3'-dione, 2,4'-dihydroxy-6'-methoxy-5-methyl-	[M-H]-	ISNKGHIHBITAEG-UHFFFAOYSA-N	null	Normalized unit: Intensity; Annotation method: MoNA-export-LC-MS-MS_Negative_Mode_2	0.66	136.35	275.05384:10912 275.09248:32 275.10778:33 275.15153:22 275.93485:22 275.95203:192 275.98156:192 276.05731:862 276.07908:103 276.83115:33 276.99269:55 277.00928:43 277.05055:3476 277.09437:43 277.11808:85 277.14435:66	96.95948:200 115.05027:148	59001	8	6524	6779	6084	5557	5931	69794	50049	44211	38542	3	53947	63070	114254	56148	31974	62976	53305	35784	4
1286	6.368	275.072	w/o MS2: Flutamide	[M-H]-	MKXKFYHWDHIYRV-UHFFFAOYSA-N	null	Normalized unit: Intensity; Annotation method: MoNA-export-LC-MS-MS_Negative_Mode_2	0.6	6.3	275.07173:3869 275.10681:129 275.12810:50 275.14337:30 275.17105:30 275.77389:20 275.87987:30 275.93485:265 275.98167:421 275.99783:30 276.02042:30 276.07494:496 276.11180:30 276.17402:20 276.64919:20 276.87923:30 276.90921:20 276.93202:769 276.97660:394 277.00671:40 277.03682:40 277.07515:131 277.09445:50 277.12100:144 277.14181:30	44.01405:338 74.99116:79 87.05537:313 97.04005:220 115.05090:3127 154.94737:82 214.91357:268	218	11	13	23	24	23	20	26	19	1818	133	47	12	40	88	65	17	41	37	195	18
1287	8.217	275.088	w/o MS2: (2S)-4-hydroxy-2-(2-hydroxypropan-2-yl)-7-methyl-2,3-dihydrofuro[3,2-g]chromen-5-one	[M-H]-	LJSWMDKKEBOERP-LBPRGKRZSA-N	null	Normalized unit: Intensity; Annotation method: MoNA-export-LC-MS-MS_Negative_Mode_2	0.85	17.72	275.08830:10830 275.13200:43 275.16798:22 275.22258:22 275.68603:15 275.83115:22 275.98076:37 276.01608:22 276.06309:52 276.09090:1099 276.14761:30 276.15665:22 276.26867:15 276.95423:15 276.98265:22 276.99268:22 277.03305:1923 277.05803:201 277.09260:204 277.14498:37 277.18311:105	44.99957:107 59.01413:5806 71.01371:895 78.95841:706 87.00785:687 89.02418:2081 96.96914:1431 101.02430:760 114.02678:61 128.03528:541 146.04515:212 169.09746:56	6260	10	4928	4369	4490	4058	5480	7110	7818	5967	7558	8	8980	9155	9810	5861	3638	7298	4746	6493	15
1288	7.361	275.089	w/o MS2: 3-(2-hydroxy-4-methoxy-6-methylphenoxy)-5-methylbenzene-1,2-diol	[M-H]-	JGXPRDVSWGDODG-UHFFFAOYSA-N	null	Normalized unit: Intensity; Annotation method: MoNA-export-LC-MS-MS_Negative_Mode_2	0.88	42.61	275.08859:6445 275.13500:12 275.16515:12 275.93926:24 275.99450:12 276.01148:12 276.05348:24 276.09052:727 276.12279:24 276.99037:30 277.03005:18 277.05335:46 277.07344:59 277.09258:139 277.12364:51 277.14436:57 277.17038:18 277.18323:30	61.98840:246 89.02411:988 98.00695:2904 110.07110:74	8609	22	348	326	811	795	1601	15600	17242	9798	7879	20	11557	17706	21154	21653	2414	9089	17628	7500	18
1289	8.785	275.125	L-saccharopine	[M-H]-	ZDGJAHTZVHVLOT-YUMQZZPRSA-N	null	Normalized unit: Intensity; Annotation method: MoNA-export-LC-MS-MS_Negative_Mode_2	1.37	145.66	275.12545:134741 275.18279:13 275.49064:20 275.50672:13 275.69988:20 275.77866:20 275.84053:20 275.90812:27 275.93876:20 275.97757:20 275.99651:20 276.01246:20 276.02448:20 276.04853:27 276.08356:44 276.12819:13463 276.15233:510 276.18856:26 276.20595:27 276.26953:13 276.28905:27 276.36702:34 276.44400:20 276.49134:13 276.51201:20 276.70044:20 276.74361:20 276.76531:13 276.85292:27 276.93108:20 2…	84.04515:419 102.05641:271 128.07199:565 145.09837:2108 170.11810:488 196.09874:1161 213.12424:1071 257.11429:2012	41150	141	9301	7774	8965	9185	8126	54612	61057	56623	38136	130	61309	65708	41350	66055	52944	49805	64595	39336	165
1291	6.555	276.052	Unknown	[M-H]-	null	null	Normalized unit: Intensity	null	3.79	276.05202:2178 277.05556:242 277.14185:112 278.04769:112	79.95694:234 129.94032:6 143.04611:36 155.03172:10 181.16467:11 208.06436:1211 209.06625:122 210.06737:44 225.69576:11	1611	8	1223	1237	1381	1227	1282	1549	1137	1364	1273	4	1045	1180	1604	1292	1115	1110	1076	1248	7
1292	5.043	276.061	Unknown	[M-H]-	null	null	Normalized unit: Intensity	null	3.68	276.06147:1605 276.10281:12 276.16751:12 276.97902:12 276.99362:30 277.02450:18 277.06747:269 277.11164:12 277.14504:67 277.18363:53 278.06423:12 278.07945:18 278.14971:24	96.96028:8 137.02679:746 191.07330:77	1092	4	806	895	790	948	898	1218	1170	1152	1131	5	1204	1237	1265	1220	1301	1248	1221	1099	4
1295	8.233	277.033	w/o MS2: Exifone	[M-H]-	XEDWWPGWIXPVRQ-UHFFFAOYSA-N	null	Normalized unit: Intensity; Annotation method: MoNA-export-LC-MS-MS_Negative_Mode_2	0.65	21.74	277.03269:2750 277.07084:96 277.09130:129 277.10893:97 277.12384:129 277.18087:129 277.99404:97 278.03480:162 278.08603:397 278.98349:299 279.03560:129 279.06664:97 279.08807:238	44.99736:126 59.01388:4274 71.01392:1353 78.95900:345 87.00855:556 89.02454:2107 96.96897:828 101.02425:714 113.02438:629 119.03459:791 128.03526:743 146.04451:154 158.09242:15	1753	3	2521	3086	2955	2870	3095	1274	835	1165	1444	4	717	710	1717	1881	1941	1506	2042	1623	3
1296	4.012	277.051	w/o MS2: (3aR,4R,6E,10Z,11aR)-4-hydroxy-10-(hydroxymethyl)-3-methylidene-2-oxo-3a,4,5,8,9,11a-hexahydrocyclodeca[b]furan-6-carbaldehyde	[M-H]-	CVISOHZWXIVDFN-GSWZGBFJSA-N	null	Normalized unit: Intensity; Annotation method: MoNA-export-LC-MS-MS_Negative_Mode_2	0.59	108.87	277.05055:3476 277.09437:43 277.11808:85 277.14435:66 277.18253:68 277.95655:22 278.03805:191 278.05268:262 278.07642:124 278.11176:55 278.15209:22 278.21300:33 279.00476:33 279.03624:468 279.08607:7456 279.12235:63 279.14084:22	96.95948:200 115.05027:148	17251	5	2119	2033	1959	1693	1848	19760	14198	12689	10765	3	15323	18071	32833	16122	8939	18382	14747	10687	10
1297	3.365	277.086	w/o MS2: DIHYDROTANSHINONE I	[M-H]-	HARGZZNYNSYSGJ-UHFFFAOYSA-N	null	Normalized unit: Intensity; Annotation method: MoNA-export-LC-MS-MS_Negative_Mode_2	1	6.34	277.08559:976 277.14332:42 277.15979:12 277.18026:62 277.85396:18 278.03845:12 278.08776:127 278.14791:30 278.18740:30 278.97128:12 279.08590:1410 279.16268:124	137.02497:105	8	8	162	164	101	147	236	18	608	446	217	14	532	583	9	85	97	67	81	224	6
1298	7.718	277.086	gamma-Glutamylmethionine	[M-H]-	RQNSKRXMANOPQY-BQBZGAKWSA-N	null	Normalized unit: Intensity; Annotation method: MoNA-export-LC-MS-MS_Negative_Mode_2	0.95	9.2	277.08633:3257 277.14729:18 277.18144:30 277.99374:12 278.04732:24 278.08920:354 278.11193:96 278.15182:12 278.22326:12 278.93353:12 279.00273:18 279.03322:30 279.05054:86 279.08592:1338 279.14265:18 279.16319:81	74.02463:137 128.03566:138 160.06055:105	450	12	175	120	109	189	164	168	229	174	412	8	205	223	1146	1286	869	2129	1277	462	6
1299	3.589	277.086	w/o MS2: gamma-Glutamylmethionine	[M-H]-	RQNSKRXMANOPQY-BQBZGAKWSA-N	null	Normalized unit: Intensity; Annotation method: MoNA-export-LC-MS-MS_Negative_Mode_2	0.67	4.09	277.08631:832 277.14479:47 277.18112:34 278.05315:18 278.08920:128 278.13981:12 278.15305:24 278.18549:18 278.21360:12 278.98586:12 279.02900:18 279.08632:2824 279.12114:53 279.16313:87	62.96557:80	321	4	14	10	7	16	9	586	18	16	13	7	14	9	149	21	10	10	14	10	4
1300	7.048	277.115	w/o MS2: (3aR,4R,6E,10Z,11aR)-4-hydroxy-10-(hydroxymethyl)-3-methylidene-2-oxo-3a,4,5,8,9,11a-hexahydrocyclodeca[b]furan-6-carbaldehyde	[M+FA-H]-	CVISOHZWXIVDFN-GSWZGBFJSA-N	null	Normalized unit: Intensity; Annotation method: MoNA-export-LC-MS-MS_Negative_Mode_2	0.8	18.61	277.11493:1178 278.02627:82 278.04715:24 278.08595:72 278.11358:193 278.14506:18 278.18791:12 278.78439:12 278.97625:30 279.01073:12 279.04681:18 279.08607:694 279.13859:12 279.15900:24	114.05600:854 156.07838:711	445	14	316	369	299	282	441	493	692	510	422	17	572	662	269	436	381	311	299	386	12
1301	4.125	277.122	Unknown	[M-H]-	null	null	Normalized unit: Intensity	null	34.28	277.12229:2505 277.18354:30 277.94983:12 277.98730:12 278.05050:37 278.07615:30 278.12505:353 278.14811:38 278.18330:24 278.93060:18 278.94431:24 278.98198:18 279.00749:12 279.04410:12 279.05100:23 279.08645:5604 279.16346:110	61.98933:96 112.98596:89 146.08070:92 265.14956:96	18	8	1131	1080	1051	983	1219	22	710	1317	1190	7	731	537	22	1827	817	1559	1246	1250	8
1302	1.951	277.122	Unknown	[M-H]-	null	null	Normalized unit: Intensity	null	7.29	277.12234:1440 277.18118:104 278.02695:25 278.08055:33 278.12587:135 278.14712:25 278.98916:25 279.08528:666 279.12171:225 279.16258:174	34.96841:102 61.98722:153 72.01074:51 74.44617:51 78.95833:51 79.95951:51 86.20096:51 96.96018:153 115.04796:51 146.07907:51 147.04823:51 205.16252:51 217.11396:51 265.14455:51 269.12832:51 273.13482:51 274.43618:51	259	6	70	62	95	64	103	101	246	257	270	3	584	130	189	545	254	566	363	279	9
1303	4.371	277.122	Unknown	[M-H]-	null	null	Normalized unit: Intensity	null	12.05	277.12248:715 277.18258:59 277.96851:18 278.07929:18 278.12553:115 278.14688:12 278.18512:18 278.97409:18 278.98934:18 279.04039:70 279.08584:2239 279.11643:132 279.13949:12 279.16324:62	34.97003:153 36.96770:51 40.68593:51 43.20661:51 58.02984:51 59.01559:51 61.98619:51 71.04882:51 89.02684:51 103.92728:51 115.05172:153 127.04929:51 127.95640:51 139.05038:51 149.78792:51 153.06898:51 167.03841:51 176.06877:51 178.66867:51 202.83920:51 206.97253:51 217.12698:51 221.28464:51 265.13156:51 265.14871:51	370	4	8	8	8	14	9	281	11	14	14	4	5	13	519	20	12	11	16	12	2
1304	7.594	277.14	w/o MS2: MEHP	[M-H]-	DJDSLBVSSOQSLW-UHFFFAOYSA-N	null	Normalized unit: Intensity; Annotation method: MoNA-export-LC-MS-MS_Negative_Mode_2	0.64	17.81	277.14130:1640 278.11262:126 278.14330:158 279.03305:126 279.04812:95 279.07608:95 279.08559:533 279.16524:95	59.01378:92 115.00341:137 133.01554:118	597	39	856	1085	760	877	981	130	107	232	599	28	55	148	88	88	107	152	128	633	36
1309	8.065	278.088	w/o MS2: NCGC00380601-01!N-[1-(4-methoxy-6-oxopyran-2-yl)-2-methylpropyl]acetamide [IIN-based on: CCMSLIB00000848500]	[M-H]-	WCMUUYZSUQJWRX-UHFFFAOYSA-N	null	Normalized unit: Intensity; Annotation method: MoNA-export-GNPS_1	0.57	10.04	278.08702:1733 279.03505:20 279.06764:51 279.08855:263 279.16527:31 279.99422:20 280.09407:41	44.99803:77 102.05583:118 115.00436:124	1120	8	1442	1117	953	897	914	678	754	875	1167	6	939	736	1265	1488	1468	1246	1308	1052	0
1310	7.021	278.088	w/o MS2: NCGC00380601-01!N-[1-(4-methoxy-6-oxopyran-2-yl)-2-methylpropyl]acetamide [IIN-based on: CCMSLIB00000848500]	[M-H]-	WCMUUYZSUQJWRX-UHFFFAOYSA-N	null	Normalized unit: Intensity; Annotation method: MoNA-export-GNPS_1	0.55	4.27	278.08827:1250 278.10877:435 278.13377:18 278.14832:24 278.21961:24 278.27044:12 278.48016:12 278.65011:12 278.78844:12 278.81200:24 278.88929:12 278.93187:24 279.03563:23 279.08634:5477 279.28698:12 279.47830:12 279.65559:12 279.92836:18 280.04353:24 280.08899:663 280.15775:12 280.18781:12	41.99838:630 78.95870:2162 96.96833:290 122.98419:510 156.07739:371 171.00584:452 199.08315:564 240.02788:139	317	4	517	602	430	460	537	149	169	102	328	13	138	125	295	306	110	302	169	344	8
1317	4.512	279.04	w/o MS2: Uridine	[M-H]-	DRTQHJPVMGBUCF-XVFCMESISA-N	null	Normalized unit: Intensity; Annotation method: MoNA-export-LC-MS-MS_Negative_Mode_2	0.67	18.91	279.04000:21650 279.08458:415 279.16695:37 280.04176:1899 280.08839:142 280.12630:18 280.16355:30 280.17586:12 280.23796:12 280.81074:12 280.86017:12 280.94645:18 280.98663:23 281.03652:5912 281.08252:398	110.02510:156	22005	21	23694	21204	18088	20541	20765	24255	18336	18990	22183	26	15694	13643	26197	19870	34035	20335	25246	21517	19
1318	7.813	279.067	w/o MS2: PYROGLUTAMATE	[M-H]-	ODHCTXKNWHHXJC-VKHMYHEASA-N	null	Normalized unit: Intensity; Annotation method: MoNA-export-GNPS_1	0.62	12.02	279.06605:9979 279.11862:28 280.00614:14 280.06883:938 280.10881:21 280.22644:14 281.02864:28 281.06379:416 281.13834:21	32.98069:92 34.97064:23 40.01711:54 68.01295:61 89.02849:20 101.00686:22 102.98550:24 107.05047:13 112.00433:688 113.00452:38 114.05502:11 116.00774:22 134.02679:223 135.03294:11 142.99330:8 150.36632:11 184.94536:6 217.71948:11 275.02127:22	3834	0	565	394	279	416	534	2023	1289	2615	3756	0	2025	950	14485	15629	7787	17146	14422	4025	0
1326	1.457	279.127	(1'S,2'S)-3',11'-dihydroxy-1',2',5'-trimethyl-8'-oxaspiro[oxirane-2,12'-tricyclo[7.2.1.0??,???]dodecan]-5'-en-4'-one	[M-H]-	RSFFUWNYMOEBFP-RUIYBKDTSA-N	null	Normalized unit: Intensity; Annotation method: MoNA-export-LC-MS-MS_Negative_Mode_2	1.29	5.79	279.12716:25460 279.16077:577 280.13011:4151 280.95309:243 281.12432:1619	79.95691:250 96.96005:5979 128.05383:86 265.14761:819	2613	361	2343	2806	7086	2541	2628	3734	7291	2112	5126	320	2772	13316	1610	2241	6301	2646	5453	4828	332
1331	7.117	280.055	w/o MS2: Flufenamic acid	[M-H]-	LPEPZBJOKDYZAD-UHFFFAOYSA-N	null	Normalized unit: Intensity; Annotation method: MoNA-export-LC-MS-MS_Negative_Mode_2	0.64	98.11	280.05552:66492 280.69309:12 280.77427:12 280.80556:18 280.86606:12 280.89019:24 280.97020:24 280.99082:12 281.05820:5699 281.11667:30 281.14215:18 281.31841:18 281.37390:24 281.40532:12 281.43948:12 281.49603:12 281.51252:18 281.70862:18 281.75057:12 281.90264:12 281.94652:30 282.02395:18 282.05962:699 282.08632:36 282.12996:18 282.15855:12	93.04560:642 109.04018:403 137.03559:813	20697	12	3715	4235	4176	3780	4777	23105	21825	21156	19838	10	21426	24452	33561	26535	18600	27667	28152	19179	5
1333	5.577	280.103	w/o MS2: 1-Methyladenosine	[M-H]-	GFYLSDSUCHVORB-IOSLPCCCSA-N	null	Normalized unit: Intensity; Annotation method: MoNA-export-LC-MS-MS_Negative_Mode_2	0.91	8.74	280.10310:1573 280.16484:24 280.91907:18 280.98378:12 280.99664:18 281.05334:24 281.08330:924 281.14376:12 281.89190:33 281.99621:12 282.01959:24 282.05164:12 282.08761:118 282.10901:30	100.03929:105	1098	3	1510	1230	971	1062	1451	1308	1421	1065	1080	0	1349	724	570	588	2039	1176	698	1093	3
1334	7.23	280.122	w/o MS2: NCGC00384976-01!9,10-dihydroxy-8,8-dimethyl-9,10-dihydropyrano[2,3-f]chromen-2-one	[M+NH4]+	HKXQUNNSKMWIKJ-UHFFFAOYSA-N	null	Normalized unit: Intensity; Annotation method: MoNA-export-GNPS_1	0.67	43.73	280.12107:3442 280.99591:1517 281.08839:414 281.10963:311 281.12485:311 281.99812:415	40.01962:124 78.95840:336 88.98733:182 96.96964:764 116.92691:112 119.01762:112 130.06182:86 155.08289:86 169.13550:86 205.01619:105	1302	25	918	1000	1338	1276	1037	726	404	1067	1614	58	723	488	1362	1525	2956	1314	2679	1221	79
1335	5.84	280.13	w/o MS2: NCGC00169378-02!(E)-N-[2-hydroxy-2-(4-methoxyphenyl)ethyl]-3-phenylprop-2-enamide	[M-H]-	QRFDENJATPJOKG-KPKJPENVSA-N	null	Normalized unit: Intensity; Annotation method: MoNA-export-GNPS_1	0.91	16.97	280.12983:944 280.15493:12 280.98784:30 281.03292:18 281.08347:526 281.13391:217 282.08643:64 282.13628:24	41.99884:67 115.05014:105	236	7	37	48	49	62	34	163	258	343	295	4	279	409	528	450	182	554	297	268	5
1337	4.513	281.037	Uridine	[M-H]-	DRTQHJPVMGBUCF-XVFCMESISA-N	null	Normalized unit: Intensity; Annotation method: MoNA-export-LC-MS-MS_Negative_Mode_2	1.02	17.53	281.03625:6873 281.08086:232 281.16976:18 281.24890:12 281.83751:12 281.93262:24 282.03941:793 282.08706:82 282.16888:12 282.25853:12 282.41075:18 282.76961:12 282.96330:18 282.99165:18 283.01527:12 283.04012:121 283.06620:30 283.09607:24	82.03005:169 111.01917:763 153.03101:156 243.06226:395	6626	8	7777	6324	5467	6279	6662	7525	5563	5840	6876	14	4677	4390	8124	5962	9700	6488	7860	6548	5
1344	2.966	281.099	w/o MS2: methyl 3-(3,4-dihydroxy-5-phenyloxolan-2-yl)-3-hydroxypropanoate	[M-H]-	YCKKAXDZPAQYOF-UHFFFAOYSA-N	null	Normalized unit: Intensity; Annotation method: MoNA-export-LC-MS-MS_Negative_Mode_2	0.92	11.98	281.09868:6900 282.07211:53 282.10214:694 283.00698:32 283.07042:53 283.10180:115 283.19298:32	61.98826:1082 146.08253:86	14	0	5462	5292	4788	5699	5410	7	3871	4731	5298	0	3535	4810	43	5346	5642	5045	5566	4978	8
1345	3.123	281.099	w/o MS2: methyl 3-(3,4-dihydroxy-5-phenyloxolan-2-yl)-3-hydroxypropanoate	[M-H]-	YCKKAXDZPAQYOF-UHFFFAOYSA-N	null	Normalized unit: Intensity; Annotation method: MoNA-export-LC-MS-MS_Negative_Mode_2	0.91	19.78	281.09839:9852 281.17885:13 282.10154:1020 282.99795:20 283.01608:27 283.04314:13 283.06401:20 283.08193:41 283.10317:142 283.13573:27	61.98793:1004 218.10275:53	7406	3	151	80	82	130	170	5473	73	77	41	4	27	66	6715	106	106	88	194	90	8
1347	1.505	281.175	w/o MS2: 4-(2,7-dihydroxy-6-methylheptan-2-yl)-3-hydroxybenzoic acid	[M-H]-	ISHXRANDGDVGJS-UHFFFAOYSA-N	null	Normalized unit: Intensity; Annotation method: MoNA-export-LC-MS-MS_Negative_Mode_2	0.55	21.21	281.17518:1345 281.85668:13 281.87436:13 281.88896:20 282.01114:13 282.06691:41 282.08239:27 282.12413:20 282.14223:33 282.17792:318 282.83948:56 282.91989:13 282.99604:20 283.04561:20 283.11022:3738 283.18386:27 283.26398:27	79.95666:269 96.96044:150 184.01972:134 221.15487:201	371	23	55	48	37	25	58	1218	1036	433	419	18	619	400	410	358	393	332	613	398	21
1351	6.982	282.021	w/o MS2: Pesticide3_Forchlorfenuron_C12H10ClN3O_Urea, N-(2-chloro-4-pyridinyl)-N'-phenyl-	[M-H]-	GPXLRLUVLMHHIK-UHFFFAOYSA-N	null	Normalized unit: Intensity; Annotation method: MoNA-export-LC-MS-MS_Negative_Mode_2	0.66	2.72	282.02081:1165 282.04658:40 282.08477:98 282.10695:91 283.02607:58 283.05102:30 283.07794:353 283.11909:12 283.27035:12 283.91698:18 284.01490:12 284.03369:18 284.04292:24 284.08034:54 284.09655:24 284.12398:24	68.99622:131	318	6	14	18	22	15	20	397	436	391	248	9	462	535	329	289	95	242	266	308	9
1352	8.071	282.035	w/o MS2: GLUCOSAMINE 6-PHOSPHATE	[M-H]-	XHMJOUIAFHJHBW-UKFBFLRUSA-N	null	Normalized unit: Intensity; Annotation method: MoNA-export-GNPS_1	0.67	3.18	282.03588:911	78.96066:86 115.00283:102 128.03258:133 159.07687:115	409	4	594	388	503	480	439	357	386	313	350	8	346	323	329	318	379	221	345	378	3
1353	6.405	282.047	w/o MS2: 1-cyclopropyl-6,7-difluoro-1,4-dihydro-8-hydroxy-4-oxo-3-Quinoline-3-carboxylic acid	[M-H]-	NTWOKQCCNHKEIU-UHFFFAOYSA-N	null	Normalized unit: Intensity; Annotation method: MoNA-export-GNPS_1	0.64	6.17	282.04740:3454 282.08607:2470 282.13136:29 282.32107:44 282.51695:29 282.64916:29 282.78003:58 282.87116:29 282.92521:73 282.95126:44 283.03024:73 283.07067:1048 283.11391:58 283.12987:58 283.26597:44 283.62280:29 283.81691:133 283.88304:29 284.05323:73 284.07046:143 284.09710:73 284.12141:73	88.04020:72 115.05120:759 142.05138:70	48	11	13	12	31	38	23	126	108	61	143	15	149	120	906	43	27	46	54	52	11
1354	6.688	282.155	w/o MS2: Phentolamine mesilate	[M-H]-	OGIYDFVHFQEFKQ-UHFFFAOYSA-N	null	Normalized unit: Intensity; Annotation method: MoNA-export-GNPS_1	0.62	27.39	282.15485:1653 282.19367:12 282.49882:18 282.78951:18 282.90691:42 282.93875:18 282.99443:18 283.02075:18 283.06598:24 283.08339:36 283.10500:18 283.15878:197 283.26094:24 283.37408:12 283.61883:12 283.91403:12 283.99721:18 284.08782:18 284.11989:18 284.15981:56	44.99832:1967	161	0	169	99	129	82	206	247	403	114	207	7	374	547	128	62	45	92	121	164	0
1358	6.454	283.068	Xanthosine; LC-tDDA; CE20	[M-H]-	UBORTCNDUKBEOP-UUOKFMHZSA-N	null	Normalized unit: Intensity; Annotation method: MoNA-export-LC-MS-MS_Negative_Mode_2	1.45	37.93	283.06832:1496 283.11542:12 283.12051:12 283.13431:18 283.14926:18 283.18707:12 283.25981:128 283.94415:18 283.99321:24 284.03381:12 284.07168:291 284.10754:24 284.16106:41 284.20307:12 285.00390:12 285.03497:18 285.07143:78 285.09809:30 285.12293:30 285.16989:12	151.02556:168	3078	9	10662	8585	9904	8628	8582	821	822	1193	3057	11	933	847	958	1136	428	1163	825	3132	28
1359	6.952	283.078	w/o MS2: Psilocybin	[M-H]-	QVDSEJDULKLHCG-UHFFFAOYSA-N	O=P(O)(O)OC1=CC=CC=2NC=C(C12)CCN(C)C	Normalized unit: Intensity; Annotation method: BAF in house library_Negative HILIC_1	0.59	9.45	283.07795:1953 283.11399:29 283.18075:12 283.19257:12 283.26889:18 284.08118:152 284.10370:50 284.11703:24 284.13784:35 284.15910:168 284.60885:12 284.92169:12 285.03668:12 285.08142:62 285.10614:68 285.13080:18 285.16501:24	68.99509:102	894	86	830	680	663	821	625	1043	775	1041	904	45	888	560	935	1046	2116	1308	1308	910	134
1360	7.831	283.105	w/o MS2: Alpinetin Methyl Ether	[M-H]-	IAFBOKYTDSDNHV-UHFFFAOYSA-N	null	Normalized unit: Intensity; Annotation method: MoNA-export-LC-MS-MS_Negative_Mode_2	0.78	30.76	283.10459:3927 283.15459:18 283.26707:24 284.01105:37 284.07471:18 284.10736:504 284.13319:121 284.48295:12 285.02211:12 285.04701:24 285.06123:18 285.08145:24 285.10664:59 285.13140:58 285.20115:18	73.04032:70 110.07156:112 115.00279:99	2285	13	374	352	322	437	426	3704	3097	3800	2058	8	3762	3746	3587	2337	738	2535	1906	1907	14
1361	8.807	283.106	w/o MS2: Alpinetin Methyl Ether	[M-H]-	IAFBOKYTDSDNHV-UHFFFAOYSA-N	null	Normalized unit: Intensity; Annotation method: MoNA-export-LC-MS-MS_Negative_Mode_2	1.01	74.68	283.10400:1907 283.14969:12 283.19313:18 283.23123:12 283.26714:36 284.05276:18 284.08394:24 284.10733:373 284.13559:24 284.99893:12 285.06192:30 285.07665:12 285.10212:53 285.12018:30 285.17269:12	96.96840:115	6847	73	1078	919	1231	1014	1013	6621	5572	7703	6944	85	7742	6929	20830	13870	7836	18205	10894	6929	59
1367	2.863	284.091	w/o MS2: N-Acetylcytidine	[M-H]-	NIDVTARKFBZMOT-PEBGCTIMSA-N	null	Normalized unit: Intensity; Annotation method: MoNA-export-LC-MS-MS_Negative_Mode_2	0.68	20.14	284.09097:4310 284.20062:178 284.22372:61 285.03897:61 285.08877:59773 285.20999:61 286.09138:5682	61.98845:10501 138.03545:302	4780	7	3873	4011	3256	3420	3739	4170	4733	4377	4078	3	4440	4001	4368	4043	4478	3839	3609	3855	0
1368	5.049	284.093	w/o MS2: N-Acetylcytidine	[M+FA-H]-	NIDVTARKFBZMOT-PEBGCTIMSA-N	null	Normalized unit: Intensity; Annotation method: MoNA-export-LC-MS-MS_Negative_Mode_2	0.81	4.05	284.09301:603 284.26429:12 284.83998:12 284.99881:12 285.06303:24 285.09555:132 285.12223:51 285.17386:18 285.18073:12 285.20949:18 285.24307:12 286.05843:12 286.07387:24 286.10242:62 286.12024:18 286.16949:30	138.03458:233 220.07660:136	465	4	453	463	440	464	511	459	509	515	536	10	534	499	487	498	497	527	506	497	9
1369	7.336	284.134	NCGC00169436-02_C17H17NO3_Phenylalanine, N-benzoyl-, methyl ester	[M+H]+	BRQQPHKRRCUYLA-UHFFFAOYSA-N	null	Normalized unit: Intensity; Annotation method: MoNA-export-GNPS_1	1.12	13.29	284.13392:2348 285.04628:207 285.08082:204 285.10468:29 285.11607:62 285.13704:219 286.04521:38 286.08545:60 286.11061:48 286.13937:100	68.99481:473 105.01904:1072 125.01791:174 181.07211:13	706	4	316	368	484	524	587	1004	814	781	783	3	1087	714	828	484	436	678	338	710	0
1370	6.365	284.16	Unknown	[M-H]-	null	null	Normalized unit: Intensity	null	27.61	284.16019:1943 284.18374:25 284.26831:25 284.50255:25 284.63376:34 284.71669:17 284.74052:25 284.77321:136 284.81587:25 284.84349:17 284.90959:25 284.93311:17 284.94713:25 284.97223:34 285.00138:42 285.01723:34 285.04325:574 285.08409:194 285.12440:164 285.16747:25 285.19081:25 285.20924:42 285.32672:25 285.34649:25 285.42451:17 285.56077:25 285.58707:17 285.60388:25 285.69151:17 285.72474:17 285…	139.05135:3060 198.90128:47 214.91376:398	170	6	96	208	78	77	153	519	141	85	106	4	97	95	76	137	83	112	124	145	4
1371	1.216	285.065	w/o MS2: Benzoic acid + 2O, O-Pen	[M+FA-H]-	VWQASRWQZBVNEI-UHFFFAOYSA-N	null	Normalized unit: Intensity; Annotation method: MoNA-export-LC-MS-MS_Negative_Mode_2	0.64	5.6	285.06480:2159 285.10515:29 285.12814:76 285.17446:30 285.20879:36 285.27645:12 286.06548:406 286.13196:18 286.99011:24 287.00253:12 287.06196:243 287.11305:18 287.15056:18	223.02928:1548	1286	129	1269	1607	1210	1300	1696	1631	1331	1407	1547	135	1119	1559	1511	1477	1540	2316	1133	1540	165
1372	6.397	285.068	w/o MS2: isosakuranetin	[M-H]-	HMUJXQRRKBLVOO-UHFFFAOYNA-N	null	Normalized unit: Intensity; Annotation method: MoNA-export-LC-MS-MS_Negative_Mode_2	0.9	6.37	285.06796:6247 285.12461:111 285.16471:26 285.19792:26 285.81375:152 285.90462:26 285.92584:26 286.07132:625 286.13317:51 286.17356:26 286.69410:26 286.77208:64 286.91190:865 286.97835:26 287.02389:51 287.07962:147 287.12404:434 287.16020:89	96.92057:32 115.05050:990 157.06041:619	1089	36	3132	2527	2791	2479	2705	39	66	766	1038	30	133	227	790	1217	1224	1267	1314	1159	38
1373	4.017	285.083	w/o MS2: Brazilin	[M-H]-	UWHUTZOCTZJUKC-JKSUJKDBSA-N	null	Normalized unit: Intensity; Annotation method: MoNA-export-LC-MS-MS_Negative_Mode_2	0.9	41.49	285.08305:20236 285.12622:49 285.20602:16 285.90970:16 286.02608:24 286.04033:24 286.08601:1747 286.12945:32 286.14228:80 286.16514:644 286.21256:16 286.86843:32 286.96744:16 286.99082:24 287.04152:86 287.08533:534 287.11473:40 287.13031:32 287.15045:46 287.16907:85 287.18898:40	59.01353:339 85.02879:507 101.02365:1243 163.06039:1622	15790	4	1544	1664	1415	1260	1523	17714	9586	8856	7857	5	10742	13225	37384	11518	5816	13975	10858	7475	3
1374	2.564	285.088	w/o MS2: (2R,3S,4S,5R,6S)-2-(hydroxymethyl)-6-(3-hydroxy-5-methylphenoxy)oxane-3,4,5-triol	[M-H]-	YTXIGTCAQNODGD-UJPOAAIJSA-N	null	Normalized unit: Intensity; Annotation method: MoNA-export-LC-MS-MS_Negative_Mode_2	0.85	7.11	285.08797:1122 285.12920:50 285.20114:18 285.83769:18 286.05884:18 286.09150:203 286.11389:24 286.12843:24 286.83415:30 287.01715:18 287.03716:24 287.09169:18 287.11132:24 287.14553:12 287.18559:18	115.05118:80	3165	17	987	1045	1215	973	1290	2715	1215	1233	1306	15	1224	971	3565	1023	1109	1122	1408	1254	16
1375	2.864	285.089	w/o MS2: salicin	[M-H]-	NGFMICBWJRZIBI-UJPOAAIJSA-N	null	Normalized unit: Intensity; Annotation method: MoNA-export-LC-MS-MS_Negative_Mode_2	0.89	206.64	285.08880:72138 286.09117:6585 287.09285:900	61.98870:12002	63724	23	49087	49775	43045	48097	49099	56530	60477	54074	54526	21	62432	58724	53867	56366	58660	53659	52243	54428	21
1376	1.898	285.146	w/o MS2: L-Ornithine	[M-H]-	AHLPHDHHMVZTML-BYPYZUCNSA-N	null	Normalized unit: Intensity; Annotation method: MoNA-export-LC-MS-MS_Negative_Mode_2	0.63	15.52	285.14552:1199 285.20514:24 286.04182:12 286.07032:18 286.14854:165 286.97132:12 286.99987:12 287.02842:12 287.05578:12 287.07472:18 287.10623:24 287.11956:18 287.14939:82 287.21961:18	139.05234:112 221.15533:89	359	0	548	498	423	453	592	319	410	345	464	4	317	312	566	678	307	503	462	457	0
1379	6.345	286.104	w/o MS2: UNII-UGT5535REQ	[M-H]-	GOTMKOSCLKVOGG-OAHLLOKOSA-N	null	Normalized unit: Intensity; Annotation method: MoNA-export-LC-MS-MS_Negative_Mode_2	0.58	4.68	286.10426:5928 286.17927:24 286.28749:12 286.53586:12 286.77049:124 286.81454:18 286.88219:24 286.91255:407 287.00082:18 287.03747:18 287.05257:29 287.08878:1622 287.10632:818 287.15303:99 287.16454:24 287.21857:12 287.74007:12 287.81165:49 287.84728:12 287.88541:12 287.90090:12 287.91393:117 288.03095:12 288.04785:18 288.09436:158 288.11052:111 288.13925:24 288.15415:18 288.18454:12	87.05696:104 97.04100:70 115.05069:324 139.05080:193 196.90427:166 201.83501:128 214.91434:560	1956	19	128	135	162	170	161	2498	942	1895	1077	19	1005	959	2385	2473	856	2120	1958	1188	18
1380	7.982	286.105	w/o MS2: UNII-UGT5535REQ	[M-H]-	GOTMKOSCLKVOGG-OAHLLOKOSA-N	null	Normalized unit: Intensity; Annotation method: MoNA-export-LC-MS-MS_Negative_Mode_2	0.58	5.95	286.10426:6021 286.97238:682 287.05516:196 287.08650:364 287.10528:933 287.97814:131 288.05321:401 288.11871:748 288.13903:131	102.05567:1991 128.03502:1525 146.04546:1960	2002	34	325	217	241	259	263	3180	3555	3623	1918	69	3742	3023	2926	3246	800	2458	1554	1841	44
1384	8.27	287.05	w/o MS2: (2S,3S)-2-(3,4-dihydroxyphenyl)-3,7-dihydroxy-2,3-dihydrochromen-4-one	[M-H]-	FNUPUYFWZXZMIE-CABCVRRESA-N	null	Normalized unit: Intensity; Annotation method: MoNA-export-LC-MS-MS_Negative_Mode_2	0.92	15.6	287.04999:1711 287.09531:73 288.05607:182 288.07592:145 289.07248:109 289.11645:182	96.95771:124 132.02821:169	700	14	1165	1165	971	1140	967	566	726	627	708	6	838	753	225	139	420	183	203	743	16
1385	7.595	287.051	w/o MS2: 6,7,3',4'-Tetrahydroxyflavanone	[M-H]-	ZIKILYZOICUSQT-UHFFFAOYSA-N	null	Normalized unit: Intensity; Annotation method: MoNA-export-LC-MS-MS_Negative_Mode_2	0.98	8.05	287.05211:1960 287.07551:71 287.09647:119 287.11596:48 287.13433:290 288.05611:216 288.07104:48 288.08177:96 288.11822:72 288.14348:72 289.01760:309 289.04867:72 289.06710:48 289.11546:1804	111.01938:208	855	6	684	706	433	496	485	786	708	875	924	10	737	741	1326	1887	1345	1608	1855	862	5
1386	6.313	287.089	w/o MS2: 2-(2-oxo-8,9-dihydrofuro[2,3-h]chromen-8-yl)propan-2-yl acetate	[M-H]-	IQTTZQQJJBEAIM-UHFFFAOYSA-N	null	Normalized unit: Intensity; Annotation method: MoNA-export-LC-MS-MS_Negative_Mode_2	0.96	39.9	287.08831:2196 287.14803:18 287.98706:12 288.04509:18 288.09111:299 288.11969:36 288.90771:267 288.94973:18 288.99253:12 289.00447:12 289.03363:24 289.06177:18 289.11613:700 289.14161:12	139.05084:153	9884	22	408	431	314	375	556	11983	1342	1105	859	20	1059	1358	16454	1425	676	1534	1199	869	15
1387	7.344	287.098	w/o MS2: 5,10-dimethoxy-2,2-dimethylpyrano[3,2-g]chromen-8-one	[M-H]-	QZUNAFWZEXJWGD-UHFFFAOYSA-N	null	Normalized unit: Intensity; Annotation method: MoNA-export-LC-MS-MS_Negative_Mode_2	0.94	11.3	287.09800:2123 287.14360:25 287.97496:19 288.04174:25 288.06506:19 288.08135:25 288.10189:276 288.15614:91 288.22067:13 288.23855:13 288.99040:53 289.01093:19 289.02981:25 289.05492:25 289.07036:25 289.11460:518	68.99500:732 98.00817:49 112.98534:814	677	12	288	265	304	255	256	1427	1209	1626	824	3	1256	1043	1375	1075	572	777	661	821	9
1390	6.308	288.045	w/o MS2: Pesticide1_Vamidothion_C8H18NO4PS2_Phosphorothioic acid, O,O-dimethyl S-[2-[[1-methyl-2-(methylamino)-2-oxoethyl]thio]ethyl] ester	[M-H]-	LESVOLZBIFDZGS-UHFFFAOYSA-N	null	Normalized unit: Intensity; Annotation method: MoNA-export-GNPS_1	0.65	9.22	288.04446:1429 288.09051:116 288.91175:18 288.97409:12 289.04781:134 289.07372:18 289.11539:611 290.04757:65 290.08890:12 290.11973:55	127.05218:160	34	9	609	633	403	526	650	42	106	63	282	4	83	57	20	68	226	33	96	274	9
1391	8.012	288.089	w/o MS2: Atropine	[M-H]-	RKUNBYITZUJHSG-PJPHBNEVSA-N	null	Normalized unit: Intensity; Annotation method: MoNA-export-LC-MS-MS_Negative_Mode_2	0.56	8.01	288.09101:1490 288.11965:482 289.01449:587 289.09328:186 289.11589:352 290.01161:139 290.06629:186 290.08327:139 290.12696:139	74.02339:96 96.95954:96 128.03496:132	190	3	566	220	224	224	277	151	65	60	198	3	47	88	89	74	41	83	95	105	6
1392	5.362	288.12	w/o MS2: OPHTHALMIC ACID	[M-H]-	JCMUOFQHZLPHQP-BQBZGAKWSA-N	null	Normalized unit: Intensity; Annotation method: MoNA-export-LC-MS-MS_Negative_Mode_2	1	26.18	288.11954:1819 288.17339:12 288.20558:18 288.23219:24 289.00605:12 289.03042:18 289.04647:24 289.11564:8385 289.16604:12 290.08561:18 290.11830:1009 290.17265:18	97.04006:570	1558	22	732	456	655	467	612	1911	1479	1589	1274	30	1423	1251	1477	1364	1220	1729	1856	1350	30
1393	8.05	288.12	w/o MS2: OPHTHALMATE	[M-H]-	JCMUOFQHZLPHQP-BQBZGAKWSA-N	null	Normalized unit: Intensity; Annotation method: MoNA-export-LC-MS-MS_Negative_Mode_2	1.26	51.76	288.12027:18286 289.01644:128 289.07181:19 289.08858:19 289.12277:1850 290.12571:248	74.02499:128 102.05575:83 115.08824:243 128.03347:129 159.07774:211	4690	117	8264	8024	9340	9163	9684	2660	2643	1971	4910	90	2209	2530	3992	2887	2669	3240	3000	4496	84
1394	7.268	288.155	w/o MS2: (1R,3S,5S)-8-methyl-8-azabicyclo[3.2.1]octan-3-yl 3-hydroxy-2-phenylpropanoate	[M-H]-	RKUNBYITZUJHSG-SPUOUPEWSA-N	null	Normalized unit: Intensity; Annotation method: MoNA-export-LC-MS-MS_Negative_Mode_2	0.89	17.27	288.15573:1594 289.10393:5137 290.10882:546	71.01378:644 100.93245:163 110.98501:698 115.00364:1130 128.03432:181 178.01208:89 205.01587:86	766	3	43	67	27	29	163	514	480	1073	936	4	424	675	2221	2386	303	2063	1193	1046	6
1399	8.734	289.033	D-Sedoheptulose 7-phosphate	[M-H]-	JDTUMPKOJBQPKX-GBNDHIKLSA-N	C([C@H]([C@H]([C@H]([C@@H](C(=O)CO)O)O)O)O)OP(=O)(O)O	Normalized unit: Intensity; Annotation method: BAF in house library_Negative HILIC_1	1.48	13.57	289.03274:2894 289.07468:18 289.11527:182 289.14617:12 289.22498:12 289.93708:24 290.04036:431 290.08547:12 290.11831:57 290.93886:12 291.01432:12 291.03766:102 291.07901:12 291.11987:18	59.01509:4 73.04317:6 78.95900:329 79.95661:6 85.03359:4 91.27976:6 96.97029:871 101.02276:30 111.07608:6 138.97745:16 156.99377:6	1999	9	3277	3033	2927	2604	2406	2714	3077	1376	1801	0	3125	2053	736	508	461	498	423	1933	4
1400	7.554	289.043	w/o MS2: Sedoheptulose 7-phosphate(S7P)	[M-H]-	JDTUMPKOJBQPKX-UHFFFAOYSA-N	null	Normalized unit: Intensity; Annotation method: MoNA-export-LC-MS-MS_Negative_Mode_2	0.55	7.44	289.04325:1368 289.08286:67 289.11498:642 289.14484:18 290.02674:12 290.04572:141 290.10142:112 290.12179:92 290.99778:35 291.04071:179 291.07641:30 291.12022:34 291.13879:24	44.01384:124 88.04133:111 115.05163:732 126.99899:22 141.01135:105	317	8	112	124	87	126	98	278	225	450	319	4	521	562	563	369	221	851	332	314	11
1401	4.511	289.068	w/o MS2: (-)-Epicatechin	[M+FA-H]-	PFTAWBLQPZVEMU-UHFFFAOYNA-N	null	Normalized unit: Intensity; Annotation method: MoNA-export-LC-MS-MS_Negative_Mode_2	0.95	12.48	289.06752:8037 289.11017:155 290.07030:769 290.11962:59 290.12969:12 290.16000:12 290.90041:18 290.93922:12 291.00946:24 291.07169:176 291.12371:12 291.15858:30	82.02917:172 110.02422:954 200.05563:333	9377	14	14609	12274	11054	12850	12989	9296	7556	7480	10811	23	6287	5399	9947	8429	15236	9217	11684	10394	11
1402	7.254	289.103	altenusin	[M-H]-	ADPBTBPPIIKLEH-UHFFFAOYSA-N	null	Normalized unit: Intensity; Annotation method: MoNA-export-LC-MS-MS_Negative_Mode_2	0.88	17.88	289.10430:5290 290.10881:1132	78.95837:1227 91.05259:48 98.02313:112 110.98451:776 115.00311:1114 127.05120:7 146.04599:205 164.07135:102 178.01099:109 185.05756:61 205.01672:112 245.07372:22	2455	0	760	645	726	349	541	2349	3173	2571	2004	0	3248	2615	2789	2702	522	1937	1662	2150	0
1412	7.584	290.103	w/o MS2: obscurolide A1	[M-H]-	IZSWILLJDXDGDJ-FARCUNLSSA-N	null	Normalized unit: Intensity; Annotation method: MoNA-export-LC-MS-MS_Negative_Mode_2	0.83	10.7	290.10267:1656 290.12034:331 290.13815:88 291.10559:88 291.12071:118 291.13983:59 291.15980:88	61.98692:92 111.01969:258 115.05057:142 139.00326:77	584	7	59	98	56	40	101	385	390	359	277	6	385	436	937	894	221	781	581	308	5
1415	8.232	291.049	w/o MS2: N4-Acetylsulfadiazine	[M-H]-	NJIZUWGMNCUKGU-UHFFFAOYSA-N	null	Normalized unit: Intensity; Annotation method: MoNA-export-LC-MS-MS_Negative_Mode_2	0.58	7.9	291.04798:2081 291.10796:91 291.19794:69 292.05098:503 292.10634:46 293.04972:462 293.06315:69 293.07808:46 293.10032:69	78.95879:338 110.98516:262 183.01376:112	973	6	1407	1228	1327	1511	1356	522	302	579	820	0	435	366	1183	798	1309	784	1019	767	8
1416	7.753	291.053	w/o MS2: N4-Acetylsulfadiazine	[M-H]-	NJIZUWGMNCUKGU-UHFFFAOYSA-N	null	Normalized unit: Intensity; Annotation method: MoNA-export-LC-MS-MS_Negative_Mode_2	0.65	4	291.05256:1028 291.08969:41 291.09771:30 291.11987:24 291.15865:37 291.19681:18 291.93265:18 291.98410:24 292.05472:225 292.08657:115 292.14527:18 292.98126:18 293.03019:12 293.06446:230 293.10343:24 293.12225:18	133.01501:112	74	6	102	62	45	79	68	35	44	918	110	10	34	42	40	40	96	33	32	85	4
1417	3.365	291.063	w/o MS2: Hydroxyflutamide	[M-H]-	YPQLFJODEKMJEF-UHFFFAOYSA-N	null	Normalized unit: Intensity; Annotation method: MoNA-export-LC-MS-MS_Negative_Mode_2	0.8	4.27	291.06252:1273 291.12210:37 291.14269:12 291.16381:24 291.17670:18 291.19629:18 292.02883:12 292.06715:62 292.13905:18 292.19925:12 292.87073:39 292.95025:18 292.98550:24 293.01035:18 293.06870:46 293.08957:18 293.10897:24	102.01060:112 162.83998:92	728	7	6	12	8	4	4	540	14	8	0	6	8	0	390	0	6	7	3	4	13
1418	3.104	291.063	w/o MS2: Hydroxyflutamide	[M-H]-	YPQLFJODEKMJEF-UHFFFAOYSA-N	null	Normalized unit: Intensity; Annotation method: MoNA-export-LC-MS-MS_Negative_Mode_2	0.99	4.96	291.06236:1195 291.12094:18 291.15845:30 291.19720:34 291.98876:18 292.06506:94 292.19481:18 292.26000:12 292.88002:59 292.94348:12 292.99018:24 293.00049:12 293.02882:12 293.06905:45 293.09614:18 293.14973:29	61.98792:184	6	13	606	651	474	663	748	6	395	386	495	3	407	365	15	394	610	361	488	475	8
1419	6.383	291.098	w/o MS2: Coumatetralyl	[M-H]-	ULSLJYXHZDTLQK-UHFFFAOYSA-N	null	Normalized unit: Intensity; Annotation method: MoNA-export-LC-MS-MS_Negative_Mode_2	0.78	6.23	291.09786:4182 291.13900:33 291.20211:76 291.90488:121 291.92765:44 292.03713:33 292.05601:103 292.10028:617 292.11952:72 292.28825:33 292.48731:22 292.68670:22 292.73716:22 292.79544:33 292.87196:22 292.88927:619 292.92458:123 293.01477:33 293.06064:44 293.07943:106 293.10320:125 293.12723:55 293.14043:33 293.17597:778	36.96646:549 44.01357:135 71.01280:34 87.05554:185 97.04047:99 110.03729:26 115.05085:758 125.04614:165 153.04250:2 166.87076:15 196.90375:32 214.91411:222	440	29	133	147	252	152	197	347	430	199	493	26	344	289	1750	1284	331	792	669	531	26
1421	7.912	291.131	L-Glutamine	[2M-H]-	ZDXPYRJPNDTMRX-VKHMYHEASA-N	null	Normalized unit: Intensity; Annotation method: MoNA-export-LC-MS-MS_Negative_Mode_2	1.37	12.66	291.13073:5685 292.07192:799 292.13302:691 292.16846:63 293.07124:63 293.13708:139 293.17476:397	78.95867:72 127.05119:658 145.06140:1817	473	21	2020	1775	1533	1479	1604	150	228	117	641	16	169	146	48	156	522	69	208	519	21
1422	1.512	291.2	FA 18:4+1O	[M-H]-	IYEHRWJNUWAXAD-UHFFFAOYSA-N	null	Normalized unit: Intensity; Annotation method: MoNA-export-LC-MS-MS_Negative_Mode_2	1.15	18.31	291.19958:7130 291.84171:12 291.88010:12 292.06488:18 292.11132:24 292.14775:30 292.16621:23 292.20251:1207 292.89540:18 292.97720:30 293.00947:18 293.07302:24 293.10413:98 293.14011:90 293.17603:1418	79.95727:599 291.19916:401	1691	332	421	841	1998	393	607	1596	3941	4145	2359	104	2701	8111	267	1454	6369	872	2006	2296	419
1423	8.548	291.203	w/o MS2: 8-[3-oxo-2-[(E)-pent-2-enyl]cyclopenten-1-yl]octanoic acid	[2M-H]-	RHVWQVSLVMXMBR-XVNBXDOJSA-N	null	Normalized unit: Intensity; Annotation method: MoNA-export-LC-MS-MS_Negative_Mode_2	0.61	5.21	291.20347:1792 292.11468:81 292.20688:199 292.26412:40 293.02812:61 293.06306:305 293.11707:61 293.13573:60 293.17487:1203 293.20800:60	87.05563:403 115.05113:1935 145.09792:976	328	15	267	269	412	364	493	659	763	408	340	14	638	1027	257	197	59	196	113	519	16
1426	7.892	292.072	w/o MS2: PFSM-ammonio; [C8H16F3N2O4S]+	[M-H]-	ODUUUNLAMNNKMD-UHFFFAOYSA-O	null	Normalized unit: Intensity; Annotation method: MoNA-export-In-Silico_Spectra_2	0.66	9.03	292.07122:777 293.07565:127 293.17568:459 294.06986:229 294.17527:102	78.95946:102 145.06131:258	561	8	567	389	575	494	455	529	471	408	528	6	518	489	649	539	626	652	657	507	6
1427	7.733	292.094	w/o MS2: 3-Hydroxy-2-naphthoic o-anisidide	[M-H]-	AQYMRQUYPFCXDM-UHFFFAOYSA-N	null	Normalized unit: Intensity; Annotation method: MoNA-export-LC-MS-MS_Negative_Mode_2	0.75	9.84	292.09375:1408 292.14729:23 293.06389:692 293.09693:193 293.11830:30 293.17707:1032 293.93617:23 293.99911:15 294.03241:510 294.06538:105 294.09530:89 294.14482:15 294.18016:165	78.95879:99 96.95952:127 110.06074:159 115.05007:89	216	8	12	15	10	12	6	48	66	132	156	7	54	57	576	550	355	728	618	233	12
1428	1.871	292.095	w/o MS2: N-Acetylmuramic Acid	[M-H]-	MNLRQHMNZILYPY-MDMHTWEWSA-N	null	Normalized unit: Intensity; Annotation method: MoNA-export-LC-MS-MS_Negative_Mode_2	0.85	37.69	292.09509:3659 292.13645:17 292.16438:18 292.90332:12 292.99271:56 293.02832:12 293.09899:479 293.14708:29 293.17637:1260 293.81861:12 293.97571:18 294.00160:12 294.06062:12 294.09260:1451 294.13334:35 294.14731:12 294.17911:249	112.03874:92	1829	5	217	317	222	259	359	2487	2748	4202	1953	8	2799	2580	3438	3437	1770	3947	2400	1995	9
1429	8.886	292.097	w/o MS2: N-Acetylmuramic Acid	[M-H]-	MNLRQHMNZILYPY-MDMHTWEWSA-N	null	Normalized unit: Intensity; Annotation method: MoNA-export-LC-MS-MS_Negative_Mode_2	0.76	10.24	292.09745:1446 292.16472:12 292.20913:12 292.96105:12 292.98389:18 293.04368:30 293.08257:134 293.09989:156 293.13095:18 293.17616:649 293.48653:12 294.00081:70 294.06713:30 294.09356:123 294.12688:12 294.18006:128	61.98828:86 110.07281:156 154.06150:223	148	0	8	4	3	3	1	43	40	56	67	10	71	24	681	377	107	489	300	84	6
1431	6.607	293.042	Unknown	[M-H]-	null	null	Normalized unit: Intensity	null	7.68	293.04165:1885 293.10491:46 293.17672:728 293.94361:34 294.02575:34 294.04443:94 294.06650:57 294.11968:34 294.17969:126 295.03905:71 295.07709:34 295.10924:23 295.12492:34	115.05145:140	748	38	459	489	507	498	463	782	666	499	538	34	571	633	519	509	569	503	728	466	39
1432	6.924	293.048	Unknown	[M-H]-	null	null	Normalized unit: Intensity	null	13.78	293.04879:1699 293.09598:18 293.13260:18 293.17584:595 293.22424:12 293.99938:18 294.05210:157 294.07580:12 294.08968:24 294.14045:18 294.18014:146 294.25686:12 294.34601:12 294.95500:18 294.99142:18 295.02868:18 295.06119:98 295.07928:24 295.10664:18 295.12062:18 295.15083:12	61.98795:318	764	129	419	340	374	366	379	1292	1567	812	715	76	1307	1382	429	318	458	424	310	742	106
1433	6.229	293.049	Unknown	[M-H]-	null	null	Normalized unit: Intensity	null	11.97	293.04875:1634 293.10156:18 293.17613:555 294.05324:183 294.08660:12 294.17865:209 294.98147:39 295.03147:12 295.05579:30 295.08292:24 295.09691:18 295.11389:18 295.13280:18	68.99469:207 112.98434:194 220.14535:64	893	6	889	962	872	986	1058	432	268	365	688	21	278	254	495	324	260	237	262	577	18
1434	7.258	293.064	Unknown	[M-H]-	null	null	Normalized unit: Intensity	null	8.47	293.06411:8519 293.09163:540 294.06485:812	71.01431:503 78.95871:2306 96.96058:249 100.93331:228 110.98491:1771 115.00353:1212 143.11925:158 146.04477:119 178.01202:189 200.13969:111 244.12949:177	6159	26	3386	2944	3226	3320	2838	5185	2407	2545	2677	4	2490	2246	4596	2738	3143	2714	2682	3070	10
1435	7.971	293.099	w/o MS2: cyclopenin	[2M-H]-	APLKWZASYUZSBL-PBHICJAKSA-N	null	Normalized unit: Intensity; Annotation method: MoNA-export-LC-MS-MS_Negative_Mode_2	1.02	9.94	293.09783:5252 293.17478:562 294.09922:494 295.07640:229	85.03191:51 102.05560:3234 128.03506:1644 146.04593:2987 172.04237:54 196.97893:73	1569	10	1885	1934	2048	1976	2121	1179	1406	1530	1507	16	1353	1558	973	1415	1664	1291	1315	1582	14
1436	7.274	293.114	w/o MS2: (1E,4E)-1,5-bis(4-methoxyphenyl)penta-1,4-dien-3-one	[M-H]-	IOZVKDXPBWBUKY-LQIBPGRFSA-N	null	Normalized unit: Intensity; Annotation method: MoNA-export-LC-MS-MS_Negative_Mode_2	0.86	4.95	293.11482:2190 293.17860:1624 294.07156:790 294.12104:593 295.06816:790	78.95897:762 96.95866:230 110.98432:598 130.08745:262 169.09869:22	786	19	242	360	351	327	0	1397	1658	709	1435	15	961	1738	2391	1013	357	1070	829	853	20
1444	1.872	294.093	w/o MS2: Mebendazole	[M-H]-	OPXLLQIJSORQAM-UHFFFAOYSA-N	null	Normalized unit: Intensity; Annotation method: MoNA-export-LC-MS-MS_Negative_Mode_2	0.64	8.08	294.09260:1451 294.13334:35 294.14731:12 294.17911:249 294.88935:24 294.98152:30 295.00579:24 295.02111:12 295.04246:18 295.09617:182 295.12210:63 295.15448:18 295.17732:30 295.85153:12 295.99286:12 296.05569:18 296.08296:12 296.09856:44 296.12535:18	112.03874:92	653	3	76	118	79	83	125	794	793	1240	684	5	846	768	968	931	506	1108	769	531	12
1448	7.972	295.043	Unknown	[M-H]-	null	null	Normalized unit: Intensity	null	7.79	295.04273:4398 296.04760:337 297.03819:421 297.08519:337	96.95998:129 102.05551:2000 128.03496:1611 146.04573:2443 170.09448:313 174.97028:98	669	13	49	33	82	4	12	1193	2029	715	551	11	1131	1537	823	318	8	514	150	362	13
1449	7.198	295.064	w/o MS2: Flunixine	[M-H]-	NOOCSNJCXJYGPE-UHFFFAOYSA-N	null	Normalized unit: Intensity; Annotation method: MoNA-export-LC-MS-MS_Negative_Mode_2	0.95	12.22	295.06394:5191 295.11933:12 295.13411:13 295.18054:25 296.06721:375 296.09678:31 296.13548:36 296.15701:19 296.99507:13 297.02169:13 297.06946:120 297.10278:19 297.11993:31 297.13100:70 297.15159:138	68.99530:247	1738	105	1674	1518	1647	1822	1297	1724	1410	1588	1701	114	1562	1838	1274	1597	1590	1097	1483	1581	129
1450	7.342	295.064	w/o MS2: Flunixine	[M-H]-	NOOCSNJCXJYGPE-UHFFFAOYSA-N	null	Normalized unit: Intensity; Annotation method: MoNA-export-LC-MS-MS_Negative_Mode_2	0.86	19.83	295.06389:3913 295.10406:30 295.12079:40 296.03785:20 296.06850:433 296.12484:20 296.97980:20 296.99607:20 297.03668:20 297.07140:122 297.10107:20 297.11448:30 297.15298:133	68.99498:355 87.05494:96	2782	48	2625	2856	2674	2700	2130	3419	3402	3602	2577	54	3772	3286	2572	2945	2729	2796	2555	2921	46
1451	7.793	295.066	w/o MS2: Flunixine	[M-H]-	NOOCSNJCXJYGPE-UHFFFAOYSA-N	null	Normalized unit: Intensity; Annotation method: MoNA-export-LC-MS-MS_Negative_Mode_2	0.64	4.16	295.06686:1055 295.18166:30 296.04740:20 296.06965:159 296.09402:30 296.10661:20 296.12473:20 297.00389:30 297.02078:49 297.08045:30 297.09829:30 297.12855:20 297.15080:178	221.15157:73	518	26	607	525	441	478	582	343	642	358	572	19	633	639	452	645	660	659	543	621	29
1452	5.449	295.097	w/o MS2: [(2E)-2-hexa-2,4-diynylidene-1,6-dioxaspiro[4.4]nona-3,7-dien-9-yl] 3-methylbut-2-enoate	[M-H]-	VJOIIYDQDMELSU-OVCLIPMQSA-N	null	Normalized unit: Intensity; Annotation method: MoNA-export-LC-MS-MS_Negative_Mode_2	1.09	10.24	295.09702:1490 295.13504:29 295.17799:24 296.04182:18 296.09955:227 296.11623:24 296.18563:18 296.88363:12 296.98670:12 296.99556:24 297.05184:18 297.09251:114 297.15261:311	96.95840:77	1102	10	2234	1761	1660	2174	2530	990	1216	847	1212	6	1081	919	415	647	907	472	923	1292	8
1453	5.694	295.139	w/o MS2: [(2S,3S)-2-[(E,3R,4S)-3,4-dihydroxypent-1-enyl]-6-oxo-2,3-dihydropyran-3-yl] (E)-2-methylbut-2-enoate	[M-H]-	JTHHOHSDOJJNFN-ZXSHYABSSA-N	null	Normalized unit: Intensity; Annotation method: MoNA-export-LC-MS-MS_Negative_Mode_2	0.66	5.31	295.13911:936 295.18063:39 295.94433:24 296.03767:12 296.07972:36 296.09945:30 296.14121:140 296.85862:12 296.89035:24 296.98568:12 296.99818:24 297.02924:12 297.05789:24 297.08398:30 297.10152:12 297.12466:18 297.15156:343 297.24471:18	115.05086:86	18	27	956	552	680	563	903	18	491	567	652	18	573	967	35	736	436	429	609	712	30
1454	5.888	295.139	w/o MS2: [(2S,3S)-2-[(E,3R,4S)-3,4-dihydroxypent-1-enyl]-6-oxo-2,3-dihydropyran-3-yl] (E)-2-methylbut-2-enoate	[M-H]-	JTHHOHSDOJJNFN-ZXSHYABSSA-N	null	Normalized unit: Intensity; Annotation method: MoNA-export-LC-MS-MS_Negative_Mode_2	0.66	4.86	295.13915:1071 295.17550:29 295.82528:18 296.04754:18 296.07977:18 296.14332:137 296.87798:12 296.89035:18 296.99749:18 297.03153:18 297.06029:48 297.11474:18 297.15271:142 297.23502:18	115.05138:83	534	7	17	12	17	14	18	569	8	20	14	7	14	18	646	18	11	16	15	10	14
1458	6.401	296.065	w/o MS2: Albendazole sulfone	[M-H]-	CLSJYOLYMZNKJB-UHFFFAOYSA-N	null	Normalized unit: Intensity; Annotation method: MoNA-export-LC-MS-MS_Negative_Mode_2	0.99	5.25	296.06468:1137 296.09335:50 296.12324:38 296.90651:25 297.06741:183 297.09288:50 297.15273:208 297.82924:38 297.86961:357 298.01536:25 298.06186:501 298.10168:38 298.15945:38	92.92884:73 115.05095:117	366	8	30	22	41	59	28	434	444	512	435	8	457	499	500	673	186	542	436	411	12
1459	8.488	296.097	w/o MS2: 2'-O-Methylguanosine	[M-H]-	OVYNGSFVYRPRCG-KQYNXXCUSA-N	null	Normalized unit: Intensity; Annotation method: MoNA-export-LC-MS-MS_Negative_Mode_2	0.66	5.99	296.09701:804 297.07758:161	87.05503:115 115.05021:295	320	6	144	324	149	118	251	374	545	262	258	0	633	545	181	141	49	206	156	219	3
1460	7.185	296.135	w/o MS2: CP-409092	[M-H]-	XFJIYNUISLDNLP-UHFFFAOYSA-N	null	Normalized unit: Intensity; Annotation method: MoNA-export-LC-MS-MS_Negative_Mode_2	0.61	11.36	296.13462:828 296.18605:20 296.89126:27 296.98941:20 297.04550:323 297.08198:195 297.10538:20 297.11308:27 297.13858:122 297.15327:352 297.24467:27 298.03798:13 298.05190:125 298.08335:38 298.11365:82 298.14767:49	68.99540:491 89.02368:134 112.98532:614	327	4	76	137	137	126	121	345	356	541	410	4	405	352	537	311	181	302	269	379	4
1464	6.969	297.07	w/o MS2: 5-hydroxy-6,7-dimethoxyflavone	[M-H]-	SIVAITYPYQQYAP-UHFFFAOYSA-N	null	Normalized unit: Intensity; Annotation method: MoNA-export-LC-MS-MS_Negative_Mode_2	0.94	8.97	297.06988:2405 297.15067:52 297.92302:12 297.95938:12 297.99380:30 298.07338:217 298.11576:18 298.15074:18 298.17518:12 298.96306:24 298.99666:12 299.09029:256	61.98785:92	611	15	37	56	98	71	24	703	876	847	606	8	941	894	773	684	111	424	382	554	14
1465	7.256	297.082	w/o MS2: APIGENIN DIMETHYL ETHER	[M-H]-	LZERJKGWTQYMBB-UHFFFAOYSA-N	null	Normalized unit: Intensity; Annotation method: MoNA-export-LC-MS-MS_Negative_Mode_2	0.96	55.42	297.08184:20350 297.15363:705 298.08602:1673 299.08956:940	45.02561:471 74.02413:98508 76.02890:585 89.02358:353 101.02405:335 115.00294:1162 118.01320:3019 118.65300:752 119.01727:303751 120.02068:539 121.02077:2416 124.00718:715 128.03468:2934 181.07188:1304	12977	30	13603	12228	12528	14327	15573	11966	10354	12377	12719	16	12961	9690	7350	8306	8576	7243	9066	10063	16
1466	5.579	297.094	w/o MS2: picein	[M+FA-H]-	GOZCEKPKECLKNO-RKQHYHRCSA-N	null	Normalized unit: Intensity; Annotation method: MoNA-export-LC-MS-MS_Negative_Mode_2	0.95	2.81	297.09422:879 297.15219:510 297.24398:18 297.81981:12 297.86883:69 298.04983:18 298.09578:242 298.11974:24 298.15489:97 298.87253:18 298.99690:12 299.01625:18 299.03478:12 299.07268:30 299.09619:44 299.11878:18 299.15013:37	61.98800:252 183.01300:99	373	9	309	314	227	284	305	728	634	445	375	12	642	327	206	179	553	339	204	353	17
1467	8.786	297.106	w/o MS2: picein	[M+Na-2H]-	GOZCEKPKECLKNO-RKQHYHRCSA-N	null	Normalized unit: Intensity; Annotation method: MoNA-export-LC-MS-MS_Negative_Mode_2	0.91	5.57	297.10608:1153 297.15273:124 297.84025:12 297.91540:12 298.03055:12 298.06086:24 298.07757:24 298.08874:12 298.11046:144 298.15209:30 298.22576:12 299.05824:12 299.07827:24 299.10987:65 299.14583:18 299.19426:12	61.98771:124	469	13	183	158	156	207	138	571	748	606	454	23	645	786	502	534	674	557	695	524	20
1469	7.594	297.121	w/o MS2: picein	[M-H]-	GOZCEKPKECLKNO-RKQHYHRCSA-N	null	Normalized unit: Intensity; Annotation method: MoNA-export-LC-MS-MS_Negative_Mode_2	0.67	4.91	297.12113:2005 297.15122:471 298.06961:3265 298.13421:106 299.07592:524 299.12194:37 299.14380:56 299.15703:37	59.01401:2276 83.01368:2195 89.02421:1492 101.02431:661 109.01698:70 113.02474:292 127.00368:4042 154.06194:83 186.12444:188	234	5	37	47	31	31	31	373	289	432	192	8	264	389	531	436	148	678	329	214	10
1474	7.26	297.154	w/o MS2: 1,7-bis(4-hydroxyphenyl)heptan-3-one	[M-H]-	QUHYUSAHBDACNG-UHFFFAOYSA-N	null	Normalized unit: Intensity; Annotation method: MoNA-export-LC-MS-MS_Negative_Mode_2	0.72	5.55	297.15025:1470 298.08641:3293 298.10459:2091 299.08911:1469	45.02558:367 71.01408:1037 74.02427:101960 76.02782:559 90.01867:354 101.02493:531 115.00339:1591 119.01751:299681 120.02149:550 121.02144:1891 124.00718:1636 128.03493:3697 181.07164:1248	594	84	632	754	1053	564	646	776	619	758	699	87	752	836	689	853	658	596	657	780	146
1477	7.574	298.069	LNAPE 2:0/N-2:0	[M-H]-	IDTHMSAALXYUGW-UHFFFAOYNA-N	null	Normalized unit: Intensity; Annotation method: MoNA-export-In-Silico_Spectra_2	0.83	24.31	298.06976:2019 298.11651:48 299.07472:316 299.14548:48 299.18662:32 299.91919:146 300.07538:48 300.09025:32 300.12941:80	41.00350:44 59.01404:1818 83.01403:1192 89.02404:978 113.02347:301 127.00354:2372	1843	12	1211	1097	1172	1287	1616	1069	1412	1207	1717	6	1792	1322	1570	2715	3585	2236	3361	1458	7
1480	4.66	299.065	w/o MS2: Tectorigenin	[M-H]-	OBBCRPUNCUPUOS-UHFFFAOYSA-N	null	Normalized unit: Intensity; Annotation method: MoNA-export-LC-MS-MS_Negative_Mode_2	0.91	36.88	299.06529:4780 299.13542:12 299.15271:18 299.18438:24 299.25840:18 299.82860:18 299.86497:55 299.92367:97 300.00780:18 300.06777:498 300.18083:18 300.26600:12 300.86375:18 300.93120:30 300.99531:24 301.06172:1539 301.11526:12 301.14153:18 301.17414:18	141.02988:821	3751	12	9496	10321	5880	7078	9074	216	208	232	3567	4	178	150	232	453	588	357	438	3523	10
1481	7.266	299.081	w/o MS2: Benzoic acid + 1O, O-Hex	[M-H]-	XSSDYIMYZONMBL-UHFFFAOYSA-N	null	Normalized unit: Intensity; Annotation method: MoNA-export-LC-MS-MS_Negative_Mode_2	0.94	9.46	299.08117:3862 300.09215:14010 300.16118:4049 300.19612:596 301.09617:1285168	71.01383:932 74.02402:106294 76.04034:558 90.01799:530 101.02465:441 119.01746:291435 120.02140:616 121.02183:1774 128.03511:3946 181.07158:1186	1267	20	2262	1096	1034	1266	1211	925	658	1142	1037	18	670	720	671	350	951	801	668	862	20
1482	7.047	299.098	w/o MS2: phellopterin	[M-H]-	BMLZFLQMBMYVHG-UHFFFAOYSA-N	null	Normalized unit: Intensity; Annotation method: MoNA-export-LC-MS-MS_Negative_Mode_2	0.97	96.6	299.09704:12315 299.14795:17 299.15488:29 299.16315:18 299.19667:12 299.69731:12 299.84321:12 299.91973:24 300.00253:12 300.09974:1383 300.26530:12 300.29667:18 300.48924:12 300.68620:18 301.03507:18 301.05797:12 301.06860:30 301.10209:188 301.12583:18 301.17008:18	116.07232:175	10876	14	9729	11326	6437	9322	12156	13744	15668	13599	10651	15	16742	16001	6256	8564	10178	6599	10756	11812	14
1483	5.367	299.099	w/o MS2: (E)-1-(3,4-dihydroxy-2,6-dimethoxyphenyl)-3-phenylprop-2-en-1-one	[M-H]-	VMTHPSSNJFUGBF-CMDGGOBGSA-N	null	Normalized unit: Intensity; Annotation method: MoNA-export-LC-MS-MS_Negative_Mode_2	0.96	4.76	299.09774:668 299.14808:30 299.18585:24 299.25751:12 300.10281:77 300.12874:24 300.14909:24 300.18024:12 300.98966:36 301.06530:12 301.11084:37 301.15820:18	68.99489:169	106	16	278	220	257	141	209	196	396	508	443	5	356	486	286	545	487	516	638	544	7
1490	8.454	300.048	N-acetyl-D-glucosamine-1-phosphate	[M-H]-	FZLJPEPAYPUMMR-RTRLPJTCSA-N	CC(=O)N[C@@H]1[C@H]([C@@H]([C@H](OC1OP(=O)(O)O)CO)O)O	Normalized unit: Intensity; Annotation method: BAF in house library_Negative HILIC_1	1.34	38.66	300.04866:10009 300.88867:28 300.90572:28 301.01877:28 301.05138:1072 301.23742:56 302.05134:375 302.10012:155	78.95849:1155 131.08264:29	4409	29	9058	6634	5373	4566	4489	2800	2971	2651	4572	16	3369	2452	2762	3042	5758	3175	4264	4189	24
1491	5.047	300.086	w/o MS2: Dimethachlor ESA	[M-H]-	RVSCDWJKJDBFRS-UHFFFAOYSA-N	null	Normalized unit: Intensity; Annotation method: MoNA-export-LC-MS-MS_Negative_Mode_2	0.63	4.24	300.08607:657 300.15474:24 300.92772:18 300.99664:12 301.01735:18 301.03907:11 301.08343:7813 301.16413:18 301.24117:24 301.86226:18 301.92448:24 302.08672:845	138.03199:96 220.07726:83	452	0	404	391	362	380	381	497	532	508	418	5	525	512	472	472	489	505	516	442	3
1492	7.256	300.092	w/o MS2: Flutriafol	[M-H]-	JWUCHKBSVLQQCO-UHFFFAOYSA-N	null	Normalized unit: Intensity; Annotation method: MoNA-export-LC-MS-MS_Negative_Mode_2	0.7	140.8	300.09092:30338 300.16378:10456 301.04429:492 301.09592:2879051 302.09913:149844 302.16153:527	71.01339:809 74.02393:102300 76.02779:480 90.01850:414 115.00324:1496 118.01298:2919 119.01703:300147 119.65215:320 120.02028:484 121.02114:2080 124.00716:1033 128.03516:2914 181.07095:1461	21730	4	19127	22597	20787	21023	20678	17571	19657	18264	20825	3	21690	21626	16316	18108	17503	15852	18024	19968	11
1493	7.932	300.119	w/o MS2: NCGC00180132-02!(E)-N-[2-hydroxy-2-(4-hydroxyphenyl)ethyl]-3-(4-hydroxyphenyl)prop-2-enamide	[M-H]-	VATOSFCFMOPAHX-XCVCLJGOSA-N	null	Normalized unit: Intensity; Annotation method: MoNA-export-GNPS_1	0.67	14.23	300.11932:628 300.14480:44 301.05627:44 301.10179:30 301.12649:159 301.15429:323 301.20049:30 301.22468:44 302.05233:42 302.10120:53358	44.99834:352 78.95859:409 96.97055:64 128.03677:99 168.04250:348 188.00467:83	408	6	108	63	155	98	80	530	670	846	386	10	689	531	718	940	124	673	439	411	7
1494	7.727	300.13	w/o MS2: NCGC00180705-02!(E)-5-hydroxy-1,7-diphenylhept-1-en-3-one [IIN-based on: CCMSLIB00000845889]	[M-2H]2-	OUAINJWTDRNZIJ-ACCUITESSA-N	null	Normalized unit: Intensity; Annotation method: MoNA-export-GNPS_1	0.84	31.74	300.12918:882 300.92007:24 300.95731:18 300.98847:788 301.03359:78 301.05494:70 301.10171:499 301.13217:157 301.15149:70	118.05096:96 160.06171:64	784	3	1058	954	923	841	804	377	425	410	747	8	592	598	1067	1591	444	2062	848	790	13
1495	7.251	300.162	w/o MS2: NCGC00385966-01!4-[5-(4-hydroxyphenyl)-3,4-dimethyl-2,5-dihydrofuran-2-yl]phenol	[M-H]-	QLSUUELDMMCCEI-UHFFFAOYSA-N	null	Normalized unit: Intensity; Annotation method: MoNA-export-GNPS_1	0.69	107.26	300.16054:5862 301.09645:2594854 301.14257:797 302.05557:579 302.09964:150376 302.16699:591 302.23543:886	45.02573:509 74.02389:103886 76.02793:637 90.01793:468 101.02426:368 115.00275:1677 118.01315:3202 119.01721:272478 120.01984:469 121.02023:1858 124.00599:1139 128.03481:3402 181.07155:1621	4042	0	4712	3506	3517	3324	3183	4392	4533	4086	3584	0	3691	3401	2739	2746	2612	2732	3149	3338	0
1496	7.254	300.18	w/o MS2: Tegaserod	[M-H]-	JWXDRFUZDKKGDV-VAWYXSNFSA-N	null	Normalized unit: Intensity; Annotation method: MoNA-export-LC-MS-MS_Negative_Mode_2	0.66	34.58	300.17953:11561 301.05733:803 301.09669:2863648 301.94926:470 302.10013:148616 302.14457:470 302.19664:705 302.23731:470 302.27759:470	45.02561:471 74.02413:98508 76.02890:585 89.02358:353 101.02405:335 115.00294:1162 118.01320:3019 118.65300:752 119.01727:303751 120.02068:539 121.02077:2416 124.00718:715 128.03468:2934 181.07188:1304	370	3	0	0	0	0	0	0	2908	15	102	8	0	6	0	226	132	0	5	0	11
1502	4.664	301.062	w/o MS2: 5,7-dihydroxy-2-(4-hydroxy-3-methoxyphenyl)-2,3-dihydrochromen-4-one	[M-H]-	FTODBIPDTXRIGS-UHFFFAOYSA-N	null	Normalized unit: Intensity; Annotation method: MoNA-export-LC-MS-MS_Negative_Mode_2	0.89	6.82	301.06217:2585 301.16446:30 301.23932:24 301.80754:12 301.86247:30 301.92290:245 302.06570:305 302.09064:24 302.13142:18 302.71586:12 302.92654:66 302.98716:24 303.02872:12 303.06601:108 303.10605:18 303.13002:18	41.99771:241 141.03081:1952 183.01089:7	1179	18	2804	3053	1755	2038	2663	83	69	88	1063	12	67	71	90	130	203	108	143	1154	11
1503	5.045	301.084	w/o MS2: 2-(3-hydroxy-5-methoxyphenoxy)-6-(hydroxymethyl)oxane-3,4,5-triol	[M-H]-	SJBWDSQCMPAGHA-UHFFFAOYSA-N	null	Normalized unit: Intensity; Annotation method: MoNA-export-LC-MS-MS_Negative_Mode_2	0.88	27.58	301.08360:7609 301.14008:12 301.21210:24 301.23672:30 301.82044:12 301.86314:24 301.94367:12 302.08600:710 302.98515:18 303.00253:12 303.02199:24 303.08747:138	138.03145:70	5693	15	4674	4697	4542	4674	4754	6270	6665	6001	5869	15	6003	6019	6229	6200	6507	6607	6477	5675	15
1504	7.252	301.096	2-(3-hydroxy-5-methoxyphenoxy)-6-(hydroxymethyl)oxane-3,4,5-triol	[M-H]-	SJBWDSQCMPAGHA-UHFFFAOYSA-N	null	Normalized unit: Intensity; Annotation method: MoNA-export-LC-MS-MS_Negative_Mode_2	0.95	6951.69	301.09618:3125463 302.09974:194632 302.16889:541 302.17621:541 302.22993:541 302.34103:541 302.38499:541 302.40575:541 302.44360:541 302.69156:541 302.90296:541 303.10052:47169 303.14887:808 303.17923:541 303.19390:541	45.02514:399 71.01359:600 73.02038:684 74.02430:89482 76.02837:398 90.01889:431 101.02358:413 115.00312:1631 118.01328:2902 119.01743:268523 120.02101:447 121.02107:2370 124.00823:887 128.03529:3281 181.07133:1360	1698092	16	1628200	1643744	1669081	1630679	1710670	1645188	1602584	1647038	1723501	14	1607935	1630752	1329650	1429956	1360731	1414768	1428149	1520624	19
1505	6.325	301.104	w/o MS2: 3-[(2,6-dihydroxy-3,4-dimethylphenyl)methyl]-2,4-dihydroxy-6-methylbenzaldehyde	[M-H]-	CTJPDNXMUMTMJX-UHFFFAOYSA-N	null	Normalized unit: Intensity; Annotation method: MoNA-export-LC-MS-MS_Negative_Mode_2	0.94	33.6	301.10365:1480 301.16286:18 301.23825:30 301.86137:18 302.05712:24 302.07211:12 302.10602:168 302.99127:108 303.01261:12 303.05049:24 303.07131:30 303.10798:34 303.14439:12 303.19716:18	139.05105:160	12472	16	454	554	397	479	602	17228	1886	1673	1196	2	1353	2048	29092	2008	921	2128	1334	1269	16
1506	1.295	301.105	w/o MS2: 1-(2,4-dihydroxyphenyl)-2-(3,5-dimethoxyphenyl)propan-1-one	[M-H]-	TURHNAJJDDIVGC-UHFFFAOYSA-N	null	Normalized unit: Intensity; Annotation method: MoNA-export-LC-MS-MS_Negative_Mode_2	0.83	3.11	301.10538:1015 301.16643:148 301.19979:148 301.23892:233 301.81705:74 302.07037:211 302.08245:111 302.10653:186 302.99151:111 303.14400:149 303.17272:74	96.96020:1433 118.89991:40 209.15413:330 297.15274:191	173	24	204	170	197	281	223	629	262	181	186	45	249	181	158	210	395	185	280	276	37
1508	7.892	301.162	w/o MS2: 5,7-dihydroxy-2-(3-hydroxy-4-methoxyphenyl)-2,3-dihydrochromen-4-one	[M-H]-	AIONOLUJZLIMTK-UHFFFAOYSA-N	null	Normalized unit: Intensity; Annotation method: MoNA-export-LC-MS-MS_Negative_Mode_2	0.62	10.41	301.16220:993 301.21153:64 301.24810:64 302.10163:415596 302.76864:64 302.96173:64 302.98589:96 303.03507:64 303.10452:33979 303.16347:96	44.99843:10109 46.00142:131 78.95914:11541 96.96890:279 152.99615:3206 168.04376:10554 171.00604:764 242.08051:13986	498	68	345	533	545	409	408	450	443	448	650	8	552	449	699	616	796	554	814	458	10
1514	8.985	302.064	w/o MS2: Pesticide4_Triadimefon_C14H16ClN3O2_2-Butanone, 1-(4-chlorophenoxy)-3,3-dimethyl-1-(1H-1,2,4-triazol-1-yl)-	[M-H]-	WURBVZBTWMNKQT-UHFFFAOYSA-N	null	Normalized unit: Intensity; Annotation method: MoNA-export-GNPS_1	0.85	6.86	302.06419:6031 302.09629:65 302.13818:50 302.14948:33 302.98923:33 303.06683:493 303.10414:33 303.15182:33 303.85036:50 303.90054:33 304.06884:146	114.98786:166 158.97937:96	1997	8	2910	3416	2918	3000	2816	277	294	96	2019	0	208	212	177	187	288	110	214	1193	4
1515	4.524	302.065	w/o MS2: Pesticide4_Triadimefon_C14H16ClN3O2_2-Butanone, 1-(4-chlorophenoxy)-3,3-dimethyl-1-(1H-1,2,4-triazol-1-yl)-	[M-H]-	WURBVZBTWMNKQT-UHFFFAOYSA-N	null	Normalized unit: Intensity; Annotation method: MoNA-export-GNPS_1	0.63	6.15	302.06600:1873 302.99088:24 303.01003:12 303.02511:18 303.03741:12 303.06859:215 303.10685:18 303.17433:12 303.85796:12 304.06316:639	61.98823:2969 134.04761:1698	1980	7	914	802	993	854	584	1761	1053	1787	1307	13	1632	1682	2264	1594	2475	1833	1579	1187	3
1516	4.012	302.073	w/o MS2: Pesticide4_Triadimefon_C14H16ClN3O2_2-Butanone, 1-(4-chlorophenoxy)-3,3-dimethyl-1-(1H-1,2,4-triazol-1-yl)-	[M-H]-	WURBVZBTWMNKQT-UHFFFAOYSA-N	null	Normalized unit: Intensity; Annotation method: MoNA-export-GNPS_1	0.69	31.25	302.07213:3191 302.11390:51 302.83074:26 302.91828:185 302.98962:39 303.02296:39 303.03729:26 303.05142:64 303.07533:429 303.09700:147 303.11169:38 303.13632:26 303.17762:39 303.92362:51 303.98541:26 304.05422:39 304.07717:84 304.11392:51	61.98862:1664 126.01997:84 184.01637:60	13261	8	2150	2192	2283	1973	2247	15068	14495	11868	10959	0	13952	17114	26200	15234	9317	18043	14560	10633	1
1517	2.859	302.077	w/o MS2: Pangamic Acid Sodium	[M-H]-	MKVDFFROCUECAJ-CKDSBIORSA-M	null	Normalized unit: Intensity; Annotation method: MoNA-export-LC-MS-MS_Negative_Mode_2	0.54	4.6	302.07611:687 303.02024:61 303.08084:380 304.01658:92 304.07222:345	89.02498:108 138.03638:324 204.08316:1963 248.08998:438	872	4	690	576	629	592	539	1172	924	941	756	9	808	742	1153	906	854	947	839	769	3
1518	7.89	302.102	w/o MS2: NCGC00347817-02!1,5-dihydroxy-2,3-dimethoxy-10-methylacridin-9-one	[M-H]-	WUPPOLDDVHCHKK-UHFFFAOYSA-N	null	Normalized unit: Intensity; Annotation method: MoNA-export-GNPS_1	0.83	504.56	302.10185:305708 302.96990:87 303.10486:29225 303.15333:85 303.40886:87 303.44771:87 303.57797:87 303.66333:58 303.71595:58 303.97055:58 304.10593:5113 304.13651:86 304.15121:58	78.95902:11477 168.04301:7685 171.00523:707 242.07970:9401	206049	118	146850	96605	242564	180988	173637	215928	219154	189097	208662	95	231046	181751	292715	230562	221532	206847	252564	206255	59
1519	3.666	302.135	w/o MS2: Nicotianamine	[M-H]-	KRGPXXHMOXVMMM-CIUDSAMLSA-N	null	Normalized unit: Intensity; Annotation method: MoNA-export-LC-MS-MS_Negative_Mode_2	0.67	11.71	302.13501:1173 302.23536:24 302.98702:18 303.04864:88 303.07015:24 303.08487:61 303.11334:12 303.13821:243 304.00730:12 304.05350:18 304.10281:18 304.13945:30	61.98840:138	278	0	9	12	4	7	3	188	12	16	8	3	10	8	872	33	11	19	30	6	7
1520	7.585	302.135	w/o MS2: Nicotianamine	[M-H]-	KRGPXXHMOXVMMM-CIUDSAMLSA-N	null	Normalized unit: Intensity; Annotation method: MoNA-export-LC-MS-MS_Negative_Mode_2	0.87	13.31	302.13500:3390 303.07635:98 303.08668:49 303.10599:49 303.13795:461 304.10320:98 304.13921:172 304.15909:123	59.01389:2508 83.01333:2253 89.02480:1284 101.02504:847 127.00285:3601	2082	12	218	204	198	150	197	2574	2984	3208	1795	12	2832	2516	6638	9802	590	6533	4538	1935	0
1521	3.446	302.136	w/o MS2: Nicotianamine	[M-H]-	KRGPXXHMOXVMMM-CIUDSAMLSA-N	null	Normalized unit: Intensity; Annotation method: MoNA-export-LC-MS-MS_Negative_Mode_2	1.01	21.36	302.13512:805 302.17068:12 302.24271:12 302.86320:12 302.89620:24 302.97931:12 302.98936:24 302.99968:18 303.03309:18 303.10513:18 303.13834:98 303.16048:12 304.02650:12 304.10732:12 304.14455:24	183.02101:73	25	3	5	11	9	18	19	8	165	309	306	4	158	148	8	1005	30	570	507	229	6
1522	7.793	302.146	w/o MS2: NCGC00381368-01_C17H19NO4_{3-[(E)-2-(1,3-Benzodioxol-5-yl)vinyl]-2-oxiranyl}(1-piperidinyl)methanone	[M-H]-	VOXQNTWMJFAWIA-FNORWQNLSA-N	null	Normalized unit: Intensity; Annotation method: MoNA-export-GNPS_1	0.71	18.99	302.14591:1916 303.03502:67 303.05247:41 303.07641:17 303.10439:25 303.14938:264 303.18644:16 304.04240:41 304.06447:17 304.09867:17 304.10986:33 304.14893:74	89.02427:112 131.08048:96 144.11493:89	415	3	100	120	103	51	136	796	979	753	484	0	870	852	587	561	278	457	510	474	3
1523	8.789	302.147	w/o MS2: NCGC00381368-01_C17H19NO4_{3-[(E)-2-(1,3-Benzodioxol-5-yl)vinyl]-2-oxiranyl}(1-piperidinyl)methanone	[M-H]-	VOXQNTWMJFAWIA-FNORWQNLSA-N	null	Normalized unit: Intensity; Annotation method: MoNA-export-GNPS_1	0.91	8.45	302.14679:6123 302.22764:12 302.26129:12 303.00280:12 303.03716:38 303.06412:18 303.09521:30 303.11740:18 303.15028:668 303.43934:12 303.81038:18 303.89944:12 303.98147:12 304.03779:12 304.07369:18 304.08587:24 304.10473:18 304.15174:113 304.16447:98	131.08185:549	1910	9	853	838	1105	994	1174	3043	3643	2123	1982	8	3747	3932	2239	1363	1248	1704	1307	1886	13
1524	7.234	302.172	w/o MS2: octyltyrazolone	[M-H]-	LETLVQJZVBVGKT-SSZFMOIBSA-N	null	Normalized unit: Intensity; Annotation method: MoNA-export-GNPS_1	0.65	6.89	302.16628:1573 302.21011:105 302.23803:141 302.27405:70 302.31188:106 302.33510:106 302.34254:106 302.36552:141 302.39429:141 302.43727:106 302.48234:106 302.50413:106 302.54071:70 302.55981:70 302.58640:141 302.60623:70 302.66638:106 302.69085:141 302.70077:106 302.71863:106 302.74159:70 302.77971:70 302.85293:141 302.92054:106 302.97449:70 302.99935:141 303.03554:176 303.04207:104 303.10001:230…	71.01374:715 74.02426:109622 76.02799:687 101.02471:427 119.01759:308504 120.02053:645 121.02165:2342 124.00731:569 128.03514:4042 181.07198:1187	488	3	181	271	121	151	17	124	39	69	148	0	628	614	261	569	361	322	220	316	3
1526	6.15	303.05	w/o MS2: taxifolin	[M-H]-	CXQWRCVTCMQVQX-UHFFFAOYSA-N	null	Normalized unit: Intensity; Annotation method: MoNA-export-LC-MS-MS_Negative_Mode_2	1	3.7	303.05017:1571 303.12437:12 303.14987:18 303.19712:18 303.98936:12 304.05037:214 304.10376:18 304.92007:18 305.00151:12 305.04706:408 305.09693:24 305.15472:30	135.03136:981	365	16	417	457	574	545	766	187	220	116	402	17	170	166	285	364	196	372	322	330	12
1527	2.963	303.08	w/o MS2: 4-(2,3-Dihydroxy-3-methylbutoxy)furo(3,2-g)chromen-7-one	[M+Na-2H]-	PEWFWDOPJISUOK-UHFFFAOYSA-N	null	Normalized unit: Intensity; Annotation method: MoNA-export-LC-MS-MS_Negative_Mode_2	0.8	3.75	303.08071:931 303.12177:20 304.01583:20 304.04797:109 304.07548:151 304.97887:20 305.00803:29 305.05009:49 305.07290:63 305.08380:29 305.18493:29	61.98793:102 183.01314:115	191	6	861	727	642	784	815	97	425	584	631	7	450	514	312	723	655	691	672	614	16
1528	3.135	303.08	w/o MS2: 4-(2,3-Dihydroxy-3-methylbutoxy)furo(3,2-g)chromen-7-one	[M-H]-	PEWFWDOPJISUOK-UHFFFAOYSA-N	null	Normalized unit: Intensity; Annotation method: MoNA-export-LC-MS-MS_Negative_Mode_2	0.86	10.34	303.08086:1530 303.13570:18 303.18284:12 304.01177:24 304.04853:18 304.08292:181 304.11057:18 304.11728:12 304.98966:24 305.01329:12 305.08219:42 305.14044:12 305.17423:30	61.98854:190 183.01313:80	1503	18	44	33	26	33	29	1000	21	26	26	15	21	24	1232	27	22	32	38	26	17
1529	8.568	303.097	w/o MS2: 8,8-dimethyl-2-phenylpyrano[2,3-f]chromen-4-one	[M-H]-	RBKWJAHRWPDNPM-UHFFFAOYSA-N	null	Normalized unit: Intensity; Annotation method: MoNA-export-LC-MS-MS_Negative_Mode_2	0.83	4.3	303.09670:1502 303.16552:100 303.18599:40 304.07981:568 304.10328:80 304.14492:40 304.16451:60 305.06146:60 305.08383:80 305.11119:80 305.14450:100 305.17229:100	78.95933:201 112.98708:80	255	12	35	34	40	47	87	584	311	371	216	8	323	260	395	445	66	446	321	260	8
[truncated: 1,928 more rows]

## Sheet: S1h
Table S1h. Chloroform/methanol/water LC-MS/MS HILIC positive dataset used for statistical analysis. Spectral libraries utilized included an in-house, MoNA, GNPS, and an in-silico library from MoNA.
[truncated: 3,735 more rows]

[truncated: 3 more sheets: S1i, S1j, S1k]
