# Supplementary material for: Revealing pathogenesis-associated metabolites in Histoplasma capsulatum through comprehensive metabolic profiling
Source: mSystems. 2025 Feb 27;10(3):e00186-25. doi: 10.1128/msystems.00186-25 (PMC11915866; doi:10.1128/msystems.00186-25)
Supplement: Table S2 — Contents of extracellular untargeted metabolomic data sets from MS-DIAL. [file msystems.00186-25-s0005.xlsx]

## Sheet: Table S2
Table S2. Contents of extracellular untargeted metabolomic datasets from MS-DIAL.
Table Name	Description	Acquisition Type
S2a	Raw dataset of compounds detected in liquid media inoculated with Histoplasma for 24 hours.	GC-MS
S2b	Filtered list of compounds detected in liquid media inoculated with Histoplasma for 24 hours.	GC-MS
Abbreviations	Full Name
A	Glucose Growth Condition
B	Glucose + Amino Acid Growth Condition
C	Amino Acid Growth Condition
QC	Quality Control
IS	Internal Standard
S/N	Signal-to-noise
RT	Retention time
RI	Retention index
EI	Electron impact ionization
Mz or M/z	Mass-to-charge
Column Name	Description
Alignment ID	Unique identification number for every aligned feature
Average Rt(min)	Average retention time
Average RI	Average retention index value for identification to the Kovat's library
Quant mass / Average Mz	Quantitative mass of precursor ion
Metabolite name	Name of identified metabolite
Ontology (GC-MS)	Class of compound of the identified metabolite
INCHIKEY	International chemical identifier of the identified metabolite
SMILES	String of molecular structure of the identified metabolite
Comment	Manual annotation noting internal standard or to remove feature
Total score	Retention time and/or spectral similarity to the reference spectrum. GC-MS values are scaled 0-100%.
S/N average	Average signal-to-noise for aligned feature, calculated by dividing the intensity by the root mean square of the noise.
EI spectrum	Electron impact ionization spectrum. Peaks are represented as A:B - "A" represents mass-to-charge and "B" represents intensity of ion.

## Sheet: S2a
Table S2a. Raw dataset of compounds detected in liquid media inoculated with Histoplasma for 24 hours.
												Raw Peak Intensity (counts per second)
Alignment ID	Average Rt(min)	Average RI	Quant mass	Metabolite name	Ontology	INCHIKEY	SMILES	Comment	Total score	S/N average	EI spectrum	A_Uninoculated	A1_Inoculated	A2_Inoculated	A3_Inoculated	A4_Inoculated	A5_Inoculated	B_Uninoculated	B1_Inoculated	B2_Inoculated	B3_Inoculated	B4_Inoculated	B5_Inoculated	Blank-1	C_Uninoculated	C1_Inoculated	C2_Inoculated	C3_Inoculated	C4_Inoculated	C5_Inoculated
0	10.021	982.3	74.9911	Unknown	null	null	null		null	1.93	50.25:26052 55.04982:66648 57.02624:12692 60.0313:77661 63.00937:32248 63.96632:8637 67.05712:67061 70.08333:136668 72.06405:16137 74.99114:1421550 79.05417:28538 83.11603:32343 84.19566:36429 85.99951:13720 92.91994:13126 95.077:53719 96.59203:6991 101.04732:17871 103.10548:99362 105.08986:8501 107.18333:13859 112.28629:8654 114.1907:7748 117.04617:13509 119.25608:24734 121.13105:1883 126.31355:…	939425	467892	1185100	403509	827752	173159	2620011	3036241	2368040	1879973	2501078	2649287	71890.9	5421960	1309172	5059842	3279681	4483356	409712
1	10.028	982.51	77.0216	Unknown	null	null	null		null	15.74	52.02113:42812 56.01947:78363 57.99799:88280 59.00687:176013 60.00499:160273 61.01798:61901 62.15046:43864 63.96305:25598 66.08885:27536 71.18282:14705 73.01106:1396930 74.10297:270515 77.02158:1861815 78.0659:173380 82.14675:5657 85.13622:3376 87.10643:67455 89.13683:17315 91.05325:145124 98.10366:36937 100.04677:79019 101.08572:43540 101.86947:5155 106.1682:19005 109.16326:3197 111.15478:15678 …	1539916	125088	93046.4	44587.1	56702.4	214702	175305	198328	37067.3	145272	244280	44474.6	0	890671	392477	199248	140194	5219899	223938
2	10.032	982.59	61.01	Unknown	null	null	null		null	1.96	51.01857:38844 53.90235:26778 56.05616:35942 57.94212:109290 61.00503:66862 64.91108:9080 72.0258:37776 74.02129:149675 76.05074:113098 82.13486:26958 85.31435:14291 87.07087:44801 88.93724:45899 92.97842:22726 99.36823:15526 105.09115:15132 106.26384:48626 107.01241:89440 109.23831:40152 111.05396:9936 114.18137:15970 115.10353:15099 116.07832:12024 118.13401:21260 119.36715:34306 122.9968:4251 …	360622	166791	176371	208588	244001	269900	413277	62932.3	383801	592832	609620	557252	40501.6	776510	418466	58503.8	606304	704496	306017
3	10.035	982.66	198.25	Unknown	null	null	null		null	1.55	52.01022:88041 55.03254:17133 57.0459:22917 63.97545:6370 67.08519:14361 70.97826:6418 76.03793:77620 80.12338:3828 82.19798:15500 85.20902:34365 89.17905:6830 93.05458:35824 96.30325:28297 98.25145:19451 99.24902:829 105.08978:14334 109.24654:16329 113.10387:3368 114.0839:8307 117.1311:1042 119.23207:1167 122.17492:17110 123.27501:19732 128.1778:1240 128.81639:9130 129.61444:16639 131.19815:1925…	31182.4	8315.46	11948.1	17831.1	22513.7	10022.3	3120.35	12132.6	10258.5	19282	25102.4	10893.3	4210.33	22173.1	60457.8	26278.9	16210.5	50396.5	9051.11
4	10.072	983.63	74.9692	Unknown	null	null	null		null	1.35	50.24317:6289 53.03667:22269 56.04781:34016 56.99598:14640 57.98981:110691 60.01693:15389 62.22084:31868 63.06006:32700 67.0736:61586 68.98968:47751 70.01412:29025 72.99049:330350 74.97408:227777 79.03009:9174 83.03783:14807 89.08182:32227 90.978:24114 93.01329:12149 94.03068:20923 95.01125:41116 96.07692:29122 99.45929:9280 100.0818:30494 101.05496:12573 102.16848:7931 104.03721:11475 108.10166:…	415682	924611	773600	788140	934483	1231081	3840797	2914532	2053060	2879346	3642756	3132821	126088	3195362	2884990	3218301	3074418	2992902	2061964
5	10.081	983.81	147.14	Unknown	null	null	null		null	1.67	50.95586:3231 52.19676:38865 54.17138:16906 56.06672:30451 62.16822:20856 66.96283:7683 68.07581:28971 69.03092:16939 70.03552:8430 72.05701:13954 76.09496:19567 79.05876:53283 80.14857:11034 82.05589:19318 83.05473:30690 84.13532:17700 87.05798:15431 93.07099:19428 94.97391:3906 96.16468:10192 102.23264:28912 104.07886:6621 104.96769:698 106.14539:23709 106.9572:11184 109.41994:16570 110.10899:1…	845252	1143738	1012682	923590	642954	1339037	1081049	1338312	1380736	1153199	1685946	1775754	57227.5	912042	689517	681943	474645	727916	300524
6	10.158	985.77	220.171	Unknown	null	null	null		null	20.59	51.96117:13670 54.08084:3325 57.95577:12340 60.03004:13645 60.95996:6029 63.03325:16587 67.9061:13000 70.05346:312054 71.14746:52158 71.99838:21860 74.10181:71486 81.1255:4406 83.16133:31849 84.12304:30413 85.08495:18667 87.05158:50842 87.90445:26236 89.05573:13488 89.86156:2039 94.04487:37603 94.9177:6288 95.93546:16255 97.16012:104612 100.11977:32959 102.09452:17944 103.03776:54821 104.02454:62…	757788	884509	782606	602296	508883	437508	33964.2	916063	693694	691568	613420	916030	106330	143699	420981	526285	144199	353852	361126
7	10.165	985.93	74.9695	Unknown	null	null	null		null	2.91	50.15711:6196 51.01316:114285 53.96056:56215 55.0027:51055 56.0053:47176 57.96603:36296 58.97353:93394 59.96471:7214 61.9654:6836 63.82887:44151 64.9921:6990 67.93622:73633 70.06353:3060 74.05984:258161 75.00253:222151 79.04429:45182 80.00524:22599 81.03046:3166 81.99857:3065 83.14651:5196 87.07384:64845 88.05964:8866 90.0219:10974 92.97686:65288 94.16327:16808 96.0266:4571 97.03977:36423 98.1170…	594661	950163	700644	1029728	1289875	795633	4044359	2734189	3021154	4042275	5313334	3454250	669862	3759789	1834561	3490022	2681814	2678743	1701082
8	10.192	986.63	147.124	Unknown	null	null	null		null	4.51	50.95025:12919 53.97993:10983 54.97182:29434 56.04882:54322 58.96424:27623 62.1721:18119 63.83772:39684 66.00114:6810 68.0465:14647 72.02954:58259 73.84098:8016 74.97359:154027 76.05434:13424 79.0481:29042 81.73479:17906 82.25831:9402 83.11675:7207 84.05299:2144 84.9448:22274 88.02856:860 90.31554:15109 94.07316:1698 95.03182:35949 96.09834:15309 98.24286:21686 100.15772:28779 101.07502:16119 104…	657494	865573	596922	638085	578603	547900	552545	514543	1189383	1016468	1954302	1677546	49737.2	738487	560974	365167	666676	523612	343610
9	10.211	987.09	74.9717	Unknown	null	null	null		null	1.62	52.9451:25010 65.11815:10026 66.90874:42419 74.97169:313134 76.08128:13124 78.14457:22062 81.07092:9187 83.00407:7543 87.12622:5081 90.24868:2713 92.98908:15537 93.99234:12322 105.09125:3790 106.17374:24077 107.18142:1916 107.76826:1040 108.2821:6436 112.08456:2393 116.05165:15469 128.19519:1742 129.13615:12070 131.06108:25100 133.12254:9209 136.1232:5919 138.51083:6183 140.0587:11996 142.02409:3…	1010078	609274	1215300	1181218	1360995	713723	4468752	4116716	2462255	4162274	3794304	3520616	334631	3945750	2647961	3239140	2532293	2925515	2466821
10	10.234	987.65	228.136	Unknown	null	null	null		null	1.82	50.3585:18909 51.97955:59039 53.99266:13944 59.00258:12956 59.96595:19934 66.89031:12823 67.39816:502 70.95124:7424 72.91231:230096 76.03969:44546 77.99262:8876 79.03782:21450 80.90042:20734 82.08001:8648 83.01244:6256 85.05247:12350 85.95023:2312 89.04072:22161 93.07106:5340 96.07069:17100 98.1171:38409 100.92208:5861 103.11005:134967 105.05849:9489 107.22177:5142 111.03946:7353 113.88782:4799 1…	197646	53443.4	38571.7	9237.19	22139.5	7170.29	29252.8	443316	497280	22779.7	47004.6	114762	21030.5	275106	380541	445538	358632	291621	85131.6
11	10.395	991.76	74.9469	Unknown	null	null	null		null	2.1	59.95354:13166 62.93889:8352 67.94771:2104 68.91384:5185 74.89262:365836 76.04701:6105 77.96062:13448 78.9815:24175 82.14912:6115 90.96159:21218 94.0114:8386 94.97821:20050 98.19958:8660 99.99735:2723 101.88582:71846 107.01376:739 109.02451:720 110.13722:1149 112.94762:17316 119.99639:4230 120.89472:1845 126.30447:2580 129.0659:1634 132.09608:15737 134.16481:24467 139.91641:652 145.01659:10924 15…	1260437	681367	636752	910331	733701	708337	2487798	3244417	3953751	3612871	2860426	3675924	348042	3836066	1903255	3446925	2543246	4004243	2719850
12	10.411	992.14	147.119	Unknown	null	null	null		null	2.17	50.25219:24225 51.0362:10594 51.94501:62765 52.95294:16950 57.01806:1897 60.89475:16561 61.79121:2363 62.33131:21499 63.88651:20587 65.9239:69636 66.93735:47935 68.01172:16026 71.05728:18477 71.86816:2751 76.98244:24959 78.00014:31055 78.99972:84677 84.19665:10799 85.15131:31584 86.04237:14640 87.01418:3036 88.00853:20197 88.96233:23668 91.85201:9455 92.9438:22872 98.59275:7966 100.08778:25603 10…	1030024	484886	998196	879431	1160656	1041880	578925	960236	1395721	1309056	2771416	1850040	64627.4	871909	564498	540516	636522	505346	431612
13	10.545	995.56	224.15	Unknown	null	null	null		null	1.89	50.44821:48942 51.2705:8152 52.05416:3287 53.02463:23514 54.49646:84180 55.95944:17905 60.84678:14097 62.42915:27607 70.04838:26293 71.1226:1741 83.02818:107573 84.01591:33936 92.09174:20158 94.95174:32191 96.98713:31004 98.17418:14723 99.07523:967 101.07601:21659 108.9874:2097 110.42694:11974 113.13809:11013 114.1447:7902 116.00469:15619 117.05073:19469 120.11433:5693 121.26162:3430 123.11567:77…	37872.3	37732.2	48105.2	24952	30477.6	32227.5	42031.1	125308	102703	136240	52366.5	110714	36017.5	722087	510654	24050.5	483474	776601	98027.4
14	10.553	995.73	262.47	Unknown	null	null	null		null	4.33	52.02677:21955 52.98988:18718 57.97414:20826 60.75552:53411 63.8889:39174 66.00301:54101 66.98108:27550 68.07142:23312 70.02596:65610 71.01109:1716 71.94804:56224 73.78682:18422 74.92715:155221 76.0248:22738 79.02325:17872 85.18108:3587 92.95248:49448 93.89691:10772 96.05884:3654 99.54827:32454 100.15841:23894 101.07796:44214 101.99986:32380 103.99447:1454 105.62965:3231 106.22286:5519 108.02531:…	86568	65878	91625.6	1726.64	44766.2	77332.6	101259	169330	337203	108971	369782	270526	2552.45	492541	902421	1102995	1067640	512904	473212
15	10.562	995.96	73.9601	Unknown	null	null	null		null	2.79	50.19489:17892 51.00145:19494 53.00074:35724 54.01312:46505 54.92087:25686 56.02995:19321 56.99862:25460 60.86355:10917 62.01292:9878 63.9446:35536 68.9553:37334 71.09991:23433 72.05804:17895 74.0704:116638 76.02257:89489 79.96703:22419 80.87466:25249 82.081:73602 86.00124:42159 87.19513:25305 88.185:4039 89.03751:22621 90.95303:18298 92.94842:24641 100.06156:15262 103.04155:22756 111.19595:12254…	378798	206890	540839	201515	253385	175995	623793	217444	567240	281603	905811	1237802	241721	1913075	2386303	2320498	1041873	2355407	1040790
16	10.565	996.07	74.909	Unknown	null	null	null		null	7.21	51.97859:27999 53.02871:7795 54.93253:17508 57.01813:17984 58.99551:77619 59.95328:1649 60.90386:1924 61.88172:4270 62.86861:8021 67.00105:18860 68.1923:8908 69.02861:3983 71.0974:13709 72.91494:31483 74.90905:259634 77.00826:62387 78.15579:28595 81.0724:2364 84.08206:7005 84.66089:1416 91.08662:5780 91.92156:4919 95.01097:5462 96.1021:14780 98.1671:7266 100.15208:4084 101.08633:8519 104.02096:12…	877682	760494	661207	916780	1052842	869471	2943499	3399326	3986637	3728643	5221293	4672951	298497	6599267	3081032	5306458	5282599	6786370	3905515
17	10.573	996.28	221.17	Unknown	null	null	null		null	313.64	50.32531:101275 51.95635:47665 52.99571:9023 54.99679:17152 55.9819:24097 56.92161:83795 57.90594:80371 58.96165:23972 59.92021:4219 62.02299:7439 66.75993:9188 67.93127:19170 71.05473:27492 73.00787:1503004 73.98309:48529 74.98702:277594 76.06902:14311 76.99258:29652 78.01951:70770 80.07933:19611 83.04345:70192 85.05232:29079 86.9979:39320 89.1005:14389 91.5592:8511 92.09468:23368 92.96684:8394 …	2656706	1548112	3178515	1591624	1426973	1983015	2476163	5561753	8613127	9037724	11160120	8535281	2363927	37004860	29206550	33864160	32752940	35720510	21595680
18	10.58	996.57	222.2	Unknown	null	null	null		null	91.35	51.01665:26272 51.97544:15520 54.05587:14321 58.97221:13616 59.90012:1166 60.84598:1173 62.17302:793 62.83912:20389 63.63133:34898 67.96339:39928 68.98067:76151 71.78294:18977 72.94331:420233 73.9935:169085 74.96838:351550 76.99606:75547 79.09446:6056 81.11303:36262 83.0574:4590 84.01752:13331 85.10152:18136 85.95891:12592 87.02828:15163 91.57208:37458 92.9717:38931 94.20058:854 95.10535:7653 97.…	560389	311001	702782	230144	331041	522955	517681	1455702	2152503	2017049	2341321	1833535	449779	7517000	6372684	6697710	6854348	9590301	4878770
19	10.596	996.88	73.9901	Unknown	null	null	null		null	3.65	52.06477:43214 53.87231:28922 54.94155:120441 57.97448:71159 60.97389:20750 63.8201:12458 64.89714:22601 66.95422:42719 68.9343:9490 70.01397:39251 71.51472:5907 72.10513:13694 73.89384:103347 76.95988:50264 77.99709:22580 78.9773:28696 86.05718:11059 86.92406:4766 92.83118:64057 97.0668:53846 98.12533:1700 103.96756:18667 109.28926:24989 111.06947:22706 114.23061:4910 115.02479:1456 116.13409:32…	434732	208258	186326	147853	134336	179367	460926	238249	396065	513504	905811	221684	350887	1670038	1950671	2091900	1041873	211739	263642
20	10.598	996.93	205.159	Unknown	null	null	null		null	2.05	50.39256:46057 51.9091:4380 53.93827:17969 54.99385:72549 56.084:1691 57.03432:9321 58.94972:8891 65.08905:28195 68.32454:95947 72.00718:20083 73.88416:5600 76.04428:9318 77.99691:27167 81.11931:38076 83.04116:21790 85.02698:9018 86.1417:2663 87.05884:19156 90.94673:3807 91.86098:4515 96.03147:22330 96.54174:37137 97.10319:24199 99.00108:25108 102.90253:18448 103.97022:24984 105.05065:19198 107.1…	220714	155724	87008.6	55445.3	81775	153706	31068.9	79524.1	797994	786560	969205	776971	210565	3101476	2377957	926377	712500	4335804	327458
21	10.616	997.36	58.98	Unknown	null	null	null		null	3.58	50.12916:4591 52.94911:15965 54.12861:17746 57.06783:88094 58.97707:64419 60.86674:25499 62.84226:11398 64.98898:6491 65.98335:41507 67.02444:102069 70.07822:2156 76.0481:31461 79.01269:83485 81.02393:39832 83.10051:2268 84.0992:4901 85.01781:28968 88.26208:7203 90.98008:30378 92.92519:3487 100.0124:18578 100.97506:17993 101.73189:4039 106.96336:7944 110.00761:187 113.03165:2063 114.36555:2281 11…	138179	126518	205578	333236	274584	259676	214814	340420	379473	307097	460935	391879	140444	1565440	761752	390361	293407	1925452	261636
22	10.616	997.41	147.12	Unknown	null	null	null		null	10.56	50.14198:20992 51.05299:6172 52.95412:52229 53.93976:42494 54.93145:2890 55.94841:36441 57.00252:62521 58.95181:39352 60.88593:17670 64.98185:54029 71.05614:9954 76.07826:54065 78.02037:39686 85.11038:9848 86.11489:14173 87.0312:3930 88.14383:9354 91.00497:10976 92.2746:20741 93.86876:8884 95.99091:37136 97.04975:7466 98.13811:5019 99.28368:14714 100.07976:4084 100.90574:9200 101.46899:38214 102.…	996736	871141	609778	742098	656566	1088708	627589	1285735	1724947	1341951	2257045	2625572	177509	2898994	654430	530606	1998445	1052337	581437
23	10.668	998.69	116.09	Unknown	null	null	null		null	2.13	53.98552:26513 57.95731:214936 62.10028:14401 63.95039:27892 65.61832:93326 66.98653:18427 70.08842:37026 71.97928:31040 74.90778:454175 78.00439:40092 80.04913:19867 81.02104:27420 83.08717:50765 84.1835:30026 89.07674:6783 89.93826:10068 92.27039:4914 93.02683:67836 94.08468:34351 97.04856:32976 98.16911:23560 99.37239:900 100.03035:5093 101.05856:3740 102.03437:6240 106.83247:1936 109.13068:20…	116708	51563.7	64335.9	27664.3	48138.2	21841.3	80726.1	104845	95144.8	78870	45737.2	90997.5	17157.7	68449.3	59317.7	44192.2	57026.4	109391	60831.8
24	10.744	1000.54	71.1336	Unknown	null	null	null		null	4.4	51.96916:56597 52.88271:26788 53.89613:15859 57.95625:43645 58.96234:8999 59.98268:3620 65.95672:70800 68.23424:18643 71.13358:56035 74.11916:54214 78.99727:16839 80.03796:26991 82.21712:214 83.07069:9073 86.08189:22374 86.90983:15895 89.02946:8665 90.90684:6151 91.78234:17035 93.97007:2954 94.91087:9762 98.04533:2711 100.08964:3464 105.96448:1337 107.99644:14864 109.61688:17548 110.16878:8230 11…	118174	104976	156599	99634.1	128602	114990	127614	80909.4	114228	96165.2	76530.4	86151.1	67195.1	72925	55459.3	61869.2	93886.8	191778	177203
25	10.754	1000.76	126.08	Unknown	null	null	null		null	2.63	50.17144:8262 53.01436:39470 54.11163:15732 56.0104:8447 60.94552:86450 63.45555:39776 64.92694:3303 65.97701:94998 68.01102:29862 68.95427:51611 70.0779:9196 71.09223:92122 73.95471:22409 76.06698:19300 80.98274:18183 81.98769:16630 84.118:22508 85.00936:36904 85.96552:4393 88.14775:12353 89.06455:14842 90.03443:10167 90.96999:27679 94.10036:23531 96.03262:11706 98.00747:31078 102.12619:4181 104…	280003	259982	261997	304501	193216	422633	218559	406694	439908	326203	285622	411721	41644.7	257219	638693	469629	380965	212714	524878
26	10.769	1001.07	74.9415	Unknown	null	null	null		null	1.73	50.12307:23585 50.92951:4654 52.95911:37948 58.92263:33978 59.92605:5819 60.94356:44789 62.84852:29920 63.86755:41786 64.94296:5555 66.99802:37276 67.89266:1423 70.04248:31339 72.99953:4215 74.93101:196501 76.14689:59406 77.0328:87822 78.05762:47012 80.01354:15345 85.20869:13697 89.87131:11741 92.97931:21073 94.07766:3497 96.61573:26217 100.94968:9096 101.56303:8756 106.09059:9371 112.13615:2170 …	977807	1018492	611217	1162210	814391	806419	4019533	3101044	1911537	4311206	3218492	3706457	380965	4125474	2380477	2349308	2940270	3450364	3265698
27	10.779	1001.32	216.06	Unknown	null	null	null		null	2.68	50.40386:91089 52.93975:32549 54.06422:7703 56.02558:33962 56.91352:11620 57.90758:172425 60.16567:24426 61.00209:41940 62.93304:19574 63.87481:60459 64.96627:16126 68.00122:733 68.94606:75470 70.05978:28117 71.98038:11671 73.93354:150523 74.95062:16190 78.01305:111177 80.9614:26331 84.16732:27866 84.99101:18326 85.93198:7698 86.93737:7837 89.97641:7987 92.95444:36138 94.10908:32023 97.06796:7244…	145813	111847	52707.2	61835.4	195119	145145	9713.25	107370	23851	94750.7	195842	30196	19422.1	141326	29084.2	255427	175727	182227	334256
28	10.839	1002.56	147.094	Unknown	null	null	null		null	3.97	51.00051:54026 54.12994:59683 58.00408:118347 63.95175:8499 66.93488:50244 70.00498:26763 71.07742:56695 76.97799:103403 78.99931:131033 82.10649:1051 84.13823:31290 85.08308:15844 86.19239:2652 88.1359:26256 90.20152:20093 92.97906:3034 98.04277:3331 100.03775:21996 104.07721:48691 105.01927:39711 106.29496:4300 107.40426:12839 108.17246:12027 112.02486:7321 112.5379:5867 115.3129:5187 119.07715…	716366	587642	564699	431774	709778	766544	295374	1363737	1454193	1694215	1528557	2158295	69144.1	322822	430834	433729	545364	664561	437269
29	10.874	1003.3	174.12	Unknown	null	null	null		null	3.41	50.1525:25424 50.9767:25029 56.06468:65703 56.96179:917 58.98974:14786 62.00652:1375 63.89202:44344 67.89665:1248 70.95335:7567 71.97802:21578 78.03409:19225 81.03629:24393 81.98155:711 87.0396:14426 90.0131:7331 91.19074:6725 94.98088:11598 98.14242:22524 98.79744:6372 100.15531:1634 106.02868:8755 106.76693:15892 110.22282:23177 111.88625:1043 114.05432:6944 114.99691:7351 116.1134:36210 117.03…	71225.8	40929.2	10146.9	31854.2	19353.8	3164.8	40553.5	17814.8	27814.9	23486.6	8852.62	12968.9	2041.72	27192.2	25001.1	26608.2	10755.6	21214.7	16535.5
30	10.955	1005.05	147.103	Unknown	null	null	null		null	2.92	50.9478:59303 52.05207:59022 54.99198:62822 56.00169:35506 56.989:49613 60.9642:21586 66.91048:31474 70.05637:31517 72.02108:92953 74.96513:10155 76.04372:25630 77.99535:46497 80.90778:3252 84.05431:19594 89.05211:2282 97.00141:9982 97.99848:1650 100.86493:7394 101.96984:14108 103.10433:5944 111.09701:42901 112.12073:6591 119.11076:18799 124.24345:1272 125.2726:6966 131.09814:6222 132.25122:10017…	851323	415482	687688	860365	579123	939770	817342	1114311	2299057	1555942	1364414	1504079	67252.7	630227	429276	442359	491660	438592	476409
31	11.039	1006.86	150.16	Unknown	null	null	null		null	2.43	50.99078:56347 51.94271:24365 54.96694:3112 57.9453:43780 61.91404:1583 62.93266:30345 64.81895:17371 66.01164:13018 71.9023:75718 74.92926:304239 76.01754:64537 77.98204:34318 80.12473:28747 84.96678:7396 85.88103:6937 86.89877:36583 88.97619:26813 90.22276:5801 91.17135:18224 96.12118:19617 98.1804:28773 99.98562:31828 101.58728:2591 103.0991:26441 106.01312:29191 106.98812:13405 111.16195:8516…	71975.8	45324	45037	54947.2	52615.6	34451.9	33495.4	48417.1	118378	71701.8	81009.4	75925.6	15693.1	49622.4	48749.8	45687.1	51437.1	39345.9	40756.2
32	11.218	1010.71	157.058	Unknown	null	null	null		null	1.51	51.92767:28566 52.88296:34995 54.2104:24354 58.99:35805 60.92358:11810 68.94668:80629 72.98875:7165 74.9317:136557 76.95871:83234 77.9746:48261 80.06747:16639 86.13123:13039 88.0975:1852 94.02897:13267 98.02438:6096 98.6933:8494 100.57319:30573 101.95293:12212 103.01148:19243 105.03324:3490 106.94093:5348 107.97707:1028 108.92396:9821 112.02015:6682 119.10255:12614 122.79473:603 124.51529:1892 12…	77984	61827.5	88377.7	99077.2	66670.8	81423.5	23402	72525.2	90632.2	122484	86827.3	44381.9	70627.2	101064	580587	233340	90282.8	191963	501721
33	11.294	1012.36	86.47	Unknown	null	null	null		null	2.22	51.99271:34797 52.94873:20016 53.90251:7476 56.88664:16125 59.92939:29420 60.9829:6267 65.96374:84953 66.90028:9908 74.92245:279444 76.09329:15296 77.00056:19397 78.0013:10105 82.07228:12022 83.13614:12732 84.93601:6526 86.47369:41862 90.49785:11835 92.99911:7622 101.08392:7773 101.9881:10541 106.12264:13635 109.09032:3485 111.40224:2409 112.15704:2074 114.97692:13700 117.01579:12314 119.05718:21…	68327	86906.1	66963.1	101488	66939.2	183381	36020.8	193910	210705	129136	186734	76199.3	30583	115478	79223.8	55331.7	83566.6	108133	45989
34	11.356	1013.64	66	Unknown	null	null	null		null	1.83	50.14709:931 50.99084:34396 52.92781:18594 54.05387:12388 56.11615:14866 57.89698:10373 59.0095:50499 59.98792:18806 62.29599:22421 63.89354:41461 65.99561:83815 70.10788:12701 71.15158:13439 72.99621:111513 74.00314:98410 76.92217:102716 77.98651:75406 80.08427:7883 84.01262:18888 85.94364:979 87.99692:3713 88.89137:10818 91.25097:20212 92.41279:31709 94.1069:5895 94.83154:19441 97.90288:7893 10…	245627	173475	173378	158940	209552	236265	137989	305593	500194	428199	480484	334784	73044.9	201285	89820.4	127689	163372	223464	105276
35	11.374	1014.07	153.09	Unknown	null	null	null		null	2.18	55.99165:59304 56.8378:14308 62.90305:1791 66.93442:2686 68.98406:22894 70.02961:696 71.07432:8922 74.95819:168424 77.99625:17190 83.08604:20492 84.97462:12047 88.91022:5164 90.93035:14474 93.57519:27101 103.01118:6353 110.09594:10791 111.07127:5245 112.45377:4251 116.17707:13486 118.02263:13258 125.59467:8935 127.11802:19805 130.16745:26486 131.11595:5122 132.08563:16368 137.17909:3147 144.78383…	106457	31854.9	19488.9	30645.3	16271.6	27716.5	20370.1	13827.6	28840.8	49169.6	25219.2	39118.4	8721.8	7134	11912.8	9979.17	18652.7	11191.1	18605.8
36	11.422	1015.06	153.004	Unknown	null	null	null		null	1.33	50.0958:9259 51.99175:29017 54.98058:12744 57.05852:333 57.99302:93838 58.95866:49464 59.9726:40118 62.14521:8834 63.15871:57490 64.89675:1674 67.96448:37242 70.2802:3473 72.96651:3483 76.94958:82950 78.49203:85606 80.98688:7737 82.08081:7705 83.94323:12489 85.85776:11325 87.75729:7090 89.0145:18263 92.03065:9454 92.99612:34951 94.03033:10069 98.99264:5856 102.12455:5160 107.09495:6123 107.91317:…	112999	26926.5	12674.2	33726.6	17919.2	27954	25672.8	32027.1	29812.3	32520.3	26384	38669.2	12638.6	538561	274485	5662.99	253258	12189.2	30178.1
37	11.494	1016.7	148.17	Unknown	null	null	null		null	2.59	52.02302:117824 53.9537:6968 54.98565:70945 57.08682:59724 68.96313:52117 71.15046:32611 71.98708:36128 72.96929:514971 74.94723:294083 76.97208:144712 78.02786:1399 79.98784:2574 80.97068:19027 82.02612:6767 85.08945:27321 90.1829:23381 91.02573:13544 94.02927:6719 94.9734:39380 97.09539:35031 98.13362:12207 99.93012:19875 100.91254:9446 104.05204:26293 105.05812:4933 107.9668:24800 109.47623:12…	208733	303520	176624	264674	169077	234815	155535	354462	555315	430277	461555	361305	26843.1	197436	272656	205358	211904	278848	201643
38	11.58	1018.46	74.9534	Unknown	null	null	null		null	2.51	50.20907:20184 51.886:14509 54.9908:25829 55.93858:10047 57.1871:113439 60.91015:30751 63.19952:12534 63.93309:14313 65.95425:21347 66.90433:11998 67.96764:13491 71.02689:12918 71.98811:43479 74.93382:79408 76.02076:91852 76.97709:34831 78.03001:30016 79.00903:68352 80.15968:2409 83.17936:12051 88.99417:17476 89.83462:2115 90.59497:5100 92.23351:28218 94.0202:14234 97.0788:14540 98.03011:7425 100…	949975	814396	834257	825395	962083	1063832	3096580	2491902	4309626	3293537	3994839	3648405	281177	4670429	2151126	3176535	4825450	4371314	1754027
39	11.596	1018.85	68.96	Unknown	null	null	null		null	2.94	51.91966:15614 52.92243:60619 54.99816:25671 57.94773:73879 58.94729:1184 60.0005:34696 60.89606:81596 61.95661:23258 66.93508:75531 68.96386:260605 71.08888:14708 71.93854:15127 73.01016:246143 74.90453:673926 78.97443:149032 84.01923:18970 85.12396:18215 85.94604:4809 87.64661:18928 88.44784:65801 89.05578:104822 90.10509:9811 90.96999:15149 91.97293:4215 95.65488:10151 102.03165:24844 102.9718…	1207359	80776.1	105352	153508	123078	265764	158283	104465	111785	147069	126990	166905	115438	195250	151694	105021	186705	228915	85699.3
40	11.6	1018.89	189.15	Unknown	null	null	null		null	1.79	50.37527:7196 52.91684:4328 57.00642:23457 60.51217:62552 61.01397:4546 62.38102:23850 65.87816:35555 66.82903:57786 70.93146:16624 71.69752:21281 72.94888:189846 74.14336:238580 76.01128:66075 76.96979:54622 78.00282:9808 81.96816:1628 82.92551:569 84.15932:24038 85.17336:20646 85.96046:6515 86.81697:14171 88.52099:44304 89.08109:31160 89.83144:4702 92.91041:52348 96.02396:15141 96.8781:3671 99.…	178144	184133	87237.7	143114	61103.8	120595	28821.5	12413	23110.7	26988	31830	14446.9	13856.5	24540.2	13702.1	28547.5	11885.9	13863.8	18727.8
41	11.616	1019.28	72.9698	Unknown	null	null	null		null	4.06	50.24414:26803 51.03461:39738 51.9694:7499 54.8557:8941 62.99213:4432 65.95818:17233 66.93884:32631 67.93436:1460 70.95816:34685 72.95589:498691 74.96116:199146 78.07669:72887 78.99603:33706 80.01026:11274 84.99892:14967 86.88837:9978 87.65208:8524 88.8973:3090 90.08405:10180 91.04803:4836 92.08608:24040 94.54365:34582 96.01157:2242 98.10488:2338 99.25988:9393 100.23638:49584 103.0724:14949 104.9…	2694299	3322264	2520067	3075101	2086863	1983385	862179	872180	891610	677986	545562	447840	195756	499524	450307	467687	623960	2611728	325300
42	11.663	1020.28	147.102	Unknown	null	null	null		null	2.98	52.97582:12165 56.04455:59949 62.12964:5704 64.95633:16671 67.00889:10055 67.96168:19344 74.00577:23877 79.005:1261 79.92286:6212 82.12569:21118 83.92677:12791 85.99223:10394 87.00546:13433 88.1697:3056 88.94792:9775 89.89352:13926 97.10558:11011 98.56734:12880 102.11369:12934 104.09523:2512 105.12599:4030 106.04387:3255 106.90409:1556 109.06443:16537 118.42932:2505 119.16362:16266 123.6525:623 1…	890707	695632	484655	637186	552896	1095883	451133	1139344	2753647	2206578	3097547	1346520	242128	525934	717674	828904	532637	826706	583664
43	11.68	1020.64	131.07	Unknown	null	null	null		null	2.28	51.89055:17869 52.94784:5379 54.0037:32104 57.90897:21219 58.93176:7728 60.91064:15451 62.08341:2635 62.95051:3129 64.91596:50284 66.89083:32279 70.05113:4116 71.04158:16577 71.95839:74384 76.03703:65742 76.99019:28115 80.01984:5112 84.02466:17804 84.96281:15264 86.15094:10497 88.00322:14157 89.121:3559 90.15056:3477 90.85438:2794 92.27767:13886 93.83392:30975 94.39171:13791 96.06227:2604 96.9724…	138236	131321	137419	159908	108205	125196	119872	148870	203063	223837	387791	165890	21814.1	146797	111105	149929	113595	74467.7	81656.4
44	11.749	1022.12	74.9328	Unknown	null	null	null		null	1.63	51.99626:6336 54.8604:46473 58.00606:55020 60.86358:32738 72.94487:15684 73.61874:51239 74.93281:1230734 76.96739:60778 84.88483:2933 87.88073:12636 92.03983:2365 92.94541:10443 95.89953:5222 99.02599:2125 108.28605:3865 112.65448:9653 114.97266:4819 125.21953:4370 128.10333:13924 132.04849:3521 137.34174:2651 144.60616:6020 145.41075:4079 147.08847:10697 149.08417:4900 155.11461:1319 158.28415:3…	532322	806297	791933	516758	487279	817806	3568452	2417600	2174473	3430790	3739973	5244501	411992	4335206	2479299	2539621	3732567	4294669	1749177
45	11.796	1023.14	74.94	Unknown	null	null	null		null	2.56	52.95298:41841 54.16458:5499 55.01804:30350 56.01392:103713 57.9735:61336 58.91431:101419 63.9128:53568 68.98098:7415 69.96259:43425 72.98074:28380 74.93799:3222495 82.05286:9752 85.31432:9761 86.92191:15677 90.99088:13963 92.9626:19944 97.05352:39782 99.97667:28134 105.99:4230 110.59178:12286 111.66336:11088 112.17717:111645 113.1161:5230 114.36609:5788 115.15377:6634 117.13879:9995 118.17728:11…	696737	744356	723456	711625	733073	855897	3296856	2902409	2923943	3702713	1627983	4972934	321308	4380952	3385114	2636485	5743091	4294669	1833845
46	11.85	1024.29	74.9353	Unknown	null	null	null		null	2	50.24494:44923 51.97796:31496 53.96531:29163 55.67503:13738 57.9132:28562 59.93747:37434 63.87532:23372 65.0052:24385 65.96648:25564 66.89298:73714 68.91917:11798 72.97585:158234 74.93534:3414170 78.96692:34143 80.04603:35260 82.03547:10391 84.07535:4721 89.06769:38363 96.06536:11729 98.15377:11527 99.79214:12669 102.16367:16088 103.96451:5622 107.0382:16461 108.9446:7741 109.75551:21990 111.2472…	726275	589598	882886	703819	544291	668322	3490725	3138843	2905385	2841028	3466773	5324722	412800	2859015	3244401	2161965	4101661	3393459	1823829
47	11.892	1025.19	147.073	Unknown	null	null	null		null	3.69	50.15014:9419 50.9499:34114 51.8822:5190 52.98955:18602 54.21449:14380 56.09484:19217 57.9486:53713 59.00188:40190 60.89187:30327 64.94835:6716 65.91068:49694 72.00911:32773 72.95651:21512 73.80183:40257 74.9492:12612 75.98798:44125 78.08381:28080 78.99599:24987 84.7977:366 89.05399:5647 90.03902:8856 91.84602:5066 95.96596:1324 98.04801:5831 103.09054:12722 104.06961:847 106.00444:20984 107.9866…	733357	889646	709795	653541	475826	648224	489381	1085108	2855638	1563611	1931736	1131692	99258.3	510302	475263	712058	435704	839245	429517
48	11.992	1027.37	74.9562	Unknown	null	null	null		null	2.5	51.9223:7424 52.92276:14922 54.30906:10035 59.00752:37451 63.90222:16183 68.00895:15956 68.91302:4171 74.882:126531 76.0483:55669 77.96201:56480 80.12106:8170 82.96613:5041 86.02078:7125 88.13285:1182 89.04767:3426 92.01599:11269 92.99274:3494 94.952:6221 95.69565:698 96.38775:2196 98.15936:4438 99.92896:13250 101.02959:20258 105.02772:20331 105.95738:12220 110.16358:1098 111.03154:7897 114.16756…	646542	524363	604536	684920	272289	889937	3118339	3338426	4358812	2604775	4272827	4475830	336053	1916073	3486504	3917509	3906254	3083901	1541238
49	12.071	1029.09	147.046	Unknown	null	null	null		null	2.43	51.05617:8923 53.90974:11055 54.91431:28035 55.84644:8556 56.3723:14307 56.87527:6652 59.87979:13847 60.90326:19485 62.94992:11530 67.99226:3580 68.88903:29993 73.96941:98365 78.04319:24582 79.02666:12926 80.0484:11577 81.91737:10231 85.04844:11913 89.11713:1597 89.88145:13770 96.39108:25225 98.19426:10493 99.02779:1636 102.22164:26572 104.12632:5602 105.03469:4506 106.8203:11089 109.07353:9675 1…	914547	526440	491747	657134	722580	790644	676848	1490869	876470	1515214	1329116	917633	48583	652320	317306	477006	659625	700922	293400
50	12.127	1030.31	74.9375	Unknown	null	null	null		null	1.92	50.22784:6690 51.98245:18433 53.04385:72801 55.96408:15392 60.92705:47909 62.15393:8531 63.00939:7658 63.94712:8111 65.04456:67013 65.96852:39611 67.94583:43009 68.92815:61609 71.1842:36098 73.82156:161418 74.93754:1968639 76.04294:105357 80.03394:39516 80.9397:6140 82.20322:17570 83.93424:4991 84.83849:9518 86.1267:10118 89.57956:42254 91.98186:13895 92.96303:47124 101.00513:14150 105.0132:15556…	553328	579602	942986	661063	464418	478134	2440000	2011645	2428109	3608635	2269686	4111621	594924	4324472	2328004	3036948	1597694	3911996	3311690
51	12.143	1030.62	57.9416	Unknown	null	null	null		null	4.04	52.03067:18917 55.06577:28836 57.897:205849 62.84867:11499 72.98834:137976 74.90556:177341 76.98122:20998 77.9896:28434 81.71631:834 87.88065:8002 92.97836:49658 94.37093:3079 100.01798:1619 100.94868:31557 108.96658:5555 121.27602:7153 121.91745:5321 124.9734:3272 125.98732:5641 127.86608:6241 130.32546:19414 132.25438:15381 135.07039:12541 136.0811:3617 140.28314:2440 141.21954:481 143.37401:24…	307866	246824	139214	266636	241620	314632	239196	4474058	391558	162887	139156	265117	294180	375940	1181199	2231184	3510744	2808570	1309971
52	12.206	1031.95	74.9455	Unknown	null	null	null		null	2.59	54.0597:11067 54.98161:20672 55.96523:5581 59.00116:28332 63.84854:28600 66.98919:25600 72.921:184077 74.94553:2600283 76.0454:103904 79.00314:36995 80.03518:10872 82.07605:39938 83.15254:16949 85.07444:5157 89.00476:13678 92.93529:46875 94.0033:26326 95.01045:7429 95.96336:53660 98.09415:127002 99.0256:21557 100.10252:33927 101.03028:4186 102.91357:82372 104.18177:3294 105.00383:22243 110.00723:…	860193	636638	718278	788681	445568	790664	2944346	4905577	3729696	2939394	3978209	5165653	426958	3152176	2968649	2760246	3502772	5412135	2117291
53	12.315	1034.29	74.92	Unknown	null	null	null		null	2.57	50.91865:31501 51.93446:39400 53.91571:25732 54.95071:19183 60.97753:17190 63.92912:42304 67.86274:6180 71.10957:17315 72.96271:56579 74.91923:278734 76.97864:114290 80.00594:11328 85.17742:7184 86.40234:7105 91.0271:3333 94.10031:16680 94.99519:46852 96.02943:7822 97.01336:6167 99.19366:7097 101.17852:3181 104.12253:15144 107.13364:11232 109.53162:1919 111.11021:10358 111.99202:11026 114.17976:1…	838593	978528	707487	763304	613176	791555	4007368	2147998	3363443	3968746	2965312	4071349	562465	2391899	2857800	2886955	3509468	5195304	2115652
54	12.392	1035.94	57.9774	Unknown	null	null	null		null	2.05	50.31682:10711 51.91149:58266 52.98012:28804 54.8979:18078 56.03766:34700 56.98234:24555 57.94361:138145 59.62376:2300 60.19061:4750 62.83076:36276 64.97109:36181 67.81722:24975 71.37222:13627 72.9472:709408 74.93641:167833 76.01014:29815 76.95316:2691 80.00646:3537 81.96223:10468 84.94538:120961 86.94851:11372 89.05862:16904 90.17938:22546 91.08879:14847 92.86082:1029 96.09377:1415 99.11148:9531…	1268090	871257	651731	394354	684793	297246	400892	716539	776161	209089	536562	1042960	293556	442462	339004	646809	1249876	1032164	1682684
55	12.549	1039.33	135.19	Unknown	null	null	null		null	2.17	56.01949:5663 57.93104:86878 63.9078:34908 65.04436:31719 68.00114:62921 74.91288:46811 85.04761:15382 86.01304:9135 86.96192:6773 87.61815:1957 88.14694:1633 90.42977:737 102.91785:7497 104.10281:10285 107.13447:4782 112.09129:1050 115.04021:2429 115.94157:23589 117.04278:46401 118.20763:6469 119.21209:5045 127.96979:13438 129.11314:9056 132.98282:5379 135.18565:17699 138.05562:4461 140.94789:41…	65851.9	52003.4	72990.3	52601.8	70318.2	53372.2	35595	77776.5	40751.2	66929.4	76225.1	73830.4	21022.4	80270.9	46341.4	66143.2	32441.3	64508.1	69759.3
56	12.632	1041.11	74.9381	ETHYL LACTATE; EI-B; MS	Carboxylic acid esters	LZCLXQDLBQLTDK-UHFFFAOYNA-N	CCOC(=O)C(C)O		85.2	1.87	50.21383:15227 51.96484:53256 56.08814:21379 57.97544:69268 60.00652:40468 61.72959:22998 62.38905:7391 63.04319:22069 65.90057:3160 68.81724:27378 69.88312:33185 72.99506:67107 74.9381:2469539 78.96973:33028 83.00697:73782 86.21319:33611 88.84375:34145 90.98218:5904 91.86691:14579 97.08881:16804 97.95633:16861 98.73306:15992 101.17458:4826 103.89148:7554 106.1179:5525 108.09014:7955 109.08804:69…	744606	940180	633290	985778	716526	369616	1996829	3793115	2838122	2136659	3786802	3341944	97147.7	3762080	3304781	3983047	2939781	3797537	2374893
57	12.673	1042	203.15	Unknown	null	null	null		null	2.52	53.967:326 57.03312:11707 60.90542:6406 61.65796:8951 63.91087:65260 67.93404:11742 68.94248:15986 74.04771:11722 78.03113:8268 80.0839:7872 80.88846:14783 86.27435:14495 88.11566:13671 89.99474:4266 92.00546:3950 92.96083:30961 94.8783:25367 98.01782:1447 100.0425:12297 102.03154:18012 102.98242:18039 103.60535:13094 104.44697:37796 105.19305:10424 106.09557:1241 107.10285:2185 110.14253:3371 11…	88066.7	6038.25	5246.48	9594.95	11450.6	7138.84	3207.46	33550.2	35095.3	34110.3	43011.6	28675.1	7809.5	72653.6	49869	117358	85511.9	50485.6	25565.9
58	12.718	1042.94	165.03	Unknown	null	null	null		null	2.14	50.32646:60397 51.03976:24249 51.93411:4092 52.90096:43168 54.5734:2415 55.1869:60521 60.78755:17600 61.77811:6664 63.89715:56518 66.27968:9261 68.89835:40294 72.00401:1194 72.96191:78552 73.88116:29775 74.91527:63132 76.04306:15257 76.97515:37967 78.00462:41964 84.08101:6553 86.01631:21299 87.66473:3260 88.50844:2536 89.20544:17392 89.96919:836 91.96575:24929 92.98123:75596 93.83511:1325 98.1879…	215463	595508	103555	146395	136946	305497	80273.9	89210.3	362510	510234	314878	196252	242976	52421.5	57089.4	41235.1	71667.5	53900.7	41136.6
59	12.725	1043.12	74.9259	ETHYL LACTATE; EI-B; MS	Carboxylic acid esters	LZCLXQDLBQLTDK-UHFFFAOYNA-N	CCOC(=O)C(C)O		83.9	2.09	52.87677:28931 54.95557:36503 56.98685:26809 57.99081:6723 59.92368:31715 62.86457:8556 63.83902:38246 66.93682:13990 71.0105:18723 73.74139:42356 74.92593:2977838 76.04948:92744 81.98036:9597 91.07978:10867 92.18382:24444 95.96177:10324 98.40859:27291 100.07116:17741 101.03451:31881 109.55728:6904 111.52633:3930 113.01744:7163 114.13394:22066 116.2705:74659 117.15279:3143 118.0791:9002 119.075:2…	1027202	1477703	590660	648450	752637	856280	3461871	4020482	3190274	2130872	2937786	1735917	413213	2756129	3835236	4036138	3788502	3793982	2324720
60	12.774	1044.19	165.048	Unknown	null	null	null		null	1.85	52.55247:59926 53.91482:5827 55.98557:16555 60.9242:44258 62.21237:11585 63.24531:22768 67.07433:47172 68.88675:84907 72.01219:89303 76.99402:22263 79.03513:56190 81.89236:10903 85.0379:10662 87.96626:12131 94.1928:12630 95.04844:37054 99.99771:36439 101.04385:42048 101.98003:25776 108.03103:3411 109.22734:4771 113.03792:8555 115.06428:21433 117.063:20846 118.89294:1428 122.17329:13513 126.14547:…	158919	757419	254381	325850	134916	190562	51404.5	111109	456177	102711	546939	94989.2	231006	72513.9	57130.7	45881.2	45667.7	58139.8	31818.1
61	12.807	1044.88	74.9523	Unknown	null	null	null		null	2.04	50.34493:28079 51.97957:90832 54.85854:50594 56.95691:78815 57.9129:18467 58.91387:11921 60.03037:6361 60.91935:25442 63.83933:21410 65.80579:60838 66.55181:82820 68.94444:2374 69.94122:14311 73.00958:61779 73.88337:57186 74.93488:400152 77.9641:76525 80.03707:28547 82.06609:17075 83.12091:2497 83.89685:12410 86.49542:556 89.96941:3704 91.08902:4701 92.1714:20411 93.91399:8740 97.0564:25638 105.1…	505970	1293723	1003358	1132599	754092	672871	2674137	2408033	3586061	2740319	2593380	2511903	515792	3133145	2636707	2165009	3829143	5092612	1859112
62	12.925	1047.39	74.9022	Unknown	null	null	null		null	2.38	50.96946:32231 51.94627:13878 52.86968:12060 53.99072:15591 54.99722:22204 59.9681:23512 60.93142:33335 65.08303:47759 65.99424:36234 67.87105:33438 71.03462:18808 71.89134:58958 74.92926:1897416 79.0315:46122 80.99314:15352 81.9507:12226 83.10708:10928 84.96486:13858 85.9651:9767 90.06435:25512 91.75702:2178 97.15636:2470 98.08277:8823 99.15456:12433 103.04202:4743 105.29098:17793 106.12582:2201…	874959	1366605	931484	859865	743314	1011833	3457995	3481313	3439937	2544277	2606980	3437269	736055	4360623	3771658	3094806	3095121	2960837	2255185
63	13.001	1049.02	147.099	Unknown	null	null	null		null	4.79	50.14728:17924 50.84514:15972 51.92001:1354 53.92761:2581 58.93156:3988 59.84341:13557 65.97972:113353 70.04662:19640 71.08597:21781 72.91058:181852 75.96053:26498 76.96409:12934 77.96306:96361 81.07292:13067 83.00973:3242 84.07681:16391 86.88429:61222 88.06637:7250 89.73623:4631 90.48008:10423 93.03701:22984 96.08492:972 97.01537:11983 99.39674:4868 101.96133:8271 104.21709:7815 105.05067:9622 1…	871792	749481	452067	381348	648981	591432	672626	974182	1141813	782243	1421464	950735	136796	664049	669941	817754	938964	827743	482404
64	13.028	1049.64	191.162	Unknown	null	null	null		null	2.12	50.0952:4672 50.86498:51708 54.8481:7236 58.9305:166161 63.88025:32716 65.97543:22902 71.16496:33082 71.85129:55044 73.92401:2103 74.9232:154036 76.97402:38167 78.05428:6083 80.01524:30179 80.95088:15492 83.02342:11199 87.0274:13680 88.88386:6309 90.11072:3328 92.07293:10978 93.00098:53705 94.02872:3204 94.9398:15197 95.5708:31179 96.13167:12584 97.14272:8813 97.80302:8278 99.13915:16339 100.0912…	422011	186606	282697	246056	257673	58145.1	119299	335861	334394	319233	298824	465598	17900	503994	133554	545224	455850	418139	421798
65	13.102	1051.22	147.083	Unknown	null	null	null		null	1.91	51.05144:8156 51.92646:23508 53.06657:15549 54.13084:7683 55.02628:1252 56.01145:999 57.99645:23054 60.85889:9622 62.93203:30308 68.1393:19233 71.01248:11753 71.8729:5731 72.93169:40148 73.73587:54251 76.04272:36463 76.96983:119267 78.99443:51849 80.02055:6006 81.00158:10860 83.3046:8524 84.00501:2599 85.93095:3180 86.95536:20289 87.94875:9699 89.59328:867 91.82706:8874 92.93197:40248 93.63384:37…	773988	759646	395915	521423	456930	632760	403251	832927	941428	621984	874581	697933	43324.7	508329	588944	483960	584172	869240	447966
66	13.129	1051.91	150.11	Unknown	null	null	null		null	2.02	50.3009:30694 50.99433:24405 52.97513:21679 55.01708:4153 55.91414:13342 57.90744:51312 58.92589:3901 60.85352:10552 62.99201:2691 63.88761:61499 64.92543:2141 66.01346:100765 69.93623:15520 71.9657:54818 77.97922:1794 80.07542:15711 81.00094:19129 82.20349:9509 84.06623:2872 84.59953:6265 85.1143:17937 86.0381:12105 89.12344:16401 90.09143:3873 90.97197:8536 92.94624:44400 94.08996:5641 94.87606…	37604.6	30637.4	39569.2	58471.8	37843.2	39366.9	34049.7	74181.7	33993.1	48005.3	74557.9	31876.3	3388.05	40740.3	40228.6	45764.8	41785.7	40204.3	32396.9
67	13.23	1053.98	74.9	Unknown	null	null	null		null	2.03	50.26346:19159 51.13435:4300 51.98093:47107 56.96812:35750 62.11667:10842 63.08124:5216 64.90421:7342 66.88576:5724 68.90258:25190 71.95417:70521 74.89999:1800009 76.04066:39580 76.95768:10731 84.0696:22342 86.00003:13888 86.65495:2885 87.19736:9910 92.14249:48754 94.91279:11881 97.97336:15500 99.19608:52735 101.09101:21918 101.94475:9813 103.37791:6368 104.82116:2169 108.83527:6124 111.61391:323…	428630	2132856	497684	1267351	800000	978083	1295337	2271412	2869194	2769689	3956565	3037182	249928	3504356	3445817	3652463	4395385	4589146	2927910
68	13.279	1054.98	72.8705	Unknown	null	null	null		null	2.66	50.11203:2325 50.84837:76313 52.9223:8790 54.061:10806 54.90058:7047 55.94423:6363 58.00084:8917 59.80151:19844 62.94896:52083 63.81734:67271 64.61913:27517 65.1254:8071 65.9313:92821 68.88793:23887 70.83947:16789 72.93313:134313 74.04964:78401 75.9893:24032 76.94379:393 78.85118:94730 79.60137:30700 81.45923:1954 82.39229:3349 84.18008:2693 85.04329:40017 88.38688:11341 91.04196:3768 93.01244:42…	646760	794724	662179	564677	670620	719427	1162849	654034	1847486	3375500	944418	1722997	388225	232545	454609	11013860	9751889	558141	600581
69	13.293	1055.34	74.8962	Unknown	null	null	null		null	1.95	55.93367:27903 62.25006:16810 63.89348:11113 65.91413:2490 66.91302:19467 68.31261:40296 68.95531:19251 72.0745:95357 74.89623:1274572 76.03877:31199 76.99709:41018 78.14755:22800 80.93114:1573 83.98884:25755 87.71669:3140 91.09451:1620 92.96362:73691 100.06119:71661 102.97073:9403 105.18299:1635 106.72927:5702 107.61971:2741 112.17611:9207 114.14142:4821 118.04614:6474 119.02078:6609 123.21782:6…	605489	3042323	1349741	1216792	929448	947227	3385949	4073190	3548199	3718156	2580243	2453019	427912	4294735	3522413	6768220	4599982	4289411	3393324
70	13.295	1055.37	236.01	Unknown	null	null	null		null	3.72	50.17914:10138 52.91872:4964 53.88047:16641 54.84855:680 57.99675:8941 60.5459:11134 61.83655:5863 62.8225:42841 63.34516:26459 63.90774:61796 66.06343:46340 68.93:6958 70.08228:25300 72.97756:111496 73.80984:11609 76.04848:35965 80.088:943 83.1045:6147 83.87346:7495 86.97185:19862 95.98817:17121 97.83283:11300 99.99443:40177 101.03261:9087 104.04791:3177 105.98916:2225 108.8633:1955 109.78433:98…	23233.7	24914.1	12908.6	10045.1	20307.1	7548.01	4282.65	4744.49	17289.3	2771.48	18621.6	7073.73	4937.52	7368.44	134.201	2479.44	3094.55	2899.32	12808.4
71	13.31	1055.77	174.108	Oxalacetic acid+Pyruvate	Short-chain keto acids and derivatives	KHPXUQMNIQBQEV-UHFFFAOYSA-N & LCTONWCANYUPML-UHFFFAOYSA-N	OC(=O)CC(=O)C(O)=O & CC(=O)C(=O)O		81.1	29.54	50.88853:52061 52.89557:128931 53.87171:100467 54.92792:157326 55.9864:144565 57.06129:106051 57.97802:475799 58.95136:1583596 59.96328:142484 60.88451:138680 63.18062:65496 63.92304:14350 69.91592:79041 70.83883:70036 71.79008:498523 72.9429:10213679 74.85555:3540223 76.99512:82872 78.02195:37287 78.97461:54125 80.03543:42030 80.93871:28565 82.99686:20971 83.52883:50233 84.16746:73399 86.07742:5…	12563.8	78025.1	73998	64908.2	73774.3	58715.2	315015	2429458	1335359	1339738	1064858	1511820	58113.2	1113667	2771007	5059526	4369393	5154549	2687174
72	13.314	1055.77	76.04	Unknown	null	null	null		null	3.1	52.97384:21238 57.04878:34644 60.92539:16788 63.06691:2495 67.26395:38617 73.90202:29781 74.91291:91798 75.94671:14329 81.15501:11334 82.08433:6281 86.07082:1134 87.02824:5200 88.1302:9822 90.95565:6903 92.94584:1131 93.97798:17811 94.85728:17283 96.94969:9433 99.05335:13656 101.93514:1141 106.63512:6666 107.41517:3119 108.16215:961 110.07682:7452 111.9742:16985 112.6048:13664 115.07696:4746 117.…	153578	423328	174573	229365	229538	172322	613891	570773	456247	392065	578138	667097	117149	425462	331023	751123	585902	488590	324329
73	13.338	1056.31	147.109	Unknown	null	null	null		null	3.2	51.94096:8972 54.06452:13263 58.91645:14030 61.89972:17378 62.91388:9657 64.94598:15740 65.87656:8327 66.6982:21324 67.41933:5522 68.07844:7806 71.94355:25884 74.05661:68002 77.07571:81416 78.9738:42588 82.03214:10484 83.01236:1319 88.13116:17659 94.01597:12318 98.89084:2277 100.06216:64677 101.08:2572 101.84161:2968 105.13669:7912 106.84956:6904 107.62766:10367 112.89328:16704 113.90687:5224 123…	967423	581744	541363	928163	432795	694477	688031	898367	911174	1152041	1713592	894831	48720.8	655665	427872	469831	573868	906901	530330
74	13.364	1056.75	174.12	Unknown	null	null	null		null	2.99	50.20204:16254 54.02121:13821 57.98239:15010 58.9784:37095 60.05544:6756 60.90939:55075 62.0291:6172 64.83456:16379 66.99062:17523 69.40583:6224 70.95182:33684 71.89626:24780 73.9957:10226 76.99921:27371 78.06851:41162 78.95897:25499 80.99446:2679 81.54504:7283 84.38171:2750 85.09064:10391 88.45856:75453 88.98195:11230 89.97544:376 91.29266:24733 92.9248:26419 94.94198:15098 96.00706:11652 98.974…	76525.2	61092.7	17835.9	4933.81	17653.5	17484.4	15314.4	2429458	36432.4	106082	18915.5	40187.2	9102.04	1113667	2770968	5061285	14533.8	5154627	23335.2
75	13.382	1057.28	74.9616	Unknown	null	null	null		null	2.41	51.93057:7292 52.77636:12077 53.97279:20014 57.90772:29480 58.89162:5751 59.98481:30693 60.9337:35523 61.93997:15320 71.00168:40437 71.80097:4615 73.88341:61778 74.93875:143506 78.01495:7306 79.02592:53319 81.85045:9353 86.34374:17940 87.07094:9474 90.96584:4198 92.2141:9738 92.96678:14902 94.11556:1328 95.92891:17688 96.99109:4996 99.33361:13391 101.05406:6954 102.90279:7108 107.05942:7598 112.1…	665634	1138200	776051	1534974	534086	875058	4331974	2292081	2195760	3522112	3216519	2520107	541865	3897872	1839276	6116200	4637662	5097183	2269638
76	13.475	1059.25	165.009	Unknown	null	null	null		null	3.16	50.19208:17377 53.98967:6159 57.27546:4962 61.90383:9331 63.02652:41736 63.92516:40731 64.97942:2608 65.93186:90121 69.98885:36584 72.91718:50849 73.90256:113934 74.93278:43872 76.05129:34360 78.07518:13832 86.12504:2014 90.14876:9580 92.04698:3960 92.99995:2140 94.50705:21276 95.01588:36461 96.11783:14047 98.2534:23036 99.08059:15173 102.06249:554 104.25925:44157 106.93051:1115 109.0506:6015 111…	137372	1727330	640325	1004852	562024	309016	1587334	245837	3536788	1517251	1742672	1227684	606381	51299.3	61481.6	37723.3	44611.6	58686.8	66978.2
77	13.491	1059.56	209.14	Unknown	null	null	null		null	3.29	50.74403:57248 52.91378:51632 54.95739:7160 57.8941:121291 58.96272:30599 60.0056:31954 60.94062:23751 61.90439:16613 62.88683:28971 64.94164:15816 66.00187:97839 70.01572:13376 71.17505:32898 72.91836:2246379 76.02147:111776 79.00759:114636 80.07374:2847 80.9218:4971 83.2187:10664 84.98704:13130 86.86047:19157 88.1021:15631 88.98356:25834 89.9319:22414 92.90349:60410 94.05213:7983 100.96356:2635…	29294.3	31928.5	22156.3	25777.4	13327.7	28886.7	26231.9	868473	800939	713464	313083	492672	26219.4	47174.3	44108.9	95052.5	208985	112590	64246.3
78	13.521	1060.21	174.08	Unknown	null	null	null		null	1.95	50.1482:4163 50.94874:68428 53.61586:72 57.94688:22318 65.9857:41609 67.98978:20727 68.96231:6060 71.85596:30448 76.94161:15578 81.76532:6939 82.28915:13809 85.95953:5659 87.54422:16936 88.05732:8313 91.02824:24107 93.04666:9126 94.24223:10718 96.13634:7145 96.94167:3802 97.99099:10102 99.19378:653 101.84814:26700 104.70054:5525 109.94933:1351 112.16464:990 115.1428:4396 116.11231:12729 117.22513…	86688.9	40936.9	96811.3	9935.89	104171	81029.5	6080.49	27235.4	26807.4	37679.9	41593.9	55850.1	8604.35	88538.3	124409	96920.2	100626	97292.6	67397.4
79	13.665	1063.33	130.98	Unknown	null	null	null		null	1.68	50.975:34561 51.9654:21094 52.83857:46018 53.98573:8445 57.89499:14074 63.85799:38415 70.93963:3324 71.90324:8005 72.95733:12171 76.04911:19137 76.94223:29186 78.45516:34427 79.01877:13880 84.15763:17234 84.99975:8745 91.05954:31742 92.09484:30965 94.69676:756 95.25751:2658 96.05209:21597 97.00842:2575 99.02708:11375 99.83849:17681 101.13016:18679 103.02978:1337 104.35511:12544 108.23068:506 108.…	99527.4	87911.1	37382.8	63579.1	51887.9	97767.2	50781.8	117327	152140	92109.7	119709	125560	27779	96502.5	104678	70679.5	112464	153578	69249.7
80	13.747	1065.16	147.112	Unknown	null	null	null		null	4.27	50.37525:19955 51.20647:22394 57.05019:65888 61.15165:13528 61.74231:10491 67.82994:31455 71.06398:19001 72.98669:5855 76.05164:25488 76.96583:30858 78.4876:90544 80.21582:19432 82.08374:5806 88.84112:3347 90.02222:12344 97.00822:8631 97.54529:1733 99.0896:11404 100.95383:3585 102.23501:14031 105.00454:11236 106.15306:4389 110.10068:11297 110.8913:6784 112.74138:20655 113.34215:19693 117.04906:14…	719494	583028	615896	915088	681989	742529	1128818	5671265	806994	2726253	378540	3399855	51825.8	712259	487994	4070700	3470724	585681	3013312
81	13.785	1065.94	147.076	glycolic acid	Alpha hydroxy acids and derivatives	AEMRFAOFKBGASW-UHFFFAOYSA-N	OCC(O)=O	remove	82.4	11.6	50.28254:16264 51.04834:17240 52.9518:52137 55.99857:4256 57.90498:90115 58.90484:91933 59.96636:91102 60.86414:17324 61.93956:13989 63.81278:58808 64.92449:68361 67.13801:15634 69.94083:27813 72.95605:21609 81.98572:16418 84.20971:44642 86.0846:61506 89.18668:5930 93.92471:19762 99.99287:438130 103.98062:17939 104.95122:16924 105.97971:10097 109.16187:11194 112.22813:13556 114.1539:23199 114.994…	1009150	643895	734262	1067294	712175	827319	866799	5671265	2710272	2537672	3638099	3980338	192468	3273560	828152	4070700	3644838	4513148	2903015
82	13.814	1066.53	153.041	Unknown	null	null	null		null	6.74	50.91894:47669 53.9251:10098 54.85541:24508 62.13393:20178 62.95069:3071 65.0071:8707 66.82606:32563 67.85289:12713 69.9986:32256 71.10871:2505 71.84343:92789 75.99311:84796 77.84713:27537 78.92451:26592 80.01834:12819 80.94389:11014 81.98836:15491 85.07587:9391 88.96283:8886 90.0294:10454 94.94581:4313 97.97606:3414 98.61618:2030 101.03383:4707 103.77039:16341 104.27452:30424 105.17728:897 106.1…	36460.2	314366	363265	387241	419377	449348	383640	557711	636799	494274	694565	989014	56195.8	1495609	1580071	2084815	2030397	1595349	1926701
83	13.833	1067	296.26	Unknown	null	null	null		null	2.89	50.98869:43152 53.02121:13493 61.89658:5462 63.84005:27884 64.91245:7646 65.93552:47762 68.91737:36619 69.95938:3891 71.01772:5175 79.97478:733 82.95938:631 86.16141:2338 88.96849:10484 90.949:17154 92.24956:21266 92.9782:2245 95.99934:25455 97.91201:10197 98.84016:16966 100.96562:25237 102.0118:1534 102.96426:20577 104.05057:7522 105.97193:2342 106.80962:6922 112.2676:19906 113.14712:6770 116.08…	132280	127153	19303.4	77058.3	4599.03	3752.72	101504	230220	27649.7	207895	22126.9	32998.2	15206.9	32999.8	43400.8	251339	1519783	1619677	319427
84	13.841	1067.14	167.054	Unknown	null	null	null		null	2.35	51.86868:11209 52.84402:2802 53.70615:10129 56.05086:24155 57.93107:55778 62.07348:22545 63.11851:13278 72.00049:9729 73.92301:28524 76.03061:22347 78.06733:10076 78.98711:52580 82.09377:150 84.94476:22646 88.02896:24310 88.91103:2217 92.12229:15600 93.94601:15216 96.50061:5413 98.18985:6267 100.99748:21144 102.801:23866 103.56555:2655 108.00443:6453 109.22112:10184 111.0643:8485 114.1636:10816 1…	36561.2	154938	198086	162056	155839	126550	134195	83407.1	237638	175239	260979	167194	51251	260051	307364	259860	320820	314641	200364
85	13.85	1067.3	151.1	Unknown	null	null	null		null	2.29	50.37355:6832 51.96754:36642 52.90946:4030 54.95972:1927 57.99254:89704 59.94376:9719 60.85751:52167 63.94822:69219 64.9937:36016 66.93638:57750 69.9296:18199 71.13923:22723 73.95664:219370 75.98901:12992 76.94676:78913 77.94877:6470 80.12697:3108 81.73957:7303 82.76781:18101 86.03816:32971 87.63351:10228 88.18449:33270 89.06004:17199 90.92191:33222 91.78548:11577 94.0138:8013 94.94628:14363 96.1…	20258.8	29068.7	31050.5	38895.3	24287.8	38247.6	35873	22219.2	49205.5	46360.6	46728.1	45951.3	3822.48	51135.5	43331.1	38887.2	55451.1	86985.9	42364.3
86	13.858	1067.48	148.15	Unknown	null	null	null		null	2.89	50.64897:31920 51.52254:20605 52.9343:36866 54.91219:8715 56.94909:11298 59.97667:8196 62.17231:10409 62.97279:11872 68.02134:9505 71.88045:28447 76.91866:13480 77.95738:21938 79.91259:8240 82.95253:7058 89.02545:5755 92.17578:17149 92.99743:61930 96.05977:5283 97.1216:34894 98.93436:20199 100.91836:44329 101.92049:12810 105.02394:16579 106.18601:4280 107.09706:25115 108.9221:4034 111.991:22220 1…	393214	410633	424184	512722	585974	718358	566338	883805	1325359	1198075	1099223	884907	136148	1045482	753384	842796	3064290	3393843	607778
87	13.862	1067.63	117.034	Lactic acid	Alpha hydroxy acids and derivatives	JVTAAEKCZFNVCJ-UHFFFAOYSA-N	CC(O)C(O)=O		91.9	32.91	50.14269:67439 50.93706:78206 51.85273:207806 52.6699:116847 54.93359:429022 55.93889:124339 56.93062:217266 57.94961:301299 58.92735:84363 60.01916:271170 60.92403:512445 61.87136:49504 63.8248:96801 65.97324:1740860 67.05792:155547 69.52267:132509 70.98445:162227 74.02216:4482912 74.95308:1145970 77.9791:75667 78.93946:121329 80.02045:73410 85.01788:63184 85.98935:90423 86.94794:155620 88.04014…	1354858	2008473	1668585	2792905	2444151	3901119	2702047	4219553	6451968	6719202	5991535	5946005	776984	7545989	4171508	5055830	17991770	19951200	2897851
88	13.873	1067.71	207.108	Unknown	null	null	null		null	17.42	50.11396:12961 54.92066:49230 56.95875:21834 57.93654:110470 58.93382:323577 60.01148:11919 60.87819:35004 61.94239:25687 62.88937:6834 63.84391:58705 65.97555:487272 67.05907:9098 68.88846:58984 71.06535:53374 72.91809:5700300 76.0497:92771 77.96552:10961 82.00165:18216 86.1714:18710 86.94085:97371 88.00451:270864 88.6897:69990 89.56716:10405 90.77087:57676 92.90747:46735 93.99099:47563 97.02513…	3486050	3305568	4280147	4167948	4117363	4309948	3402971	6851124	6059480	8050882	6123796	8558460	3856596	6369582	7333105	9054602	31841820	33445080	5578092
89	13.874	1067.78	147.108	Unknown	null	null	null		null	8.32	54.9259:21511 56.0587:15270 57.86549:43878 60.94278:19163 61.91943:23828 62.96428:3391 63.90028:51350 64.89885:12258 67.78551:22092 71.00294:6278 71.91256:12317 74.83991:121981 75.92411:19358 76.93481:12394 80.06586:20258 82.80885:13833 84.01065:25221 90.03777:8107 92.0398:14328 96.14526:2444 98.1418:5040 100.31734:18065 101.8894:3433 102.98598:41528 107.18929:5237 110.98915:16099 111.60966:2141 …	1707253	2860856	2044847	3109893	2973796	4479469	3364085	4620717	8377217	7451953	6586995	6900215	1195984	9183308	5550965	6147475	20646050	23912910	3286540
90	13.875	1067.87	74.8942	Unknown	null	null	null		null	3.89	50.42127:39358 51.91892:10468 52.81934:28610 57.16306:32972 58.91877:102284 59.96907:30762 64.90076:10583 68.97471:28656 71.04566:42827 73.94748:96910 74.91802:123891 76.93863:91978 79.00404:67012 81.96278:8974 85.01196:10094 86.04374:5007 86.88609:36909 88.04687:509 90.18287:10328 91.67165:11720 92.21742:9287 92.94133:6543 96.0198:44696 96.79616:11046 97.5563:21373 109.45424:14878 110.10175:2987…	853806	1717274	771582	1202542	1378368	2447501	6345150	6109476	6157159	2109457	115709	657093	379065	4198679	3847304	5066090	8082041	7702107	2467599
91	13.877	1067.88	177	Unknown	null	null	null		null	8.48	51.94812:23494 52.87394:22454 53.94968:20058 60.92962:12772 63.10977:24336 64.92363:65910 66.92114:13775 67.76683:9702 69.91744:27482 70.837:3284 71.81271:41089 77.97926:3289 80.04645:15463 80.96889:22890 86.97118:34282 92.02991:4552 94.00055:34616 95.90804:5785 98.13543:5094 105.04601:20123 106.05218:1760 106.98706:4250 108.04794:2758 108.56322:27428 109.3339:23335 111.05813:6929 114.14108:4998 …	71579.1	56430.7	89773.4	106176	66062	84783.2	84065.1	119734	119943	136606	110082	125547	59536.4	71153.1	131131	146352	581969	623133	140233
92	13.9	1068.43	192.04	Unknown	null	null	null		null	2.11	51.91549:30069 53.9537:19086 55.0948:18727 56.00071:19212 57.95173:37934 59.95652:31265 63.87265:22200 66.85487:28285 69.8728:6112 74.00551:128167 76.01434:41359 79.05057:61319 82.89105:11833 84.9524:6204 86.02226:5872 86.96555:10633 87.88956:18395 89.9096:4255 90.9148:5556 91.87689:19397 94.98208:13016 96.10351:38162 102.17113:5020 103.05758:20106 105.07412:10129 111.95425:18825 114.89509:21070 …	102951	149465	44626.9	25486.4	41735.8	210411	92035.2	91448.8	204223	375476	261225	50148.4	52197.8	440787	225023	190029	1181959	1194748	149352
93	13.905	1068.52	228.05	Unknown	null	null	null		null	2.07	50.17606:34420 51.0284:24754 54.84129:3957 55.93464:18514 58.93464:4175 62.06093:16777 63.41687:14838 67.91042:4448 68.97218:19036 71.08555:8255 73.986:68045 74.95618:10208 80.15038:12276 81.05028:4592 83.82171:8346 86.06376:22038 88.68388:38577 93.92001:13341 96.21294:8443 96.91876:663 99.08273:4651 100.08707:775 104.00451:3231 106.19985:1646 107.25246:809 109.18021:9735 110.04907:23752 111.0877…	116931	137087	36869.2	53490.1	23263.1	6490.38	12711.4	3859.55	11877.4	4309.14	3921.32	15986.2	18677.6	1582.86	5626.04	3371.39	4170.52	8.54047	3499.28
94	13.907	1068.55	247.24	Unknown	null	null	null		null	1.92	51.92629:37534 54.05156:9010 56.96347:18095 59.96973:13292 62.89528:53672 63.87275:138039 66.94286:290 67.82719:22349 69.95235:57654 70.99741:28153 71.91466:62550 76.92979:82160 78.99339:75507 81.50877:18359 82.15002:2253 82.90707:8159 85.96394:11840 88.97047:60086 91.92211:18630 92.94098:4757 94.20133:26335 96.08506:255 96.88238:14011 98.38187:44119 99.07174:36240 100.99611:10247 103.98233:17976…	58432.8	40809.6	28096.5	5318.82	21354.3	35247.7	39068.6	97412.5	14415.8	113508	58664.9	157386	20341.4	34629.7	133875	81358.6	688722	449866	62392.3
95	13.925	1068.89	58.8931	Unknown	null	null	null		null	2.96	50.9767:49778 51.97104:74694 53.89787:4679 56.9125:34796 58.89168:532936 59.92418:18174 62.95539:6930 63.86055:65292 64.98865:14762 72.00742:128071 72.95592:228315 74.87944:163180 76.04948:170804 78.07263:73309 85.03233:101407 86.89435:19057 88.24855:1053 89.02753:10159 90.97073:87684 92.95384:94311 93.95553:25971 96.25213:22848 98.30317:20641 99.98254:34123 105.00861:33429 107.96758:6273 112.117…	111535	1759680	789051	143180	268541	425540	4351812	3328983	6421632	6522182	5737333	4032834	316693	734320	492796	99765.2	181379	2600853	467922
96	13.925	1068.86	165.05	Unknown	null	null	null		null	12.96	50.41543:11911 51.06578:26924 54.88688:9248 58.9015:315123 60.86192:46734 61.96104:20029 62.93874:7710 65.48106:35184 68.45773:1924 70.01976:31374 71.86104:132298 74.92217:1137463 76.07725:7895 76.99158:26324 78.94502:26086 79.87849:43950 86.0782:48654 87.04727:5934 87.84161:3551 90.97927:10566 92.08133:4943 96.98269:23679 101.18642:21005 105.20424:19021 110.02506:5679 111.08422:17508 113.06344:3…	79274	5689222	3261852	44390.8	2484996	887349	15762670	14591230	28300710	25629370	23315410	21072650	218576	29889	60423.6	47656.3	48859.3	141182	45172.8
97	13.955	1069.53	165.04	Unknown	null	null	null		null	13.13	57.85726:241601 59.9661:65911 62.0555:31680 63.89731:27456 64.85743:46485 66.99088:27498 67.99809:3913 71.03357:47883 72.95434:212570 76.96287:80620 78.02681:30592 84.94508:169577 86.04654:21056 89.0241:8325 91.94183:3627 94.13532:7428 95.92474:24841 96.81197:9142 97.36703:3352 100.97864:57147 102.92432:70242 110.05101:13482 114.27387:19540 114.89627:6872 116.01921:2993 118.0823:12406 119.97778:3…	56371.4	6219969	5672171	2667928	2733800	355049	17229540	15200590	24440290	24877720	25608780	16802650	237903	52350.1	49585.3	32926.1	1422921	1559119	26436.9
98	13.974	1069.94	85.0055	Unknown	null	null	null		null	2.08	50.47105:24317 52.99702:8329 53.97192:27332 60.90095:14488 62.71315:14753 64.97884:8511 71.04908:15752 71.70879:22363 73.73555:82181 74.88683:67413 85.00551:115163 87.13638:8602 89.54314:4758 90.08324:11529 92.9041:28224 94.00986:17628 95.05389:6278 100.95638:25745 104.03541:20825 116.64645:14180 117.1702:17306 119.99512:2678 120.78802:5158 124.91026:4468 132.00304:2939 133.0813:10612 134.05077:7…	66846.6	877508	910828	226967	431573	134140	1718946	1839936	4061044	3582856	3691642	2630611	282127	26297.3	47171.6	45587.2	151620	573144	33724
99	13.994	1070.4	165.043	Unknown	null	null	null		null	2.42	51.9348:29917 54.64988:78777 63.81342:39826 64.98879:6833 71.0184:14274 71.69026:11743 73.9795:249147 75.9973:7332 76.93017:106937 90.79698:2229 92.9409:25072 95.03912:13554 99.03884:21085 100.06758:18286 102.21429:20036 104.97402:20568 105.96864:2283 107.22985:6066 111.1487:29158 116.02058:6572 117.98866:2002 120.12962:2286 121.38664:11246 123.32416:4746 124.36529:2679 125.50877:9452 126.10837:3…	61607.9	5683489	4575938	2865043	4049983	270490	10549100	11267450	25385440	19941360	21540970	22990460	312105	793862	38146.4	1110.56	1699199	1912481	1139030
100	14.026	1071.14	101.02	Unknown	null	null	null		null	3.81	50.34399:42022 51.91405:40866 52.93965:44507 62.03763:22606 62.9283:38395 65.05008:19534 70.01118:63986 76.98834:11801 77.99943:28620 85.75439:28386 89.10067:6022 90.10927:4964 92.2899:32755 94.04114:75 97.12996:2564 98.97627:30500 101.01975:20848 101.91043:15015 104.96372:11878 107.07532:9855 114.05836:57538 115.8479:9135 117.08776:11733 120.22751:3357 123.79492:2320 126.06338:3214 131.99999:596…	120901	268719	332121	378225	324450	242158	798302	785522	1550450	1072644	1441918	1207492	63630.9	253805	217200	235252	356808	354534	224011
101	14.048	1071.53	74.9424	Unknown	null	null	null		null	2.17	53.97921:4413 62.00584:13369 67.91566:10109 69.94283:22553 70.97965:19989 74.94245:256443 76.02978:22608 78.96907:43402 86.84588:31500 89.0098:15044 90.98583:7577 91.85708:8445 92.91197:45904 95.02198:20040 100.01212:10593 105.05754:2801 106.00755:6126 107.11556:1113 108.08032:3910 109.27695:2771 110.35165:3816 114.06576:13183 115.00629:2622 118.20286:2925 122.90916:8656 124.0453:5512 125.03142:1…	3306366	2982542	6194474	3808163	4159674	3499659	9206773	7419571	16863250	15148840	16202940	16535320	870515	5475933	2893750	4318449	6061065	5070216	6151194
102	14.083	1072.34	110.99	Unknown	null	null	null		null	3.65	60.81871:41771 66.88399:43824 76.9314:20684 83.11374:6049 85.05987:18515 86.90443:1173 88.04485:22862 92.36675:9499 102.07159:2874 103.13962:3231 106.0959:10812 110.99116:49487 114.03294:4958 118.12653:17483 120.09416:5872 122.71674:1840 125.18723:1720 132.12802:10463 133.03601:15586 134.10239:25511 134.99869:1568 137.43115:3141 138.53777:329 147.07274:247489 150.19199:689 150.75008:7345 151.3988…	123525	28964.7	96468.8	40466.7	87730.3	126328	29254.5	60441.5	45008.6	58349	59621.2	51195.7	19016.4	82361.2	52332.2	129333	90691	103141	58936.3
103	14.127	1073.28	147.09	Unknown	null	null	null		null	2.42	50.97264:6256 54.16463:16173 57.9103:31125 62.1725:6923 67.07678:6221 67.8802:15828 70.91219:45360 81.99292:4180 84.00024:18530 87.9056:9297 91.61991:10282 93.97737:12624 95.89394:13269 96.8381:10773 97.91977:3382 100.0158:2597 102.92916:19025 105.16611:4297 106.91779:1613 107.65186:2066 112.1958:25865 113.96569:9722 119.06645:9316 124.91202:4823 125.89655:7144 127.02894:4045 128.18129:12379 130.…	826381	513734	441995	482858	410156	411611	370556	772880	468151	383232	590183	402486	100564	740872	520777	389632	572334	796797	246131
104	14.153	1073.85	55.93	Unknown	null	null	null		null	1.9	50.93005:45213 51.87238:6774 55.93203:124954 58.9293:46790 62.07596:4729 62.91091:3670 63.82524:12588 64.92123:24341 66.98732:4215 67.83736:14065 71.99352:97392 74.92538:45162 75.9759:15389 76.97506:14252 80.42059:6955 81.09531:14925 84.04208:13395 85.88556:16175 86.8204:1299 87.92362:315 90.00542:4712 92.27803:1659 93.0525:12872 98.12965:3333 99.8513:12649 100.98068:28023 101.79905:6168 104.2520…	1280315	1799664	746677	2706637	910504	2417057	641888	1410957	3251620	35882.8	531289	1413276	163284	1021118	1303442	843755	1031762	911198	1095508
105	14.168	1074.15	165.04	Unknown	null	null	null		null	3.95	50.12413:35659 52.95526:51705 58.90734:310823 59.94667:49922 63.20704:35059 63.90041:41736 64.87986:32963 67.04862:80149 71.06332:69632 71.70704:79940 72.89258:405752 74.89503:15790 76.08896:25568 77.98891:55146 81.55271:59597 83.46172:7478 84.96519:25759 86.07105:1276 86.86502:12726 88.9419:18197 89.99701:8522 91.86665:25282 93.76988:16589 97.99591:18843 98.97415:11114 104.02773:23154 107.0396:1…	241508	498105	821198	508386	866372	1687838	857358	1939752	2437171	3634906	3566696	4117414	184733	392690	313521	236509	1746181	372538	636107
106	14.172	1074.2	131.078	Unknown	null	null	null		null	1.93	50.79682:17180 51.96177:46929 52.90132:38312 57.93877:23818 63.82625:75682 64.84605:36344 65.96012:37396 68.08348:7509 70.94569:17938 71.51347:987 76.94091:30321 78.95149:36627 80.97638:32434 84.02683:18897 86.99632:18535 88.34061:8660 88.94218:12479 91.10467:9214 94.85411:2410 96.15367:33683 97.06188:15545 98.90678:1348 100.98307:26281 102.11181:2096 102.96441:8573 103.88489:41198 105.04571:1661…	162395	172973	116607	240641	242700	170451	151706	507094	456907	490021	201464	475783	99761	137265	252617	413258	391193	227978	135182
107	14.23	1075.67	74.8994	Unknown	null	null	null		null	2.98	50.38768:61623 51.9228:80409 54.95581:55482 56.99793:40045 60.90141:77955 62.95645:11136 64.95384:5841 66.00588:90591 74.89943:2210177 76.97859:56671 81.95192:83855 84.02593:5939 85.00212:48787 86.02153:49963 87.04855:6226 90.91221:101342 94.49516:92044 96.88628:18107 100.99055:31687 103.01107:46447 107.0885:8909 108.03907:9542 109.23701:5901 111.33339:5647 112.14104:24097 114.07669:15818 114.983…	1646608	1005306	1131328	1951752	2582375	1893731	3684457	6627536	1262215	3446509	3976328	6170294	410742	4310536	3856452	5261279	3860991	5664001	2586949
108	14.235	1075.64	165.032	Unknown	null	null	null		null	2.43	50.24172:25411 51.08521:12580 52.9631:68197 55.97205:31545 58.93581:84833 60.05262:15113 63.83332:29474 64.98344:772 65.85604:3392 66.75408:12547 67.91298:1011 71.04042:4519 72.94377:281945 73.9177:94597 76.10437:37410 77.99773:8903 80.83267:18585 81.92367:7893 83.91126:14298 88.12077:26877 89.05104:10812 89.9287:10070 90.54236:24916 91.08924:26673 92.00229:6648 92.8634:65433 94.22473:12178 94.98…	211627	900315	781629	565969	1220697	545790	1954066	2384414	3637592	3419912	3449972	2797512	102182	251140	693048	956066	1361538	1460543	523245
109	14.238	1075.67	104.046	Unknown	null	null	null		null	2.1	50.41686:48651 51.09025:1803 57.88153:57120 60.89397:4048 62.11846:1250 66.88023:11049 68.94047:15330 71.07021:9147 73.83993:69124 79.02323:65171 79.97715:11943 82.16996:73591 83.12448:23739 84.0033:24454 86.91602:3926 90.02381:8876 90.92068:22547 92.01298:19963 97.08453:31686 99.10644:5577 100.07359:26560 103.9617:8140 105.96284:13192 107.05604:10953 109.94192:2089 112.18475:5878 114.22469:1169 …	87155.6	85804.7	111772	132696	119201	67087.2	109731	60885	84100.6	86560.7	96433.1	170346	30639.8	74997.9	177416	63386.9	101862	48790.2	94782.4
110	14.246	1075.82	103.03	Unknown	null	null	null		null	3.44	50.12098:21435 50.85515:49702 52.88858:10640 53.80808:13232 54.86647:43401 55.98251:31642 57.04597:28537 57.95356:41332 59.9447:16605 60.94048:46976 61.89538:5920 62.88432:8491 64.47666:12389 65.95207:67506 69.89383:13548 70.75708:11903 71.96801:79087 74.0277:59531 74.93325:247734 76.04117:3993 76.99757:48274 78.96655:32905 85.01344:10927 86.08514:37367 86.96303:10494 88.11908:13025 91.10478:7641…	407836	246418	470676	461478	175854	436552	332642	436516	543881	447310	257531	469470	40531.4	482307	562642	486266	120394	112432	524095
111	14.256	1076.07	147.122	Unknown	null	null	null		null	5.92	50.11311:27381 51.9894:11012 57.96967:28328 63.86764:6547 64.88178:24317 68.20312:42195 76.9303:18890 78.02528:22528 78.97806:23642 82.07748:59777 84.16872:10162 84.95496:6422 85.9451:20112 90.04275:4111 91.03952:24113 93.02404:29706 93.77717:40326 94.29172:1798 97.80655:8080 98.46169:10147 101.06749:5690 103.26108:217382 105.10782:34375 107.07115:8602 109.31036:1906 110.14375:10788 112.26362:358…	1016592	1042134	739286	948837	782478	949298	372375	1112701	1145279	743678	967802	871654	150572	854294	750488	971792	789672	982045	731700
112	14.281	1076.64	103.05	Unknown	null	null	null		null	3.39	50.87695:57462 53.76366:6809 54.44662:30415 55.01293:16506 55.9907:7223 58.01723:96234 60.98405:18996 61.93158:24228 64.82023:11330 65.9099:114499 68.38305:44354 71.02476:11438 71.76178:36846 73.90042:209041 76.00364:33128 78.012:39201 78.9729:18220 80.02989:11496 80.70863:7708 81.26112:22297 82.18862:11333 84.98916:13755 86.99805:6628 87.98116:18677 88.9958:40803 90.02553:22764 93.98207:15054 95…	237465	533946	532032	376045	319893	436552	203974	186906	340771	385381	271599	469470	121875	482307	562642	403009	384846	503460	636102
113	14.302	1077.05	74.9003	Unknown	null	null	null		null	3.34	50.32656:40700 51.87864:68200 52.91279:26472 57.04828:13673 58.9218:69790 59.89119:29360 63.79595:27781 68.01287:26714 70.00778:2834 72.90495:1610 74.8454:521000 76.97759:30915 82.99976:17155 84.00789:2473 86.10089:17716 90.96732:23329 91.77007:1799 92.91592:69761 94.94792:1205 101.9761:22566 104.07285:28541 104.97921:31022 105.49201:9765 106.11578:8881 108.08363:16185 109.01944:758 110.70239:159…	972382	709420	804624	1438178	752996	1302488	3041948	2116256	2912910	5192124	4901215	3356628	393796	3553027	2862190	2980780	3452983	3709886	2815768
114	14.303	1077.08	224.23	Unknown	null	null	null		null	3.45	50.39073:26430 52.92992:15144 54.78035:54627 55.91196:49395 58.91797:32157 63.19037:5950 66.88772:18565 74.91406:53716 75.98745:45040 76.95344:24043 78.91862:1794 83.00971:3528 85.10662:6154 88.96217:77883 90.09518:6384 96.13574:55142 98.95303:3792 101.06055:5982 102.09444:2078 107.3987:13153 117.04306:27959 118.07492:21450 125.20011:193 128.01692:11531 130.02075:11772 132.11285:14604 137.37759:5…	42477.2	4443.4	39398.2	18860.8	15167.8	10660.3	14856	25461.4	27782.8	20677.7	10218.2	12265	2370.22	6429.31	43820.2	13313.7	16992	25347.1	8038.17
115	14.335	1077.77	161.06	Unknown	null	null	null		null	1.75	51.37267:858 52.91958:5027 54.03074:22361 56.92335:15345 57.92586:39884 59.84744:28067 60.44284:29176 62.03829:4296 63.85482:12420 65.15229:1324 65.95766:47943 66.86214:29523 68.09188:14594 70.05236:21297 70.74509:457 76.06043:17283 76.9523:52262 78.99211:2456 80.02696:29274 81.73353:9826 85.9729:37431 87.00101:38214 88.89926:26051 90.01706:818 91.11179:7669 92.92718:24585 95.02559:4696 96.89244:…	45059.2	20865.1	27219.8	18638.3	12924.1	29876.9	21177	31651.1	18250.4	10158.5	41674.8	28873	8282.45	30774	14406.2	46581.1	39088.3	30504	12909.6
116	14.337	1077.86	186.15	Unknown	null	null	null		null	2.24	50.24816:11315 51.02099:32515 57.99205:40514 58.92689:49152 59.93294:16452 62.18748:6118 62.79882:14550 64.97818:28914 66.88149:26483 68.6323:16739 69.15091:28500 71.02747:19059 71.96581:74331 74.91454:101559 77.95682:2887 79.02565:60525 83.11914:697 84.13386:2789 88.17182:24338 90.0267:1143 92.27624:16363 100.04027:12955 101.88609:15303 103.97942:4013 104.61685:6303 105.93782:6855 107.96595:7359…	136291	55216.9	106186	52486	33112.4	37728.6	40285.5	141053	63822.1	33280.5	194129	37042.2	32844.9	65577.5	103777	187743	61176.4	151396	132119
117	14.358	1078.2	167.12	Unknown	null	null	null		null	3.47	52.85752:43830 54.87923:16825 56.98313:10415 57.96079:27261 60.78871:41420 61.9849:3325 62.79553:12938 65.9874:43773 68.97594:18812 71.0312:8896 72.96982:69197 74.87752:12500 76.09702:2820 76.9733:81554 78.89473:64292 86.98666:10111 88.04137:3358 89.00848:10087 89.87637:1192 92.85545:22316 94.00368:5319 95.05052:25337 95.96739:51113 96.87492:7886 98.02036:9395 99.03971:56217 102.1092:31538 104.14…	30823.3	64618.6	147413	193351	181732	163584	571563	415405	514814	462907	34662.3	343236	26715.3	126257	101649	65477.6	88438.7	107786	91853.9
118	14.363	1078.35	221.22	Unknown	null	null	null		null	1.58	52.90874:17463 54.63325:21376 58.89168:14639 60.16664:19985 62.0425:265 62.86029:21602 65.91098:82041 71.91917:67578 74.00442:64275 76.03697:9058 78.95327:26889 80.8542:22361 82.29934:658 84.04266:295 87.05586:14251 88.00495:172 89.71997:396 90.93262:9521 91.83026:9885 92.97726:69695 94.94744:2824 96.15476:28100 97.89862:34391 100.04878:21922 102.0703:14429 104.04586:7234 104.98976:5225 106.68399…	56224.4	58806.3	44420.2	79537.4	67868.9	112147	21381.5	33630.2	16325	47536.7	41259.4	41047.1	8600.06	71015.3	51218.7	45857.2	27824.7	46216.9	31841
119	14.366	1078.44	165.049	Unknown	null	null	null		null	2.29	50.25771:27399 50.90651:7820 51.90144:65612 53.93464:24385 59.94617:47379 60.92101:44932 62.19227:11589 64.90528:16896 65.89365:6599 66.92498:42336 67.86719:12549 72.89796:45295 73.99568:176334 74.91683:15638 76.96282:54446 78.93014:17570 79.90382:34776 80.94635:20198 82.94026:23993 84.05611:3196 84.9937:2493 86.02913:6097 90.19027:16485 92.89903:18561 94.04821:6939 98.30732:16755 103.73257:19442…	74612.3	548598	466054	992169	979657	929354	3596288	2298374	3072505	3776640	3922369	3568084	151831	585910	666134	486595	424762	890967	736382
120	14.407	1079.3	280.12	Unknown	null	null	null		null	2.23	52.05746:122100 54.08702:24041 56.96248:20735 60.00237:15935 60.96325:15079 62.7881:4926 64.92152:26293 65.94763:47938 67.12631:23613 68.85388:8946 70.59972:17253 71.92754:7884 74.92347:139818 76.05682:10891 78.9837:24534 81.9316:5600 82.72744:24165 83.24253:6828 84.10873:11446 85.06427:15689 85.8649:13781 91.9715:38566 94.0703:8582 103.0014:56998 104.13317:1519 108.09395:9430 109.15408:3362 110.…	65023.1	29727.8	51390.1	47255.2	54407.1	44536.5	26798.6	82569.1	72937.6	83779.6	56468.2	38636.8	2865.03	3229.81	13344.6	398.076	24103.2	17112.1	28992.2
121	14.439	1079.96	157.11	Unknown	null	null	null		null	2.45	53.08068:15330 56.77644:18734 58.91684:63215 59.87025:5508 61.9971:8329 63.08249:500 70.0081:28127 74.93101:88659 76.05552:51904 78.07918:5984 79.95338:9209 81.04286:22076 84.90245:8635 86.89735:12354 92.94702:15018 94.49535:28536 95.01185:24383 97.21319:767 100.03532:15645 100.91844:9466 101.87363:17216 104.99634:10137 107.52426:1323 109.8416:9040 112.06819:973 112.82256:12943 115.0427:30970 121…	210546	30593.2	148398	39584.1	35529.4	50393.4	16912.5	21674.6	17693.5	13280.9	22572.1	24394.4	26080.8	131175	19038	113517	13557.5	28334.6	26958.4
122	14.454	1080.2	186.141	Unknown	null	null	null		null	2.62	50.15209:10753 50.97691:22330 56.88676:10020 57.95596:57833 63.96741:21131 67.95361:9962 68.91455:52157 70.01966:12801 74.07319:44672 77.9182:17673 79.00213:2891 83.00555:22976 85.90144:4361 86.92134:29769 88.08044:5618 94.9847:9188 96.9405:2743 98.06946:2820 99.15665:201 100.08657:2498 100.94744:193 104.02195:13126 108.13621:4694 108.72346:14176 111.17301:5820 116.09797:13211 116.97429:25427 122…	183306	109804	124772	82733.9	116040	134190	89384.3	109253	97334.1	113706	221326	200790	25026	63580.4	181430	109130	67278.1	76233.5	112773
123	14.487	1081.02	58.9304	Unknown	null	null	null		null	4.48	51.93635:16429 52.90086:17714 53.90772:14694 55.96711:52589 58.93039:437300 60.92094:6281 65.27622:26926 66.84493:67954 71.07712:11689 74.91985:215217 76.07448:41587 78.98227:13408 80.00703:2992 83.21384:4153 85.73348:4697 86.93456:23943 90.97346:12627 98.14612:16426 103.93735:3725 106.70795:14565 108.10377:8809 108.86456:1452 112.18697:22956 113.10782:25084 115.04822:63646 116.00942:3575 118.295…	860202	814130	680730	900422	882931	443546	1469614	992405	1076417	1321697	972811	1534479	278690	1088798	805531	1141906	615066	1054337	1179391
124	14.497	1081.15	72.9066	Unknown	null	null	null		null	2.53	50.17594:21981 50.8721:49545 51.83102:19109 53.98465:11174 55.02847:11774 56.9247:58522 58.92036:202635 60.86884:42755 61.65752:10358 63.83637:32369 66.84391:61012 67.89138:4287 69.98373:51344 71.90983:87403 72.96178:299032 74.05739:204140 76.98162:4946 82.90947:3617 85.17905:16365 88.94385:116179 90.10485:11286 90.91355:5298 93.90163:10949 97.04776:8476 100.03078:68277 101.16756:17652 102.09968:…	7362309	8256118	5798165	5167024	10381960	7200522	9028360	1952891	5267549	10499080	19668110	4035497	3225010	8293646	18109070	9155482	2373327	16003800	15265470
125	14.506	1081.4	74.9356	Unknown	null	null	null		null	18.41	51.8677:43628 53.81535:17997 54.43838:98270 55.0375:36327 57.92078:174832 58.93723:46110 60.87437:29142 62.51548:84756 63.06929:37562 63.84711:4929 67.88934:21456 70.95965:2454 73.93317:144590 74.93555:1005523 76.03022:102579 81.03346:30459 88.93959:212854 90.03506:17659 92.27043:72840 93.00172:67977 96.14027:16575 97.1049:31255 99.97175:5850 101.05095:55147 105.12019:22290 107.00613:15400 107.94…	1616596	1763974	2048463	2410108	1934209	2067059	7304878	5318249	3936867	5181310	5401336	7784238	761890	6327578	4449524	5826861	5904720	6292190	4393057
126	14.529	1081.97	205.12	Unknown	null	null	null		null	3.38	50.91061:1894 55.93137:9635 56.99627:63619 57.96386:144249 60.06086:11207 63.91088:8601 64.92287:38246 65.50043:205704 67.89313:16771 68.95531:13940 70.01148:20045 75.99636:84308 76.94913:91799 78.91244:37141 80.97964:41469 81.99034:8963 82.99112:25490 84.02146:5641 85.99858:5567 90.08908:17822 91.69636:9450 92.81302:2320 93.80344:2012 98.02727:4973 103.13477:17672 106.05431:23799 107.85201:5963 …	304999	506660	583983	651213	719179	684262	528742	431567	1004834	1170965	1435400	1314863	222648	1561460	1112312	410085	1058919	1194257	991829
127	14.532	1082.15	147.09	Glycolic acid	Alpha hydroxy acids and derivatives	AEMRFAOFKBGASW-UHFFFAOYSA-N	OCC(O)=O		94.8	27.86	50.18944:25669 50.9393:164742 51.88693:44573 54.05412:19940 57.92919:106926 59.97748:221274 61.89024:31068 65.88485:3813004 66.9443:384974 68.06284:53195 68.98017:122871 70.01507:115081 74.01877:730593 79.03988:78420 81.0126:478941 83.01446:22827 87.94156:453686 92.79492:19883 94.95731:109222 102.99732:773515 116.99278:488782 118.16285:51724 119.03327:156201 131.04497:635444 132.07846:65074 133.0…	4294027	6610467	6638703	8909856	8759638	8194000	7200347	10682280	13479130	13694930	15423270	16473460	3204744	19777840	15530550	14793470	13279470	14003260	14778970
128	14.639	1084.24	274.24	Unknown	null	null	null		null	2.37	52.98455:6843 54.92426:32453 57.0599:20814 60.82067:38079 61.85033:9119 62.72952:4883 68.04442:11140 68.93113:24621 70.0443:16957 70.8973:9592 71.4071:3539 72.05547:55227 72.99845:130381 78.05096:24399 78.97827:193 79.98878:197 82.15984:1623 83.84428:6193 84.73206:7851 85.53114:430 86.92503:8939 87.59274:7404 91.01504:3425 94.9357:13737 98.21292:11053 99.23164:9578 101.77594:1681 105.02293:10788 …	65955.8	15058.8	52698.7	30883.3	33571.6	44120.1	41728.8	48125.5	7392.81	34360.5	41470.7	12644.5	13707.8	39623.9	69788.7	54946.2	30672.1	57173.5	52059.5
129	14.666	1084.89	57.963	Unknown	null	null	null		null	2.1	50.2151:6372 50.9739:2890 51.97267:21678 54.49856:10582 55.11048:6461 57.87717:71135 60.17672:7274 62.80038:25885 64.96861:18719 70.04197:25998 71.80838:60063 73.69848:4532 74.88956:507253 76.02007:71275 78.0091:8069 79.99988:842 83.80251:15108 84.52097:16327 86.96294:5524 89.0658:60997 92.89497:22528 94.90585:26585 95.99223:9443 96.76334:2585 100.33619:25035 101.97714:4164 103.23837:7018 107.072…	211030	270608	206277	274882	367390	261172	1066658	1209998	1462708	646390	793998	474516	152483	266348	165815	338113	263317	229957	245403
130	14.674	1085.03	165.031	Unknown	null	null	null		null	2.21	50.25962:8707 51.0221:12755 51.9377:3539 53.07385:9810 54.13506:16494 55.9861:46233 57.95166:18674 58.9:23620 60.88952:27645 62.04546:13243 62.89382:4907 64.93038:14677 67.93024:5883 71.17056:4350 72.95953:9739 74.89159:85134 77.96292:57602 78.95338:14291 83.99236:14588 84.97057:92879 85.92332:939 90.16785:8084 92.90505:9557 93.96794:5088 95.00975:17757 97.04125:21482 104.08807:2449 105.11252:312…	129265	650803	880147	757516	703530	590058	2017928	1830251	1902870	1902354	1982252	2479712	173942	289006	296336	310883	301223	413975	214332
131	14.814	1088	74.9183	GLYCINE; EI-B; MS	Alpha amino acids	DHMQDGOQFOQNFH-UHFFFAOYSA-N	NCC(O)=O		83.1	2.05	51.96407:34451 57.95361:25410 59.99081:118390 60.91562:8204 61.80818:20944 65.98504:30390 68.89888:22214 74.89539:3078084 77.99078:21984 80.09598:27911 81.0852:28119 82.18061:4914 91.00415:21018 99.06844:24333 102.09726:11597 103.07313:66877 104.97385:18063 107.12492:36664 111.10184:19741 124.05611:7632 132.5333:16935 133.12608:42058 134.04916:12018 138.98883:11004 139.94586:18657 142.20468:3714 …	805194	684040	978208	1341205	903592	738866	4000633	2518581	4067135	2985230	2546078	4447750	244150	4799737	983649	3013844	2773523	7171955	2139640
132	14.819	1088.14	71.9716	Unknown	null	null	null		null	3.99	51.95718:42446 54.9555:87794 56.90885:50891 57.94508:74103 60.02276:8677 60.86152:27109 61.72411:5719 63.81578:61567 69.93973:16643 71.97161:471284 73.00838:56544 76.91991:19246 78.01228:63319 78.93417:44298 79.985:18243 81.00792:31726 82.02749:1947 83.87944:17102 84.98471:4434 85.53526:128756 86.1121:34524 86.98387:3989 87.89993:11594 89.91898:1185 91.70912:5433 93.95351:2002 95.04317:23362 96.1…	1868514	623280	698313	599308	954837	761803	233581400	82525.4	1017367	813935	755310	1000962	384269	17267.7	0	0	621319500	0	14870400
133	14.832	1088.45	165.039	Unknown	null	null	null		null	2.23	51.90974:13449 53.09542:9579 54.24189:28307 55.95492:23683 57.97034:10763 62.29389:6848 63.8457:27339 64.88909:11273 66.84395:23195 68.88226:18315 69.97921:13830 71.36568:36395 74.88995:188071 76.99228:48539 80.14905:5621 81.93597:14195 83.99225:2752 84.97788:23211 85.8909:42855 86.40536:22732 87.803:12043 89.12783:646 92.93961:17503 96.09914:17864 97.96411:16958 101.07006:25080 104.099:373 107.0…	96438.8	595849	778101	719363	699896	745928	1473056	548642	1888191	1380380	1337319	2783355	111054	360338	247725	250319	294299	202878	372438
134	14.85	1088.8	77.91	Unknown	null	null	null		null	2.17	51.90185:13327 58.91914:17235 59.86026:15087 60.95611:6970 64.97055:3613 65.48953:81442 69.45505:30180 72.964:54145 76.09377:39431 77.9073:37706 79.00134:81801 80.03696:17283 83.06609:653 88.94593:19090 90.01323:21479 90.9191:7037 93.85123:3251 96.94566:497 102.99068:23640 104.05519:12513 104.97858:2572 106.01482:11044 107.91926:15156 109.02011:9098 110.86694:4104 115.09487:6496 118.04365:3162 11…	123074	170067	138551	113306	82909.4	115536	161586	204030	159157	151968	119283	139735	46467.4	93549.4	134004	201950	201354	177486	335470
135	14.887	1089.57	85	Unknown	null	null	null		null	1.93	50.82433:39814 52.84117:7414 55.2104:59701 57.93797:72372 62.99361:18609 68.95406:13719 70.92718:28754 72.99751:67655 76.98171:88338 79.01723:1921 79.93731:37072 84.88216:27448 86.93663:18492 89.05579:202 92.03207:127 94.35554:32616 97.01604:27282 104.24266:1881 105.00571:9924 105.8947:23423 106.49858:1485 110.58072:4561 111.83175:12030 116.05765:11027 117.03098:1690 118.31641:2468 119.05998:7004…	57450.1	86155.4	92833.6	166481	245926	223250	720760	752467	507977	537071	391731	670362	80938.6	5229027	3176629	3814624	2024364	3913965	2645452
136	14.894	1089.76	165.032	Unknown	null	null	null		null	2.51	51.1333:8838 51.93922:21613 52.84313:24337 56.04327:7682 57.8873:68182 61.92453:6973 63.95219:3976 65.87084:52712 71.9937:37662 72.96875:32764 74.88736:21267 76.05305:49754 77.00468:17769 79.99635:11425 82.04504:3980 84.02937:18795 88.9685:11445 90.76452:3009 92.08592:30314 95.8325:11610 97.23393:3459 99.10333:30458 102.94379:488 106.03471:14098 107.16044:3461 107.99485:6463 109.07694:2225 109.70…	85726.3	540947	694491	497211	979448	498389	1021283	1401770	1796487	2161619	975265	1970500	127791	282874	314865	312274	260085	350421	359209
137	14.9	1089.86	58.9086	Unknown	null	null	null		null	2.29	50.97358:13624 51.9074:10015 52.90226:152851 54.901:1181313 56.966:176041 58.88342:911212 60.89653:106407 62.03152:77245 63.87996:58748 64.9689:81516 65.96519:19706 67.95834:6961 71.97022:4794074 73.04837:51984 73.95207:219697 74.92024:74420 76.98926:255835 78.02301:11131 81.98412:19734 83.02315:47160 84.02739:13486 85.57194:91105 86.075:105489 86.97858:151589 88.56492:58297 89.08955:54774 89.902…	135003	155607	155798	258350	369507	285314	3465113	2479036	1037654	1486630	1266971	1185546	54008.6	3731030	12628320	13872600	8046464	2927056	10296960
138	14.9	1089.87	104.99	Unknown	null	null	null		null	70.98	53.92332:16091 55.05346:57272 66.84415:23075 67.7909:14396 70.0229:9287 70.96082:42947 72.99618:23094 74.89261:137416 76.07342:29681 77.91522:623 79.00427:50751 80.1025:11557 82.16106:14851 83.00636:20071 83.83244:5000 87.92177:4401 88.93562:17276 89.93421:15343 92.9874:4880 93.86177:5209 95.53091:5297 96.95616:17245 98.09318:16511 104.05977:12862 104.986:31508 107.10042:5994 107.9464:10528 108.9…	71474.7	54849.3	66621.2	53279.6	35149.4	71829.1	359776	259904	54600.7	149602	87312.2	165666	25135.9	2142089	1486879	1572926	875709	1642386	1308558
139	14.903	1089.97	167.052	Unknown	null	null	null		null	1.4	50.89877:15962 52.9324:460 53.96042:175 56.98819:13453 58.93819:23275 60.99884:5634 65.04201:576 67.98744:3712 73.94621:117505 74.93359:123137 78.02433:24971 82.11777:3610 83.20435:13468 88.00749:1894 88.91734:14828 90.14702:8254 91.60522:913 92.25522:86805 92.95044:24853 97.25784:22371 101.08951:13915 102.94115:28092 105.8808:1178 106.94944:14823 108.06042:11073 108.96017:3613 115.10158:17726 11…	89786.2	128846	139712	126412	122374	142516	339717	296064	235979	284956	351149	198602	24978.5	487276	478743	676963	647153	491955	480835
140	14.921	1090.33	147.084	Unknown	null	null	null		null	3.69	51.03133:38369 51.98116:25259 53.01545:1062 53.98917:2152 55.97578:71893 58.9544:19155 59.99887:16804 60.98825:20427 61.9361:2665 63.89716:10241 70.11773:5802 70.95795:12043 77.96569:57262 80.92519:8219 82.22721:6054 84.03675:19026 84.94547:8668 86.93681:17970 88.53908:3523 94.96746:43723 96.0694:18562 97.16724:1261 98.10918:8876 100.14094:14161 104.94526:5211 106.16548:1446 106.80325:18883 108.1…	288448	520194	417676	351295	491238	709490	1648371	1390220	905421	948293	695418	1053972	46642	2157053	676068	10209980	5772840	9526434	8683622
141	14.922	1090.37	71.9677	Unknown	null	null	null		null	1539.51	52.86573:765779 54.93833:10694591 55.98345:6497338 56.96966:2590305 58.9031:2479472 60.00266:1155968 60.9462:2193352 61.97364:305488 68.84194:238040 69.95599:1717363 71.97286:223131200 73.05676:10864414 73.99108:1427830 74.93819:26794396 76.95441:978663 81.98058:486656 84.99493:573077 86.01606:1068227 86.9803:586975 89.01944:276346 91.14764:985252 101.08654:481397 102.00111:1302416 102.99294:4767…	355123	162455	173438	182622	228236	255410	227581600	198167100	46794340	65375960	53493380	81154550	416134	1306315000	1140663000	1187420000	621735900	1141909000	960617300
142	14.926	1090.51	73.9782	Unknown	null	null	null		null	23.27	50.99059:67272 61.90811:48701 63.83712:50748 73.97816:3321826 76.99676:84138 85.01435:138492 88.98399:16417 90.22989:15999 93.95812:29299 104.187:21285 106.96481:37487 108.99789:17096 109.88889:15075 111.52346:105314 112.15566:25212 113.11172:41395 114.28713:30014 117.12524:51097 118.04378:22269 120.10468:5307 121.96349:58519 122.9253:8492 132.17105:71713 134.09703:12793 136.08659:9199 139.14796:…	144070	271570	151716	162770	338761	308676	16876710	6735064	2626000	4391400	4862875	6705728	131532	121169200	78139550	88224850	46505050	6347104	68206640
143	14.93	1090.51	130.07	Valine_1TMS_minor	Valine and derivatives	KZSNJWFQEVHDMF-UHFFFAOYSA-N	CC(C)C(N)C(O)=O		84.1	214.61	51.82965:752151 56.01012:13850682 56.95551:17812828 59.94361:8338028 60.91904:11283657 66.95441:769452 67.97833:1381474 73.04064:255091472 74.01844:42527320 81.95647:960073 83.02805:1568530 84.02795:1524908 84.99796:1346804 85.99536:9061013 86.98959:9538514 88.03394:1876389 89.00532:801612 90.93852:3464941 92.04112:531236 93.01696:931452 99.05179:1090874 100.03663:2665898 101.99412:3702776 103.00…	23137.9	35334.5	28890.8	75533.6	63397.8	29637.2	7656785	7623041	1854016	2340402	1876253	3137346	35240.8	69831180	44171070	48384700	22038800	47476280	34234700
144	14.93	1090.56	51.9025	Unknown	null	null	null		null	2.07	50.95361:21822 51.90246:77102 52.91082:40357 53.95568:18390 56.08865:29725 58.88644:48403 61.87982:9790 63.87413:5356 68.83255:39900 70.98369:12629 72.95452:87727 76.95118:20293 78.05664:17775 80.96272:15160 83.1683:599 86.91093:31152 88.04942:1857 91.99004:19321 94.96727:6168 96.03901:5829 97.09088:14753 104.12804:27780 107.09372:10130 108.20226:2182 109.08107:26987 110.09126:10132 114.12042:451…	161318	195010	188122	156912	124697	129309	173749	253826	214838	149328	188953	186404	79747.9	872976	451120	204397	315058	725973	469132
145	14.939	1090.74	74.8171	Unknown	null	null	null		null	4.07	53.9072:104590 64.94672:35722 66.03231:8790 74.81715:3616722 78.04085:67213 79.96828:27698 90.40301:36643 105.08678:20269 109.88992:17710 110.94117:3751 115.13656:30319 116.11729:125120 122.93516:14294 124.15209:17019 125.01612:17923 126.13153:28553 133.07109:25367 136.03676:5833 139.03346:6999 144.88705:6417 163.85799:4001 166.09201:21877 167.09573:111459 167.91068:8129 170.0058:4300 178.20782:8…	645099	1023630	1010132	910699	737101	835199	16679870	23746880	11918870	12757880	11592030	13460200	185856	212478900	162085000	166216400	8558270	168941900	122458500
146	14.946	1090.93	165.038	Unknown	null	null	null		null	1.24	50.3276:1072 55.93149:46309 57.02802:61175 62.06288:4505 64.84681:21759 65.90456:14245 67.7845:37950 68.96283:88324 71.40791:43933 76.0432:24616 79.04391:28103 83.11717:7668 84.93855:13943 85.95654:16383 86.96748:7947 88.17515:5007 88.87792:14039 89.54438:4330 90.15094:17640 91.64957:2101 92.8419:9383 93.84417:1230 94.76909:10050 99.96014:6986 102.09821:4105 103.0297:3967 103.98329:15718 107.0192…	102820	661734	512622	634005	836095	740043	1997928	968766	1569883	2340796	1588248	2126524	115605	468017	360695	319565	287456	265645	218517
147	14.952	1090.98	84.908	Unknown	null	null	null		null	4.11	53.84806:3265 54.88992:52054 56.96241:29484 62.57353:3475 63.07651:29587 64.90648:19938 67.85791:19866 71.96428:69483 76.93051:49417 80.31844:16588 81.84038:14320 84.90801:156818 86.06993:2502 86.9306:8276 87.9311:8277 88.89079:20582 89.87669:24126 90.88705:11413 94.90275:20435 98.13666:13976 101.95245:9007 102.94794:26212 105.03528:24084 107.94617:9463 108.84965:24517 109.45361:18635 110.83224:8…	56548.3	197272	244144	234858	166059	247007	798493	837314	364424	715405	476034	532365	87344.3	5225192	256057	243746	156820	3574317	194472
148	14.978	1091.54	117.31	Unknown	null	null	null		null	2.36	50.13964:17665 50.92541:10888 54.51424:34738 57.05421:42643 58.97463:10221 59.99668:25511 61.85908:13842 64.9098:4408 67.94259:10854 72.97958:81047 76.00996:6618 91.02486:7827 92.10677:6939 96.02238:13418 100.06746:23247 101.10028:5084 103.00464:6712 104.00896:1529 105.0233:10969 107.33899:215 109.01906:15445 112.06839:2022 115.01588:4045 116.71264:55047 117.30708:42286 118.18134:6377 123.99205:3…	151985	115950	120384	84852.3	137988	137040	345442	164437	234066	260587	217063	215923	68844.1	316090	172582	198005	155832	256883	198361
149	15.032	1092.73	54.96	Unknown	null	null	null		null	2.52	50.36811:37774 51.22253:24511 52.05642:16620 53.88411:54961 54.95797:265196 60.8775:53490 62.77649:30289 68.99734:42757 73.98923:1242560 82.98643:5983 84.11328:41425 88.11024:44528 88.99171:13147 90.11884:13230 92.0153:16749 95.96702:15024 97.06928:7707 102.10078:91220 105.09568:8254 108.06146:17422 109.16125:3606 110.06916:10040 113.12287:40011 119.02698:46444 121.14383:8231 124.02535:4879 125.0…	96536.6	83736.8	120551	114878	91381.7	138781	4795309	2752646	8434435	686450	686317	704804	87476.1	2952383	745388	736711	1304621	952602	170424
150	15.036	1092.76	102.984	Unknown	null	null	null		null	2.09	51.88996:24065 54.9359:33773 55.94034:11727 57.03527:39628 57.93612:31384 59.99834:7607 60.9462:32120 61.86279:12514 63.17754:2226 64.89763:16335 65.89072:3206 66.69262:1334 71.93355:38998 74.91431:172184 76.02047:22901 76.95248:18580 80.88277:7227 83.02296:5948 84.15:1989 85.8709:946 90.46072:16432 93.99264:6269 94.91732:2612 102.98364:104030 103.87412:10431 106.77228:10881 107.33578:15519 108.7…	184184	85569.4	109181	64500.5	162094	118440	506312	381980	334482	255638	238095	369777	103043	662798	261449	283373	46597.9	498312	207243
151	15.065	1093.44	154.03	Unknown	null	null	null		null	9.74	50.13237:17882 51.00052:12671 53.06165:4357 56.9263:24336 57.9206:17035 59.96766:22283 65.89415:20841 68.92484:34569 71.0118:15331 74.05306:1905 74.92735:50281 75.92748:4255 78.97855:57575 80.68733:8795 81.34299:17636 82.23305:5361 83.86613:3639 84.37111:6220 86.03889:4952 90.17217:7370 90.90108:1021 94.08103:4428 94.95271:31305 99.88168:17220 108.20911:1816 111.02086:6405 113.08964:6434 115.0251…	82073.8	171698	46887.8	106569	191518	95231.4	101240	1308729	1365922	1363679	1314382	1498430	115771	55527.7	228142	318090	406188	508111	206161
152	15.09	1094.1	153.98	Unknown	null	null	null		null	1.98	50.8805:2352 57.97021:9066 62.85672:10291 65.92319:5335 68.8297:11411 70.56186:3864 74.88282:34737 80.0424:20936 88.96141:5656 92.11257:2337 95.86002:13695 96.82724:3380 98.96474:3602 101.03855:12252 103.0574:5304 107.89804:4249 108.90586:1999 112.40383:1786 117.9611:1124 118.94663:430 123.66382:3152 124.44391:1577 125.20797:2183 126.40682:4291 132.00977:6371 135.05977:5073 136.35608:5675 140.182…	50711	154551	78532.2	48274.9	193536	85011.8	89655.8	569564	1369855	460666	1315268	1508362	120939	55193.5	229808	45674.1	436625	514283	174989
153	15.094	1094.15	71.9873	Unknown	null	null	null		null	3.26	50.84703:15014 52.90373:19469 53.74736:34947 56.96294:131383 59.97427:80787 62.98389:15961 66.87667:38669 68.07404:2936 71.98734:673454 76.97379:4293 79.00434:35107 85.98918:13895 87.89882:23060 90.39092:692 92.96841:69115 96.07439:3082 97.10549:8143 97.96882:9584 100.06321:31310 103.04507:57310 107.02924:8995 110.099:5315 112.00112:27249 113.62827:2929 122.92364:30566 126.73903:7724 127.46537:22…	191310	273606	257477	244000	220017	263230	1004312	8366949	3920752	4395030	3446674	1192231	90970.4	22652220	936307	2424643	1054465	2033096	579177
154	15.166	1095.58	256.14	Unknown	null	null	null		null	2.47	50.32692:3278 57.95711:2848 63.79204:37858 64.89512:41783 66.92949:5984 69.98448:49949 74.00401:93864 76.09332:3554 78.01971:30302 80.00162:7764 81.07975:8261 81.95315:15890 82.95473:7731 85.03125:11913 85.99262:12629 87.99845:3401 89.99603:4857 91.01171:35849 92.09625:7641 94.97193:6924 96.0849:1279 100.92494:75635 101.99227:11262 107.25914:4051 110.00083:25477 112.08089:2947 113.67445:1039 115.…	19731.9	31089.4	61337.3	11610.1	40884.6	3907.82	18048.8	4348.44	61974.4	57779.8	47584.6	22331.8	10758	12564.9	28046	10635.7	21317.3	13259.5	30581.2
155	15.166	1095.65	165.064	Unknown	null	null	null		null	2.32	50.8844:26949 53.04245:597 55.9429:21152 56.90393:48024 57.93989:1997 58.9323:20229 60.94513:40745 62.91032:35106 65.90057:118876 70.33039:11391 73.98018:212972 76.9466:25721 78.96793:37523 82.00318:3260 84.11732:8598 87.96771:25575 89.06576:2794 91.02216:9048 92.8846:13415 98.07138:3686 99.08337:2344 108.06083:19509 108.98464:6823 110.97703:1109 112.04114:7441 114.05313:3014 116.42333:2840 117.0…	111347	536450	650075	510418	561674	653952	1232401	299809	2263294	1780972	1038195	909274	139074	305702	314381	185547	236167	154498	264782
156	15.237	1097.13	185.153	Unknown	null	null	null		null	1.91	50.10129:5514 50.94337:47601 55.90342:6058 66.79442:46070 68.90134:34010 70.74429:64145 76.91591:103475 78.03515:65610 81.00127:324 84.17793:19822 85.0327:15609 86.01747:27987 87.0702:16924 88.97966:18326 90.90769:35100 91.41038:14479 91.94612:1237 94.90943:45362 96.85226:13879 100.04516:6755 102.00211:4344 106.98225:26035 107.94909:8088 111.10337:29318 112.01184:3688 113.00049:30119 116.99554:14…	104240	101385	43765	10647.6	53344.9	144390	29667.3	83950.1	36733.8	70060.7	28098.2	42146.1	18031.5	52954.4	137177	136744	83145.7	60176	43188.4
157	15.241	1097.28	133.983	Unknown	null	null	null		null	1.8	50.40687:4327 51.12945:1185 52.89817:27984 53.99772:20036 57.94817:125333 60.92872:4161 61.68584:6622 62.88054:8156 63.87968:45575 65.94106:66381 67.92691:27018 68.87495:25320 70.01698:53835 72.0347:91584 73.87771:19900 75.97915:83677 76.94202:54830 78.06036:371 80.049:3382 80.87676:1954 85.01659:20124 91.01582:7441 92.01188:3986 98.13699:861 99.16351:16974 100.06966:9911 101.04012:10940 104.1862…	541723	160368	732966	170592	665990	80056	60554.8	160451	928322	197700	170629	428841	46952	593298	969538	933951	320981	304322	913842
158	15.268	1097.77	74.8943	Unknown	null	null	null		null	2.35	50.175:5817 51.84558:12094 55.06668:22159 64.95681:13675 65.95223:9717 67.91561:13578 68.84455:37398 70.53459:8604 74.89391:503500 78.11188:29187 80.9212:31939 83.07706:25852 87.01007:2476 89.16958:15100 91.83568:6502 92.3605:22661 93.00163:57692 96.04331:7411 98.45513:47572 101.01013:13495 103.9437:16590 106.03626:14456 106.86303:8606 108.67065:6434 111.25888:4753 113.09721:7988 121.98504:3696 1…	654116	792852	918237	1012478	458447	1088461	3179752	2468777	3282339	4426876	2443766	3253487	263580	4617875	3406533	3572735	3239077	6444200	2747616
159	15.395	1100.52	74.8275	Unknown	null	null	null		null	3.86	50.16607:29910 50.92508:16187 51.86854:44749 52.88116:28353 54.97108:14943 56.00662:65706 58.89971:13842 59.84776:41550 62.00562:18910 62.83448:27163 65.76266:56760 66.94095:104551 70.00893:5922 74.82748:2063359 77.03334:8394 78.02471:44219 78.98426:20482 79.97593:19036 85.02671:111797 85.98371:4008 86.94418:28801 87.99043:10604 89.0045:35057 89.905:31149 91.91727:26204 94.41702:69046 95.05647:24…	3471076	3513567	3131448	2295450	3864833	3228228	5329167	4761298	7029064	5647427	5120335	6215565	1553707	7299235	4628588	6407103	6740110	8969674	5436541
160	15.415	1100.95	165.039	Unknown	null	null	null		null	1.67	50.89896:43484 58.01788:21119 60.91365:21859 61.71608:8638 62.63661:19049 78.95399:11021 85.06484:31757 88.47814:2824 94.9832:22684 96.05225:9640 100.96997:5645 104.0291:18731 104.98079:5339 107.04217:585 110.19386:785 119.01193:7105 119.66263:6224 120.17605:1763 120.76762:1675 123.0855:9887 124.53673:2668 127.00967:4094 128.03967:6367 132.16502:7232 133.03067:31030 135.19391:2808 137.34969:1467 …	163216	518539	510388	563596	1015654	509684	1792600	767914	1537555	2297979	1788575	2058394	89492.9	263670	248309	184688	133107	203563	256620
161	15.439	1101.42	73.9416	Unknown	null	null	null		null	1.99	50.26526:6402 51.0263:1457 52.99853:28819 57.97904:7663 62.78756:12924 63.41085:55305 65.79222:6113 66.66272:2385 73.94158:165730 77.00161:60492 77.93885:42525 78.96352:45504 87.0515:459 88.74873:14305 89.29118:28182 90.04212:10161 90.87161:17275 91.82938:8787 92.93104:51455 100.01528:9062 100.94092:28267 104.03705:5412 105.07959:12625 106.16809:527 113.05488:31612 116.09596:34168 119.11015:16851…	339378	286073	317293	517461	325488	456644	280056	388037	223683	438948	463226	434558	91415.2	553001	266091	916818	191541	248899	197890
162	15.485	1102.45	74.8833	HEPTANAL DIMETHYL ACETAL; EI-B; MS	Acetals	BBMCNYFBAIUERL-UHFFFAOYSA-N	CCCCCCC(OC)OC		81.9	1.94	53.92932:6708 55.96412:73486 57.01589:71560 58.92528:94631 59.92308:54221 62.05035:22452 63.8672:26175 68.87578:5529 70.00964:44579 70.9309:150019 74.89218:3749899 76.05199:73548 77.9626:12528 80.97041:38225 84.12338:33391 85.02091:19816 87.02277:60271 89.09001:13251 90.08858:35149 93.0012:10841 93.96501:19563 94.91943:16736 97.13937:14763 97.95985:11868 100.92429:6364 101.97011:16231 105.07645:3…	615413	638632	603596	814262	846321	700140	2171626	1950139	1717354	3097952	1194057	672148	213941	4230792	3671063	3165034	1747327	6547811	2342417
163	15.514	1103.01	72.397	Unknown	null	null	null		null	2.45	50.2564:9017 51.07008:5566 55.90634:15040 57.97604:6309 58.94076:28736 60.93499:21363 61.89785:5710 66.01106:48107 67.90642:19636 68.73505:45603 71.82466:6844 72.39705:282242 74.90604:244725 76.01421:46636 76.96063:2657 79.02351:33463 81.00035:11288 84.08234:16883 84.95769:24649 86.9016:4745 87.76228:7000 94.95802:10362 98.94782:13234 99.89858:26697 100.94723:2011 102.06891:13562 106.04585:10140 …	446589	541528	1002737	477178	653016	562069	2255815	2578807	2155486	3112222	1730776	3015949	56496	4798056	791474	331553	2943561	4081137	3303890
164	15.536	1103.54	108.1	Unknown	null	null	null		null	2.24	51.00022:6448 52.85725:3849 54.82342:32311 55.77564:8117 58.92554:24978 62.90305:6035 65.9286:45253 67.87775:5515 72.92693:84926 73.99347:52170 80.03938:8793 80.73118:5021 81.77753:1278 85.8922:3170 86.94888:9847 88.36961:221 89.18077:9699 89.82664:6970 92.89043:26145 94.06567:4897 95.81005:7428 96.46242:4758 98.04305:1438 99.02036:2578 99.97134:1193 104.04062:6573 107.02048:2998 108.09727:35175 …	60985.7	55934.4	61086.2	45093.5	41315.4	51479.9	53199.7	33826	50514.2	37341.9	82947.5	44413.1	2823.18	48832.8	31948.3	51761.1	64008.7	59579.7	29626.3
165	15.597	1104.83	166.09	Unknown	null	null	null		null	1.87	50.30121:59959 51.07069:30744 52.92163:22883 55.9631:32062 57.8448:97006 63.83604:16475 66.049:44719 67.07362:19500 68.40968:9685 68.92866:14628 73.98918:30688 78.00913:3350 80.02335:34917 82.31741:1783 83.03643:20504 84.07816:15142 85.00368:30733 85.89526:9743 86.97416:19538 89.98837:10731 93.00845:34280 94.94999:5191 96.91684:5960 99.19088:223 101.10594:8338 102.95934:23312 104.07789:1885 104.9…	78293.9	91211	100888	140817	121402	163485	243952	210644	323364	326408	232620	278152	24916.1	89065.4	82105	51219.3	42670.2	55542.9	63118.9
166	15.646	1105.85	147.108	Unknown	null	null	null		null	3.07	51.13527:21614 56.09554:62088 57.0213:13168 58.93985:29903 60.87765:12873 61.86541:5064 62.7436:4713 63.80263:49878 65.37065:56110 66.69307:28911 67.41543:72395 68.41393:42734 74.90881:105795 76.95241:112347 78.00633:54710 78.96719:18548 80.94733:7438 82.61073:12687 83.5751:7854 87.72204:3894 88.62044:3469 90.94741:9592 92.39481:90261 94.9882:688 95.82684:15298 103.06895:15700 103.83923:8520 108.…	629941	211846	386400	580776	261998	536289	263518	713870	489951	427570	365407	322112	41487.5	854517	731833	729196	856522	1373940	677706
167	15.681	1106.6	165.041	Unknown	null	null	null		null	1.48	50.4801:83132 51.10989:46986 51.97562:54328 54.80332:18046 57.90379:127214 58.90732:2795 62.89292:35945 63.82014:71828 65.04178:379 65.91023:11815 69.12924:10658 71.25954:44512 72.03977:17512 73.99717:153211 79.10106:30944 81.0173:7168 84.4319:15118 84.94597:576 85.72903:7744 86.77255:32341 91.2842:16006 92.20002:26601 93.02479:7426 94.9166:15649 96.41283:3902 99.08563:2850 100.97891:8004 104.946…	152784	496034	706455	785087	570902	505782	1246434	815248	724132	1855567	753014	744070	122341	192520	243544	187587	266298	347468	244022
168	15.754	1108.12	149.16	Unknown	null	null	null		null	1.57	50.23672:18177 51.06638:51198 52.85441:11471 60.95452:54024 62.63792:4851 66.87228:42165 70.02794:36125 71.84128:46086 74.865:387875 76.05579:29480 81.07497:24239 83.8918:7340 86.80701:1083 89.68146:2843 90.39068:7962 92.95608:5797 106.22558:25524 108.14892:11144 115.02251:4595 117.12472:17241 119.28245:8662 121.27268:12333 121.95326:1835 122.6982:8864 129.0468:2861 130.312:12389 132.12553:32377 …	447268	936285	686260	846585	568493	1156125	75989.5	807825	1030650	1064126	60867.6	288817	43620.7	103617	66410.6	839203	106631	171898	97525.1
169	15.769	1108.43	147.077	Unknown	null	null	null		null	48.2	53.98132:40817 57.92474:224951 61.89637:17633 62.76738:44676 65.99341:1219348 67.04495:68838 68.00114:20745 71.99195:589838 73.89279:315636 74.92709:281898 76.99448:67957 78.02412:13742 85.00069:126064 86.02545:105753 87.02328:18846 88.00865:44415 89.99583:46510 90.9388:51425 91.86072:37142 94.50745:109917 95.98629:34304 98.08578:20070 99.03998:32311 100.02358:46567 102.01675:42846 102.98877:4684…	6849534	15072920	10106520	10956620	8950298	16092950	259292	495950	12430350	12751760	19105750	13636420	1618662	655097	605941	900031	789078	1955763	927793
170	15.782	1108.74	65.9733	Unknown	null	null	null		null	3.79	50.39284:35280 51.92128:25091 53.86568:26499 56.05071:13814 63.84667:39711 65.97308:157742 66.93667:19972 67.9137:5742 68.89738:54716 69.97713:32457 70.95591:1333 72.92005:176718 74.87202:567381 76.9955:87497 77.96073:40899 79.14026:15791 81.0833:3414 82.0342:15919 83.19012:20580 85.01412:32306 86.00314:35659 88.01551:2885 91.17326:7202 95.22218:20071 97.22868:691 100.02958:22793 101.06612:8669 1…	1157401	2011576	1283405	1563645	1448384	2881503	145990	3596754	1786168	1944393	2861358	1928078	251364	142778	224044	246540	282029	393859	34874120
171	15.788	1108.85	86.09	Unknown	null	null	null		null	3.45	52.96178:9607 53.91153:2719 55.32481:29577 60.02326:10626 64.75589:13900 70.71052:17003 71.83809:2993 73.95171:108854 76.94153:58067 78.01399:13886 79.05963:23307 82.89576:11855 86.08991:31111 88.85996:5433 90.06024:18376 92.92204:376 94.76092:11221 100.11975:9747 100.94134:10621 103.02412:17210 104.02556:1957 104.74628:2679 105.24838:2661 108.83444:6797 111.09218:2511 113.02239:935 114.88966:351…	136906	277332	184669	130374	188745	340007	152695	14963370	198678	366141	265290	350703	78919.2	87320.9	80140.1	22586870	36468260	2036719	78962.7
172	15.79	1108.95	71.9449	Unknown	null	null	null		null	6.55	51.05901:50731 67.44414:128718 71.94494:4857630 76.97858:97748 78.01541:22172 93.16599:402768 94.73132:887708 107.94099:23158 127.16021:67598 140.31743:6294 152.12932:5189 154.85924:15455 155.58533:9370 163.7267:29650 165.0482:136331 168.04834:14178 180.43559:6763 180.96178:5217 187.0007:23122 187.52795:7597 204.10303:246630 205.11369:83011 206.10606:39834 207.83878:29527 208.44743:7688 217.15152…	410945	432344	336156	438632	328897	553573	10797490	2873389	1067966	911328	1049878	2509873	131242	1965766	4069775	3625238	2129408	5423089	1803226
173	15.801	1109.06	147.071	oxalic acid	Dicarboxylic acids and derivatives	MUBZPKHOEPUJKR-UHFFFAOYSA-N	OC(=O)C(O)=O	remove	80	31.02	52.88673:73711 55.02506:111894 57.83517:166139 59.04506:863349 62.90781:60506 64.90832:80735 66.03779:655088 67.30045:53101 69.46691:129838 70.02215:116599 70.99403:48449 71.94748:448673 72.96376:4153852 74.87759:997531 80.98993:25462 83.92992:51133 85.9851:28495 89.02161:76358 90.40205:20088 92.1004:42931 94.55537:41449 95.29193:21077 97.10348:39001 99.00856:60842 99.98753:87154 101.0551:149090 …	6849534	15102190	10134370	10956620	8987137	16815000	399750000	192352900	13214430	12751760	19105750	13636420	1618662	816565	503065100	622224300	503892900	2325285	394785400
174	15.8	1109.07	72.9	Unknown	null	null	null		null	22.54	50.96486:27848 54.8854:11208 57.96463:143803 59.93686:30930 60.90796:447 63.84048:44473 64.89236:55486 69.97851:23028 72.89668:166334 75.96715:11347 81.00071:11115 82.04953:9676 84.01673:22788 90.18063:15419 92.91082:25448 96.87192:18349 97.77563:1758 98.59052:18259 100.2203:16393 103.03867:9163 105.1182:13976 105.91402:8565 106.87788:11736 107.93685:13046 115.98216:11735 117.08728:15949 119.0519…	2104095	4331552	2836235	2825145	2627273	5109738	1051557000	49865910	3704436	4120796	5356049	4823416	667478	870376	1162088000	108421000	1231444000	320671000	263298700
175	15.822	1109.48	70.9981	Unknown	null	null	null		null	8.6	53.85491:76186 63.8856:104236 70.99805:6297690 80.51492:169191 84.90298:97574 87.04355:6723626 89.08764:1271786 95.40525:372814 96.91191:7865 101.10081:3310146 107.00703:244978 108.04133:45231 123.05347:14822 126.00617:26011 136.1144:56151 137.10071:9200 139.0735:22178 141.61728:104030 143.0592:27349 145.18846:17044 150.19786:88337 153.72694:7858 157.28531:161418 161.12736:13182 165.01871:282744 …	95181.9	203963	176817	185483	201186	268089	6427731	4061295	284342	305957	248969	219021	150539	117224	4381580	2296496	9809230	12050370	2310962
176	15.823	1109.59	203.639	Unknown	null	null	null		null	2.83	50.20258:20246 51.03892:13631 52.92435:11880 53.83044:17155 54.90512:60861 57.92438:32796 58.91447:41972 59.92947:75712 60.94672:46475 61.92892:16626 62.90284:28202 63.90522:8014 66.87361:65379 68.95886:48625 70.01688:17535 71.8892:17667 72.9298:282052 73.95493:77084 75.99171:3192 76.96893:24278 77.98877:17754 79.07727:11784 80.08012:3188 85.13477:24160 86.6669:4504 88.14893:12584 88.97031:14309 …	1006085	1100313	763755	50940.7	796050	777150	108789	1048793	204901	799513	549544	344021	188645	1424858	1867441	2653165	692513	2479408	336038
177	15.824	1109.6	74.9264	Unknown	null	null	null		null	5.43	52.9143:11616 54.85217:5413 57.00993:14604 57.98011:12362 59.82994:11446 60.83696:43852 61.87964:7409 63.8609:29212 64.92287:25968 66.96516:721 67.97265:30298 71.95174:16993 74.91215:111585 84.22263:18169 87.92697:1926 89.21464:3668 90.13277:5804 91.04849:22485 93.58113:10154 94.10802:30882 96.80824:10087 98.86993:12424 99.68796:9082 104.95129:4088 107.08824:3850 109.14333:2589 111.28898:16463 11…	995053	985180	1231005	937655	1432513	1471119	89188130	44875110	3554874	1478432	4864179	5382220	289337	5120718	106302300	128844900	104389700	140044400	85577300
178	15.832	1109.74	85.0147	Unknown	null	null	null		null	3.08	53.01314:34834 53.90024:16198 55.01522:3666 56.96196:71837 57.96506:18843 59.91612:24137 60.82612:30500 61.91319:1431 63.01937:23192 63.8624:13628 64.89488:8655 66.80386:55635 69.95623:10079 71.0176:20543 72.03407:30059 73.76114:51130 75.95387:7449 79.90276:30273 81.98209:90245 84.49346:14444 85.15916:30730 87.55428:6187 88.07242:3761 89.88782:10229 90.91818:10887 97.03381:19168 98.07118:99028 99…	144778	247408	293480	313369	412613	449263	2277020	1322298	272023	480496	453524	459503	186896	1514208	560788	1917822	1208343	1472089	2085781
179	15.839	1109.96	115.794	Unknown	null	null	null		null	12.24	51.16375:150505 52.86429:553220 54.89818:171617 56.9026:578917 58.87711:4135947 59.97918:1201758 66.01314:1195751 69.86282:854683 74.0106:739283 74.96157:5113546 76.03008:171146 80.45783:1105380 81.18264:463122 85.89143:679332 87.61676:5213998 92.51364:564678 93.99733:1792764 98.0333:158444 99.95909:2633953 101.13188:3391916 102.97942:476345 104.06249:145728 104.9986:318045 112.00368:293381 114.0…	264330	87339.7	52172.8	61514.5	58864.2	79629.6	896759700	1019037000	89835.6	81163.5	79836.3	65461820	129312	902252400	1030765000	1061191000	881953000	820243300	1096054000
180	15.847	1110.17	147.041	L-Alanine; GC-EI-TOF; MS; 3 TMS; BP	Alanine and derivatives	QNAYBMKLOCPYGJ-UHFFFAOYNA-N	CC(N)C(O)=O	remove	87.2	392.22	51.89338:368896 54.88954:224279 55.97034:155581 56.935:262314 57.87024:736403 58.91002:1783892 59.96302:357062 60.90632:365992 61.96778:42679 62.99659:38125 63.95744:46816 64.80523:42674 66.07564:1253182 69.85306:530595 70.97604:318997 72.90764:28562404 74.06445:3085002 74.98872:2203742 76.96733:139364 79.0635:200946 79.70579:98841 82.96403:66683 83.89249:46905 85.85221:621242 87.63132:2792655 92…	539326	601879	359947	406711	419463	362580	399705000	168719200	404808	12751760	19105750	11998110	34467.6	846867400	503047600	584323000	503807600	855973200	394705400
181	15.851	1110.21	54.99	Unknown	null	null	null		null	3.56	50.14101:9436 51.0145:30113 53.63694:23726 54.99392:125903 56.04203:51778 61.72627:165 62.93838:25787 64.87209:31694 71.04325:16092 76.05187:26487 80.05176:8084 81.91692:15238 82.92296:17312 83.86204:3872 86.93421:8539 87.71564:11302 88.9725:664 91.07864:11494 92.00006:15627 94.82361:32246 101.06403:43209 104.40704:532 107.46445:12569 108.51508:223 109.3135:7946 109.98229:4390 111.11231:4938 112.…	326986	270714	257610	319146	341633	228405	8224173	4344862	246006	219467	210498	446003	280496	9087410	8599995	11213650	9843707	13092370	7530677
182	15.862	1110.2	117.137	Unknown	null	null	null		null	17.27	50.29645:3870 51.85767:63778 57.03147:48159 57.93693:18861 62.11467:2234 62.82803:12190 63.80673:1621 66.85268:34540 68.35419:73892 78.93682:17970 81.02347:28393 82.09898:34623 91.01745:8546 92.89079:27931 95.58048:36505 96.85809:7641 100.09891:7579 102.68754:12189 105.03892:21114 106.63583:7970 107.1924:1524 109.96078:97398 111.03533:17527 113.03852:55023 117.08163:15046 118.3884:3812 121.97605:…	60602.9	74094.1	80406.7	61776.9	54683.7	52510.3	205702800	112253600	79479.4	97078.6	95292.5	5626059	21344.3	393478300	256935900	302410600	272101000	383801700	206666100
183	15.864	1110.42	109.902	Unknown	null	null	null		null	3.24	52.97484:28967 54.0166:23343 54.93446:51949 56.93787:38597 58.88001:69530 60.68332:4600 62.79725:1415 64.97568:52789 66.78694:16708 68.01276:6111 70.00637:16425 71.54725:38812 74.90257:227617 83.04587:13985 84.93513:12574 87.0391:37354 87.85918:12162 88.37663:4484 95.2561:16373 96.83941:8556 97.91775:27914 98.94708:570 102.51895:5728 103.98597:42462 105.07153:30249 107.14159:248 107.87405:11672 1…	187292	266350	376958	173978	131390	282666	44744	376304	251313	183470	170729	113757	52402.7	1127790	643332	827259	733125	881502	459505
184	15.871	1110.58	116.04	Alanine_2TMS	Alanine and derivatives	QNAYBMKLOCPYGJ-UHFFFAOYSA-N	CC(N)C(O)=O	remove	87.8	92.92	52.85323:928368 54.88451:3908726 55.92543:703821 56.94179:1475861 60.89902:1936556 68.95684:717605 74.93242:41035264 76.94149:1708895 79.43043:2443145 83.04345:740364 83.95651:2107167 85.96751:1582117 87.62717:20424690 92.37156:1802078 93.98323:14356590 97.9929:628291 99.95802:28600268 101.13316:10914988 101.92519:7836258 102.9572:14883257 104.05921:2547488 104.97878:1872351 113.01109:540097 114.…	203604	72071.5	39393.6	43162.3	71199.1	69357.1	1429560000	1021602000	70714.8	45264.8	58708.6	65434110	13097.1	1734456000	1535425000	1605561000	1518547000	1663561000	1420331000
185	15.879	1110.94	72.9041	Unknown	null	null	null		null	15.53	50.57738:291008 51.87415:685500 52.94132:433638 53.90011:302571 54.87162:1116972 55.92669:1007483 56.92196:760871 57.9243:9309005 58.92396:927334 59.9994:1546824 60.88766:1561008 65.99393:8084089 68.02328:226751 69.93117:1710201 71.0156:703029 72.90408:195087040 74.02377:6731358 74.98264:5583640 76.02314:404354 76.96565:337620 79.44019:1108264 83.97646:876001 85.89571:5378240 87.57359:8873200 92.…	335115	440016	527129	448330	402383	427437	1073008000	335787900	290834	606850	673170	39114020	126780	1434981000	1180392000	1323801000	1227319000	1390584000	1056082000
186	15.901	1111.19	71.9404	Unknown	null	null	null		null	7.58	57.99308:6966 58.89529:80185 59.93129:17840 60.84717:10662 61.62271:5146 63.89441:15646 72.10942:103837 74.00592:202542 76.02253:7972 77.98872:2721 80.03487:11111 83.02161:15497 84.11572:33289 84.94576:20341 88.85939:24912 94.92586:27306 96.01146:23890 97.07381:6287 104.03452:4290 106.03698:11592 107.05341:9319 109.14516:14600 111.99121:4613 115.09773:5547 118.10175:24158 119.09167:22367 119.8499…	137142	147000	185186	179566	163920	257535	7122769	2524050	791809	241231	498040	2855316	64301.4	6944548	3651913	3800079	2367595	4176460	2136572
187	15.906	1111.37	182.23	Unknown	null	null	null		null	3.38	50.0995:23169 51.87968:37427 52.92141:19204 54.08009:4675 57.95689:35252 59.89466:13222 60.89304:20150 61.95134:7141 64.83656:34131 66.74055:3574 67.59811:35964 68.12949:5161 68.86809:43015 69.93819:14754 72.0264:3665 74.92127:2276 80.05786:14264 83.07427:2666 85.0339:27481 87.06242:3063 88.1888:719 90.21433:29303 90.99402:11697 92.96348:14412 95.94286:18070 96.90602:229 99.04163:5038 101.97258:7…	72543.7	5388.8	7645.46	8721.04	62182.9	17177.9	13286.8	60299.7	13309	6942.87	9358.21	11110.3	3312.97	53831.2	34943	35282.8	42560.4	53036.7	18573.6
188	15.908	1111.4	202.2	Unknown	null	null	null		null	10.59	51.92605:41647 53.95663:2353 56.00518:2640 56.93466:21703 61.54715:5521 62.07973:4994 62.66119:10501 66.57269:24411 67.22229:19209 68.96404:27541 71.93548:4348 72.9219:29623 73.83365:14203 76.97533:50083 79.04237:9656 81.065:7381 83.18967:8521 88.7329:22716 89.55052:422 90.85112:4820 95.57945:35465 96.38768:13872 99.14083:18445 99.98161:43252 104.91656:10404 108.05185:8482 110.02934:3741 111.9098…	177007	63230.1	84887.6	82964.3	150370	92823.2	119975	247638	122594	161652	226161	177534	5074.11	1526084	235208	386031	121508	1249549	207034
189	15.916	1111.61	188.176	Unknown	null	null	null		null	4.79	50.09837:3705 52.87445:23693 53.82127:9050 55.35132:55620 56.10607:880 57.9113:16012 58.93608:3618 61.85986:7145 64.8904:2313 66.82341:23999 67.89943:14406 69.03876:23364 70.04759:741 70.95507:1996 71.77042:6210 72.94605:172379 73.85886:207520 74.93198:399836 76.94906:39603 78.98096:7761 79.91972:19879 80.79971:17389 82.43331:31365 82.96312:5677 83.97816:62905 85.01625:43212 89.57444:7125 91.9805…	445478	276001	427600	301625	435050	444951	425420	463842	437758	545452	772467	641238	11411.7	2760786	1336312	1490111	239319	2478746	955374
190	15.917	1111.6	74.0261	Unknown	null	null	null		null	3.53	50.26003:20668 53.08715:19099 53.94634:9665 59.95179:17601 62.30046:23464 63.30256:87250 64.95225:44827 65.94992:22009 66.95231:47855 69.84937:16448 71.9993:10900 72.94556:101072 74.02053:41665 76.01642:8266 76.93409:20385 78.95437:51010 80.05381:12004 80.97434:15132 86.85121:4841 88.77872:13013 89.59653:9822 90.32181:727 90.96397:12722 92.95367:2279 94.21862:11835 95.04034:10260 95.77748:10035 9…	97647.8	259154	235887	262908	314326	222934	44141.3	257238	308483	412825	92840.9	300700	64856.2	173277000	1320737	55285670	36561330	160829700	20812840
191	15.927	1111.76	72.0578	Unknown	null	null	null		null	6.99	50.94888:40388 53.5858:10266 54.11558:24123 61.96024:10007 62.92384:44737 67.04861:31086 72.05777:1192589 74.89826:760974 76.00206:64016 79.11962:9319 90.87096:23372 96.11133:32681 106.65527:3604 107.37025:15007 108.04107:4093 121.09925:3954 121.91132:3528 124.0114:16511 127.06596:44499 132.03586:25107 136.99254:5948 138.52872:13515 140.20226:1556 154.60378:1687 159.29605:8102 165.03403:97641 168…	244831	173588	305832	237158	139786	256294	6222209	2023428	679578	553293	650156	2538381	61772.9	6944548	2452373	3800079	1843410	4176460	2184034
192	15.943	1111.98	128.078	Unknown	null	null	null		null	2.54	50.18808:19845 50.96146:8857 51.96958:36475 54.14225:27548 56.00286:27145 57.92231:52139 62.09799:15229 63.85846:2902 65.92534:3009 66.81558:27033 67.85482:23965 68.88217:36826 70.09634:41589 75.97283:45232 79.953:20614 81.0574:27104 82.05691:3348 84.09533:30468 87.18147:6946 90.09874:13517 90.86404:11930 91.70312:6463 92.90131:454 94.9088:39064 97.02981:13163 100.93373:17056 103.63233:1047 104.9…	401136	227110	363794	234166	431346	327858	130110	506736	378857	318256	637672	547540	16546.8	507465	81749.9	235170	207428	37229920	766083
193	15.959	1112.5	202.2	Unknown	null	null	null		null	1.83	50.24662:5825 51.87622:6932 56.98833:3038 57.97331:94694 58.93944:73987 66.00163:9249 66.8689:4018 67.52701:37071 68.18928:4922 69.96581:18662 71.05212:3557 71.9333:5578 74.91418:152775 76.0148:26825 78.02715:4114 78.95416:58842 83.06118:400 84.99903:33240 86.04397:33752 87.00648:22375 88.9104:24070 91.02198:13850 92.03251:27566 94.94522:10786 98.72397:10756 99.43558:4332 100.17999:25140 101.0489…	177007	56147.6	20442.5	36708.7	24469.8	14598.8	15562.1	61432	49227.6	115396	146246	32486.7	9779.28	11267.3	235208	390652	65458.1	15367.2	290166
194	15.994	1113.25	74.8948	Unknown	null	null	null		null	2.54	50.1652:26900 51.91354:8694 55.93792:28650 60.92009:2801 63.75488:64176 65.7897:15358 66.49343:46063 68.7099:22702 69.23956:13815 70.01829:18862 70.9723:17534 72.1004:30292 72.94878:39811 73.80414:36282 74.90822:280756 76.88906:68482 77.96081:33284 78.96784:85716 79.95309:26941 81.09254:6710 83.09761:29408 85.06032:30373 86.05485:8497 87.00628:17712 88.01937:16010 88.60948:17374 90.89352:16324 92…	639942	907763	904070	1018580	944941	870329	2484513	2718692	2500721	2078953	1942444	2892060	150202	6710158	1560689	2352697	817899	5189255	723245
195	16.036	1114.12	74.9001	Unknown	null	null	null		null	1.27	51.88546:28064 52.78786:7488 56.01232:7198 58.01068:71706 66.79392:43040 67.8197:24587 68.94268:43921 70.7291:50051 74.90011:3763664 77.94934:10109 80.06634:14831 80.94797:39498 83.0063:28561 83.74861:43614 84.28106:52365 85.99805:15067 87.83834:33880 92.9912:21417 93.98244:10175 94.93202:11829 97.02476:23154 98.10696:5979 100.05502:27632 104.6573:8973 107.00334:13816 112.23235:11620 115.05917:38…	555162	722815	691886	1070071	944941	770857	2771249	2359490	2447379	2008569	2870422	1293655	204296	4760319	1887837	1942463	2436054	4130020	1464676
196	16.043	1114.27	164.16	Unknown	null	null	null		null	2.85	50.39952:11194 51.86992:17345 53.98026:15883 54.97824:15229 56.99089:31575 58.90491:35879 61.92276:24622 64.9089:3112 67.94409:14296 69.98759:22710 71.06248:22055 73.86747:34698 74.91373:99191 76.98763:16317 78.98527:44462 82.14764:20383 86.99612:3308 87.93091:2466 90.96782:671 92.06871:8663 92.9249:7658 95.03132:25262 97.12425:30070 98.07035:833 99.89143:8668 101.86644:5881 103.00416:32965 106.7…	9959.11	78398.1	13466.2	20615.7	47732	14343.6	35832.2	19424.6	17390.7	120007	73621.3	33387.1	15602.7	34132.6	18658.8	23571.3	61562.1	46826.6	35499.5
197	16.06	1114.66	152.04	Unknown	null	null	null		null	1.96	51.21691:58717 54.92061:41237 55.91902:8436 57.01033:20507 57.95682:10626 59.88144:31603 62.56368:28123 63.86674:103630 72.90082:142621 73.99216:139227 76.03624:27748 76.93306:17566 79.94359:14172 83.99419:27194 84.99743:32311 89.05717:32737 91.90179:11563 94.02184:16085 95.9556:16376 97.57631:2899 98.22466:1342 100.04514:13589 101.04652:37622 104.92024:19004 105.57069:35583 106.19788:12667 107.8…	17163.9	48410.8	38697.2	36339.1	28312.8	35240.9	40436.4	48746.7	52741.2	64712.7	81813.4	19209.6	9250.9	32573	45969.5	47058.5	29259.5	36086.4	46168.4
198	16.092	1115.27	151.26	Unknown	null	null	null		null	2.95	50.32949:22627 52.9714:12207 57.94496:74233 58.99827:15190 64.96213:11063 66.89677:30060 67.93178:1523 68.94845:12397 71.2254:32941 73.08501:85480 77.92204:22297 80.93409:2315 83.00887:8129 84.81545:4209 86.01625:22204 86.82416:23707 88.15324:556 89.03276:4551 92.91103:17718 94.17226:13893 94.9266:15714 97.11395:3003 97.99297:9835 102.09486:14228 103.03863:17124 108.05798:4337 109.27473:874 110.1…	69834.2	92651.2	78462.4	98545.7	91527.2	97383.5	68713.6	71318	145370	124253	140471	117205	24293.4	85711.9	142676	128901	94667.2	84793.9	128459
199	16.132	1116.12	165.036	Unknown	null	null	null		null	2.27	50.41645:81188 51.89864:59088 52.90372:4560 53.65904:2609 58.88908:7991 59.96168:9119 62.50727:14392 64.7034:29235 67.96487:6304 68.88963:20624 71.17348:12063 74.9303:374702 76.95901:10078 77.98783:17861 80.00873:3130 81.07076:24684 81.86197:10181 83.39813:7307 84.99564:27878 87.26102:2597 92.02512:42855 95.00929:5742 96.00368:21762 96.89645:5943 98.78731:13363 101.72562:11389 102.44348:7304 104.…	179288	531584	505636	801495	525930	730378	751271	659416	867478	1138496	566360	627511	90439.9	315770	269690	152860	152799	175539	310709
200	16.161	1116.71	102.9	Unknown	null	null	null		null	1.73	53.54876:1567 54.90893:26100 56.00711:97 57.03329:24019 60.92366:17270 63.83263:37743 64.83078:10897 65.74707:31212 66.29226:42785 71.13774:28936 79.90599:31191 80.97381:28337 81.82754:8277 83.74028:2104 84.47715:12677 86.96867:3290 87.94537:5379 89.76305:4626 90.28417:2340 90.89905:6942 91.61732:11746 94.03485:2758 97.0271:1601 99.14648:5093 101.93061:12028 102.90311:76513 103.93641:10849 105.01…	125232	71863.9	59317.4	64859.9	80452.2	52610.4	183659	92956.8	129216	76740.3	78488.8	68385.9	28811	128868	120422	132984	116569	150877	106042
201	16.18	1117.12	145.22	Unknown	null	null	null		null	1.92	50.2044:12729 51.83552:18469 55.90915:19155 56.8549:28337 60.91714:6939 63.78011:6041 64.86567:2711 66.84265:330 68.91053:28462 69.97841:14126 72.95069:43603 76.02162:38212 82.07716:16708 85.00896:1413 85.81491:27024 86.40336:9064 87.05737:6723 88.32851:23079 88.9736:10826 91.92091:13727 92.942:5964 94.07083:13895 96.98525:6252 100.21365:9140 103.03886:25146 104.12962:11485 104.99211:7959 106.048…	71146.2	83307.9	57756	51403	46711.6	81271.1	96079.3	91845.9	71445.3	52793.8	74560.1	91253.4	21136.2	116412	99912.6	87804.6	104229	65762.9	72599
202	16.211	1117.85	165.063	Unknown	null	null	null		null	1.66	51.8765:114169 52.88816:27520 54.9572:33376 56.99591:12872 57.97318:36825 60.87322:3187 63.78662:24682 65.85912:31960 70.09616:41753 72.95066:18551 73.9363:30565 74.9179:64954 76.93042:27970 78.96699:35972 79.94698:16332 83.05881:8067 84.93105:5776 85.71023:2797 87.66898:7185 88.49226:16174 90.17496:5459 90.99445:19438 93.79964:3370 94.4143:1295 95.07246:21392 96.95851:2137 100.04345:8689 102.987…	162551	500678	529364	641106	621981	682984	764237	205614	801541	698206	459914	542773	71021	364001	110718	229204	282005	239995	307282
203	16.261	1118.88	74.8877	Unknown	null	null	null		null	3.07	60.07652:24881 62.82795:29488 63.8764:28831 64.80715:39890 67.92104:28065 70.10761:6912 71.96268:47950 72.9267:52914 73.78854:47172 74.88773:358189 75.97559:87364 76.93542:31868 79.00732:108042 80.00168:23967 84.97558:16798 86.7209:11878 88.03452:7289 88.85914:13011 89.77644:6579 90.83089:13195 101.11337:44889 101.84325:3150 104.22064:5857 104.94704:32261 107.9922:16028 110.93603:19162 114.23842:…	514148	840936	1057914	724101	1042611	982435	2268913	2481114	1920917	2722482	2275173	1802812	415146	2386202	2169339	2121774	2787421	3319297	1971124
204	16.279	1119.31	147.078	Unknown	null	null	null		null	1.88	60.92441:7861 62.05965:5353 65.12399:28676 69.95508:4230 70.99104:14034 74.93534:81329 79.97231:4627 84.76825:741 101.89716:257 102.99018:17733 103.88811:3343 116.85652:2213 117.37009:2515 121.34003:18135 122.06963:2934 127.06839:12369 128.7952:12289 129.50209:4135 136.17204:2808 137.56779:5440 144.57638:427 145.29039:12896 147.07837:136198 148.16571:2256 150.30812:4227 150.86293:12412 155.25812:…	584844	544840	376510	269141	161476	519276	499264	381146	397255	408423	464584	486444	67275.5	862795	236737	846566	388085	388908	425513
205	16.286	1119.41	165.041	Unknown	null	null	null		null	1.11	50.45705:14327 59.90796:800 60.5143:23050 61.04334:20467 65.74712:257 70.01681:56098 73.71621:35428 76.92199:59867 84.06361:7646 84.98603:27794 86.01588:20136 87.93781:23356 94.06518:24316 95.99785:4917 99.0637:12437 103.05271:21407 104.23198:27067 107.01932:4963 108.06671:19218 111.18652:18164 117.00446:27844 118.16853:4671 118.72025:2723 119.26361:14916 124.9293:15371 130.98755:13803 133.2105:2…	125100	514634	403218	666656	415463	930457	968328	455768	877382	1126003	517090	843694	108167	299511	256834	200755	269903	198687	274413
206	16.318	1120.06	74.8763	PROPYL LACTATE; EI-B; MS	Carboxylic acid esters	ILVGAIQLOCKNQA-UHFFFAOYNA-N	CCCOC(=O)C(C)O		72.7	2.17	50.08188:6633 58.91466:177183 59.9631:5197 61.95152:3387 63.88154:21233 66.96294:65770 68.01164:26524 69.05061:19724 70.0442:16159 70.96772:31430 74.8763:1212588 78.03413:18426 80.95559:16989 81.9902:6385 84.94902:17044 86.01312:17316 88.06145:4515 94.00614:26642 95.15511:34976 96.16287:34898 107.19739:2218 110.02197:1807 113.13526:1773 118.12099:6539 122.11503:28912 124.12534:20897 131.08662:443…	524823	819459	974507	881500	1130632	1004030	2930429	2585574	2412183	2354518	1710683	2008001	336984	3124961	2343961	727275	2979933	3805475	1514466
207	16.333	1120.36	165.03	Unknown	null	null	null		null	3.26	50.92551:30913 51.89396:4522 57.88045:24316 58.8819:86490 60.88954:9598 63.76546:67040 64.90932:2237 65.88615:87607 68.00423:6025 70.01138:8759 71.96662:32736 72.91973:65909 73.90469:89920 76.04393:15315 81.23506:15744 84.9904:26787 90.9192:22834 91.76717:4798 96.96867:75972 98.11608:16359 100.04776:26436 101.06535:10437 102.96383:7082 103.90369:30908 105.00596:1511 108.60572:10465 112.05991:4316…	144039	464298	488223	665243	572946	837469	845858	532064	860677	1125992	626186	995433	80278	328058	235493	220294	239266	258526	299572
208	16.363	1121.05	219.2	Unknown	null	null	null		null	6.68	50.15657:10065 51.89277:7616 56.93595:24254 58.90534:13817 60.85816:20392 62.78713:5122 66.87528:18826 68.07675:18959 68.89556:17356 73.73601:33908 76.05669:2864 77.96525:23842 78.93732:20672 81.36568:2294 83.93896:11754 86.059:2465 87.9861:8102 90.07:4687 90.91593:7491 91.88015:6544 92.92958:25314 93.89951:43569 98.08803:14523 102.02153:51368 104.08143:21254 105.75393:25968 106.2693:25347 112.07…	573513	248600	395265	240012	474429	235101	176843	252825	188129	300751	424809	363719	2863.41	100321	119961	280292	112304	127194	114942
209	16.408	1122.01	165.017	Unknown	null	null	null		null	1.75	51.11823:3580 52.92302:814 54.85509:4610 55.95162:2128 57.97322:29083 60.8869:20457 64.91668:16095 67.0732:10326 69.75946:8929 73.95969:40669 76.9698:68712 78.04096:18132 79.00322:48069 84.98081:22694 90.95904:10166 92.98286:1407 94.88757:35640 98.87466:7351 116.27254:11548 118.01625:10700 118.95606:21139 120.6437:9744 121.17329:5521 122.89454:1158 125.01837:3336 128.13246:7165 129.27966:20259 13…	176409	581372	478321	584990	694034	859323	422345	353483	692394	1003250	589551	601185	123585	261163	190414	138030	207377	234770	173696
210	16.481	1123.51	181.13	Unknown	null	null	null		null	4	50.06712:10087 50.83124:47380 51.89916:26799 57.92181:49934 60.09645:3967 62.65371:14283 65.02573:11090 66.67191:29116 68.93385:24015 73.01703:23958 74.90586:70319 77.93764:47237 78.9698:20001 81.77861:2820 83.02841:4753 83.96945:6147 88.1127:4695 89.13187:9876 91.89682:5419 94.86475:3400 95.97051:11317 99.19754:3457 100.01958:768 100.93446:4421 102.05418:18418 104.00982:4115 105.68378:4708 110.2…	46917.7	9002.52	11407.8	12391.6	46893.1	19083	6073.72	14263.3	13947.7	8131.66	7786.2	9179.72	6228.79	45654.5	49090.2	26346	9614.06	10616.4	40886.7
211	16.492	1123.81	134.26	Unknown	null	null	null		null	1.94	50.95462:3910 52.91434:14267 53.9312:23732 55.10926:10664 56.9696:34059 58.91039:20788 60.93391:14770 62.88617:10660 63.86907:40513 65.0051:28008 70.65913:7475 72.93819:23607 76.9596:126680 77.9995:5931 79.97015:3595 81.09358:33159 84.09652:1388 88.05406:9412 88.97817:19026 89.95306:2785 91.9416:4682 94.90642:19708 99.97266:11944 104.87509:5762 108.0433:9313 109.87185:2273 113.10309:7958 116.1239…	33236.6	32739.2	54112.1	35605.7	43984.1	76640.7	33966.1	48794.6	69090	1171.94	52720.2	37886.8	7531.33	44676.5	30408.5	41545.9	43591.6	25029.6	32860.3
212	16.554	1125.06	167.109	Unknown	null	null	null		null	2.11	51.84385:36783 53.96226:13092 60.90088:12411 63.83795:70207 68.9324:21249 72.96669:99608 74.88721:123169 78.97132:48853 81.97366:14427 88.023:9166 89.15562:17703 90.18574:22106 94.95151:23363 97.95144:5553 101.00629:64513 104.11511:9095 105.00908:9273 105.92059:2983 106.76896:22821 107.28099:19784 112.07908:14659 120.89568:9726 124.67688:14479 125.24629:5725 127.73324:5548 128.24739:5439 129.6739…	43990.9	100861	131254	98315.2	114334	93208.2	207019	80095.3	134348	132085	141304	157166	34738	124132	95680.2	69704.1	96257.7	88987.3	148032
213	16.583	1125.7	71.8958	Unknown	null	null	null		null	2.69	51.02238:13309 51.91283:60582 56.98352:129978 62.04068:19079 71.89582:1911924 76.02536:3727 78.06804:17589 88.91237:63764 90.10802:23983 91.97742:23712 101.03759:84778 107.0443:26931 107.61569:38680 109.08885:6721 112.09165:5459 119.00492:48664 122.44611:18069 123.30219:31849 127.95497:25018 143.30537:8781 144.38365:17892 145.16806:9432 145.97934:27717 152.17725:26851 153.07626:29648 156.04582:17…	279059	167862	179219	188751	197432	271376	1892519	597974	311219	596147	403404	244499	64963.9	2198287	1584035	1425155	1677524	1953352	1680172
214	16.602	1126.12	58.9	Unknown	null	null	null		null	2.36	50.45764:33884 50.958:129453 56.95367:37845 58.89628:272991 61.96761:3696 66.91987:128305 68.94408:59014 70.91272:33073 72.92702:58065 74.94212:299307 76.03338:49305 77.0144:54430 79.96288:33644 80.99601:64416 82.02306:20203 84.23734:32981 85.01314:4607 85.93558:4622 88.07664:55058 92.9773:9956 95.9887:170465 100.14313:26974 103.00038:41301 106.08837:53857 107.13086:7115 107.95184:14640 112.06982…	3805301	225690	317182	295368	319254	198310	1548393	1465159	291349	533671	582951	314012	169510	2700510	788138	3155563	2277810	2997642	1145157
215	16.608	1126.3	102.993	Unknown	null	null	null		null	330.73	50.43672:176544 51.04003:100370 52.92712:273308 53.97532:190719 54.90581:1395247 55.96201:260150 56.92995:873576 57.94327:1539132 58.93248:3567136 59.96407:299094 60.91917:374207 65.93862:3441791 66.96583:729399 68.9378:411659 69.68208:285927 70.20215:247167 71.01166:253587 72.91543:37565452 74.0696:2341921 74.96234:2774826 76.98126:445032 78.06602:65900 78.98324:235636 80.00127:410718 80.98457:1…	63709520	64028	83434.2	85774.3	56395.3	71613.3	13972290	16505340	99582.7	110994	130323	494711	32869.2	29176330	24741850	40499220	20122710	22635300	8661155
216	16.612	1126.35	147.057	glycine TMS1x	Alpha amino acids	DHMQDGOQFOQNFH-UHFFFAOYSA-N	NCC(O)=O		76.7	117.87	50.1414:46334 50.92552:128227 52.05523:328769 52.86893:365025 53.85712:182849 54.94352:1436081 56.03532:425726 56.9794:723284 57.86902:804430 58.87318:2533937 60.01749:328066 61.96623:65577 62.93478:80246 64.95234:106576 66.04209:2029439 67.16683:405930 68.06546:261821 69.01222:347062 70.04273:306408 70.95481:351937 72.83475:17859200 74.85915:4355982 76.04161:460955 77.00203:343328 79.0314:212506…	21676390	576902	369152	324214	310494	876946	7018266	8551410	423466	562104	461497	603427	140334	16199500	11902500	18922500	12990770	13971090	6091270
217	16.639	1126.87	71.9879	Unknown	null	null	null		null	3.02	62.0646:18024 64.84027:9226 71.86662:83977 76.92288:51487 78.02117:13847 78.97611:876 90.28958:8071 91.05811:19834 98.06284:8095 99.18658:142 100.23457:28108 119.90617:6919 120.41908:866 123.10224:34630 125.06812:5173 126.15455:32197 127.08073:5482 128.22261:7842 129.03882:2657 136.21141:4079 139.13359:37651 144.25209:87 150.20061:16753 155.24356:14029 158.61481:7363 167.83934:3569 172.40533:493 …	284823	178306	234846	190088	289627	289338	1819357	695954	361298	232777	330093	490499	40980.5	3121699	2172166	1887407	1102760	1602527	1033002
218	16.646	1127.03	165.06	Unknown	null	null	null		null	1.6	50.22236:12072 51.95597:76012 63.8686:16455 64.73298:32544 65.42444:731400 66.93285:143956 76.91691:67353 84.072:22739 90.40038:35266 91.92348:17245 92.96377:79642 95.08321:100374 98.05948:2903 109.29717:1045 110.30574:29003 111.26514:25324 116.43866:27105 123.11652:44662 124.14284:11935 125.08998:15657 129.29172:16901 130.45534:6054 139.06396:1213 141.13911:7795 143.09311:928 145.2865:10696 146.…	263615	482743	519768	561313	614310	885456	768159	450958	482457	992075	622198	819054	53216.4	364023	187329	245632	246998	217352	168584
219	16.694	1128.03	74.8813	Unknown	null	null	null		null	4.35	51.02698:33271 51.97469:16726 56.01946:23394 57.90158:59248 59.88628:3116 60.91591:56222 63.84662:56779 64.86974:20504 66.92226:27469 71.95535:11070 74.88128:323036 76.08187:15047 78.00884:6990 86.8161:2377 89.42419:1990 94.06615:1329 100.05524:20550 103.94884:9687 107.96712:3573 112.172:1041 114.27994:4121 118.04323:7792 120.96304:3657 128.19179:2658 131.08432:34630 136.54662:7165 140.23546:3096…	753525	804059	968178	421244	869111	968230	2115731	3762779	2804996	2575080	2153203	2436493	176832	3515397	1765843	3238667	1760857	1173345	1628823
220	16.718	1128.52	155.088	Unknown	null	null	null		null	4.05	50.22414:3798 51.97581:22678 55.9113:10356 56.90315:18338 57.92645:23405 63.88848:63723 64.97793:3284 65.98563:4206 68.89539:8947 69.99277:20374 72.08113:63980 72.96093:99320 73.93132:141361 77.97723:11382 80.96706:3630 82.99746:8947 84.74814:38166 87.03724:6925 90.15462:43664 93.76708:12451 94.94926:28079 97.1984:26991 100.0043:15762 103.80338:10201 105.09297:42064 106.63854:6669 109.8881:34662 …	560444	332110	182829	329558	337614	348202	372531	290958	588513	550309	458586	636743	108624	422890	652214	637116	254134	516707	610522
221	16.759	1129.41	148.113	Unknown	null	null	null		null	2.38	50.76521:12242 53.7919:3647 54.62353:6576 55.2551:2935 58.98432:44454 67.44361:1145 70.85672:7591 71.86646:37290 76.18107:50010 78.07883:13293 79.03475:18424 80.59513:3440 81.20456:1928 83.11771:6048 84.32804:5832 90.03191:1290 91.07271:21960 91.93477:11535 96.63665:2511 97.15973:188 100.00993:490 101.08477:2573 105.10658:22306 107.07536:788 111.01276:7222 113.3119:1354 115.94488:6285 120.07559:4…	111169	79513.8	172741	160843	100470	271074	108683	108356	144435	100901	94923.4	150946	13906.8	191985	150713	167865	120554	121709	204373
222	16.803	1130.37	165.031	Unknown	null	null	null		null	1.84	50.1453:10471 51.58137:60773 52.09926:62209 52.91292:25432 54.93643:13184 55.91033:51608 58.91039:154588 60.84226:33005 61.99555:22749 62.59661:20675 64.88862:11498 67.7766:26163 68.32443:51425 69.95719:20519 73.87103:100962 74.94685:375957 78.04013:45806 80.50468:14427 81.44834:1528 82.95832:9752 87.89733:8015 89.04289:26996 90.24902:12752 94.07173:8147 94.89301:17847 96.00492:9316 97.0419:10084…	232338	569917	732190	838134	560790	928900	699850	618804	679062	1059088	483625	628764	78124.4	244464	174174	164331	174888	223618	214054
223	16.853	1131.43	165.047	Unknown	null	null	null		null	1.88	50.27931:2454 50.96181:28360 53.9195:6471 54.71499:3454 55.2371:7622 56.86338:10338 57.90126:50247 58.90936:26134 59.89149:13322 61.64312:153 63.07061:3683 64.85268:14608 65.9502:20277 68.18155:29571 70.03613:2848 72.80463:44730 76.96561:31575 77.96278:23600 80.01067:29355 80.93436:1082 82.32439:1865 83.17905:14602 84.01745:23501 89.58932:10083 90.88734:20138 96.11012:1398 97.11292:16333 97.93903…	138758	813250	696032	415255	274257	864343	941595	491156	440926	789407	501716	886690	75300.7	148988	177189	114795	137268	224170	252278
224	16.927	1133.02	214.03	Unknown	null	null	null		null	2.13	51.95536:16621 57.02007:15856 62.89426:38325 63.93315:3118 66.69709:11433 67.95683:12299 71.02297:2558 74.91344:110728 78.03358:50007 80.00529:11300 82.85005:5516 85.10256:8264 88.36391:1166 90.11939:5536 90.96149:33975 100.09544:3067 102.05794:5058 104.96407:7536 105.98702:7735 106.99456:16202 108.68132:6435 112.04308:8722 115.14278:8318 116.0176:3227 117.69779:3595 118.23437:7878 118.76961:1642…	49164.7	6929.5	19745.9	9702.75	4409.16	6703.21	3303.39	3418.7	4750.06	4796.43	5195.7	1472.41	4774.92	5998.77	2592.7	7128.76	4071	3182.3	5163.19
225	17.038	1135.31	74.91	Unknown	null	null	null		null	3.13	50.93979:25981 52.8604:16985 54.91776:7178 57.03645:25335 57.94681:41740 58.9721:5787 61.87831:5316 65.41164:4744 66.94112:3605 70.09316:16821 71.08365:9350 74.90577:20741 77.97619:9300 80.02351:9215 81.75266:5701 88.33163:4156 91.07429:9539 91.99051:23879 92.9335:11250 95.04366:206 95.81844:1923 99.36474:3405 102.02446:1506 108.10664:7997 108.95842:9326 111.35246:912 112.39938:14506 113.86726:48…	740339	811304	1185900	1324766	982950	987121	1555963	2762950	3620179	2696468	2775467	2373911	310824	2887169	2777773	2157253	2497633	3697787	2103118
226	17.049	1135.61	156.13	Unknown	null	null	null		null	5.71	51.91433:12667 52.90559:532 54.88731:390 55.96522:5949 56.97431:32344 58.86969:42952 59.99948:35982 60.88123:36139 61.90786:10564 63.36466:65813 67.82778:23307 68.99811:10315 72.03597:54027 73.79359:18636 75.96964:3741 81.10487:3010 82.54356:31409 83.11788:38425 84.98312:73726 87.12084:3103 87.86666:6012 91.06616:8687 93.94421:19168 98.06463:13358 101.03979:10090 102.81548:42248 105.57774:23168 1…	129270	106840	71222.9	119983	86089.3	107325	162096	252069	163989	162304	122988	294137	57863.2	237829	155430	142081	197657	254032	250826
227	17.061	1135.82	147.087	Unknown	null	null	null		null	3.48	50.2491:20903 51.91813:66330 54.24708:29732 54.99596:14661 56.9683:24577 58.98516:34082 59.94094:5751 63.8369:327 64.89907:22059 65.93732:9772 66.89484:14596 69.09875:18025 72.91997:69278 76.04688:32032 77.97938:1377 79.90599:5746 80.83747:14743 82.14627:5349 82.98171:2654 84.97191:28972 85.68661:13657 87.21288:7726 88.81956:2124 92.99657:60140 93.73828:8690 95.04775:5585 97.05444:3067 100.87148:…	302157	1183795	786863	1065909	992047	1644444	747309	1632588	1414449	1562758	1814751	1361063	80807.7	1207715	604197	1723852	885850	876392	1127976
228	17.065	1135.89	218.233	Unknown	null	null	null		null	4.29	50.40972:15156 51.92923:940 55.81897:31282 57.99263:27252 60.9203:12102 63.83717:27913 67.85685:12669 69.42371:10004 71.13723:14678 72.06276:16081 73.93597:63333 74.94288:267794 76.03794:5106 81.10844:10094 83.17731:3538 85.06113:41633 86.1708:47319 87.05592:14747 88.64085:11557 90.13242:5826 92.32648:19128 94.34369:9036 95.95898:19819 97.08933:16910 99.98013:16552 101.98449:3292 104.10258:21015 …	147851	275256	86839.2	181019	186728	249413	125612	55395.8	264118	234705	400756	164623	45581.5	209680	184948	83906.2	60587.2	118397	300785
229	17.103	1136.7	130.901	Unknown	null	null	null		null	3.77	50.13052:40874 52.01624:52317 52.90834:17480 53.98552:15551 54.90527:21988 55.94177:22630 56.91611:17548 57.93092:68819 58.96548:19370 60.01614:21647 62.61076:27743 64.00243:72015 64.87589:11633 68.24302:27641 70.08626:8394 71.05762:36735 72.92023:25104 73.95812:4041 76.03902:14463 77.97121:91150 78.95891:43359 79.91772:7597 82.10819:22745 83.0062:16384 86.07811:9570 87.06511:15224 89.09388:7756 …	192963	124540	168180	168212	187810	163087	101128	230417	233958	183648	256549	400305	63435.2	410237	212294	309851	161772	505320	308226
230	17.131	1137.3	204.26	Unknown	null	null	null		null	3.36	51.01298:11484 51.91156:8217 52.85473:39832 54.02599:11721 54.84488:38079 55.96477:41107 57.03449:25499 58.9064:70223 61.69285:8007 65.96277:39819 66.94382:5919 69.00267:15773 71.01129:4923 72.97438:339 74.88921:187827 76.05056:64848 76.97205:5954 78.10743:46804 82.84392:9664 86.96092:14462 88.05588:5830 89.99622:9363 92.3567:11588 93.00642:27358 94.2428:26369 95.03764:21575 96.96552:11796 99.119…	41443.1	355110	26021.4	125615	26248.3	19624.5	24503	10337.7	22407.4	16136.2	14939.8	18879.7	30458	23508.2	25487.1	52475	22322.2	15492.4	11036
231	17.135	1137.32	147.065	Unknown	null	null	null		null	3.6	51.94448:12667 57.93799:21842 62.83482:3822 63.82998:54580 64.97193:27950 66.95017:12179 69.9405:2781 73.71899:50770 76.97307:134239 82.04689:10611 85.01774:17401 86.75514:23704 88.90782:47259 90.15474:521 92.92506:51857 96.93079:4646 101.05138:5197 102.08457:21561 104.97195:9118 105.99337:12267 107.96626:9143 110.17003:9815 112.93172:9248 126.23926:9318 127.10812:12743 131.13007:16535 132.179:57…	350741	687315	531418	744089	230286	878872	340094	311156	347184	406381	569630	563148	70990.1	875077	427808	437429	304058	504312	393088
232	17.147	1137.63	74.9043	Unknown	null	null	null		null	6.1	50.1831:26083 51.95257:6369 54.08635:7095 55.93224:8332 59.8579:2536 60.86511:18102 61.84204:4632 63.88762:3905 65.96618:108600 71.12702:18818 72.02393:90298 74.90432:490255 75.97861:7955 76.9445:21135 78.98739:27209 80.07162:11171 81.05014:4266 81.85878:8118 82.80605:2721 84.24908:1343 86.1936:9197 88.06078:27627 88.99251:17253 91.04003:2251 92.80471:39387 93.37672:32690 94.28918:16258 95.9182:1…	966620	960794	1304759	1344612	1279108	1412456	2482314	1056404	5336475	1862815	2291630	1842707	379203	2853449	2230682	2665867	2301164	2359589	1811229
233	17.159	1137.88	205.07	Unknown	null	null	null		null	2.5	51.99472:51209 52.67356:10871 55.2869:5471 58.91143:20470 60.8317:1754 63.15046:22475 64.86297:8808 65.87713:65684 67.9511:16483 68.95027:10136 69.96513:15576 71.01195:14150 72.92858:169682 74.94566:183947 76.93539:69089 81.20629:3983 83.0211:12817 85.20947:8992 90.20221:11991 97.07777:10341 97.95837:4238 100.89346:15232 103.67991:28792 104.18359:22884 105.95138:337 110.21683:3009 112.24388:8608 …	120165	347813	62560.6	71872.6	49801.5	39762.2	52530.7	14674.1	12221	14656.6	13866.3	14060.8	52192.1	29372.5	20514.4	23075.4	17018.8	25511.2	15618
234	17.247	1139.83	66.722	Unknown	null	null	null		null	1.69	51.99421:52810 55.15224:22188 56.94624:37883 62.78264:6228 63.84637:22301 66.72203:95288 70.00215:1276 71.15144:2186 71.99214:28406 74.90672:283331 76.97247:49698 79.93616:37917 81.66035:6530 83.12707:12220 84.17134:10198 86.91596:11328 88.14002:6048 89.82143:1256 90.92505:3658 93.04841:45769 94.64665:5606 96.12527:2636 98.04771:9914 100.22269:306 104.02474:23346 107.17914:2107 108.07361:5747 109…	160671	122889	52815.6	85480.8	62411.9	60007	88852.9	90758.4	134506	125456	126258	68343.1	53255.5	133752	81040.4	114364	184696	297905	172891
235	17.264	1140.07	147.072	Unknown	null	null	null		null	1.89	50.15804:13565 50.82066:19282 52.90927:27696 54.89937:5161 55.96413:962 56.93166:44472 59.95618:25316 61.04821:1371 63.81654:542 66.99476:16836 67.73695:11723 68.65932:8768 69.31304:571 70.99735:32819 74.88708:73354 75.94924:15040 83.00523:8000 84.0555:30324 84.97218:7937 86.14023:6386 90.07125:3608 94.00054:17406 97.02863:5198 98.22579:9036 102.18239:15983 104.86642:1678 105.53216:7801 106.07291…	1876385	808699	448151	359623	462553	572109	1610299	2692821	1309045	1883840	1797792	2964387	205652	2716956	3093489	2869768	3252633	3401094	2589974
236	17.302	1141.01	72.8524	Oxalic acid; GC-EI-TOF; MS; 2 TMS; BP	Dicarboxylic acids and derivatives	MUBZPKHOEPUJKR-UHFFFAOYSA-N	OC(=O)C(O)=O		78.6	3.49	50.90622:66904 51.86981:114068 52.83494:46843 53.78925:34326 54.93999:99058 56.9233:91056 58.95715:258261 60.91592:54651 61.92746:11316 63.87274:109189 65.87395:134816 68.16927:24936 69.94757:8202 70.73633:57018 71.91825:138981 72.95633:3048456 74.89474:287271 77.01685:178656 78.95164:81007 80.96717:5883 82.42223:24576 82.95721:33353 84.07428:9632 86.17372:21922 90.17906:12506 90.98691:31303 92.9…	2791453	451578	469080	519992	381519	424517	1594602	2692274	1521174	2706343	2458925	2532599	262690	2959099	3685805	4807984	4476828	4907194	4127686
237	17.34	1141.72	165.031	Unknown	null	null	null		null	2.2	50.11374:7469 51.87204:60133 53.4864:9143 54.49301:45749 55.05728:23283 57.09516:32476 57.98782:2645 66.01264:41328 67.67592:22551 71.86389:73528 72.95076:335695 74.02356:6685 76.94362:47848 77.90061:57554 80.17286:4726 81.03622:13641 81.70502:10649 88.08721:12385 89.5609:24265 91.02667:2857 94.23126:17511 94.97389:7171 96.0559:8878 99.75451:11710 100.27852:4113 101.98198:4974 104.08633:5366 105.…	149084	698613	586605	562185	565308	455852	1060402	492531	1488746	649753	2032677	913208	76012.2	256930	183449	175242	140986	180630	183749
238	17.341	1141.78	108.009	PARA-METHYLPHENETOLE; EI-B; MS	Phenol ethers	WSWPHHNIHLTAHB-UHFFFAOYSA-N	CCOc(c1)ccc(C)c1		74.5	2	59.95184:22062 60.91442:65065 62.27824:19422 64.93572:23918 65.84412:19829 68.95786:31859 71.1351:29798 73.81675:107426 77.02946:97045 92.89349:61058 99.01481:27838 102.3129:41389 108.00861:18029006 122.9279:20896 145.22476:23753 147.09497:175088 149.11255:21607 190.61968:39279	15971	32797.2	30503.9	38753.8	29781.3	31710.3	46283.1	27068.2	65746.9	48774.1	38426.8	29223.4	11159.2	47774.4	39650.8	29934.8	54389.2	25603.2	40073.7
239	17.454	1144.16	74.9237	3-AMINO-1-PROPANOL; EI-B; MS	1,3-aminoalcohols	WUGQZFFCHPXWKQ-UHFFFAOYSA-N	NCCCO		88	2.17	52.98756:15358 56.00538:8616 56.97271:21197 60.85837:61208 62.9597:6849 71.13944:12372 73.9016:19790 74.92366:3007809 76.01996:196316 80.10704:3109 82.95456:11599 83.94136:16624 88.93269:13575 90.16421:7220 94.1113:4257 97.96888:4834 102.95586:6562 106.04572:6014 107.07473:5386 110.09:5432 115.07517:5984 118.0657:4380 121.03589:3699 121.96474:11473 122.97773:12663 124.56725:10310 127.94562:9154 1…	853261	600273	909589	1302918	828954	996785	2489495	1646061	4597519	1353558	1662205	2372553	289957	1951445	2556532	1840854	1442210	3401639	1599214
240	17.522	1145.58	294.173	Unknown	null	null	null		null	2.46	50.20066:5662 61.89018:1531 64.98398:9321 66.94224:24774 68.03703:13184 71.04864:21910 74.90268:206116 77.90139:2953 78.9755:10385 79.95227:14071 81.94287:5030 82.86467:10973 83.79066:12979 84.29298:20709 87.99995:5716 89.04211:39551 91.06564:5616 94.06104:16250 94.90203:8685 98.84855:3164 101.00241:10363 102.98776:15347 103.95736:886 106.14467:1322 106.74584:10508 107.9052:258 109.0044:5700 109.…	37089.2	7883.76	10830.6	1513.41	8645.69	4098.87	20010.2	29180.4	1630.52	12730.1	27790.5	25126.5	4928.76	18337	36814.8	5194.47	25259.8	31796.4	15656.4
241	17.53	1145.77	165.072	Unknown	null	null	null		null	2.24	53.61303:4594 56.05728:21624 60.09457:3453 66.08262:7399 68.92824:30139 71.6956:18570 78.00275:16534 82.09959:8368 87.10409:10157 87.66558:6000 92.94717:940 96.02529:7574 97.25569:6881 102.48162:10990 105.97434:6074 117.49655:1518 126.09677:14236 131.08533:2470 134.32777:12998 137.10646:4306 137.95224:993 139.89764:1215 148.09952:25107 149.06656:9656 150.13544:6357 158.17033:367 159.2014:4471 162…	198719	542920	604354	605639	362188	581856	858667	567720	1734021	638972	1133476	1140396	68526.1	230359	150278	182120	92123.8	179624	158813
242	17.552	1146.17	106.074	Unknown	null	null	null		null	0.94	57.12558:45700 60.19525:14658 60.99453:36297 62.53298:21313 67.45604:29745 69.99934:23959 73.9458:130522 76.00761:5417 76.89554:34468 78.04382:57190 92.90776:50777 93.97358:10766 96.20496:4508 98.03919:21577 101.04387:60509 105.01608:3231 106.07413:40227 112.85626:4578 116.18624:2209 120.84256:5293 124.08672:6555 125.69411:20749 127.05119:24079 127.9015:10013 132.07712:6375 132.97022:7477 134.206…	29013.8	35365.8	39574.6	43106.2	24793.5	62232.2	35557.3	53789.5	18565.8	39383.9	35242.4	48574.9	10688.9	18905.8	30905.6	45203.1	42832.1	41072.3	30486.4
243	17.605	1147.34	165.038	Unknown	null	null	null		null	3.07	51.91754:24552 59.97332:8760 62.80897:10483 63.84219:59322 64.85568:1693 71.06667:146098 76.02949:15243 78.07277:30061 79.06988:66861 81.02133:13026 82.00827:13473 83.16018:9572 84.9865:29589 87.16124:37096 92.9918:29289 94.95664:22423 96.25844:9356 97.01156:13982 98.04753:6725 101.0833:24685 107.11642:2715 110.12183:3272 115.01164:9772 120.08627:4349 120.97932:12878 122.21542:36458 124.9633:7040…	217038	659597	725692	666966	483873	888471	988003	490522	2095499	839513	806510	1134993	83196.6	185814	170351	186724	186200	179926	210916
244	17.619	1147.65	71.86	Unknown	null	null	null		null	2.89	50.90727:15674 52.93021:2287 55.8982:31893 56.87757:39275 60.95186:20730 62.60724:9574 71.86495:114072 80.63643:7831 81.18757:15848 82.0836:8150 84.13727:6970 92.03058:3520 92.94116:11310 93.89811:1193 96.16361:8984 97.92346:8567 105.96089:876 107.15949:7529 108.64033:2570 110.0462:10160 112.48305:11763 118.27702:1891 120.95043:1209 122.79507:9032 123.99044:6265 128.1676:1884 130.08134:479 132.10…	1022276	1092084	1318020	1264229	965817	1532196	6179604	2991698	1239366	1153214	1791349	1210306	910010	1863931	5198433	5876249	2221813	5283162	1282296
245	17.645	1148.25	133.054	PENTAMETHYLBENZENE; EI-B; MS	Benzene and substituted derivatives	BEZDDPMMPIDMGJ-UHFFFAOYSA-N	Cc(c1)c(C)c(C)c(C)c(C)1		82.6	18.76	53.11036:23085 56.99005:205236 60.91846:8528 61.98352:22738 63.87563:64492 70.76351:50741 71.82986:1019705 74.02994:88404 76.07787:9199 79.99927:13812 81.12292:15886 81.90417:27799 83.89638:5682 84.81248:27190 87.02895:20530 92.94218:40072 93.92042:12215 95.036:28351 97.55969:8977 102.99554:36163 113.21775:18637 119.04118:17869 122.11816:12524 125.8966:7303 127.05052:32507 130.00154:29322 133.054…	4819153	3387350	3636273	5822720	3805255	4870734	7120578	7857169	5728660	4764052	7471099	7719069	5639768	7871306	23034040	35269670	12005400	34883340	17784930
246	17.647	1148.23	72.9316	5,6-Dihydrouracil; GC-EI-TOF; MS; 2 TMS; BP	Pyrimidones	OIVLITBTBDPEFK-UHFFFAOYSA-N	O=C(C1)NC(=O)NC1		84.8	99	50.31704:20936 51.93534:71435 52.8513:31839 54.98129:81829 56.06236:94890 56.93335:146784 57.88872:379507 58.87332:1760880 59.96514:174699 60.91503:127005 61.98575:13984 63.84451:36054 65.58283:47750 66.09461:120927 68.09953:50606 69.00769:36944 69.91028:464791 70.9435:57624 71.84492:1094792 72.94092:12922881 74.05517:1046158 74.95091:1436318 76.08507:136254 76.97172:29943 78.02157:32739 78.98902…	19263660	13717670	14645700	20001940	15185310	18928440	29277060	30370900	19421860	17409380	26985740	26238650	22372400	27692460	80651010	119336300	43228350	116781200	63845070
247	17.648	1148.3	72.9211	DL-beta-Hydroxybutyric acid; GC-EI-TOF; MS; 2 TMS; BP	Beta hydroxy acids and derivatives	WHBMMWSBFZVSSR-UHFFFAOYNA-N	CC(O)CC(O)=O		82.2	14.18	52.92909:10214 54.89038:14154 55.92414:32671 56.91839:68218 57.97712:307290 59.94494:33945 60.87763:154946 62.86193:36748 63.8906:55119 64.97376:53250 66.01835:11280 67.12743:17683 68.0158:15351 69.89141:132693 70.96591:47433 72.8363:3773669 74.01176:309639 74.9472:454420 76.01791:194277 76.96424:21047 78.99916:69515 82.0108:22405 83.90253:26894 85.93447:450384 87.07039:9722 87.95272:140762 88.96…	19263660	13779200	14645700	20001940	15185310	18928440	29277060	30370900	19421860	17409380	26985740	26192510	22372400	27692460	80651010	119336300	43228350	116781200	63845070
248	17.649	1148.36	146.971	3-TRIMETHYLSILYL-2-TRIMETHYLSILOXYPROPENE; EI-B; MS	Trialkylheterosilanes	CJEVAYSVMDKECV-UHFFFAOYSA-N	C=C(C[Si](C)(C)C)O[Si](C)(C)C		79.1	28.46	57.00631:57770 60.93461:119782 64.91085:43786 66.87804:83978 74.94545:671649 75.99956:122533 94.99268:41420 101.9894:73409 129.97691:100945 132.9735:327977 147.07544:31616218 162.22846:56446 165.0442:44388 174.13391:36609 189.05316:42355 237.18962:62125	12399950	8935147	9713186	14369160	10116110	12357360	19713260	20531300	13542670	12148170	20024790	18574740	14348130	17553170	58185530	88799470	28919350	74694100	44608960
249	17.665	1148.61	99.4666	Unknown	null	null	null		null	2.03	50.28822:12568 51.06602:1415 52.92418:16101 60.8842:59107 62.88601:14817 63.88035:28909 68.30708:9418 74.91254:184228 78.00277:45025 78.98852:36900 79.97501:7044 81.04599:6477 83.03568:9086 85.05426:24718 87.94249:29539 90.12853:20215 92.39062:76398 94.04012:9306 99.46659:318415 105.96433:2130 106.60461:921 108.27294:4031 109.10391:10307 115.98818:21351 122.04283:4043 124.51201:2161 125.18983:121…	442022	814295	1036008	1137616	427309	698248	806830	1811957	527746	178988	1388261	671375	1700668	1376003	5984404	3352323	1864114	9255163	2949727
250	17.671	1148.76	146.071	Unknown	null	null	null		null	2.95	50.40409:39969 51.04588:4907 51.84404:15263 52.91073:11751 53.83014:5907 64.9234:14880 76.01772:1152 76.94527:40677 78.02606:5972 79.01754:51403 79.99505:157 81.00493:3975 81.97654:2866 83.02811:14187 92.98378:13444 94.8969:12761 96.08606:13768 97.12433:12015 106.0265:5700 106.63561:14925 107.48531:8942 108.14892:2771 122.59466:2670 126.07351:8666 126.96691:22456 135.98642:2090 146.2092:34347 154…	343403	640745	841468	1529199	1609689	324062	1140770	627329	958545	871760	2304335	2183072	1986550	2721062	6559658	9203082	1686343	12208620	4627572
251	17.684	1148.93	74.9335	Unknown	null	null	null		null	1.63	50.35394:18147 51.9309:51102 52.95155:7473 55.98525:7107 57.0115:46410 60.88584:32554 63.06829:17614 65.05831:3116 71.86112:253 74.93351:107135 76.94488:8936 78.11672:24783 81.06058:12817 84.93411:15215 87.09685:3285 104.04034:7896 106.06903:8566 110.08797:2225 125.98975:2545 140.18343:2620 145.11638:8712 157.10727:718 161.10709:24812 168.25063:4877 170.69287:1966 172.18452:3199 173.15553:3745 17…	1935242	1744078	1364686	3144925	1865393	1401419	2629506	3970402	3271178	2011141	6330516	3366771	115557	5087353	1592536	8268948	5830786	7569152	4049181
252	17.709	1149.57	131	Unknown	null	null	null		null	1.53	51.9394:25239 54.60032:735 62.28014:4535 62.887:16373 65.85165:21698 71.04127:19130 75.9982:83934 76.92426:47544 78.01653:10451 79.93314:1492 81.77717:1216 82.40608:18566 84.90755:10264 92.15897:36243 94.01658:20332 96.89284:5919 97.93199:13755 111.94123:254 115.03773:9421 118.03568:6318 120.22307:5918 125.11:4714 130.99542:47029 132.06619:1435 138.68845:7586 139.50008:2586 144.96362:979 153.0398…	285200	167639	291192	274750	192868	250406	180415	223023	310061	253108	1052246	307564	197436	423239	216576	187778	251924	2596022	208231
253	17.835	1152.2	165.05	Unknown	null	null	null		null	13.96	50.20389:16029 55.8901:41308 56.94394:94160 59.93944:21890 62.91973:10086 63.79999:34926 67.25823:13378 67.90468:42908 73.96039:90115 74.93439:221052 76.95711:31394 77.96333:58698 83.36207:16155 87.92773:27436 88.94042:52072 90.95361:37578 92.91474:76210 93.85878:8549 95.04556:5718 95.59363:31652 98.88963:18281 100.0189:12326 102.03585:14343 104.06205:24635 108.86173:6512 113.94546:15783 119.0949…	333366	717718	437956	530270	648280	634559	911277	435982	961032	967072	1329070	1177017	70486	241084	245543	162963	154966	194004	169002
254	17.888	1153.31	262.32	Unknown	null	null	null		null	4.37	51.93942:4125 56.05159:33635 58.24429:3033 63.85466:29931 64.85442:18042 65.83234:81783 66.76277:3956 70.96084:1011 71.83665:18165 73.82313:32225 76.95976:4211 81.02586:7698 83.24431:5197 86.14205:29219 88.0372:11232 89.91525:9165 92.91653:43358 97.20306:17841 99.48337:33465 103.00607:43625 103.97616:8145 107.91808:3637 109.00816:10321 110.09918:10883 111.19559:1168 113.01869:1036 116.05158:2539 …	192562	6670.15	9567.2	878.707	18765	293.325	38631.9	16764.6	23147.4	83397.2	54386.7	27635.7	31522.4	374787	134417	5371.2	547414	551257	220300
255	17.902	1153.74	152.071	4-Hydroxypyridine; GC-EI-TOF; MS; n TMS; RT	Dihydropyridines	GCNTZFIIOFTKIY-UHFFFAOYSA-N	Oc(c1)ccnc1		85.9	17.18	50.0827:4091 50.87745:47460 51.97097:3837 52.90417:68097 54.00836:7806 54.84649:5494 59.94353:42071 61.71464:12050 62.8411:7697 63.8655:30664 64.88841:4889 67.04995:14081 68.00237:23435 68.94041:12095 70.03201:7539 72.07155:114586 74.89114:32737 76.97927:114483 77.994:11854 79.08933:28856 79.93176:4555 80.90918:17743 83.1113:4952 85.02964:8610 90.14886:3609 91.15299:42464 92.89861:54026 93.9856:2…	25660.2	24854.8	14074.6	26452.5	25750.6	26862.9	563796	966116	579548	810398	729288	803046	41882.2	852931	951373	1070087	837446	899514	1152472
256	17.948	1154.6	51.98	Unknown	null	null	null		null	4.03	50.09019:580 50.73198:2876 51.97673:52666 54.84425:21579 55.56052:2878 61.03308:40018 65.9448:44687 67.83941:10593 70.83833:5008 74.86149:95946 75.97195:16411 76.97803:9466 77.97244:27832 78.92962:11603 86.08341:812 87.93456:19382 90.44801:520 91.09756:8328 91.97738:18974 94.11722:17380 99.99716:14876 100.94259:29564 104.19665:3089 106.9044:6183 109.12604:6997 110.05785:6670 110.72299:7491 111.26…	121810	129354	102817	132640	116958	95829.6	85544.5	125824	142695	113079	144409	120151	34186.3	124569	120775	136366	104225	143513	189467
257	17.987	1155.41	74.8918	Unknown	null	null	null		null	4.14	50.1859:15128 50.9326:27792 51.86398:6949 52.95399:25782 54.95196:4843 57.01779:20090 74.89184:44193 75.96596:1249 76.93356:21866 77.94077:22579 79.97403:4095 80.96915:1246 82.10891:10339 83.05481:3535 85.77924:5368 86.39721:1250 87.80753:3163 89.99912:3241 92.35087:8509 94.05856:1349 96.02222:8008 97.26121:1245 99.30267:3476 106.79379:889 107.95557:3917 111.00854:4910 112.0163:7936 114.92555:117…	534206	871809	877883	1029092	519654	638800	3475416	2662767	1710453	1537352	1715068	1704256	162305	3201897	1264956	2292685	2336047	2153855	1890750
258	18.006	1155.82	165.005	Unknown	null	null	null		null	2.46	50.15687:27187 51.85369:48642 54.85588:17065 57.09244:45780 58.94773:69858 59.93582:2860 61.85773:3506 62.76676:23517 64.94907:18954 66.86664:12058 67.68292:14997 68.43965:62352 69.73284:13932 70.25726:13448 71.05608:7438 73.82951:22521 78.99073:24536 80.95232:678 87.02965:12113 87.96105:2575 89.00553:5372 91.68684:19652 93.87062:1505 94.97884:34174 96.62006:498 98.12472:13524 100.1375:16612 102.…	205647	332622	389069	492917	566301	724145	666883	591156	789809	880164	966673	182228	97563.8	190449	146425	154957	183311	113490	135617
259	18.061	1156.99	74.9009	Unknown	null	null	null		null	2.7	52.86342:7340 53.9712:7428 57.166:27603 57.9882:20145 58.97825:69376 60.01876:11427 60.9595:1839 62.81228:28698 65.89098:16626 67.02943:1351 67.86784:16402 68.90131:52675 71.08766:6441 71.9971:15560 73.73033:24492 74.90092:189278 76.02319:58200 76.99999:29932 78.04774:40587 80.08297:22551 82.98192:40947 83.97375:20701 85.02407:27765 87.06795:17966 87.95149:13297 88.90901:6963 92.0619:16091 92.999…	779536	719036	764291	622186	948381	832387	1980485	2029001	1654712	2272070	2591187	2430125	264256	871868	1587505	3029844	2337122	1752515	803912
260	18.087	1157.58	165.001	Unknown	null	null	null		null	2.48	50.93349:28136 52.91344:7821 53.99926:55314 54.98137:7331 58.87911:5251 59.98006:30548 61.84782:15490 66.90173:28851 68.86382:65381 71.00141:50835 77.96689:45313 80.0516:586 82.47272:9051 83.08473:23634 85.09747:25806 89.04018:2682 89.88093:3037 90.94299:9284 94.97371:19107 96.9221:965 103.15061:14850 109.0044:1904 109.90527:14657 111.26643:10114 112.88705:11025 114.99312:1256 116.00402:1831 116.…	214445	385568	444685	238402	503280	416536	627014	545038	550536	1221399	995552	689769	50548.2	257729	94207.8	181216	177177	138991	169258
261	18.1	1157.84	74.8838	Unknown	null	null	null		null	2.41	51.00541:10394 52.0752:3949 53.859:30730 55.96711:27421 56.97374:12407 58.0022:47928 60.94931:21739 62.09095:19225 62.93213:3407 65.90496:42818 66.81258:16118 68.91338:51437 71.28133:21899 71.93004:27710 72.96098:31947 74.92487:282928 75.97022:24001 77.99168:46812 79.08159:6959 79.99369:28706 83.04574:20299 87.85899:10744 89.50853:856 92.9355:14274 93.89581:2026 98.10753:20187 98.86219:5146 100.0…	745606	686462	725975	995294	884162	1296991	661340	1748244	1202646	2998728	3093848	1775392	264256	158019	2401667	22158320	2543668	20213040	6412826
262	18.146	1158.76	73.9763	Unknown	null	null	null		null	2	50.10781:15510 53.85967:1882 56.0129:20748 58.04402:51559 59.9619:4823 63.25155:14522 68.35457:13977 68.93642:8202 69.78474:12001 73.96152:50401 76.0565:10975 77.95827:22996 84.18059:11536 85.03448:1730 87.84825:4126 90.23695:12672 93.79334:4142 98.94939:3141 99.94481:17452 100.9633:9437 101.89877:4225 103.03422:3572 104.75091:2018 108.08265:409 110.84139:3766 113.01793:10473 115.12163:4866 117.2…	127438	151388	123676	179950	168252	191439	8286291	631763	269665	205214	269476	144256	55323	14393830	16465290	6256621	220549	2696860	9491579
263	18.15	1158.9	165.038	Unknown	null	null	null		null	1.58	50.90765:15265 53.9526:4640 54.88933:6140 57.03605:34323 58.95853:6355 65.95892:22111 68.89327:19009 70.8257:21393 71.9379:1619 77.03108:48518 78.02473:3162 79.08319:21868 81.98132:328 84.12538:6242 89.01109:4236 89.92357:6550 92.92406:1807 96.83558:12352 97.41043:19637 99.12389:17872 102.05621:20782 105.15224:7489 107.27846:13152 109.95933:15655 112.23321:2583 115.11836:14540 116.12734:5585 118.…	234908	714952	439365	340201	499563	454365	983409	533358	1003131	931206	934596	814583	54626.9	216560	299467	205784	206252	227558	184098
264	18.163	1159.18	130.075	Unknown	null	null	null		null	2.81	51.88733:43550 58.0018:203068 62.01212:41355 63.83688:42535 66.82414:64207 71.03314:115583 74.00598:1041406 76.00543:145712 76.95925:198401 78.96478:26031 80.00288:36689 83.06467:48521 84.02337:88698 88.99825:9585 90.97595:48745 92.99268:102114 94.11665:25560 99.02023:140620 100.04876:153522 101.04465:51429 102.8334:433862 104.06654:31410 109.5432:14263 110.09117:20773 113.04411:2649 114.08124:19…	27939.1	18191.4	35232.9	28730.9	38685.8	38524.7	4311031	315380	72070.1	73059.1	37162.7	97490.2	17648.8	20873890	3847692	3871266	239322	2854042	4819203
265	18.163	1159.21	85.9877	2,6-DIMETHYL-4-HEPTANONE; EI-B; MS	Ketones	PTTPXKJBFFKCEK-UHFFFAOYSA-N	CC(C)CC(=O)CC(C)C		84.6	2137.82	52.84552:2410260 54.92178:3814426 55.97668:1933996 56.95462:6568142 57.98765:2270592 58.92927:5711776 60.8866:10142396 65.13532:1726729 65.88653:1401535 67.90823:1789738 68.97475:7168926 69.98772:6952140 71.09753:1661185 72.9015:1460518 73.9855:43399348 74.93227:3981310 76.01909:12143738 80.96382:1271576 84.00571:5399522 85.98808:970384512 87.10982:5659551 88.09734:2606590 96.04166:4864774 99.045…	72940	62971	54900.9	73650.6	53257.6	53239.6	231106200	9568188	1012814	1017815	1081106	1309455	97063.2	1007089000	324207000	168436500	6762383	120540300	245436400
266	18.175	1159.46	72.9104	Unknown	null	null	null		null	28.39	50.19382:26962 51.13076:8197 61.50724:6066 62.97108:14168 64.89874:5714 66.81884:11217 69.78129:27960 72.955:14562 73.85903:38127 74.88981:5348 75.99503:11312 76.97816:31371 81.06747:3217 81.95455:6554 82.94566:7099 88.07262:10871 88.92462:17393 95.03368:667 98.88564:3189 101.99814:7812 102.95291:4696 103.9431:19328 105.04044:1566 106.93514:5722 110.00621:3993 111.03538:9086 117.06799:15470 119.9…	187170	176579	168800	261475	214930	417734	36688580	1959579	504234	480374	662826	627455	24132.8	151126600	49978920	26365840	1328413	19447300	38418200
267	18.179	1159.54	74.9336	Unknown	null	null	null		null	16.65	50.13272:15126 51.89477:18846 53.92699:29661 54.87629:18767 58.88224:51194 60.7956:41355 62.3306:15001 63.82241:46128 65.86571:7295 66.89131:25189 67.97242:27624 68.92394:8461 70.0696:5343 71.07232:5838 72.09803:28645 74.85716:272079 80.97323:4961 81.89278:2135 83.08739:1667 84.88951:69820 87.03013:8985 88.05022:10656 88.90812:4076 89.87579:836 91.09001:15433 91.9549:2744 98.20268:12486 99.05924:…	575304	816389	954303	875160	773935	850661	35474620	4702514	2333473	2873579	2689210	1783650	120174	156604400	52862240	26447890	2418086	20655780	41630300
268	18.25	1161.03	85.9922	N-(1-METHYLPROPYL)ACETAMIDE; EI-B; MS	Acetamides	FILVHGGOUFZULB-UHFFFAOYNA-N	CCC(C)NC(C)=O	remove	81.2	10.03	50.2875:10710 51.2298:22892 51.95613:34222 58.91874:88084 61.99686:3632 69.97627:27050 70.94453:20352 71.94694:148219 73.98148:52736 76.94965:78167 78.0686:20331 83.08128:7381 85.99317:2348136 88.12266:25797 89.56959:20192 94.00496:17096 98.09274:15034 100.05778:73581 102.01286:31143 102.9939:31045 105.05418:7330 107.84426:15419 108.36435:9336 115.09122:5855 116.11347:31087 120.325:10819 121.0972…	67315.5	55937.8	45485.8	60676.9	54521.9	74465.3	46351610	1123338	371560	271208	342993	223581	45541.1	949935600	20158670	22255230	213010	20941830	3449349
269	18.275	1161.52	74.8889	Unknown	null	null	null		null	2.22	50.94706:21156 51.87605:7621 53.97309:9767 56.02526:10087 57.14075:4692 58.95542:53906 60.00017:10459 60.91418:12346 61.87989:8592 63.85715:10579 67.96331:15765 69.08383:12226 70.0661:378 72.04261:53276 74.9144:306938 75.95333:22111 76.94266:54645 77.96374:93122 79.99723:23674 87.96578:3613 88.80792:8754 92.0099:12928 94.95653:3887 95.96925:1856 97.18538:995 97.97678:5268 98.65659:14770 99.49031:…	707214	896872	822055	885219	815144	647449	12196480	1121787	1700201	2221896	2393506	2241447	216959	18014080	8260516	5578225	2167541	3830747	3209297
270	18.286	1161.81	166.03	Unknown	null	null	null		null	2.12	51.87776:30322 53.75145:19976 54.32876:16709 55.95656:1463 62.36479:45391 64.86105:16728 65.8127:6973 66.92749:32219 68.95038:273 71.50732:11193 72.9492:21051 76.94539:36317 78.92281:53173 82.94598:15569 84.96663:3439 85.91293:11791 90.10761:4702 91.65591:37742 94.86823:12849 95.72666:25908 97.9837:18096 100.07286:24430 100.95098:2249 106.16235:6404 107.44063:3778 108.07827:3144 109.98663:6167 11…	60411.1	151484	78478.4	133439	99383.6	255875	162754	103998	229826	164272	208886	98423.5	25032	54733.2	33781.4	72434	46982.6	48427.2	80706.3
271	18.314	1162.35	165.011	Unknown	null	null	null		null	1.67	54.81473:9857 56.84592:14744 57.93803:20306 58.90177:27104 59.76694:24790 61.0094:13393 63.03938:16628 64.95307:6465 65.91596:16982 68.87797:37752 72.97465:36608 74.8774:2092 76.94968:486 78.11479:33521 83.32584:1797 84.38606:9763 86.01409:12765 89.12727:14127 90.07388:5112 98.71276:3128 101.04005:11202 105.37331:3110 106.12295:1130 107.99209:2329 110.10001:2897 111.86328:7166 113.96127:805 115.0…	203347	350609	291932	402769	349935	380593	867819	531066	787551	829057	812367	834165	78732.4	158091	248059	186028	70023.6	141925	167924
272	18.339	1162.97	71.9771	Unknown	null	null	null		null	1.52	57.96139:55429 60.08708:35999 60.97727:464 64.80843:27749 65.91877:9311 68.97774:14160 71.03124:16587 72.00771:38042 73.0183:7038 74.87114:144988 76.0079:46916 82.17149:17402 84.94191:12486 85.8304:4615 88.13568:1503 89.86059:7996 91.92165:14103 94.00066:26325 99.6985:7052 100.41647:8879 101.87981:1696 108.91901:2226 109.93868:21548 110.44686:8778 111.2973:6434 112.9708:9681 117.72816:3620 122.98…	115058	113843	195922	130964	249133	174190	2273679	336580	341844	239840	334682	290227	43012.1	535979	558776	558063	355386	609372	447844
273	18.352	1163.18	233.17	Unknown	null	null	null		null	1.92	50.16903:9699 52.91714:33250 53.6685:6740 57.13973:37687 60.92958:41947 65.96352:656 67.85528:8792 72.95715:64439 74.96561:78308 78.0241:29264 78.76473:5738 79.27139:27292 80.06033:2284 81.13251:11181 84.09526:5052 85.00441:8035 89.00681:12287 89.94113:4914 90.62831:4933 91.15224:7292 95.08147:34733 96.01072:8623 96.79771:1183 102.96309:32055 104.14044:517 106.06155:17582 107.16047:861 113.88471:…	29170.2	3557.41	3419.42	4488.77	2268.65	1468.96	2281.59	10192.1	4839.06	3.39796	5211.63	434.251	3968.75	1371.08	17383	18679.6	5180.27	33671.9	9996.23
274	18.381	1163.78	165.02	Unknown	null	null	null		null	4.04	51.89505:57061 54.86688:34541 60.89697:4986 61.88125:2990 62.85291:8905 64.88719:21765 65.99656:4286 67.99202:24219 68.88131:17124 71.49465:32623 76.08056:13726 86.95627:16272 90.04507:9614 91.00482:6900 91.8686:5254 94.90777:23910 96.14141:4323 96.9706:1950 97.57637:16660 99.97959:10043 100.99966:30535 101.84566:15250 108.11165:10563 109.63886:3583 110.19248:1862 116.04139:19433 117.96245:5448 1…	158696	660878	390857	505946	569855	452985	1158313	536478	1083825	811480	808061	875586	77168.3	138370	208004	146018	197938	191900	189400
275	18.412	1164.43	85.9639	Unknown	null	null	null		null	7.75	51.02505:4504 51.85252:5360 54.9569:66486 56.9142:35866 60.8796:119004 61.95895:17521 62.97094:15993 63.8798:4926 67.96826:5158 70.00079:2363 71.16184:28525 72.01376:104912 76.01404:55617 78.02914:29884 79.96413:7008 80.7196:40079 81.2231:19817 82.06758:5209 82.94214:2388 83.91893:10914 85.96391:1545309 90.15059:15847 91.88908:9895 94.80012:2799 98.03771:28040 102.98056:83569 105.04609:3364 107.0…	47429.2	60011.5	36937.7	49654.6	60048.2	56550.8	2415880	112677	97878.6	107800	54106.9	76883.7	37015	2607300	1894910	1196706	527434	507303	1621328
276	18.448	1165.21	206.16	Unknown	null	null	null		null	1.47	51.90492:3320 52.99784:10939 54.13556:18453 55.0874:19257 55.96618:4443 58.96752:43580 60.99672:48560 62.89318:34084 67.01077:3950 68.98465:8520 70.92566:23948 71.86587:22694 76.95641:45216 79.01094:45658 80.89947:5083 81.92174:10769 84.01587:29534 86.86845:34830 88.62109:3868 93.01533:1984 94.8654:48949 97.07872:2467 100.90485:20599 102.2114:3029 104.00958:15737 108.14648:6918 109.19526:4894 109…	54868.2	53397.8	44504.5	24323.9	28045.8	16787	33604.7	83234.2	60500.6	93223.8	64890.2	74476.1	3445.99	29636.2	32517.8	49701.3	35493.2	42503.5	31616.5
277	18.453	1165.33	165.009	Unknown	null	null	null		null	2.83	51.85368:43007 58.10666:8572 62.19322:10844 62.8937:22570 66.95215:6178 68.06919:4130 70.89622:15928 71.9885:31242 74.01698:7176 79.98591:6823 82.72583:6148 84.93534:30977 87.60573:4781 90.09922:982 90.93894:10522 92.13606:14854 93.6695:9107 94.21971:2610 96.91639:2588 98.10455:14924 99.26516:11871 99.98412:501 101.99062:18970 102.97764:7741 103.98:1539 105.04302:506 106.21152:3616 108.90933:2256…	254218	382178	352999	572542	487847	732338	781928	521445	1039540	600532	1270100	843626	98726.6	174894	203920	131756	189234	237813	153178
278	18.466	1165.57	74.93	Unknown	null	null	null		null	8.78	50.41846:2997 51.89572:22951 52.95343:12357 55.94527:14316 57.91967:5659 58.85863:28850 59.82249:19246 62.20649:11576 63.79736:64757 65.89231:34385 66.60158:24729 68.01083:2585 70.01703:8673 70.9904:12686 73.81002:54313 74.93406:237663 76.9316:72754 78.96893:12892 81.87495:372 88.22:285 89.08176:9487 91.92954:7716 94.72095:1381 95.24696:6641 99.19457:457 100.00925:13665 102.94856:19534 106.48233:…	585496	1279368	848140	916946	930586	719042	1308337	2491731	2986826	2744575	1690050	1848882	239859	4751464	2358134	2253973	1859691	3787031	2003452
279	18.483	1165.99	166.081	Unknown	null	null	null		null	2.59	50.93064:11913 54.08876:32000 59.95407:19022 63.89663:16249 66.15256:18141 67.01225:19688 67.90942:1794 72.96238:14275 78.93309:13254 79.91286:1163 82.94981:12626 84.88792:14172 86.95112:15274 87.96797:15226 90.77953:25973 92.3113:40831 94.06927:31722 100.08727:8905 101.04713:3608 101.96803:1926 104.98225:11038 106.04004:10294 107.94474:11067 110.13977:636 112.00952:113 113.11819:8278 115.07972:3…	49157.1	126249	130522	144555	142040	199018	224243	92134.5	113150	162526	207582	180936	11554	47256.7	32983.4	72254.5	68852.8	74460	55795.6
280	18.497	1166.28	167.088	Unknown	null	null	null		null	1.38	50.94599:12946 52.80993:3977 57.96281:37928 59.97404:37844 60.90789:2401 67.90876:33326 69.95718:24925 71.91727:19561 72.94624:76062 76.96587:81826 78.05122:52715 79.56222:17009 80.89983:2465 82.12988:5842 84.93533:166481 87.11018:114490 89.08712:7811 90.09013:3736 91.13034:24393 91.89491:3164 94.94884:64951 96.06937:8314 103.01877:42138 104.09887:4982 105.95877:22431 107.15385:3135 108.17268:259…	63610.9	107057	59054.1	71169.2	118236	126692	173335	131040	204332	87087.2	206219	210984	28801.4	116269	112549	119329	36143.3	120140	76104.7
281	18.497	1166.23	165.021	Unknown	null	null	null		null	1.5	50.0632:6630 51.96536:8192 52.89762:2260 54.05089:19732 54.9146:11557 55.93325:3500 57.00254:9699 58.94502:3717 60.9034:4998 62.83959:1950 63.86258:23195 66.0045:8574 74.87068:69778 78.90279:41777 80.8744:8270 81.87201:21028 83.02804:6239 85.93344:7602 88.79809:849 89.61354:443 90.17277:14982 94.11433:3060 96.11372:848 96.98255:8390 98.2104:6072 103.11252:15379 104.19728:17250 105.04537:4466 113.…	187549	402357	394586	473094	500071	412347	880293	494576	1069138	919401	1132021	812474	76578.6	180443	222755	156558	168844	166188	165186
282	18.5	1166.32	85.9475	Unknown	null	null	null		null	6.58	51.9551:11665 52.96703:13329 54.9179:34481 56.86768:96641 57.93544:120802 59.95767:21030 60.92553:7330 63.84444:61008 64.92426:21250 66.98627:5501 69.97414:87669 70.99527:27621 78.88896:26419 85.9475:521320 87.05364:61931 88.03223:6517 91.1019:54124 92.91364:5348 94.90806:38448 96.0033:5378 100.2772:5493 101.00969:26240 102.2705:17043 103.04052:28563 103.95116:10080 105.65523:4238 106.22628:19940…	44762.5	59465.9	36157.1	48372.4	42070.9	67075.4	790077	86365.8	52632.3	91552.6	68935.5	106339	35535.4	1882369	770123	796537	699066	593426	1477711
283	18.503	1166.42	147.072	Unknown	null	null	null		null	1.55	50.24505:35451 53.04498:18497 54.02076:13499 56.88382:8957 58.92907:34832 60.88323:27881 62.8302:19742 64.99058:1319 66.93855:22254 70.97339:16127 71.99096:92969 81.93526:13786 84.97:41807 87.01384:19379 88.90203:4607 91.15404:5748 94.95094:23980 96.52214:3299 98.96538:21532 102.1636:7345 103.02288:1701 104.95948:28050 110.06502:8366 111.96169:2508 114.16579:3255 118.13999:14744 119.09679:5357 12…	268360	192984	183504	212407	287290	280015	376776	350608	449992	366936	395441	514551	53040.2	443183	283503	263230	488835	627761	300521
284	18.548	1167.32	201.12	Unknown	null	null	null		null	1.59	51.52166:18479 52.93186:35673 54.09965:6347 54.95974:7008 59.90714:54446 61.98908:1033 63.27266:105062 63.97326:15638 66.20492:15884 68.3113:13279 71.04484:18998 71.95544:50827 73.85539:122971 76.0368:72812 80.07688:17059 84.12061:26444 85.98348:23506 87.72194:14740 92.24558:25351 93.82286:16379 94.36514:4562 94.97448:21108 96.0023:9754 96.94418:9632 99.11701:14291 101.0339:55934 102.84605:34877 …	37325.8	21839.8	32749	60373.6	46229.4	18912.6	62865.8	103541	173144	73450.8	24192	94492.2	16641.8	63259	33859.2	40320.9	87534.7	90589.6	20713.6
285	18.573	1167.87	55.9111	Unknown	null	null	null		null	2.66	50.1051:4386 50.8942:12672 52.94355:287 53.83521:1778 55.42339:142455 57.63025:33803 58.2563:66329 59.99659:17216 62.8552:20295 65.94305:15277 67.94046:11202 70.03666:25901 70.92026:4144 73.84587:26606 76.02112:70254 80.89948:3432 81.97676:1500 87.10116:25459 88.17368:1168 89.02295:23634 90.9595:5372 92.23153:18799 92.97439:56750 96.76765:23777 98.1324:9402 99.07478:3849 99.89123:17231 101.05196:…	207801	449462	461658	452058	457332	298619	331606	325135	229477	326646	457236	538583	415496	67521.1	1236679	2298508	652783	1465436	811243
286	18.573	1167.92	117.081	Unknown	null	null	null		null	2.32	50.33115:20470 51.0719:20137 52.9308:9165 53.79399:15902 54.83624:19140 55.93714:101591 58.94026:16966 60.03043:30242 61.85174:3128 63.84876:32925 64.96798:11582 67.89235:20012 68.89895:10233 69.94974:21128 72.90424:219185 76.9257:86361 77.96489:24251 78.99852:15363 80.032:6807 81.00126:16057 82.06831:24123 83.04412:5668 84.9586:21470 86.06357:6254 87.7123:22248 88.50352:3890 90.04369:7961 91.651…	183647	146956	163942	175053	136178	155748	161187	294163	252844	215773	247671	295295	119799	349201	875208	1511364	723135	703046	691628
287	18.586	1168.16	165.042	Unknown	null	null	null		null	2.2	53.99114:20669 54.92785:28031 55.95297:67540 57.92827:33306 60.1499:18121 63.85322:17684 64.88638:10359 67.6999:15052 70.94632:9061 71.91421:35734 72.95452:105833 76.99549:76129 77.93954:20992 81.94943:5809 82.88881:15552 84.39573:28799 86.17242:8229 87.1135:15129 87.85851:330 88.74049:2070 91.98769:2320 92.96652:16940 94.94011:844 96.87813:18191 100.46674:1020 101.9082:3460 105.11963:14290 105.9…	216921	326304	521589	598682	456375	514877	513881	532288	781092	817318	1163504	802647	45845	246415	213221	138524	224867	224361	183987
288	18.594	1168.27	65.85	Unknown	null	null	null		null	3.64	52.95659:13502 53.91595:1898 58.03337:29252 60.92691:10351 62.08453:1874 62.857:3598 64.88721:26748 65.85492:127579 66.89447:32979 68.71268:87298 69.31554:20935 70.99764:10164 72.94462:373206 74.92898:184239 76.0576:32355 77.00478:85098 78.00063:49272 78.87859:15217 80.04331:4171 80.93921:10727 82.24004:16164 82.95046:19230 83.97504:51806 84.91335:11943 86.36233:10106 87.77268:422 90.10246:7789 9…	213528	132227	130167	113867	159068	156652	148912	593758	244279	345142	302419	338993	70697.5	138586	4749420	10763810	5029562	6810248	4179554
289	18.595	1168.34	72.8961	Unknown	null	null	null		null	69.11	50.20473:31866 50.91351:163910 51.62345:184521 52.13716:135023 54.90594:589053 55.93382:1259898 57.02538:576242 57.94404:663122 58.9189:900883 60.00002:66473 60.9238:724930 62.03198:31886 63.91018:28637 65.96093:2392260 67.97736:346975 68.8932:829778 70.00192:290005 71.00952:289736 72.90052:20560718 74.04023:2282714 74.95094:2451073 76.01782:330828 76.95669:112764 78.04371:62978 80.99355:734003 8…	620614	591707	527264	624391	607534	887700	879008	3627288	2333224	2592457	2259088	2612484	523440	975395	24321580	49139400	27368590	43039440	22067610
290	18.595	1168.35	267.07	Unknown	null	null	null		null	6.77	50.89614:14236 51.87582:4326 52.94738:3831 57.05295:2064 58.90899:6530 60.92586:42691 62.7162:5067 65.93535:12304 67.23038:649 67.76603:5593 70.87141:13421 71.88238:13233 73.76927:44504 74.92368:82113 78.94186:18115 80.02176:4240 81.58596:6742 83.17418:7147 85.92471:2870 88.07826:22296 90.37802:7732 94.13771:24607 94.84664:3935 95.80274:804 100.01316:3765 101.21738:13492 103.05789:15097 105.06164…	67323.6	45405.3	41137	31619.3	34044.2	51796.8	45054.5	218516	102045	266472	95866	151536	45375.8	38735.3	75360.8	49973.6	59379.1	61034.7	77554.8
291	18.611	1168.6	159.02	Unknown	null	null	null		null	2.87	50.32856:13178 51.89338:41200 53.84945:6218 58.40954:23874 60.02139:5897 60.9729:28131 62.67036:9831 66.35811:83795 68.94048:21410 74.02432:75075 78.03054:9290 81.99064:10200 83.10555:13369 85.92609:6658 87.16676:8544 88.98399:24822 93.08873:25621 97.55438:2247 100.01019:5952 101.83604:9149 102.6058:3716 105.11249:14281 106.98868:11732 108.73177:2520 110.16265:396 112.66064:5975 113.17384:5644 11…	71061.5	17618.3	74522.5	77509.3	47581.4	31246.6	42535.6	59710.5	17464.1	33112.8	51228.9	46062.4	11569.4	39043.8	193597	378958	198782	237842	164197
292	18.612	1168.7	131.022	Unknown	null	null	null		null	3.54	51.35059:57510 54.84858:30111 60.87404:40528 62.01137:18250 62.90298:27525 63.86126:36326 65.90606:15468 67.04574:16511 71.5117:4666 78.88371:23883 81.97842:22541 86.14619:26049 87.06497:24456 90.28709:6614 93.99235:4054 94.93898:6847 97.13078:5721 99.12922:29090 99.98144:10005 102.09208:18625 104.97744:335 108.04531:3817 110.07156:14166 117.05144:22563 118.95171:13651 122.23073:1012 123.16319:67…	95928.2	464996	122698	108420	82187.3	68712.4	87341.7	179204	146971	170442	132472	100484	28777.5	69975.6	1227279	2917910	1610267	2265999	1275163
293	18.625	1168.95	147.086	Unknown	null	null	null		null	2.31	50.11084:4323 50.91186:8971 51.88956:26897 52.85478:21537 53.83301:4425 57.99038:47730 58.93559:22530 59.91191:9240 60.86898:25874 61.87705:1340 62.80146:12296 64.83635:4817 71.20689:1772 77.00782:1899 79.97382:7200 80.98086:5346 81.91644:7472 86.92443:2758 94.0183:4521 96.27992:4370 100.98686:11385 103.0114:17078 104.303:4626 107.07414:15759 114.03716:11208 116.03198:28013 120.1311:1729 121.0872…	251200	281513	353348	228320	363195	391372	423929	4067960	2822009	2401810	554943	2323314	51889.7	788997	40072740	56232890	19649060	69414500	35940160
294	18.644	1169.31	64.773	Unknown	null	null	null		null	1.77	50.36234:46559 51.1126:33947 51.97516:29848 52.96656:29585 54.09698:24944 57.88365:57530 60.06456:27565 61.97044:2265 63.79617:35840 64.77298:62345 67.8656:7940 69.97704:21603 70.95137:11835 71.90306:76532 73.98518:95351 76.93531:83749 80.02166:5711 83.51952:14449 90.22691:17290 91.11896:19695 92.32738:39322 93.0005:8174 96.05071:1183 96.99387:10668 98.16499:17219 100.04118:18479 102.96847:27676 …	67031.5	91811.3	56592.6	69749.1	83982.6	61296.3	129526	162183	99494.4	125925	125978	163354	30356.1	97573.3	107474	187703	106835	108816	130919
295	18.667	1169.82	165.048	Unknown	null	null	null		null	3.7	50.96998:24601 54.91276:24611 56.09714:26497 57.98126:18169 60.87564:3176 62.80151:21252 63.81753:53934 64.91791:2120 66.57073:4723 69.90571:10386 71.04692:803 72.0219:26763 73.86761:2789 75.98508:8429 82.08507:12803 84.11578:3976 85.91734:4912 86.71113:10059 89.07674:10107 90.98578:1435 94.21902:3322 96.02002:4352 98.07558:10866 99.4428:3288 100.2121:9301 100.95583:5207 102.1002:3151 103.16544:4…	158940	292685	435496	486304	451586	531975	686866	351443	1089600	931264	1349680	883776	91500.5	124946	173204	147761	150399	181322	244998
296	18.749	1171.58	165.03	Unknown	null	null	null		null	0.73	50.29911:540 57.96879:20535 60.94638:8997 63.81368:15336 66.87982:4472 68.93542:10863 70.92954:18837 71.8121:19157 74.88983:182242 76.91848:7046 78.96069:43312 80.06283:6061 83.01465:319 83.88719:13641 84.98248:17109 87.0238:16249 87.93257:9535 93.95242:4788 94.86311:8901 96.54304:12630 98.19057:5879 104.0983:2110 105.0728:10350 106.10128:27040 107.32838:4230 108.09721:3441 109.95499:6466 115.015…	169773	282059	352774	326554	517182	356926	709087	441914	1032516	880729	793772	787064	62244.9	103600	176736	173512	147906	279831	224073
297	18.782	1172.32	165.031	Unknown	null	null	null		null	2.04	50.2749:5678 52.72656:18141 53.9561:15191 55.97863:13400 57.93711:22220 59.99031:985 62.80676:7920 63.84503:1266 67.90366:21548 69.92348:7057 72.4421:332212 73.96394:48866 79.00816:5860 81.79644:6766 83.00469:21348 84.96853:23318 86.08356:1501 86.71231:2290 90.04036:9893 92.96828:6079 94.04755:7479 96.98468:3483 98.04937:4414 99.02095:733 99.99775:5145 101.95582:9873 102.93329:2487 104.89374:1750…	173255	409817	451044	506543	516530	343096	487988	329448	1005328	931746	999370	599082	79257.7	141366	182588	132634	176074	190466	170413
298	18.818	1173.15	74.9	Unknown	null	null	null		null	1.18	50.87043:24351 55.88819:13264 56.97009:6546 58.90652:5726 59.82747:4621 62.0912:4469 63.85955:1328 64.92653:13620 68.91789:1878 71.09209:19426 72.9354:62790 74.89819:215384 77.90594:11447 78.96078:29613 81.09061:16060 83.07374:7045 84.21044:4544 86.06718:12993 92.83784:20355 97.16586:19737 98.08657:3356 99.2943:9412 101.90996:12433 103.07974:6026 104.06872:25598 104.9724:5729 105.68731:5508 107.1…	837470	752666	736619	808927	909602	1081913	1959212	2878025	1098536	1753692	1500851	1759819	207232	1496532	1552475	2335278	1706680	2367920	1429360
299	18.832	1173.35	165.027	Unknown	null	null	null		null	1.51	50.21062:4927 51.84156:29519 52.89626:14017 57.69172:21162 58.92001:72075 59.9279:10424 60.89621:33618 63.18882:50937 63.84318:65201 65.85096:21409 67.0165:15063 67.96256:5166 69.90662:5355 73.82819:46667 74.91221:226518 75.98872:23521 78.03541:30439 80.02958:7695 80.93776:27168 81.64582:6308 82.17183:8217 83.04366:5802 85.1422:32608 86.90426:17784 88.95763:1196 90.00352:3839 90.93873:17692 91.64…	103271	437367	340525	233138	508492	541597	862346	442074	931241	770174	849277	853019	72120.2	173184	109614	141835	113146	196644	161031
300	18.9	1174.85	66.7109	Unknown	null	null	null		null	3.15	51.98301:11519 66.71089:350984 73.89867:137733 78.07541:71704 94.18082:42236 106.10847:643 108.0179:10631 108.95843:13627 122.95782:24684 124.07138:9860 134.01456:18104 136.013:1958 138.30695:18857 147.03281:35808 151.34882:560 164.0993:403 169.04504:7115 170.89807:34888 175.99754:3740 176.82439:2817 177.34892:3254 180.18071:10425 185.1766:4919 192.3632:5472 193.02425:4708 194.56137:2995 195.1298…	141281	86525.2	67273.3	68796.9	97565.2	58997.6	147047	531278	331635	251998	239383	125685	35050	172346	361906	468313	358412	348877	518731
301	18.93	1175.45	254.85	Unknown	null	null	null		null	3.14	53.20238:11724 53.90475:3740 55.91154:7874 58.95551:123021 59.9297:4967 60.97282:20246 61.95704:8298 66.92241:18128 70.17808:10425 71.89739:2472 74.87496:96551 76.11249:34624 77.01097:25946 78.01025:24813 78.94786:26229 80.02422:12889 80.95702:27522 83.04301:3502 88.0078:4560 89.98539:17375 91.96198:15770 94.38871:1137 95.0315:8373 96.17956:2866 97.28108:20263 97.9975:23934 99.02872:26647 99.7530…	25475.5	25786.9	26711	21297.2	53472.3	47100.1	16320.5	9455.55	17714.7	26919.6	35442.8	20197.8	8831.45	31121.1	23288	16154	11089.1	12783.3	11858.6
302	18.938	1175.57	165.032	Unknown	null	null	null		null	3.21	50.38053:18031 51.91499:2691 55.99978:17563 57.88975:68281 59.89556:3745 61.95988:2124 62.77098:18869 63.74979:3755 68.94514:24372 69.8662:17714 71.82569:36307 73.93169:34832 76.02465:12923 76.91372:66754 78.42203:30224 79.99844:5628 81.87676:7773 83.68489:647 84.18607:11021 84.97014:5652 86.71942:14923 88.60825:2399 89.11684:1951 89.96222:4079 90.94046:6225 91.76395:13439 92.28845:5527 94.77645:…	164810	291354	398140	374062	391897	578233	853968	818223	1522081	1350258	1569950	918956	84583.9	253240	264279	133763	197487	222026	214306
303	18.954	1175.89	72.0539	Unknown	null	null	null		null	10.58	54.41989:16901 56.00013:6249 58.95311:23582 59.99199:24410 61.98418:9647 62.8337:15718 63.82796:30333 66.91188:10710 68.92137:1741 70.09521:30833 72.4443:156386 76.91212:45147 78.25287:45822 79.02218:35990 80.07085:10647 81.32338:16938 85.04398:52576 87.98386:1017 89.77886:18724 96.47006:3186 97.02664:24600 98.03679:12806 105.12483:6149 106.06061:7263 107.13568:3924 108.96184:19505 109.4775:16178…	174836	153580	185428	160775	212910	234387	8612484	18144060	5611492	11495680	10142300	6006290	39327.7	27320210	18403020	26994350	21881050	18672600	14472570
304	18.959	1176.01	105.024	Unknown	null	null	null		null	6.32	50.43014:33535 51.85405:15068 53.9907:33403 59.93775:61513 63.85531:46506 71.06713:775634 77.99026:914 80.04961:46450 81.06236:3532 85.80586:589030 88.0418:15194 90.01223:71728 91.00476:17940 92.91336:51464 94.15224:11443 97.02376:37982 101.7927:19098 105.02435:100440 106.04606:12907 107.90252:9988 111.06193:8402 117.03568:35125 119.08765:11989 121.295:15562 124.02506:20580 125.06408:1089 130.046…	40257.2	32277.2	44708.7	69221.1	51987	36483.7	1448074	4956767	1727237	2658405	2633296	3686974	23645.5	8209018	5340233	7003128	5787049	8456545	4249482
305	18.962	1176.15	102.956	Unknown	null	null	null		null	80.47	52.84465:304994 53.81682:52143 54.85836:332423 55.90199:45866 57.06181:179759 58.89782:180445 59.95981:144442 62.91508:48417 67.93745:874903 72.94403:6582378 74.88025:871744 76.04692:30875 76.98409:241464 78.98975:19996 81.97511:7440 82.99445:6732 84.00363:76972 85.80469:558818 87.02161:35102 87.9705:53599 88.96532:37644 90.00379:66574 91.02953:31936 92.97617:61146 96.0488:70431 97.03318:63917 98…	54950.3	58283.5	54949.1	61074.1	53110.6	90406.5	48970580	144580700	50145940	72344720	71964980	100430100	29849.2	210681800	134931500	202796600	169417800	251715800	113648000
306	18.961	1176.09	69.8975	ISOPENTYL ETHER; EI-B; MS	Dialkyl ethers	AQZGPSLYZOOYQP-UHFFFAOYSA-N	CC(C)CCOCCC(C)C		82.2	861.6	51.87464:176933 53.96869:143252 55.97876:72357 56.89803:873732 58.92365:254181 59.89199:153396 60.90444:76789 67.87383:2555259 69.93214:58395516 71.07267:1381826 72.00285:97761 72.94331:2766500 74.85579:1941708 76.02324:529265 76.97289:131362 83.05654:69815 85.04173:338720 86.9824:66027 96.01456:149037 99.03143:146290 100.01914:158007 101.0257:108739 102.95709:2652221 105.04863:233907 112.21833:8…	40913.1	43395.5	62992.6	80062	55935.8	92605	752945300	1389551000	743850200	1100502000	1026396000	1221935000	45394	1528580000	1346000000	1538371000	1526450000	1580657000	1319258000
307	18.976	1176.4	69.7009	N-METHYLCYCLOHEXYLAMINE; EI-B; MS	Cyclohexylamines	XTUVJUMINZSXGF-UHFFFAOYSA-N	CNC(C1)CCCC1	remove	85.7	68.28	51.82183:106874 53.91157:204316 56.90085:181604 58.89172:150066 59.94412:198460 60.89102:126527 69.70093:46786836 71.02442:3505440 78.99673:47519 83.97423:96490 85.63628:391185 88.95148:59786 98.03258:67714 101.67473:173328 123.99744:62669 129.09967:131401 145.18462:118430 157.09119:63188 170.09537:142023 186.18524:46881	118769	100822	85567.7	112436	82145.2	104028	751270500	903666900	750768400	1104132000	1029551000	1032128000	41001.1	1021435000	1063272000	1241134000	1031766000	969908100	745462000
308	18.987	1176.65	327.17	Unknown	null	null	null		null	1.59	50.48867:8330 52.97033:34587 54.86423:20136 60.91147:16750 64.98962:1723 68.94788:23587 70.88944:19240 73.7409:61559 75.99333:43266 80.07593:4590 81.05852:6506 82.86743:14023 84.00966:19288 85.91975:24559 89.78156:3749 90.74766:8338 91.69315:3911 92.5117:54289 93.02702:24728 95.03603:30267 97.19666:20978 102.08176:21851 107.96868:15851 109.15157:11492 112.8305:2567 114.18645:672 116.45087:11941 1…	12968.9	7707.86	9371.64	33187.4	13991.4	10625.1	5938.93	20319.3	6267.57	13309.9	16221.4	21273.6	4603.44	7491.25	19416.8	14015.5	13489	6615.1	20260.3
309	18.987	1176.67	165.026	Unknown	null	null	null		null	1.28	53.87025:6746 58.1107:24371 58.97859:65568 62.95948:8314 72.04373:48950 80.16066:6161 80.96339:15132 84.14513:9549 90.24323:15039 100.99115:34851 101.66932:1308 102.25652:4096 103.11003:16521 104.94844:18327 106.31144:11510 107.05067:8052 109.36874:5127 110.23798:7122 111.35225:7589 112.12766:10091 114.02487:3569 116.01769:26565 118.34927:14962 120.76262:10869 121.52351:8547 127.10913:9223 128.61…	158917	449373	454413	496768	489548	462781	765666	821730	1372771	1512168	1574944	1025745	74988.2	247207	312088	99164.2	209198	303044	136695
310	19.015	1177.23	85.9065	Unknown	null	null	null		null	1.07	62.88512:44438 72.95104:166099 76.05563:90187 77.96498:11778 79.04415:42084 82.18249:18558 82.97855:20744 85.90653:447328 88.32326:11732 88.99696:9965 91.81876:7293 97.0352:8524 101.01164:53835 101.98841:41034 105.98983:16693 107.25568:7560 116.11946:17980 118.01804:39145 119.89828:9016 128.18484:4870 129.18817:41195 130.99463:19254 133.93854:19680 134.48012:9281 135.85101:1963 136.48952:5685 137…	434640	302578	340704	328215	367965	456410	1187232	8181351	483520	2721807	1181626	850986	202692	11186570	6846356	17524060	397428	7379626	10171350
311	19.034	1177.7	72.8934	2-OXOPENTANOIC ACID TRIMETHYLSILYL ESTER; EI-B; MS	Trimethylsilyl esters	KXURKMKWKFOXLN-UHFFFAOYSA-N	CCCC(=O)C(=O)O[Si](C)(C)C	remove	82.6	30.42	54.95827:240827 57.01526:167872 58.88882:160156 63.82026:82018 69.91398:1389097 71.01251:81154 72.89336:43172048 74.91318:10541341 76.02689:768842 78.05619:126803 79.0694:58626 80.07172:46099 84.83636:148928 85.97758:205573 87.94205:107759 88.47541:87085 89.03638:155873 98.92442:141615 103.104:219184 112.05099:71699 114.02211:127542 118.83396:44934 128.16702:248666 129.5902:378553 131.11473:15118…	14419690	11445100	15399780	13814760	14477670	17480490	10700450	22804720	19869190	20558850	27211150	24354730	7065732	14390970	16422630	119975400	103154400	143383400	15013010
312	19.035	1177.65	202.18	Unknown	null	null	null		null	11.13	51.69671:5344 52.34963:36839 54.90736:177746 55.94653:192795 57.94636:177991 58.87198:49577 60.871:73069 61.97763:33328 66.94609:43230 74.06972:817817 75.97809:160602 76.91629:19704 78.0313:27642 79.96666:22005 80.89413:16890 81.39965:9928 82.92006:36188 83.57633:34338 85.05148:23380 85.97027:285501 91.8946:12249 93.98019:23915 99.47035:31912 100.91584:3399 102.04295:418769 106.11729:3435 115.927…	2340578	1794296	2252215	2073660	2206414	2869293	54043.6	2177935	1843923	2185825	2983012	2217614	1173557	53143.9	2313819	2358401	1944311	2307580	2318264
313	19.04	1177.73	101	Unknown	null	null	null		null	3.4	50.91914:43594 55.91112:52700 59.94571:9250 62.91981:4753 65.77003:17341 67.34884:17679 68.08569:3035 71.16964:59290 74.02322:285780 76.06676:61049 78.02467:4693 84.02235:16124 88.96062:17951 89.55524:24596 100.99574:79150 105.00804:5024 105.78785:4621 106.69467:12016 107.30696:7623 108.98229:6288 113.83652:24723 114.38:13461 116.102:5411 118.03128:14882 120.99161:580 122.89909:762 125.30401:2319…	127887	101189	140458	113399	172660	124660	196816	258774	137039	269126	286131	382400	73973.6	312281	246043	258502	251912	143897	156969
314	19.045	1177.94	144.124	Unknown	null	null	null		null	20.35	53.01046:22243 56.00653:16355 56.92722:11781 58.91724:73214 60.89282:14192 61.89004:6879 65.01583:18790 67.95262:2115 68.9175:41428 69.98704:31856 71.65372:50868 72.92528:129196 74.90406:229306 76.97938:22135 80.93382:12287 83.20433:6963 83.76481:13794 86.74492:12814 88.03004:4993 90.95805:21737 91.71754:5581 93.99785:3038 96.63792:8438 98.12243:42911 100.02561:31649 101.70074:2887 103.18248:1648…	5105824	4132080	5498227	5838561	5971210	7054732	3679477	8447164	7124486	7189007	9160614	7798732	2995874	7569778	6655370	7266756	5831619	7073645	6336137
315	19.054	1178.11	189.195	Unknown	null	null	null		null	5.45	51.6072:725 57.07978:31032 59.96375:30515 62.16953:6311 64.88758:7859 80.77763:27106 83.00729:8562 85.0006:29967 91.07783:9335 92.91904:16802 98.11908:4535 101.10093:11143 102.19299:30413 104.11668:16982 106.2421:2425 110.23186:1908 114.46557:16813 116.03997:4339 117.00164:4715 117.96872:3169 118.99327:6092 120.13167:21584 125.10547:11218 126.96533:10805 129.22353:14594 130.13751:12175 131.08578:…	769419	135791	514376	109712	691430	777158	311649	668213	701350	234705	970836	735374	174255	659561	811795	738410	398211	590718	703471
316	19.063	1178.18	69.0158	Unknown	null	null	null		null	6.35	50.09826:7198 50.90647:23213 52.98524:49511 54.9596:117007 62.80799:6273 63.84674:18513 64.66874:9749 65.18674:55175 67.96652:173257 69.01584:1265496 72.04096:256419 78.08491:20595 78.95023:24548 80.92606:16721 89.07949:37912 90.0266:234907 95.52724:66762 97.22681:2259 101.99114:86778 107.31847:6833 108.08879:5103 111.03635:2348 112.03471:12218 116.03947:60561 117.05709:44861 121.01023:2952 123.1…	122808	113413	138796	127542	144466	119298	152930	471315	212733	113987	311905	245771	98071.4	114848500	1590593	1494564	151024	208948	632963
317	19.067	1178.36	130.21	Unknown	null	null	null		null	2.47	50.25398:5662 51.95621:12397 54.98236:109919 65.80006:46697 76.96238:134994 77.96917:19164 80.07174:11816 80.89365:3258 81.84683:19079 82.83348:5737 87.06108:31272 91.03648:5686 92.09579:3760 92.96719:6249 94.92005:24953 96.7846:11262 99.37048:50867 103.13422:37236 109.77948:14327 110.33225:3414 111.03796:4146 115.14593:23733 119.08592:613 121.61632:5169 123.11774:5745 126.01484:10982 127.06401:1…	138994	134154	114447	162386	181114	175813	113086	367098	259605	245143	435158	260360	74386	28829740	156773	243477	243808	2990532	176080
318	19.073	1178.46	165.018	Unknown	null	null	null		null	2.41	51.87749:32536 54.82541:2412 55.90431:968 57.81314:28427 61.88958:3216 63.83816:30007 65.88508:57845 66.95537:50294 68.99632:16995 71.96801:260135 76.01417:86768 76.952:83372 79.55022:20269 80.94215:1004 82.96563:428 83.47827:18049 83.98322:22736 90.04161:1839 90.97634:31837 94.96051:18884 96.93972:6199 101.12829:21953 103.03513:16984 104.09557:7808 106.13357:1482 107.38354:11055 118.01557:7052 1…	156051	478349	440401	510715	397959	443231	995374	583039	1951314	1189235	1301204	1022383	73231.1	161985	187867	140932	163386	148607	210134
319	19.094	1178.81	130.087	Unknown	null	null	null		null	4.2	50.22297:40958 50.90781:74795 51.6639:47730 53.07434:3861 54.94944:26032 56.87302:7560 60.93375:20541 62.95987:51304 64.88518:20488 67.10016:12335 67.92245:19626 68.79114:16479 70.5544:46032 76.92741:2267 77.89152:42182 81.04066:6272 81.90348:9745 82.54407:1205 84.00456:1379 87.05529:27062 87.93742:89 90.21542:3723 91.04658:18492 92.90343:18905 95.96363:18417 96.53139:25717 97.03596:10290 101.036…	138994	58047.3	114447	121577	115067	173949	52607.1	516484	242975	229040	236138	256445	32906.4	28940890	168623	8652675	352771	7479419	931785
320	19.1	1179.08	165.001	Unknown	null	null	null		null	2.09	51.35315:62841 62.85812:3278 64.83705:10691 65.79588:22970 78.99007:11223 83.0083:13150 86.99981:15858 90.28699:16246 94.18263:491 95.00734:19532 97.0976:18583 103.04792:16945 104.06157:610 104.62035:2938 107.29257:436 107.85797:18621 108.67426:217 109.26247:6651 109.98663:5511 115.0367:28511 116.09922:14481 118.06386:7260 119.79053:5041 120.91869:1528 126.11739:14519 130.27782:13181 132.01637:14…	184003	374375	371492	422905	354705	443231	726763	549371	1951314	961946	1328157	668026	68957.7	159810	205060	98876	217142	140725	171769
321	19.114	1179.34	69.9098	Unknown	null	null	null		null	6.94	58.8943:89972 62.08934:12288 64.93597:27492 65.92145:17859 69.90981:6595088 71.04855:83906 71.91173:116760 76.94698:111378 84.91596:98284 87.96036:25431 94.01733:27388 98.06311:9479 101.08202:20351 102.93771:304245 105.06588:29831 111.13502:12161 118.07677:20655 120.07986:13228 121.25266:12690 122.9956:18920 129.08987:46511 130.06898:21405 131.12115:48614 132.93655:30435 135.14456:11965 138.52391…	57461.7	84580.4	79064.4	89605.9	91718.9	107757	25512300	6902329	46389770	5856649	1103406	0	44396.5	6204234	8623767	23419290	3595147	46188570	7027721
322	19.134	1179.75	86.0043	isoleucine minor	Isoleucine and derivatives	AGPKZVBTJJNPAG-WHFBIAKZSA-N	CC[C@H](C)[C@H](N)C(O)=O		82.5	1571.59	55.91269:5175997 56.94521:13943838 57.98726:3553193 60.87072:3134833 61.97634:643970 67.01748:639395 68.93456:49074416 73.98819:12435301 74.91745:28064974 76.01519:4507151 76.93932:2528703 81.02432:310903 84.01737:2649411 85.98395:275430816 87.09075:47095576 88.13213:2063008 91.01221:2257956 92.11707:406554 93.05496:435809 95.98391:1288416 98.06126:792189 99.07256:388751 101.95995:2826666 102.968…	78724.9	83171.1	59156.1	96243.9	52712.4	93669.4	189936700	10182660	2392280	1986505	2138053	2929461	98321.8	740962500	299826200	239361200	25082900	191333300	258860100
323	19.148	1180.07	139.929	Unknown	null	null	null		null	3.08	51.06801:39356 56.96923:1586 57.93728:101518 58.90033:12801 60.87634:16553 61.86166:17040 62.88567:44037 64.94349:54939 65.89407:25631 67.9801:24648 68.89656:17460 71.181:30948 74.91085:110039 76.09034:28524 78.94787:52942 79.8268:2075 81.44714:36623 82.80005:9950 85.99979:9165 87.0305:23778 92.92288:32773 93.92207:5283 94.95782:21121 97.15541:9487 98.09687:18329 102.22182:6075 106.0015:3837 107.…	95638.3	53308.1	93498	80637.9	38922.8	46747.8	173714	175173	106421	153727	153877	140250	47337.4	424089	223324	284128	145588	203294	164422
324	19.151	1180.08	69.9991	Unknown	null	null	null		null	4.17	54.93916:22666 55.9584:90251 56.97976:373330 58.00827:6504 58.96887:90739 59.98945:151366 60.8852:93421 63.92907:16685 65.84493:11479 67.85859:227782 69.99908:1947961 71.07346:111233 72.88955:2163308 73.96395:4734370 76.01041:191697 76.96104:80785 78.00316:10272 79.01048:74371 82.09831:35266 86.01517:158184 88.06443:8548 89.00194:33310 89.97614:72265 92.95203:35992 94.9891:47178 97.99664:16033 10…	41959.1	106535	81983.8	102989	91718.9	107840	1822295	26787340	18674010	50394020	33798740	39687410	27713.5	52765880	27285750	1422057	8321649	7860503	2831166
325	19.161	1180.34	74.7506	Unknown	null	null	null		null	3.71	50.86039:36521 53.01691:2939 55.91917:54638 56.99867:21606 58.92979:35025 60.07688:24015 60.94019:11065 61.96133:16724 68.98293:33296 70.01036:7410 71.18819:4437 73.74104:56746 74.90416:61085 77.90172:14791 80.12684:34897 81.22302:4840 82.03402:6200 84.04311:13097 87.07999:13488 88.02268:1137 89.9306:11081 91.87563:3086 94.99827:11263 95.76164:1837 96.37271:15315 98.93323:671 101.03549:11489 104.…	702671	650703	937666	950626	720194	772591	27581380	2088008	1298981	2723974	3008458	1832304	307594	101198900	38048090	11261280	5658363	23161770	5730213
326	19.188	1180.83	74.0117	Unknown	null	null	null		null	4.17	52.95016:25890 55.97359:24579 58.89994:44501 60.96322:30343 62.00177:22506 63.84653:37844 65.90046:28375 66.92593:677 71.05579:3706 73.96201:81601 75.96071:10554 79.03262:24502 80.82705:4576 81.34258:9264 81.91298:15373 82.88648:711 83.40757:1874 86.08824:19624 89.77464:11309 92.58992:21938 93.09544:24488 95.8852:3506 96.46763:2620 98.38288:7368 99.07406:2854 102.0573:6274 102.98898:88493 106.300…	155506	191589	116959	160094	187342	388958	6174639	349442	336873	256849	525879	483416	175152	48094640	1088680	4496942	1728599	735829	852622
327	19.209	1181.34	355.11	Unknown	null	null	null		null	2.41	50.37178:14000 51.93985:19796 63.00845:49756 67.74467:29154 70.05339:12040 71.05366:6918 72.89095:6990 79.99156:17184 81.70303:10069 84.9354:5237 86.88032:3697 88.14638:7589 89.08104:6798 89.88583:3876 91.73558:8947 96.0696:6865 97.12466:11174 98.05505:6387 100.21616:19402 109.11185:6773 111.44164:951 112.08373:13298 118.3363:773 120.15768:10714 121.72947:10925 122.31699:329 124.14709:12862 125.3…	21462.3	25273.2	5096.36	7980.66	6145.13	14807.9	11157.1	13652.1	8832.49	14833.9	14901.6	7972.02	4659.1	12251.1	47303.8	31805	15057.7	57912.1	51827.7
328	19.211	1181.39	154.07	Unknown	null	null	null		null	3.57	55.07798:9476 58.57259:7823 59.08988:112886 60.8831:34218 62.7532:42884 64.8013:22606 65.99464:10965 68.83051:16061 70.71735:25178 71.9421:8184 73.90307:89111 76.02808:36716 76.91788:13550 78.95188:22863 80.93386:9504 81.94946:5519 84.98102:41697 85.91502:2606 91.65874:22803 94.96112:13240 97.0797:10498 99.54983:22810 101.02674:22430 103.06484:97454 105.90925:5574 106.50567:10014 111.93887:332 11…	62883.3	31802.1	30076.6	30065.2	56202.2	30327.5	48950.9	98379.3	36530.5	66882.5	52006.7	47747.9	2946.28	104439	39410.1	55418.7	51402.9	82678.8	45181.6
329	19.232	1181.83	165.019	Unknown	null	null	null		null	2.28	50.20162:30988 50.92042:10564 55.89128:27114 58.0157:58576 58.96202:73437 60.85596:79630 63.80338:8924 66.98019:3790 69.96702:258624 71.11726:201883 72.06886:257596 74.82965:345142 76.9771:121354 78.99722:23827 81.02155:10119 89.03915:7496 92.06411:16586 94.26662:20194 97.06017:12361 101.97147:79558 107.1158:8403 108.12054:4392 109.10197:10950 113.07218:24760 113.93481:7508 116.52879:12466 119.08…	134052	512408	467913	475910	317642	407869	727016	490972	1186205	1314765	931341	1044115	80329.6	126081	141108	158748	141339	79086	93888.4
330	19.238	1181.92	69.9404	Unknown	null	null	null		null	5.48	50.25931:26540 52.02889:58243 52.97877:15145 54.89948:73834 57.86705:29227 58.90269:18697 62.079:27957 62.92644:11998 65.9637:58446 67.95755:113685 69.94447:2168310 71.04125:64550 74.90158:64959 78.93349:2999 80.00311:12558 81.01331:22490 89.34529:31977 90.98433:11263 92.40849:111624 92.99616:111207 97.11369:6749 98.06793:19893 100.0794:17462 101.04781:22745 101.86624:42127 104.0401:69098 105.036…	51196.6	72547.9	48212.3	63138.9	62041.6	69104.4	2004658	4380184	2904085	2991008	3372061	5056917	29816.7	7615621	6839538	6262472	6789991	976392	2129821
331	19.249	1182.19	85.9719	Unknown	null	null	null		null	24.49	53.99363:40105 54.94532:24080 68.97362:92592 69.9625:122869 71.9573:3330 76.92701:35135 83.13667:28681 83.83454:2354 85.97187:1936611 89.06383:8903 92.93798:63791 94.05444:21280 98.00292:47120 99.04689:12169 100.05324:4846 103.00456:166045 107.12355:10702 108.02272:4464 109.15656:9697 110.1107:6414 111.19146:2957 113.12291:13641 114.10791:18596 120.59772:13086 121.1896:3582 125.36779:40364 127.30…	39881.5	86729.6	45642.3	63471.1	39784.9	57362.9	10884220	521610	305620	270553	248510	157437	35751.7	24981940	9100797	5795628	1023500	6352169	5701485
332	19.26	1182.44	165.023	Unknown	null	null	null		null	1.73	50.47407:44928 51.34041:3120 54.16811:10253 54.95807:3224 56.85873:10147 58.93394:35638 60.15038:4885 63.85345:37971 64.97626:14569 66.9676:13520 68.85857:3756 70.07294:6807 71.87032:25620 72.89842:63950 73.87905:67654 74.88849:109195 76.89797:83928 84.10537:26461 85.97594:1661 86.9903:14089 88.97519:8067 89.8064:12150 91.06603:15923 95.01216:31437 96.03584:3889 96.97929:4055 99.14835:13874 103.8…	138852	448546	230084	457851	340789	422710	797890	669038	1330594	916058	779902	879445	73404.5	157132	177618	149007	147995	130484	93888.4
333	19.285	1182.94	165.011	Unknown	null	null	null		null	1.57	50.30688:4540 52.19658:462 57.0101:16593 57.99275:36017 61.92701:19314 62.85335:13375 66.90345:10887 68.94872:2996 74.87959:106199 76.96182:38894 82.17426:3991 86.03658:8568 88.99377:7128 90.96323:43328 93.98121:3375 94.93185:5596 95.98188:16498 98.02543:22993 99.1129:19925 100.2949:17089 101.09597:15387 105.90302:5125 106.68831:5997 107.33203:4531 109.92059:7578 110.7159:13478 111.39916:12333 11…	138852	442315	343302	473011	380639	333024	915640	570226	1577411	877971	1302651	597253	77677.8	180205	127530	105298	159405	183166	132593
334	19.285	1182.93	167.1	Unknown	null	null	null		null	7.8	51.63349:34594 52.26203:31843 54.9532:26736 57.88651:80400 61.92891:12941 62.92954:48962 65.80502:29433 68.02364:46641 71.00301:124678 71.96097:50806 76.01887:105446 76.93625:38803 78.00455:28757 78.99848:21991 79.98734:4716 85.98004:721119 91.14862:13135 92.04838:19122 93.92866:20381 95.84006:11856 99.08347:14112 100.99197:48710 102.05864:25066 108.91066:16606 116.25349:8128 119.86575:10001 121.…	45717.2	48645.3	99601.9	107661	104919	43027.6	163594	82300.7	237312	257675	217887	171976	28113.5	96621.5	134814	104154	43790.2	95194.6	89321.8
335	19.292	1183.07	164.36	Unknown	null	null	null		null	2.33	57.99694:26493 58.91932:22243 60.96502:12731 62.8751:8882 64.9102:8290 65.80384:5348 66.56817:36826 67.29135:8517 68.08926:7436 68.86714:4150 72.92924:37481 74.92556:222320 75.99882:18391 79.05258:47876 80.90781:23553 83.08038:7354 84.99869:25044 89.00907:17941 90.0087:474 91.04262:6759 92.01592:34257 94.14041:28391 96.8959:1773 98.12559:2268 99.0939:23300 107.04775:25545 109.18526:4021 110.1095:…	15786.6	76534	6963.44	69052.6	7028.77	11323.2	10799.8	31509.2	18000.6	11504.8	7090.53	42373.6	15585.7	159800	14108.6	30864	57911.8	122106	20327.7
336	19.293	1183.1	69.9065	Unknown	null	null	null		null	2.03	50.82165:67113 51.92778:37590 54.94465:40295 56.92726:27054 57.96102:81813 58.93474:73382 60.87518:60501 63.48027:26220 64.96274:13288 67.03694:26923 67.97476:135125 69.90646:1267763 72.95311:52340 73.77492:82151 80.09617:16228 81.07998:12444 84.21407:23283 85.09986:77199 86.02599:102283 89.09455:10789 90.97842:105086 92.91277:103136 94.1494:12472 95.5395:41481 98.12405:1602 100.02116:63651 102.9…	47957.9	86063.3	51519.5	71583.1	79218.1	87405.4	2401540	184420	2588612	4762575	1273356	1080712	31795.5	8228146	2306563	4500776	2875526	4755847	2423126
337	19.302	1183.27	191.187	Unknown	null	null	null		null	2.1	50.89868:12961 51.90522:7899 52.91908:6188 53.93365:21496 55.96805:15667 56.9533:28622 59.89858:7674 60.9084:4126 62.90228:19944 64.4985:28821 65.02444:30660 65.79985:8957 67.9073:4624 68.47407:19690 71.83775:13411 76.05307:50622 76.98463:10288 77.99795:446 78.95831:21836 80.07617:28745 84.23231:49931 86.8699:10133 87.77692:6763 90.87595:28770 92.04929:20246 93.05421:41585 94.9208:7346 98.58608:1…	33996.2	46341.9	56495.2	97307.2	67311.6	72640.1	52502.6	112286	107642	73517.9	98524.7	109777	23974.2	91363.1	107662	73836.1	76485.5	34177.6	121052
338	19.331	1183.87	71.0273	Unknown	null	null	null		null	9.09	51.85593:43377 53.0095:9292 57.04746:26184 58.85029:14614 59.92395:27891 60.99105:14817 66.91196:17564 67.81186:9908 68.61059:1238 70.93241:5569 71.43394:15982 74.90674:29058 76.91831:3897 78.07077:35756 79.76959:16591 81.27434:13651 81.94581:14635 84.31428:8128 84.9984:7449 85.87991:1055 86.84759:409 88.98686:7836 90.23219:2258 92.22945:23204 92.9691:7338 94.02016:3409 94.97213:4994 97.06291:361…	54065.1	55033.1	74187.2	85966.5	103827	76298.8	320349	273049	472254	315392	230222	512969	32244.7	247159	222818	269238	46617.9	632454	188704
339	19.336	1184.04	68.9726	Unknown	null	null	null		null	4.17	50.27436:3152 50.96281:32327 51.87422:15383 53.91153:61800 56.946:54884 68.92445:482932 69.9557:6881 71.09245:72443 71.98294:138514 74.83123:678889 76.00426:19113 77.96716:33869 80.02885:8268 80.92529:3868 82.03793:11849 82.97244:4404 85.9529:672305 87.12981:21077 88.1082:7417 90.91146:78354 92.09868:46164 96.04028:29646 98.02578:28897 100.04372:36868 101.07667:19626 104.10352:15213 104.99274:152…	96186.4	142753	172561	110274	106315	142241	2400703	141199	295968	179965	393018	151290	88717	4705067	1867648	1032005	521043	595918	1228420
340	19.34	1184.13	165.02	Unknown	null	null	null		null	2.1	50.77662:1113 51.8994:8961 54.16898:30095 60.03999:19712 63.84853:27915 65.09683:27345 68.89348:16700 70.01881:8878 72.9709:119077 75.99653:109064 84.01553:22187 85.05838:1196 86.87682:11857 87.97424:10854 88.98438:3213 92.93771:6776 94.10828:41013 102.89248:4538 105.93982:3272 109.3362:7766 111.29867:3467 112.1035:25686 116.07723:16659 118.23127:14145 118.99671:7101 119.9577:6016 120.93339:4247 …	164413	334367	238412	378094	492631	392789	635708	346897	1431603	512400	912455	813191	65152.5	182496	137670	160493	144065	176838	137832
341	19.357	1184.52	188.21	Unknown	null	null	null		null	1.84	51.03019:9051 52.8506:11269 54.12502:9370 55.86204:30747 57.9571:27542 59.99142:8893 60.91424:6756 64.7165:4689 65.23251:1777 65.91626:39888 66.87233:17974 68.88426:4562 69.97412:4960 71.03876:7420 71.73012:4013 76.96218:65038 78.959:20616 80.01725:13302 86.00639:7632 86.91219:218 90.24972:480 92.94181:10475 93.81645:23192 96.55786:31242 99.95704:40478 101.03299:4686 101.9645:3028 103.937:4551 10…	92931.7	48875.3	49075.2	36346.5	96191.8	57237.2	207425	117221	138720	65393.4	122788	145531	12581	454129	301928	328758	104680	183763	349432
342	19.393	1185.22	165.046	Unknown	null	null	null		null	2.23	50.13028:14525 50.75973:20196 53.97536:10119 55.94205:22503 56.98769:38140 58.01286:21141 59.97178:65602 60.90655:56379 62.80579:30560 63.81279:17171 64.84453:8266 71.01334:61777 74.89796:572587 76.02584:36089 76.95354:221239 79.89719:20941 82.1188:3658 82.95528:1919 84.99925:53434 85.51097:35550 86.9909:66288 90.04952:12509 91.01257:22637 93.03213:40866 94.11726:14014 95.04581:23731 96.02689:152…	213894	415143	197085	399637	530382	291463	829379	559424	1485745	1121823	872352	725472	74024	237866	148926	101552	183646	161536	173131
343	19.413	1185.65	116.98	Unknown	null	null	null		null	2.85	50.20591:5668 50.90127:27640 52.00716:27049 54.18263:19837 54.99081:48098 56.85564:4516 57.88118:21970 61.80667:7191 67.73084:4725 68.89181:27340 70.11257:36438 70.99826:39694 71.82848:60972 74.03281:14385 76.89389:47563 81.01096:6725 81.98529:693 87.02807:7629 87.88665:3910 88.89148:12599 89.88881:7735 91.02869:5060 91.82493:16070 92.9634:2582 99.06077:129273 100.98772:2006 104.60642:10540 106.0…	213066	167494	73621.2	78701	84900.2	40759	127165	120718	107799	124904	83756.4	552041	36001	186635	161002	533396	116043	198322	184675
344	19.424	1185.9	69.9088	Unknown	null	null	null		null	3.28	50.27172:21624 51.92874:52597 52.89975:71780 53.96019:41054 54.88239:21197 56.90292:4801 58.85688:76328 60.8764:99885 62.95669:18458 65.7244:46020 67.89173:111597 68.68254:173271 69.90876:3042125 72.08134:227352 74.8876:312787 78.93103:48138 82.16572:27444 85.48566:22843 94.2553:78983 96.05627:12896 96.96162:10531 97.94955:5818 102.10713:87437 104.00838:20398 106.84346:7168 110.96732:7341 113.057…	105027	76723.5	87191.2	77872.9	90074.7	95791.9	1746922	6845262	1683240	3352159	1907521	1876803	138309	1281662	1903344	3009808	1669149	2706970	3168366
345	19.425	1185.85	85.9882	Unknown	null	null	null		null	5.08	50.94848:41704 54.82569:35991 56.07752:20881 57.01796:20976 57.98577:13263 60.15163:24574 65.88662:47152 76.00842:50836 78.06978:5046 80.09032:19144 81.11408:13973 82.78269:339 85.88612:33687 88.18831:13141 89.73196:15205 90.42498:23906 92.89337:15167 97.03786:2529 99.08883:140303 100.0512:15870 101.04358:5847 104.0313:19640 104.63723:7652 106.2146:12303 113.0686:17291 123.13497:7494 126.12119:78…	71726.5	56869.5	45908.4	59355.7	60500.1	71932.3	1629462	335510	122647	150846	161160	158222	65275.1	6758938	4079828	3582770	873622	2841688	1788399
346	19.43	1186.02	119.167	Unknown	null	null	null		null	2.47	51.08775:45466 52.92651:40951 62.95921:43563 65.17873:47041 66.82798:31902 67.52596:42696 68.28539:21363 70.99058:50811 76.91851:31903 78.0983:28055 81.86764:298 82.99353:11814 83.92767:8009 84.94074:3629 86.98131:2640 88.95849:15152 89.8529:2449 91.00507:23346 92.07675:4506 92.92526:5544 93.84586:3332 94.34759:3105 96.69008:5215 98.5561:58613 101.19599:19034 103.05852:34335 105.09626:6897 107.22…	87874.5	60271.7	101209	62870	70068.6	75286.4	57000.6	63854.4	129591	178293	132753	126833	35496.9	145835	121031	141492	151156	196949	62091.9
347	19.43	1186.01	177.93	Unknown	null	null	null		null	3.69	50.27933:11189 51.96:40889 53.48073:27986 54.14768:12149 61.53721:1147 62.10252:2380 63.81711:3846 65.79996:36444 66.9593:8054 68.91244:16687 69.9965:7158 71.01441:43436 74.94299:82771 79.01314:12123 83.35298:8678 84.12434:9921 86.00928:11513 88.85392:2913 92.96346:34063 93.90733:433 94.88722:14603 96.13758:1717 96.95087:5884 98.34268:69962 100.12838:18386 105.06633:36977 108.92583:2287 111.19372…	44109.5	9263.2	11141	25808.4	23178.3	23434	40793.6	46228.1	56856.5	55086.3	78425.3	12717.7	8134.84	55799.8	26837.2	68721.2	16278.3	46891.4	22337.5
348	19.436	1186.17	73.9902	Unknown	null	null	null		null	2.76	50.21566:27471 51.04377:1899 53.62911:6820 54.95083:21280 60.98296:22187 61.84611:4739 62.96846:65347 63.91433:4663 74.0137:210219 81.87444:5159 83.01913:9726 87.83077:7916 89.01542:4473 90.99664:22776 94.07159:25577 100.98563:35835 102.96367:26512 104.05926:6223 105.03162:8886 109.18515:11506 112.93798:1407 114.85001:5198 120.15538:4199 121.01391:8278 122.87035:7155 126.43269:3276 128.02242:9141…	1113069	684556	723497	268484	256722	450639	1152982	605440	1351035	1620321	726651	1404566	138217	2589682	749487	1015735	760452	1110062	610896
349	19.459	1186.64	131.054	Unknown	null	null	null		null	11.89	54.97477:1548 55.96324:1107 57.9014:262 58.89394:4613 59.82221:47093 62.88998:822 67.01833:30567 67.90425:744 68.84404:4450 69.95204:5478 71.86552:6283 76.97944:12441 81.09211:1688 82.06446:576 86.01231:408 87.88625:13649 88.40403:1405 90.50636:461 91.02537:28864 91.96928:3524 92.97189:47671 94.16389:21172 95.7589:224 97.22768:84 100.02275:2956 102.94097:4091 105.08157:7120 107.65923:8907 108.437…	292158	219017	236810	148533	179983	144378	254346	491299	491802	537497	291816	448598	27458.7	497165	344232	420590	381844	415352	293979
350	19.461	1186.64	282.164	Unknown	null	null	null		null	45.78	50.29332:36518 51.11848:33336 51.98424:19766 53.88944:21214 55.02588:50294 55.99864:13086 57.8567:88609 58.91879:608134 68.12244:28857 68.94404:41726 71.01289:47830 72.91331:98509 74.03237:372339 74.95588:505036 76.99054:58189 80.94095:13757 82.18836:30101 84.44928:27076 85.089:64449 87.09484:71296 88.1209:9157 88.97575:36833 91.14276:6755 94.41979:45955 99.06547:173859 103.84649:9408 105.81748:4…	3137371	2163588	2313299	1173737	1925467	993701	1767031	4854375	5723040	6222988	5315014	4058305	298595	4417583	2604339	4566378	3960273	4239532	2349042
351	19.463	1186.71	281.139	44178 mz116 with formonetin contamination ions	NA	Contaminated compound	Contaminated compound	remove	86.3	218.8	50.89168:38564 52.88805:30612 53.93694:27817 54.94745:99565 55.96172:51117 56.86444:19306 57.8714:143337 58.90052:441608 59.94478:24523 60.84752:64305 62.91621:22944 63.81196:93873 64.85828:16963 65.8249:26407 68.34621:65970 68.89177:65959 70.82947:67421 71.46665:15400 72.93655:10766202 73.85688:642608 74.89504:947693 76.96551:138954 79.97745:22248 81.95099:36670 83.01269:15116 83.88171:13451 85.…	12462560	7972544	8734490	3943596	6141027	3675378	7165936	19931680	21768990	22719350	20156080	17024680	1003303	15721720	10019590	15467360	15365360	18050920	8103466
352	19.464	1186.74	147.081	Unknown	null	null	null		null	28.06	51.00286:24199 54.56298:68652 55.11646:39074 55.97228:125731 57.89465:208381 59.96572:98934 64.94431:27343 66.85985:48129 68.71062:273316 69.94088:2179682 72.93185:900117 75.9975:266097 78.99468:56942 83.02646:28494 84.08448:100050 87.83572:19632 88.49403:53735 90.00372:26694 92.87865:87982 95.01515:74912 97.78751:41296 99.82219:88236 100.93996:34805 104.03769:67332 107.99836:39310 109.36778:2384…	11293060	8284580	7780083	4232356	6454467	3535318	7990289	20232660	20904850	22556440	19798900	17876870	993838	16194600	10241900	17048610	15011390	17289060	8350091
353	19.469	1186.94	148.098	Unknown	null	null	null		null	6.05	50.05646:19323 50.86359:35415 51.88963:1509 52.82738:22095 53.61331:18304 56.03774:1024 62.05221:9509 64.93695:4251 66.77618:2633 67.87817:14249 68.87321:2639 71.77904:67167 76.03574:15669 77.9399:6871 78.96319:48739 79.94776:6592 84.23687:17824 87.06618:2900 90.91576:1817 91.99855:20503 99.17392:147360 102.10698:20275 104.02021:4732 106.16518:3109 107.67847:1192 108.2151:15665 110.23068:11021 11…	1829179	1137725	560527	589558	697060	341977	1013811	2825346	3142414	3026362	2743530	2650489	207643	2227937	1312065	2065244	2024427	2365881	1239851
354	19.472	1186.92	74.0054	Unknown	null	null	null		null	5.34	50.3111:16306 51.97444:1936 52.89694:26410 53.95946:38407 55.96818:26127 56.91807:33517 60.95866:9726 62.75801:4894 65.7587:13078 66.52798:10426 67.37988:21995 68.97772:50925 69.97305:14117 72.91782:299263 74.00536:583312 75.95953:45531 78.97793:6216 80.01061:5693 83.89671:17338 84.95508:51599 86.02179:9123 88.87445:1513 89.90787:3274 91.0115:2084 94.86143:33911 100.25066:14539 103.01646:11194 10…	1113069	684556	756716	301047	690553	539789	1328963	798427	877854	2340624	1824588	1770711	158997	3178219	1696141	2024930	568322	1079415	1292066
355	19.486	1187.18	69.9205	Unknown	null	null	null		null	3.79	50.36772:17938 54.9194:12634 55.90109:10388 57.12143:36673 57.90465:12838 59.94835:13632 60.9329:70969 62.20125:4348 63.07452:55636 63.90524:2381 66.83935:12837 68.67976:89590 69.92052:588988 72.89047:8356 74.91968:155308 78.10636:8171 79.02655:25414 79.94537:23830 83.10354:23014 86.99168:58223 91.72783:5025 92.93873:43494 94.35915:20000 95.05051:6944 97.0259:2415 98.12711:44741 99.97024:13208 10…	85428.6	86977.3	62850.6	86401.6	67469.1	93130.4	1668343	1798610	1692111	3973279	2878726	3159727	47594.4	3567540	2115938	2325787	2000420	2956378	1111656
356	19.487	1187.18	165.017	Unknown	null	null	null		null	4.6	51.93859:27357 52.93882:13757 54.3932:48699 56.82809:12328 57.37828:22300 58.91375:96243 60.86408:20413 63.952:19807 69.96448:17678 71.75114:24726 74.04301:54038 76.04231:24715 78.93618:24149 79.93395:3068 82.11482:6686 86.01942:17710 87.98671:8775 88.99201:1397 90.00318:18618 91.94927:320 92.96467:4673 96.04021:20936 98.11646:5735 99.01817:3640 101.08718:12061 104.6024:1576 105.12335:19763 107.0…	165283	250403	405176	383903	407033	425466	1003185	490270	1181309	838565	1327027	1088335	70985.9	234231	103321	127416	137625	197206	191344
357	19.489	1187.39	191.13	Unknown	null	null	null		null	3.93	50.97206:34910 51.94891:27195 56.02577:25691 58.01478:56056 60.97474:4043 64.93588:6340 67.94734:16448 71.44788:45428 75.95493:751 76.9472:5159 78.07129:13408 79.99787:972 81.30596:3084 82.03287:11308 83.04439:30435 83.98527:16974 84.92939:25922 87.96262:1292 88.94794:8172 91.02901:594 98.01379:7696 100.1004:10400 102.23984:53472 107.86555:5484 108.37726:2264 109.1191:5827 112.67887:8486 114.9799…	275525	503574	482850	277874	408077	77280.7	114742	1075133	403475	1198194	1360152	861840	38814.1	786245	382703	955132	874603	933048	384016
358	19.499	1187.47	74.932	Unknown	null	null	null		null	2.03	57.98749:37263 62.13834:16645 63.0122:17253 64.92722:8346 72.02745:99706 74.93198:172184 76.90028:39241 78.10036:31757 80.04047:5064 84.16695:9595 86.03764:17317 99.02265:14091 100.982:17419 101.88026:13045 104.22277:4933 104.83722:7264 107.16159:5571 108.83858:16625 109.98684:4664 110.91969:13040 113.15792:5726 113.96463:5243 115.90407:4535 116.45924:1964 117.74519:17528 118.40025:6602 121.3607:…	923622	1042439	1409879	1039707	1108797	1020988	2407415	3295863	3311163	2481455	2902391	2794662	231575	5537622	2333962	2767470	2453275	3153568	2521715
359	19.499	1187.51	353.17	Unknown	null	null	null		null	7.09	52.0034:11339 55.89826:630 58.92326:47083 62.34829:12499 63.81266:80649 67.90453:668 76.94791:14371 81.01489:14197 82.04813:775 83.9425:1677 84.49353:19870 85.08824:25499 85.88488:19282 94.9534:39369 99.95258:19406 102.75135:13162 104.09753:6846 105.05413:16022 111.17401:3699 114.19205:8884 116.99854:20330 121.04043:6174 122.10998:2225 123.85306:3520 131.58389:50250 136.98187:3572 140.0741:4851 1…	74360.6	64667	15227	15590.1	8414.81	9557.25	39295.8	109281	101128	19760.7	9144.54	16866.4	5677.49	66583.9	47579.8	10751.1	40822.4	84232.2	50778.8
360	19.546	1188.49	165.042	Unknown	null	null	null		null	2.99	50.12897:11174 52.86292:5574 53.89868:11122 54.9165:17538 55.9946:15083 62.96465:24031 66.92473:16199 73.76218:97472 76.93248:120190 78.98705:34539 81.07771:21051 82.0524:19945 90.06657:5705 92.01499:10753 92.97067:45591 94.99967:14620 96.09496:8336 97.8754:13113 99.99468:8022 103.02367:29280 106.15626:15753 111.65028:17285 115.06435:3372 116.0337:11909 120.06695:25752 124.00327:7678 129.91952:10…	102520	334944	296980	411561	422878	412660	937622	605052	898222	853300	931668	776912	65509.9	103856	134868	182841	136106	169551	145916
361	19.553	1188.65	69.871	Unknown	null	null	null		null	3.06	50.12302:12458 50.93182:11824 55.00677:37292 60.91977:18742 63.91299:68271 66.81609:17121 67.91997:18604 70.05084:64767 72.93099:103827 77.02344:4817 79.00897:5067 79.98323:19418 83.21641:16796 84.93304:3029 88.30994:6396 90.06563:1549 91.94113:23222 92.86292:16427 97.99572:9018 98.56634:11424 99.17015:24916 100.11696:15912 103.68401:6444 104.98002:6442 111.15836:4598 112.11383:9339 112.89065:547…	65243.8	58404.6	66986.8	91583.8	82380.5	69008.7	1289192	1851395	2526628	2939047	1505159	2667876	73270.1	3045156	2565199	1450383	2785512	2962556	1435198
362	19.554	1188.59	84.9778	Unknown	null	null	null		null	2.8	50.12408:5616 53.03541:14367 57.94688:37628 59.99448:17150 62.95827:2160 63.86169:11817 65.07842:9844 68.02232:1121 74.92213:57956 81.4268:1389 82.12528:16096 82.98376:8351 84.98913:20853 88.26392:12984 89.90424:5704 91.00438:4589 92.19294:23760 92.97712:75075 94.49448:16790 95.08072:5895 96.16606:8176 97.12474:11912 98.1179:5135 99.23256:8751 103.86217:9810 107.55184:9846 109.26087:4041 109.9669…	56593.2	115952	130872	94697.5	144693	122023	902318	187405	277788	320349	301810	210521	32874.1	182406	107469	151232	197865	74092.9	143919
363	19.597	1189.54	60.89	Unknown	null	null	null		null	1.6	59.96657:39430 60.89048:20666 62.08274:13143 63.84659:15623 65.49109:15343 66.043:9233 66.81378:19369 67.7456:13117 69.08083:8119 69.96242:8248 71.5684:29702 72.09467:13667 74.0592:75386 74.92916:258359 75.94615:9131 77.92292:29190 82.94638:8477 83.98951:9013 87.01263:12851 89.17741:6141 90.22582:2667 91.1051:4098 94.7264:3197 95.98755:6994 99.68951:6734 101.09114:1487 102.93231:14779 109.94844:1…	96181	87155.2	79054.5	83310.2	95825.7	96141.5	241472	176774	96628.8	154590	191180	142341	29998.7	233582	217261	236537	140627	176086	209892
364	19.601	1189.59	164.45	Unknown	null	null	null		null	4.9	50.25962:2943 50.94325:12849 54.89601:15290 56.03695:15180 59.96279:19199 64.90943:1855 72.97561:49860 75.98476:2718 76.95409:23881 77.91847:33302 78.98247:32038 80.9099:13532 82.9968:8577 91.02723:3570 94.97719:9927 95.78288:5795 98.1246:55791 99.14117:7403 102.77242:5770 104.00833:2491 105.19022:7153 107.98472:17031 108.93197:5893 109.94296:14638 115.03513:11656 116.99997:406 122.08475:5865 125…	17463	62750.8	17787.3	35287	10039.1	100522	21685	49180.3	7206.36	30136.7	6906.02	22980.1	36523.3	309611	66563.1	48495.9	3253.73	21241.8	8853.14
365	19.624	1190.12	73.9898	Unknown	null	null	null		null	1.78	51.86717:24679 53.83526:18151 54.39218:5528 54.91819:14323 56.09245:51387 58.96276:106398 62.05134:4086 63.80919:38485 65.88071:21703 67.93429:18574 68.88505:21321 70.0982:16418 73.85747:97559 76.00508:20107 77.90049:18364 78.9133:69251 82.43623:1752 83.14971:8544 84.01361:2951 87.73483:1978 90.03664:6308 91.00405:33442 94.14062:16240 94.98183:757 95.95604:6890 97.03099:2268 98.14564:22897 106.98…	90379.5	178474	131457	218791	330170	247865	556886	211485	269566	170859	273001	284440	109943	1452242	161332	166407	178741	285270	203108
366	19.636	1190.28	89.09	Unknown	null	null	null		null	1.86	50.91777:1258 52.82639:2404 54.98314:2799 55.92084:36699 56.83007:7129 59.98144:6972 62.17147:10791 62.95018:8983 63.81443:32232 65.85902:49382 66.95013:17791 68.89139:8702 72.95558:21332 73.97502:101530 74.91885:70551 76.97546:36576 80.09672:20734 80.97358:362 81.96706:17308 83.95578:6493 84.95577:22837 86.76263:1342 87.39696:665 88.13881:5897 89.09312:46640 90.28214:9453 92.93488:16924 94.14162…	60418.2	67865.6	43911	35501.3	155434	122099	116229	222418	184050	110113	92182.3	72468.6	62012.9	218573	73748.5	159016	292771	155884	251352
367	19.646	1190.58	165.022	Unknown	null	null	null		null	1.9	51.99409:11361 60.0195:25148 63.03969:9686 64.85018:3711 65.9132:8438 67.02795:528 70.496:13132 71.95616:34175 74.88657:260767 76.93542:6847 80.99472:495 82.90763:2265 84.4584:15995 86.01472:6284 86.90374:4396 98.0495:6337 99.86852:18710 102.1694:15615 105.09035:5088 112.0072:6169 112.64883:12108 113.22154:2143 115.27503:7508 119.05635:1042 120.99348:4348 125.97879:3488 128.23048:9753 131.9397:70…	123184	258560	202837	315324	341846	403065	812096	636962	917199	1012639	1230630	929374	57979.7	210446	105759	97307.4	169304	132092	108695
368	19.662	1190.95	88.9123	Unknown	null	null	null		null	2.67	50.89234:14973 57.05242:42473 58.02433:8025 62.07339:7874 62.83256:8721 64.86832:3423 67.00597:10908 68.87999:5074 71.02611:2804 72.88907:27512 73.77722:31789 76.97256:48432 79.976:26517 84.96688:926 85.83921:7493 86.7476:22973 87.53878:12150 89.03057:58361 94.03266:8581 104.25306:4368 106.91328:9640 109.98212:5030 111.12207:13235 113.20598:2639 113.91285:462 114.6319:14035 115.19289:15020 116.10…	195028	169620	201309	222879	75393	223199	181446	242052	188347	302907	231502	238636	161349	335136	230265	205270	253210	326542	240262
369	19.705	1191.86	267.2	Unknown	null	null	null		null	1.68	50.08491:17247 50.8031:19700 54.08829:6947 56.9066:10069 58.95012:26505 60.98953:9547 62.78026:6068 65.97015:9833 67.03256:15731 69.04938:53531 70.57425:16830 71.12162:4330 71.95315:23963 73.93012:67650 74.94457:64226 76.90663:82993 78.46052:4056 80.89678:16994 81.81934:7289 85.00899:33532 91.90717:10175 93.02159:4030 94.14485:17435 103.92166:569 104.84162:1287 105.47497:2441 106.24786:3080 107.2…	28845	8611.25	14498.6	23458.5	23736.2	32437.3	19896.9	29405	16899.5	20266.8	25209.9	38085.2	2495.85	33071	44140.9	34221.5	25188.7	22801.8	40702
370	19.706	1191.84	74.9407	Unknown	null	null	null		null	2.96	50.89209:11685 53.08694:3271 55.95953:8096 57.89806:33844 59.85324:4420 62.88524:17277 68.02136:12866 72.95897:17800 74.90453:189278 78.5197:11582 82.04684:4102 83.09071:1263 87.00789:13561 88.75311:3060 90.36366:3812 93.95432:6494 105.0044:9386 106.13124:7675 106.98866:3816 109.9838:2244 117.0377:19627 117.95013:7210 119.09753:3783 123.02406:8131 124.02672:4374 126.95028:6516 128.26926:237 130.1…	648859	1074069	801901	912809	864898	995075	2629691	2469333	1912573	2955835	1622352	2381371	264117	4356636	2067619	2290027	2346657	2524177	1746320
371	19.706	1191.86	340.64	Unknown	null	null	null		null	6.79	50.32336:25355 51.9238:6153 52.86244:4744 55.92415:11413 57.00615:19192 59.97033:24067 60.87722:41609 64.97593:7592 70.01817:9018 74.9017:129836 76.99932:25191 80.04864:6463 81.04687:10080 82.05531:1487 82.97142:3644 83.63213:17300 84.21895:7370 84.84761:11772 86.07575:6785 86.92098:2829 87.42261:16089 92.16667:11311 92.97665:21228 93.96731:8313 95.06004:22957 96.04616:7581 96.87852:4122 99.10187…	19461.7	670.817	10698.6	4121.35	2426.37	1809.54	5107.11	6280.96	3418.39	824.087	9072.6	2888.11	1451.17	8217.32	5288.12	1151.41	13472.7	3672.42	6039.94
372	19.737	1192.46	145.159	Unknown	null	null	null		null	4.92	51.80106:13502 54.02422:19308 56.00835:19437 57.92211:152360 63.26231:151337 65.0805:14473 69.92821:425885 71.14947:54670 72.19243:166779 73.81987:63887 74.90714:14490 76.95264:1121 78.02788:11818 78.98668:5770 83.97074:21252 84.99824:37828 91.7862:18189 92.32472:57166 93.94135:16593 97.96154:14084 99.12321:27705 101.02427:28575 101.83514:6016 105.97572:6906 108.27312:1175 109.08152:11607 112.115…	28711.7	648565	78697.6	191267	796368	138928	138204	636920	140196	136429	414017	375274	9664.63	137655	82381.2	150456	60470.8	163657	138085
373	19.75	1192.78	85.9599	Unknown	null	null	null		null	2.98	50.1454:5913 59.88026:14970 60.87637:3995 62.93398:25980 67.3023:5450 68.99814:31505 69.97364:8773 78.97784:17786 80.98204:2002 82.07844:9381 83.28149:1962 84.96117:15376 85.69019:2464 86.2019:19643 86.91561:1696 89.01223:2062 90.08392:2042 90.95383:16642 92.07349:7155 92.96876:13720 94.00088:1088 97.92908:3809 100.91538:21219 102.08968:9942 104.09766:18058 105.03179:2515 111.8434:23477 112.95378…	33440.6	67976.8	48609.1	60547.3	54984.6	17079.6	1751374	220666	361424	174460	289996	99319.8	29136.1	916242	1165817	823866	165636	833007	649726
374	19.772	1193.19	165.033	Unknown	null	null	null		null	2.09	50.42212:22185 52.94464:8386 57.09043:10004 57.99963:2924 58.9126:41688 59.97692:11692 62.05339:5685 69.09542:1471 73.01771:8679 74.90385:35721 77.92062:8652 80.92454:2663 88.20638:3199 91.99546:10627 96.11765:12336 97.10214:4002 98.03436:9441 103.02452:1662 104.01772:774 109.90992:9246 113.10446:2704 113.70808:5950 122.92184:13903 126.04341:1160 131.04626:4259 134.18697:3886 136.23418:232 141.06…	115547	274548	231849	384785	430460	266548	832851	538870	814853	1092882	1544322	575457	55505.6	162657	151666	148876	108954	103024	102346
375	19.795	1193.75	74.8652	Unknown	null	null	null		null	0.94	50.23817:3738 51.87766:44052 53.89069:23353 54.39356:48169 55.94823:87587 56.92673:15795 58.89888:21111 63.84393:34844 65.77059:17456 68.96187:337615 69.9691:37202 74.86516:1954959 76.04693:18537 76.97223:98835 81.00014:28229 82.08668:7971 82.80621:23880 94.02531:34017 95.87666:18655 96.38877:6384 99.95575:33471 104.16461:64527 106.9211:12798 107.91983:28320 109.16048:11081 110.85378:16090 111.39…	781350	876961	996382	658572	1144788	804348	4964585	3401604	5246513	3777279	5053545	3243800	244775	2510354	1948051	7027593	3529679	6825648	2675749
376	19.807	1193.98	68.7687	Unknown	null	null	null		null	2.32	53.99341:12772 54.95325:81421 55.55096:29436 56.99289:36120 57.98564:9386 60.97724:84944 61.82777:5162 64.93146:20916 66.93572:3483 68.93872:403929 71.00976:66317 72.11896:67030 76.98205:35591 78.08543:2989 83.20081:45700 87.10415:87523 90.06648:29395 90.96684:26994 92.01699:66541 98.03378:47865 99.07224:7305 102.94609:42497 104.05849:18098 108.34432:2278 112.19064:13720 116.99087:23123 118.03686…	112089	106647	67754.8	96946.9	106952	79643.6	1026823	373321	255448	400597	123549	458601	85457.5	2224590	1072566	989908	556871	861474	801770
377	19.828	1194.43	165.03	Unknown	null	null	null		null	2.16	50.10466:21612 52.91206:8302 53.87704:27166 54.85741:10256 55.88943:6623 57.16193:6554 58.02066:53028 59.85273:26654 60.92504:12679 63.11705:33652 63.86154:8444 65.89422:5186 69.11491:953 71.04809:21542 72.86042:104985 73.85204:4861 74.90984:619503 78.924:35990 84.96159:46197 86.57093:41136 87.96984:703 88.98204:6166 89.77491:7680 90.40585:6632 90.91788:5317 91.69158:12290 92.97642:38980 94.02262…	185126	316283	411890	377697	316200	307646	1144238	611574	736848	916843	1032276	647399	35813.3	160854	139460	134825	170729	90213	164320
378	19.829	1194.53	170.089	Unknown	null	null	null		null	35.44	51.96818:18203 53.85859:16754 54.88641:51946 55.91796:18873 56.95956:27367 57.95068:168511 59.95086:6993 60.88444:106625 62.2594:27887 63.21347:21880 63.92:25923 64.97236:15852 66.82489:40206 67.87861:468310 68.8981:600778 71.88089:72544 72.96196:6351042 76.95848:174893 80.04879:55706 83.18237:19889 83.97215:48502 84.94047:56589 87.11614:120632 88.99482:21751 89.87012:10539 91.8056:17198 94.84936…	31857.4	26849.9	26367.5	20351.7	32562.1	6698.81	2418500	2267013	1814197	1862414	1489680	1834140	38533.9	5071380	3755674	5038055	2840202	4367669	3567288
379	19.834	1194.53	103.018	Unknown	null	null	null		null	2.18	50.21873:21582 53.77137:2898 56.38261:20479 57.99675:51425 63.82454:8896 65.03294:14522 65.79738:18185 66.73243:28277 69.96728:7269 71.94289:43499 72.96269:49335 76.02316:37006 79.03993:54313 79.97646:7242 80.94318:5252 82.47929:6467 83.98167:11851 87.09279:12539 90.37258:17670 91.89531:7300 92.94373:33158 94.04868:12390 98.08446:10645 102.23812:11878 103.01958:116445 107.00338:11791 107.9006:106…	288785	218646	251093	245257	189575	199585	538430	786736	2778854	972204	2245097	513555	79642.9	974793	756424	826630	436009	691702	447233
380	19.835	1194.54	140.11	Unknown	null	null	null		null	16.32	51.02508:27066 55.91879:37453 56.97062:34698 58.87912:65607 61.91778:3467 64.92234:27481 66.93698:3692 67.92624:62721 69.87789:373257 71.79411:83471 76.03767:207257 81.82237:19479 82.38276:16654 83.14171:7135 84.0695:22305 85.96371:231146 91.20149:29553 92.8757:76227 93.95084:16574 96.02048:14649 97.01825:103430 98.99223:34882 100.01367:4666 101.07674:7700 105.01984:5710 108.05044:10125 109.11747…	27139.3	29286.3	25987.9	35054.9	34105	25810.3	473321	650894	551162	534478	429728	560037	26528.1	1516470	827608	1406237	1030549	1029455	1112076
381	19.839	1194.73	69.9331	Unknown	null	null	null		null	5.24	54.38829:40036 55.01266:45736 56.4543:84671 62.95953:11649 69.85975:601613 71.03099:14472 71.97536:245318 73.93923:339210 76.02801:57213 76.96375:12829 81.85475:29753 83.04365:13115 84.86131:28794 88.08185:13411 90.26887:19496 91.13901:8810 94.9964:28563 101.98644:11005 109.00282:12447 110.05461:8894 116.18292:5584 118.88797:10370 119.92887:10590 121.99564:13251 125.24669:17703 128.06767:5680 130…	72836.8	81160.9	52550.7	72251.1	84770.6	86499	1793652	1964372	36324680	4578656	30914880	2677060	60941.6	1930650	2029003	1883560	2443268	1480290	1685188
382	19.851	1194.88	166.118	Unknown	null	null	null		null	2.57	50.48257:497 51.0568:16212 55.32904:28751 56.9262:1136 58.92814:2649 60.05281:14199 60.9549:341 62.87845:23871 63.83062:35244 66.8322:4413 70.93567:32000 71.89578:3577 74.91165:37931 78.9962:9270 81.57127:18574 85.78125:9948 86.74186:24795 88.05315:2478 89.1285:20297 90.05424:10264 90.95808:17550 99.47199:11722 101.03762:30790 102.01546:7706 104.27981:1239 105.13149:5495 105.95615:8115 108.97115:…	51925	55277.4	134969	116124	131656	123862	212775	193082	205934	194972	236081	219332	16190.5	54102.6	67380.8	49478.8	62975.9	56355.7	44048.4
383	19.88	1195.55	165.02	Unknown	null	null	null		null	1.68	50.37264:10660 51.00369:20412 54.80926:700 58.90303:58994 61.90893:5268 63.79401:58234 65.66015:38629 66.35338:9918 70.9947:4973 71.98035:20766 74.91033:140580 75.95314:13851 76.97337:17513 78.94331:92402 80.10921:7617 81.09444:8108 82.55155:1990 83.13244:5184 84.00693:5974 86.04054:174 88.84732:7929 94.93525:24511 97.05075:4270 100.12667:5321 104.18424:2275 107.03914:3302 108.13129:8426 110.2274…	151106	324370	290181	441480	444108	308186	1177254	442526	1065907	1110507	1063593	592228	46672.7	119889	136229	152656	154440	95828.3	221310
384	19.916	1196.32	165.01	Unknown	null	null	null		null	2	52.95991:7162 54.91499:49393 60.01679:36882 60.90148:49842 62.89116:2308 63.89491:26918 64.98337:6372 67.9297:17613 69.94176:233759 71.06432:6582 72.95853:671049 73.96895:215596 76.94194:65460 77.98173:58591 78.97409:118364 80.07667:21042 84.87878:42732 88.1017:8268 89.02556:2158 89.83157:8821 90.94633:15756 93.00058:35101 94.15582:45240 97.15051:5452 98.1397:8116 99.93436:11338 100.92508:51450 1…	114374	368711	372164	341242	444108	435706	784802	542227	910970	649403	939800	896891	69496.8	199754	187998	126502	139578	148334	200638
385	19.971	1197.54	165.021	Unknown	null	null	null		null	1.35	51.05532:14510 53.98504:8247 54.9772:28349 57.00321:7075 57.98084:2735 59.86863:21563 60.9777:30180 61.8581:254 62.94312:11382 65.87712:24070 67.9333:21792 68.88898:4538 69.87528:4573 74.89985:199341 78.02714:6250 79.93919:24449 82.63529:4756 83.16427:6409 84.15939:7165 88.11813:14831 89.07525:9414 90.97298:2376 92.43819:39980 94.00938:6260 94.92844:24470 97.73556:9503 98.26432:9490 101.09824:301…	152117	435321	415457	448462	402495	338631	930264	448987	770391	786477	891140	1029526	82539.7	146322	153910	119628	165126	175165	192354
386	20.002	1198.12	165.02	Unknown	null	null	null		null	2.26	50.65147:12926 51.40382:17051 52.94509:26271 53.93818:6323 55.9724:25396 59.89677:3045 60.85087:99118 61.83938:7524 62.82809:25511 67.8772:74219 68.82943:199715 71.09367:124286 72.69029:59371 74.89075:123783 78.99574:1433 83.03111:11283 85.95896:6424 88.81821:13572 89.3628:2573 94.99356:24714 96.03721:2898 98.1098:61995 100.06329:17434 101.92764:37147 104.11032:55020 105.11574:23127 110.97342:115…	143174	387607	306143	397938	495239	380831	914259	465022	893346	706688	857442	1029526	77731.2	160080	209121	153220	135329	135732	148812
387	20.053	1199.19	74.9408	Unknown	null	null	null		null	3.23	50.33568:16758 51.88847:36876 54.97254:11128 55.89857:21513 56.92713:31536 57.95679:27539 58.96212:42490 60.02745:2070 61.92492:2258 63.77809:56545 64.82591:19167 66.93733:10286 67.82979:7798 72.21783:35002 72.95627:59716 74.94077:195860 76.87584:86074 84.25246:10498 84.76552:28217 90.44133:10388 91.78901:16784 98.10825:327 100.87334:5505 101.98767:18351 103.15832:6282 106.12022:4374 106.96234:21…	615993	792090	278251	541822	758641	621620	2794790	2453069	5535905	2561076	1468806	1412089	163119	2406796	1618076	1472503	2738822	1650687	1714597
388	20.07	1199.61	269.2	Unknown	null	null	null		null	1.86	52.92928:16227 54.026:14319 55.02918:10535 57.92745:31480 59.87023:26006 63.8253:30492 65.00764:15702 67.92549:21994 69.87738:20885 71.0151:25811 71.87315:151 72.94109:121128 73.65544:17602 75.98035:36873 80.08218:4522 81.23014:613 82.1332:13549 83.10812:20137 86.08234:11664 89.25571:13272 93.04566:31190 94.93366:2641 98.99928:29629 99.91242:12873 100.97682:42202 102.92396:5897 104.0618:4543 106.…	35853.4	6294.32	18849.3	12351.2	12331.5	11004.2	23333.2	18092.6	13269.5	3563.75	9408.97	15586.5	5119.05	18502.5	14327.4	22579.2	18329.1	30169.4	33494.7
389	20.077	1199.8	165.012	Unknown	null	null	null		null	2.17	53.89318:29101 55.04144:1923 56.93083:53699 62.84778:36551 64.98438:15332 71.06666:16350 71.59975:15633 72.13691:4169 72.98431:5620 74.2942:240698 77.9227:5059 78.96754:1243 83.93118:9210 84.98072:36751 89.06187:24832 90.9846:11538 92.19749:4375 99.99763:1146 102.30532:19989 107.16185:8014 108.12406:12656 109.09184:23052 112.10918:1697 113.06798:10572 116.24544:6320 119.06784:15617 120.26682:1039…	156277	224465	399194	385092	489264	224789	1084414	516204	804578	885608	647832	777010	68738.7	157678	154797	147381	134821	138521	103597
390	20.104	1200.28	94.9521	Unknown	null	null	null		null	2.75	50.36255:44134 51.01017:14435 51.85047:18057 56.04945:16945 56.98669:51552 57.88593:78297 58.87623:34580 59.74964:12579 62.15258:6300 63.84883:19695 65.9008:23675 68.89324:15410 71.09967:3335 74.91536:53898 76.02226:16868 77.97768:20386 78.96515:51196 80.09119:2820 81.08645:10300 84.08128:5729 85.35953:2222 86.16289:4775 86.96774:21657 87.77991:4908 88.73842:11053 89.6055:6542 90.51491:833 92.103…	53584.7	78615.3	35236.3	78371.8	56024.9	52203	96460	692470	74472.3	762400	864280	556073	31726.9	1456722	1090906	1206791	852320	1038208	1113554
391	20.112	1200.46	164.995	Unknown	null	null	null		null	1.49	51.86121:154023 52.87871:55398 53.99724:7044 61.97098:26670 62.94946:18472 63.88941:13728 66.82427:33625 67.9413:147649 69.91908:466000 71.96888:51236 77.00626:28684 77.99432:34497 79.00958:161455 81.51564:38843 83.0286:51340 85.98238:233147 87.99367:19512 90.91044:24504 92.93166:81716 94.96604:128120 98.05219:84134 101.72389:41044 104.09438:86652 106.09869:9058 107.00703:1990 116.14808:2879 117.…	152749	293593	210298	498116	340294	380352	1220859	643870	1213767	802137	843706	711217	54119.3	167801	154797	140438	125374	136032	124287
392	20.129	1200.82	78.9169	Unknown	null	null	null		null	3.21	51.06438:13415 51.93274:60905 54.9769:36918 55.96142:51345 62.4625:55440 63.00897:17885 63.85905:32944 64.92818:10225 66.67415:27417 70.07806:21655 74.89471:194073 76.96484:45380 78.97961:42655 80.04683:24032 81.62076:11553 83.10031:17064 85.98565:26082 89.63048:412 92.93291:35584 93.94831:10978 94.95648:24295 95.95165:233 97.70506:5116 98.40466:23268 99.05407:1502 101.77126:2719 102.83429:9052 1…	154780	80351	75982.4	43022.4	849825	62518.1	61625.6	883739	1041923	1011563	1127118	811944	108737	1458075	1177024	1435379	1122826	1308053	1149465
393	20.132	1200.87	73.9452	Unknown	null	null	null		null	2.3	52.87394:9160 56.04394:10330 57.99389:45089 63.81121:41535 65.31025:3654 73.91863:51537 74.89774:187120 80.06364:8157 83.93657:9483 94.4481:3615 95.16219:5676 97.93514:10307 99.96509:1927 101.0389:11759 105.09786:2585 111.25907:12606 112.03255:17603 114.5117:6301 115.23226:6221 123.75858:2318 126.98816:3353 127.95749:2883 130.99841:5805 132.03474:6758 133.84985:1966 134.38304:5472 141.35402:3993 …	120176	129442	118901	169680	237399	116738	315143	1040194	801273	356016	316329	503573	77532.3	896893	977052	1541643	3080255	1656664	1134608
394	20.143	1201.11	69.9268	Unknown	null	null	null		null	38.34	51.9162:161993 55.95079:75933 57.91881:177250 60.00215:128344 63.87255:89335 64.95335:51872 67.87983:737454 69.92679:29070700 72.84952:7481041 74.86679:1350640 76.98674:126984 78.07301:118023 81.51845:64115 85.05023:136799 86.0087:482101 87.58062:41021 92.19654:115926 94.0904:40824 94.98643:167063 99.10715:94746 100.02465:259610 102.94001:111670 104.06422:65307 115.00293:40179 118.01142:35096 128…	64397.2	72210.1	77336.6	82950.3	50741.1	70671.6	944370	1714994	141929600	3378224	166875100	2772262	79621.8	1559288	1334281	2132328	2688053	3041778	1426547
395	20.148	1201.29	147.048	Methylmalonic acid; GC-EI-TOF; MS; 2 TMS; BP	Dicarboxylic acids and derivatives	ZIYVHBGGAOATLY-UHFFFAOYSA-N	OC(=O)C(C)C(O)=O		85.8	47.89	51.91279:205317 52.95692:146391 53.95383:104095 54.92517:278640 55.63736:84438 56.16006:140443 56.94606:338853 57.92988:673510 58.94433:1163055 59.98553:221140 60.87809:329445 65.95641:2265288 67.14904:222856 68.00144:221628 68.90463:45290 69.9421:1084067 71.09623:343698 71.83469:1280288 72.94411:27034290 73.96465:1136168 74.90678:4133377 76.01602:205753 77.01531:64963 78.92799:36686 81.9117:5697…	638790	300492	201437	138870	137535	220680	3656011	15254890	12600970	10406570	14088830	11692870	252830	23619500	16740750	38587680	58935550	72259870	17080430
396	20.149	1201.26	181.24	Unknown	null	null	null		null	3.5	51.09798:19436 52.93303:18880 58.9159:71917 59.87211:13129 61.98743:2373 62.9012:24464 66.91661:7752 67.95164:10608 68.97746:33690 69.53972:12041 70.6703:1179 71.19285:10194 72.91098:20990 73.82636:15838 75.99283:68102 76.93331:49509 79.05342:39130 79.97609:19408 82.03913:9062 83.02005:11786 86.29562:4941 87.21068:2655 88.39366:1603 89.17225:16355 90.94817:7598 94.10384:4964 95.97899:7338 97.1117…	23343.2	77988.9	20263.4	16865	20754.8	19158.1	27966.1	17682.6	30825.8	17186.4	16298	22605.7	4410.69	34759.8	15846.1	48345.2	37182.4	65583	36056
397	20.149	1201.35	172.07	Unknown	null	null	null		null	5.66	52.92123:15432 54.91749:18894 55.92592:4232 57.06137:7763 57.9367:76690 62.35232:966 62.97346:1884 63.81707:23535 64.81878:15015 66.09801:17555 66.98579:17711 70.96292:5800 71.79014:7289 80.80053:19570 81.65173:12952 82.3019:878 82.90567:13057 84.00759:13375 85.06929:18255 85.93008:16422 86.81709:14972 87.903:3467 88.95148:15132 92.87039:37360 93.59933:42195 96.35048:15999 97.19022:4229 99.27163:…	90580.4	8341.5	21849.8	11688	8527.21	2765.83	652292	2289034	7558760	1697522	7046247	1660779	28240.5	3316008	2541820	5822885	9422898	9928051	2429527
398	20.151	1201.34	72.9375	Malonic acid; GC-EI-TOF; MS; 2 TMS; BP	Dicarboxylic acids and derivatives	OFOBLEOULBTSOW-UHFFFAOYSA-N	OC(=O)CC(O)=O		79.6	5.17	50.14727:31756 50.90373:30181 51.87861:136438 52.92938:96615 53.88142:13699 54.4337:182462 55.90548:36104 56.95923:161806 57.96439:71621 58.94065:262788 59.99297:70008 62.91005:14094 63.88226:118590 65.90807:577308 66.90981:100815 69.01432:444285 71.03068:44993 72.864:1259735 74.83715:2862162 76.05132:182229 78.03687:67796 78.96026:132351 79.99586:31294 85.09926:154363 86.08947:350007 87.04834:82…	572563	316467	258501	231292	196588	293631	3325222	9933328	15427840	8452066	17406980	9020100	286558	17792360	12401230	12349600	43306850	52481220	12873120
399	20.164	1201.54	79.031	Unknown	null	null	null		null	1.47	50.08832:55639 50.96964:8637 52.89065:3104 53.84301:2935 56.09725:12522 57.00542:3921 57.78897:14427 58.91971:121558 62.173:10511 62.7532:3187 65.93766:9076 70.97696:13784 76.97567:82530 79.03103:421603 80.01536:18119 82.92896:18520 84.11784:55533 90.97867:12903 92.42752:55453 93.20458:16878 94.45383:242271 95.90923:20794 97.88917:15935 99.04029:28284 99.97779:20412 100.48055:18904 101.05398:9754…	111004	548076	634971	816665	888091	971311	530123	869298	661500	823072	789093	895978	108737	1241068	1011413	1120150	817813	1193482	800885
400	20.165	1201.66	73.9364	Unknown	null	null	null		null	3.51	50.15247:12389 51.92039:145971 52.96342:5527 57.89863:203301 58.94436:142561 60.8981:35768 61.98296:41289 62.87628:23726 63.87855:19133 64.99756:71429 67.93754:61519 68.73544:45210 71.08633:19654 73.62612:161135 76.0566:174961 77.97548:100643 78.90704:154618 80.59676:38944 81.45141:4570 82.16827:11569 83.07867:35703 84.074:6115 84.94991:175141 88.23679:12688 89.99284:2517 90.91245:57204 92.96888:…	75802.1	151877	114546	93908.2	125472	119456	315143	626722	962271	246290	491586	833884	51153.9	1006654	1054427	1966608	2555912	4393212	1020420
401	20.181	1202.01	74.8867	Unknown	null	null	null		null	3.89	58.92343:39576 60.8445:43657 61.80432:3680 66.96655:11080 69.91164:298020 72.08758:294673 74.88673:545923 76.01966:45164 76.96635:102457 78.94919:121060 84.02372:2793 85.01174:235273 89.00396:10315 89.79417:13314 90.39065:14336 93.96479:8737 94.96349:47659 96.04759:23765 100.01038:112896 101.02264:29356 101.99465:7341 108.03187:15438 113.15543:13202 115.04961:21196 116.14352:25606 117.04511:9654 …	410515	566061	749690	787699	489763	1032459	3395350	3251319	22118370	3701027	18540140	1793716	145048	5876410	2342487	4735969	8260394	9013092	2415741
402	20.191	1202.22	78.9742	Unknown	null	null	null		null	2.13	50.5034:47179 57.0629:5377 58.88889:4985 60.68763:27278 62.00713:11727 62.82222:327 63.85505:32906 64.95663:3315 68.78873:9895 69.90675:5318 71.01959:9986 76.09129:8206 77.03159:10862 78.97418:314374 80.04491:11857 82.06592:25290 85.0153:23431 86.82131:9971 87.99526:2805 88.83009:11237 89.36452:13097 94.0405:39024 94.98662:109536 96.04903:24999 99.00436:4269 100.15848:8236 101.12491:1022 102.2666…	131857	581065	696250	826143	898099	866533	624841	628007	415432	650187	764789	582657	54422.7	1117301	755535	987316	703041	849660	811819
403	20.21	1202.58	69.9349	ISOPENTYL ISOVALERATE; EI-B; MS	Fatty acid esters	XINCECQTMHSORG-UHFFFAOYSA-N	CC(C)CCOC(=O)CC(C)C		81.4	6.69	50.91227:34462 53.88155:68340 56.94894:25828 57.95923:27738 58.9348:47471 59.96729:97476 60.91549:44238 62.96435:41056 63.86668:43730 67.91032:341178 69.93491:16169078 71.95119:89863 75.96814:45161 76.94276:123309 78.97257:35339 84.97241:37282 89.91948:28727 91.1213:37198 96.06502:23334 97.0788:25339 100.99709:57112 101.73793:62495 102.96671:1408495 106.07952:35266 112.14208:17418 117.05941:22234…	43322.1	25429.9	59183.6	87789	73241.2	85496.6	1349763	1778890	186407700	3654063	181314500	2355747	63420.8	1473198	866548	2487538	931687	1525116	349966
404	20.215	1202.76	86.0159	Unknown	null	null	null		null	3.4	51.01949:10160 51.9:32999 55.36402:8960 57.9921:5520 58.92554:8494 60.04251:9019 62.83958:8010 64.76914:21398 71.88479:9508 73.88913:48308 76.13477:43754 78.0053:45593 80.00821:23833 81.01025:16268 85.94233:8628 87.03198:3495 90.01923:3313 90.96137:4838 91.55623:677 93.9483:8935 94.90698:4883 96.18094:6678 97.05411:6562 97.99067:2476 99.28324:10257 103.00762:15767 103.52911:1310 104.07991:763 105…	27993.2	25565.4	42528.4	50307.1	39258	40740.8	1123251	165698	1514612	171560	1186898	150253	14508.3	538372	246656	1258138	266473	1076660	286384
405	20.248	1203.42	165.012	Unknown	null	null	null		null	1.61	50.43796:8299 51.9495:22676 52.90613:10118 53.86407:12785 61.71828:1477 63.92611:43399 65.90906:46057 72.11245:1441 72.91592:44702 78.96607:2401 81.35647:761 82.23557:3630 93.89265:11153 96.04842:13041 102.0532:4319 107.10642:648 108.9047:5620 111.37844:4577 112.75453:3154 117.07342:792 118.90371:4135 121.01354:1375 124.47426:4525 125.19623:571 127.1039:5545 129.04239:9920 131.08769:4956 135.2172…	179412	289388	276736	400158	415904	332077	769891	492716	1385064	772587	962299	979399	57486.2	188783	143514	142370	123674	126770	172981
406	20.333	1205.32	217.26	Unknown	null	null	null		null	2.65	51.07245:20391 53.91625:3009 54.87809:5112 57.08672:1953 58.91935:17396 60.8454:34984 62.84447:5558 63.85984:24628 65.94148:3723 66.89436:5533 68.94193:12837 71.56644:795 73.88245:22876 74.93585:8583 76.98591:53626 78.01672:14381 79.97998:742 81.01273:24151 83.04565:6761 87.09582:4228 90.39204:4759 92.95094:8191 94.40575:22839 96.02354:24655 96.9175:12750 97.58907:941 98.26324:367 99.1924:2696 10…	81284.2	9191.51	5132.54	12413.5	6165.78	3914.74	56241.7	12281.5	16778.4	7906.05	18354.1	31407.8	178.242	77482.1	93070.7	31434.5	21313.7	60253.3	39833.8
407	20.353	1205.77	69.9293	Unknown	null	null	null		null	4.43	50.89222:12131 51.94689:15472 54.043:4043 54.95216:13884 59.87428:15104 60.93564:29680 61.94864:3326 66.93708:8639 69.96546:10609 70.79287:5246 72.1444:39033 74.89827:9441 75.98147:11485 78.87656:11649 80.98785:8665 81.84254:2408 82.94616:11087 83.60011:2122 84.93677:3342 86.07453:1176 89.83067:1349 92.88516:16592 93.55627:6601 95.95792:7627 96.97752:1261 98.69572:2997 100.11822:20045 103.10402:1…	66307.4	47471.3	78401.8	63801.6	68134.4	61831.3	1525712	1971859	6265924	9695424	10351210	2477497	50180.8	1686452	1127205	915355	1589988	1976894	1312314
408	20.383	1206.39	149.1	Unknown	null	null	null		null	1.87	50.18226:1823 50.94224:14446 53.89217:12908 54.91218:18549 57.9974:803 60.07889:15120 62.97647:318 63.81693:110926 64.73748:7137 65.95342:30253 66.96715:7004 68.00548:28744 68.9298:13556 71.02824:4128 72.93035:49454 75.99159:33399 78.00102:4976 78.96302:6681 80.07458:9089 81.83918:3974 82.40034:7266 83.7972:9526 85.0676:18501 88.36493:4903 89.08627:2355 90.9185:8228 94.26314:295 94.98679:70231 95…	111798	52145.7	45614.6	46385	53049.2	70247.2	86877	113530	124157	86193.2	102646	137651	18325.1	128158	113355	118106	70399.4	115977	81323.3
409	20.407	1206.91	69.9258	Unknown	null	null	null		null	4.54	50.98098:52576 51.94634:57011 56.08909:8991 57.91854:26399 58.93618:50942 60.88067:21743 65.19932:25721 69.82076:23469 73.75483:29113 75.91911:52368 76.94982:112782 78.034:34406 79.0175:68807 82.95441:18897 84.1628:14985 86.11906:3833 90.23695:10299 92.99931:20479 93.82169:9626 96.13828:18049 98.17712:10024 99.19878:4665 100.01598:16344 101.01011:6764 102.14567:1729 103.12272:5198 105.08315:3135 …	54388.9	69393.6	103266	65176.2	85212.8	46661.4	1955595	1518783	5070057	3881840	10155100	2850076	71188.6	1621084	1325521	1275477	1424434	1272686	1313964
410	20.43	1207.47	173.27	Unknown	null	null	null		null	2.53	50.89064:18903 51.92872:24233 53.03692:9080 54.8823:9949 58.83637:58717 60.77691:8595 61.90373:19318 62.75028:40866 70.02899:18722 71.11817:20470 73.66967:29471 76.0152:146696 77.95959:74449 78.89384:32862 79.98197:25637 82.17308:21966 84.94099:22973 86.02483:4499 86.91021:7370 88.00888:5469 88.96094:10182 90.31599:20843 91.05047:2260 91.98614:6178 96.88489:3984 99.10319:44027 100.17896:24501 101…	35934.4	29976.2	49304.1	55392.1	26479.2	25880.3	81493.9	49217	178165	55148.1	24555.9	84282.3	21070.2	112044	58818	72721.5	46133.7	82392.3	50107.6
411	20.454	1207.94	226.11	Unknown	null	null	null		null	2.37	53.97467:25939 58.88319:23006 62.74841:22161 63.64225:16336 67.89894:2111 69.96695:32004 70.94737:9461 74.00782:84938 74.93161:177029 78.95959:56796 81.13467:14242 85.93178:9508 87.81363:8236 90.09605:17525 91.00201:15448 92.18221:3573 92.91631:41012 96.1364:17333 101.07615:26747 102.97764:25405 109.17845:6364 110.76629:7499 111.29741:3934 112.93587:4620 117.15199:26035 120.09755:9197 121.65498:3…	10528	49023.8	65490.1	38225.4	25503.3	33554.1	15011.4	23741.2	65468.4	50909.2	63228.6	17982.5	13010.1	21096.3	33208.3	12539.6	2233.9	12885.6	65331.6
412	20.492	1208.75	69.9419	Unknown	null	null	null		null	7.03	51.94177:21232 53.93047:30496 54.93379:14882 58.91072:78794 61.94017:27261 62.87083:16943 63.85481:51494 67.89152:63287 69.94186:3713106 72.05776:149195 76.96801:92371 80.0677:29638 81.09642:6564 82.93237:17304 90.0447:11007 90.96044:14938 91.69094:16847 92.98852:100032 94.99464:18489 101.83785:25227 108.20291:19446 110.27355:3891 112.05364:6986 118.06444:9005 119.06267:7911 121.27711:8456 127.02…	72853.1	67760.2	80956.8	51154.1	41221.6	65438.5	1460405	826464	2769927	2244787	6407095	1919295	56206.6	1779140	1137596	1439807	1088886	1371493	1203562
413	20.51	1209.15	165.028	Unknown	null	null	null		null	1.27	50.91918:6230 52.75834:27355 54.21206:7326 55.10508:19678 58.93514:32221 60.06174:49905 60.96827:15488 63.78466:41186 65.17145:17528 65.97772:11783 67.78614:7211 71.26234:6745 71.86254:9563 72.9127:81866 74.87892:411289 76.93658:22800 79.00073:18897 79.99541:32828 80.88923:2182 82.58489:640 84.02677:11845 85.04487:6020 90.93179:11658 91.95241:35852 94.92975:3783 98.24948:2099 99.05859:1023 99.889…	108961	339221	276957	345097	413126	379582	705435	527647	1246640	839368	1058453	691281	64130.4	204620	101996	132423	94577	142198	119163
414	20.538	1209.73	75.9841	Unknown	null	null	null		null	1.26	50.14128:1360 50.93601:22300 57.88434:18269 65.12455:400 70.00644:3891 72.0006:44869 72.96383:13283 75.9841:49698 77.90859:6119 78.92787:14172 82.03402:14491 82.85712:10747 91.92736:1014 94.0183:35180 94.9837:43113 95.9996:1806 97.89174:22547 102.59257:2038 104.1965:22687 105.01937:21008 105.85976:3821 108.09406:8473 109.01747:10041 110.99756:1199 114.26928:11141 117.07564:1013 119.05221:4013 119…	199315	290741	285844	176677	130421	195449	532104	302119	389409	255698	402826	340223	58824.5	647136	362650	427352	378146	448175	259935
415	20.567	1210.41	165.055	Unknown	null	null	null		null	2.11	50.38226:60752 51.06477:8107 52.88078:10339 55.0057:24418 55.96507:13531 57.36048:62227 58.96817:13960 60.83664:17155 62.33828:10337 64.89959:7268 66.03057:12503 67.95371:5706 69.82431:956 72.19788:14950 74.9072:201356 75.95651:3531 76.94876:28156 81.02277:8382 83.03947:1563 84.82768:15764 85.33298:26754 87.16151:564 88.94089:1963 89.8112:1745 94.93104:17088 98.09126:17378 102.41218:5412 104.9124…	152181	430880	272352	221819	362282	400683	690861	510217	704679	1268504	973793	813994	68005.7	174632	131915	131020	174276	151876	178752
416	20.607	1211.27	74.92	Unknown	null	null	null		null	3.06	51.07869:17365 53.95768:639 55.50175:9317 58.86977:79176 59.98388:7939 61.79894:9253 62.89727:46639 68.02943:2705 68.91157:6748 71.41499:3318 71.98264:4557 72.9518:43047 73.85918:10993 74.92463:260320 78.89815:6323 80.05478:22104 80.98955:9299 83.08816:4758 86.10791:12000 86.98473:12587 87.77561:3081 88.88718:28327 91.05465:23286 92.17262:7860 94.97778:23215 98.13317:15946 99.98818:9133 102.06988…	662673	1005852	989019	679805	944168	722230	3622041	2413515	2529514	2019374	2802052	1676526	201911	2573938	1928672	3200871	2865858	3435938	2053535
417	20.619	1211.55	117.082	Unknown	null	null	null		null	1.85	51.93129:69322 52.98191:84457 56.00059:31019 59.98446:108839 60.92894:66387 61.83914:40364 62.85625:12635 63.82956:12475 69.92999:529755 77.95974:55432 78.97332:35064 80.08128:15503 83.04497:46309 85.09284:38670 87.01135:39536 89.92877:12458 91.13052:18558 92.04144:42810 93.00076:47510 96.02604:27404 97.96053:13738 106.22838:4464 108.069:14855 110.81595:15966 111.47745:11569 112.26689:10194 113.1…	61818.7	74630.8	68448.7	51802.7	47697.4	68659.1	103256	445769	348097	416595	461948	419323	28897.7	129666	135160	617310	553502	712044	354145
418	20.619	1211.53	165.03	Unknown	null	null	null		null	2.18	51.859:21934 52.93734:8803 54.95151:3768 56.91714:83783 57.91248:16733 58.91106:8676 60.94772:78363 64.89333:19602 66.01652:83632 67.89412:43722 68.6386:23634 71.09029:8508 76.04169:5405 76.97855:34630 79.00845:14118 80.03996:9608 80.87299:5641 82.17014:9152 85.00055:32126 91.10881:9751 92.10057:11789 92.94247:20204 95.03742:49529 97.15453:6395 99.13542:24810 102.98286:40913 104.10119:8038 109.06…	81403.6	392135	276790	372586	307759	451779	826455	483856	1110594	798523	710356	839273	52136.3	171344	160550	99880	177199	165628	133729
419	20.637	1211.91	130.13	Unknown	null	null	null		null	3.83	50.93691:6732 51.84668:22314 53.81111:16332 57.25112:5819 58.09392:35443 59.01793:15157 60.86098:3708 61.97233:11222 64.87846:22164 67.01806:17674 69.93135:16217 71.96996:28285 72.97395:133235 74.87174:64672 76.01861:36848 78.96744:66662 80.03228:14060 82.08647:19721 82.89529:956 83.70438:11410 84.84717:25698 86.46435:3815 87.20073:5210 88.04984:1645 88.97021:10961 90.05053:2239 95.08083:13203 96…	189152	87234.7	101765	85686.1	98456.3	85553.2	255099	195901	281458	298348	320593	247544	18474.2	305032	298708	350288	252259	356704	383538
420	20.641	1212	147.061	Unknown	null	null	null		null	2.81	50.17936:18499 51.90129:39178 53.89381:7962 54.91064:40243 56.64453:13217 62.27542:8983 63.04376:18576 63.83666:32247 64.96598:30553 68.98084:42875 70.72236:535 71.2348:2086 72.9409:138397 74.05613:73065 77.00146:46884 79.02309:43061 84.17304:6706 88.00858:36176 89.00428:11349 89.98937:2731 92.14475:5111 92.95058:20506 95.64886:1078 97.06757:10637 98.1385:6860 99.18054:8171 102.20734:13116 106.10…	385176	194776	322792	249438	234629	196074	363122	3228596	2712054	2730925	3094491	2853812	85770.3	892611	736631	1513437	1481272	1518149	989694
421	20.661	1212.44	74.887	Unknown	null	null	null		null	2.15	50.27517:5156 51.75839:2442 53.00982:24468 56.95491:11683 57.88669:14396 58.8912:51532 59.93231:1575 62.99265:26466 64.8251:35992 68.62028:65778 69.18459:21604 72.02864:62858 72.97317:16359 74.88702:434631 76.92836:15477 80.29464:8812 92.9472:69545 96.17205:6893 97.04972:8924 99.09603:1871 100.15971:11154 106.09551:8772 108.06071:7656 108.61014:12055 109.21578:15678 111.1989:2008 114.25824:13653 …	378637	1013709	722040	816059	736356	643877	3097891	2707093	1645808	2323275	2419319	3431422	235524	3951877	2158591	2250029	2310072	3100756	1597066
422	20.674	1212.74	165.048	Unknown	null	null	null		null	3.28	50.90074:5690 51.87579:40135 52.98786:32293 54.0317:4045 57.91545:58038 60.79821:4124 65.53554:15025 67.76997:7041 70.60628:1565 73.58153:98476 78.99057:47994 79.74972:45056 80.98302:41041 86.7344:2421 92.32152:39717 93.84983:32479 98.91445:8513 104.15504:10171 105.08995:10201 107.2243:1314 109.86284:12445 112.1822:9972 113.99554:7784 114.96841:4627 117.00424:13878 117.86848:3985 121.02237:1235 1…	139512	332136	303871	330801	459675	279074	725858	528397	830810	1086911	1019774	861210	56617.3	111728	120382	76533.3	167063	128453	136922
423	20.705	1213.37	174.12	Unknown	null	null	null		null	2.4	50.27516:7903 52.81082:4527 57.47246:46163 58.00967:18405 59.7316:6867 60.40665:16321 62.16174:2175 63.8188:34606 65.84835:15395 70.08096:3484 72.09432:17541 73.89774:36853 74.92215:239049 80.75584:8201 83.10093:11083 85.9428:39152 87.78003:7465 88.55015:23041 90.23103:6786 90.98083:21999 92.34476:6438 95.03971:951 96.90948:6923 102.0599:7064 102.92208:15124 109.06153:1427 111.08948:2622 112.0846…	242118	11645.6	19086.9	5913.76	5599.74	10237.1	36865.8	35915.7	51553.3	43710.1	49297.6	68773.4	3102.55	73065.7	40615	39617.8	27112	27460	21975.4
424	20.719	1213.92	245.28	Unknown	null	null	null		null	1.39	55.72337:5776 56.48711:14406 57.88501:9296 58.94504:4962 61.93046:2696 67.04769:3891 68.66566:18412 69.39412:16246 73.12931:42302 73.92783:65033 74.92937:101095 76.98973:86498 79.98858:24018 80.5143:6103 81.13544:11869 81.91422:12750 83.14632:7416 85.01334:35284 87.0292:27942 90.9051:6497 97.18137:2179 101.94661:10285 108.02958:11263 111.70126:4267 113.89046:3051 118.22272:2482 121.88522:13511 12…	8137.25	5100.35	6964.14	6337.3	26281.1	2218.55	31.3781	4492.78	3918.7	4313.11	5544.9	5112.33	262.474	11863.3	5493.65	3620.36	4274.53	3556.82	5283.48
425	20.756	1214.52	156.114	Unknown	null	null	null		null	2.88	51.10577:16594 53.89681:6474 54.9592:48048 56.91622:66389 58.92842:198023 60.08747:6527 65.1694:35475 66.73482:89737 71.09402:197143 76.00018:137048 78.97998:23783 82.97994:3301 86.04473:23909 89.78381:436 90.99641:73586 91.95488:28650 92.9183:42245 94.98993:47690 97.11849:10628 99.08247:38097 101.06713:32352 104.10294:2432 105.08445:10904 107.458:8174 108.01465:24839 110.13438:288 111.11088:1188…	15393	10713.2	18289.5	36221.9	14716	27236.7	108702	419118	251532	170882	92316.6	107346	3934.59	363566	337392	400438	256317	119782	136103
426	20.762	1214.62	72.909	Unknown	null	null	null		null	5.15	50.98976:18819 51.95441:4261 52.94194:3910 56.97087:14501 59.05544:61835 60.92512:8795 64.90385:1451 69.09049:10200 69.84534:8011 71.1931:5277 72.96909:221597 74.90153:46047 76.99033:14201 78.00469:1419 80.1097:11442 83.34457:9746 84.27477:6980 85.14127:48928 86.04381:58074 87.6509:8005 88.9304:27736 90.0365:6958 92.9355:18947 96.88329:5721 97.39537:10042 98.99243:17510 99.92257:10491 101.29532:1…	479533	40208.5	173498	188038	217295	115936	599297	1931296	1743644	3312934	2426016	684895	54132.6	3195162	3655152	3307528	2101575	2756626	257067
427	20.763	1214.66	171.15	Unknown	null	null	null		null	1.96	51.08514:21697 52.87682:11212 54.93879:15619 56.0094:27384 56.98536:16910 57.96702:161699 58.9565:45525 60.03888:87659 60.93969:41082 61.90158:19453 62.94751:34505 63.87019:79870 67.00236:48293 67.9911:40113 68.96331:267381 74.88932:547546 76.02863:168946 77.03413:8716 77.96057:15788 79.0326:42069 80.08578:5757 81.97579:22496 83.01205:67292 84.00634:11805 85.00374:24757 86.04276:34679 88.04382:13…	16902	10895.9	13686.5	9641.81	14310.5	14434.3	152244	383431	286117	301849	191190	247809	12998.1	249811	345010	63633	195753	97460.6	311985
428	20.774	1214.88	217.26	Unknown	null	null	null		null	3.07	50.13857:20078 50.9163:2006 51.88644:35226 56.0881:5336 57.0794:30700 57.93964:3614 58.95098:52163 59.89146:1133 60.88192:20812 63.82401:7839 65.04394:16541 66.83862:20883 70.83302:1916 72.8466:255943 76.04143:55583 77.94481:3043 78.94893:11383 80.01113:25249 80.97593:17695 84.20188:10295 86.04001:39570 86.97269:17276 87.91525:4532 88.9049:35693 90.02872:2089 91.07797:9140 96.86884:2835 99.25897:…	119552	4925.98	4517.1	9372.66	9093.66	8587.32	17802.4	34876.7	12070.7	14644.2	13555.4	16850.4	3369.78	87313.4	58958.4	42622	44045.5	39345	8133.98
429	20.779	1215.05	170.109	Unknown	null	null	null		null	27.01	51.02233:14358 52.85754:40351 54.92486:28656 56.9175:53083 57.90157:95495 58.87116:102679 59.89925:2503 63.81627:129368 66.88996:5116 69.81242:414279 70.98465:71168 71.92467:127256 72.94628:340438 73.83095:292793 78.94759:34318 79.85237:26252 80.39124:6757 82.03114:18159 83.13826:53827 83.98634:61332 84.95933:139572 85.98605:40984 88.06168:3132 91.00146:19127 91.93363:46565 92.9275:18513 96.01668…	21004.7	13409	23082.7	27530	18229.9	9288.72	777816	2762322	1684209	2428464	1549693	2040578	21547.2	2076502	2544985	2909835	1329611	2078464	2003081
430	20.78	1215.08	69.9404	Unknown	null	null	null		null	1.81	52.97557:13404 53.9837:25774 56.85937:25557 57.92467:56285 58.92684:126405 60.91903:25589 61.98388:42250 62.86554:31853 66.85242:18519 69.94043:2625285 72.03117:232127 76.0263:148659 78.03939:47485 79.02835:23540 80.00779:33680 81.03999:7385 88.93226:7158 91.02766:14119 92.93784:88344 94.95252:51361 96.06137:3297 98.96791:275470 104.08898:10114 105.89201:16584 109.03384:33628 113.07044:102114 115…	54446.7	78316.8	90650.6	75256.2	48521.3	58134.7	956787	1087675	3009883	4489247	2075926	1701630	57370.1	1422241	845285	1058764	1090440	665326	582051
431	20.79	1215.28	74.887	Unknown	null	null	null		null	2.51	55.91174:14993 62.26547:11242 64.86087:16566 67.92788:5245 74.887:326947 75.9845:86603 78.00578:30586 78.95:35623 79.9875:31361 80.98347:2494 82.97724:20481 83.95843:19590 85.05026:38011 86.02345:6656 90.99127:32537 92.26142:26836 95.83423:16587 98.1351:12017 101.02262:26699 103.09033:14755 104.17235:9673 105.0313:16598 113.03859:5760 118.09198:13283 121.19959:1834 129.11278:8562 132.24605:12258 …	487020	902294	659189	738669	643106	820824	2902206	3534121	2595712	2915194	2064270	1463291	190045	4422233	2458712	1747906	2436582	2751194	2614638
432	20.796	1215.39	126.04	Unknown	null	null	null		null	1.92	50.44064:9285 51.92616:4941 52.84262:19799 53.80746:19164 60.81036:15730 65.15027:36748 66.97478:6590 67.99895:30746 74.86172:69148 76.04256:11134 78.53903:32446 83.04584:15756 83.92895:818 84.92857:17238 86.11195:13965 87.88911:385 93.06327:14118 93.9568:3417 94.97561:15776 100.09628:2289 102.09216:2192 103.9884:2483 104.70633:1742 106.98688:16339 108.05209:1511 109.11294:6716 109.94911:8872 111…	29597.7	150149	308452	214792	58373.3	14087.1	70374.4	249748	314426	332539	289078	385935	40218.3	303534	431542	352635	286293	270220	277554
433	20.847	1216.47	117.034	Unknown	null	null	null		null	2.55	53.581:20039 54.41486:10534 55.17231:30409 55.98006:26614 57.83738:89748 61.94396:6831 63.21106:1480 69.96249:16243 71.01665:1198 71.96641:25037 73.83256:40948 74.90482:47069 76.06329:37031 76.97152:14960 78.02954:13282 82.23269:40256 84.20014:8397 85.62916:2985 91.05866:12449 95.95785:41629 99.52866:9121 103.81447:15472 105.07033:15973 108.01735:18385 108.8145:283 112.05193:12548 112.81802:1183 …	312616	103375	259780	224705	92322.6	258380	124975	89616.7	386066	116581	88294.3	263446	19445	179011	1295319	1150568	300860	543677	2064323
434	20.85	1216.55	74.9038	Unknown	null	null	null		null	2.93	51.92862:4120 53.00337:49327 54.90485:4307 58.93378:47132 59.89923:28253 61.83726:1237 65.87991:55172 66.86688:6688 67.83958:23661 69.93658:28230 70.65044:2310 72.03996:84915 74.85765:353602 77.93916:50404 81.08403:12844 81.97771:18503 84.40914:77490 85.06649:55851 88.16438:8694 88.99486:26267 95.72666:15770 96.76534:20862 97.29535:15145 99.99286:10396 103.12143:17498 104.93471:24043 105.96554:13…	608388	1055064	855880	1139249	1222349	1011976	2521615	2941965	2829581	3278541	2318362	1463291	515809	3527433	14296650	9214123	5040292	5672949	22098290
435	20.865	1216.78	72.8823	3-Hydroxyisovaleric acid	Beta hydroxy acids and derivatives	WHBMMWSBFZVSSR-UHFFFAOYSA-N	CC(O)CC(O)=O		93.6	19.85	53.96975:48397 54.94809:205294 55.92028:69033 57.98201:47262 60.85725:126647 63.07183:31046 65.92734:83580 70.99224:122988 72.89066:6413727 73.88184:211686 74.89339:1581804 77.02199:227049 78.00989:10965 80.05402:75962 80.69632:9844 81.2056:37505 82.02131:52366 83.03126:99982 85.07167:127042 87.621:31035 88.13734:28572 88.97342:16693 93.64217:10280 94.18245:55612 95.02731:925147 95.83508:104527 9…	949958	1063900	1109735	1167937	1260237	1043419	916392	2960742	2363206	2619505	2057660	1913375	758180	1886154	53088280	28173600	8193026	14932740	59255380
436	20.865	1216.92	147.048	Unknown	null	null	null		null	26.2	50.99082:90274 51.89128:80319 52.99388:98209 53.86224:128702 54.9277:1846204 56.01684:91259 56.93485:603285 57.96502:759794 58.908:1637955 59.96518:240030 60.93811:68745 69.92502:308011 71.04287:426332 72.90059:2100840 74.07115:2230050 75.9903:185151 76.9462:82639 78.52953:128239 79.07846:95192 80.09935:149392 81.94332:148596 82.90552:224791 84.24937:65951 85.07278:722289 86.10963:306235 88.00663…	734278	848610	931378	864169	990715	819622	747344	1446993	1396920	972398	1441587	1424807	539256	1370285	48494130	25420040	7428532	12983260	54882120
437	20.866	1216.88	149.234	Unknown	null	null	null		null	2.75	54.92526:20444 56.97832:19542 58.95256:15768 60.84788:21556 62.87316:54037 66.90268:32996 67.86552:9513 72.8998:21564 75.99849:44876 78.06415:7896 78.97232:45635 80.0919:7479 82.00536:15379 83.96645:2854 88.52326:20902 89.02996:19520 92.95114:7898 95.02073:27162 97.15529:13528 101.02624:17135 102.17651:6666 104.19141:5851 106.93213:9222 108.99147:3507 111.33826:10074 112.2466:2927 114.17911:1938 …	76201	115074	75710.8	74786.4	107011	72304.4	76321.5	171855	193238	146969	147977	79176.7	93810.3	207260	3502142	2084389	674649	1210630	2481419
438	20.875	1217.11	247.2	Unknown	null	null	null		null	3.04	50.22506:9060 50.95014:40563 52.8916:40889 58.87716:45229 59.99354:4745 61.84608:10357 63.8894:75237 64.87783:6233 65.81743:14145 66.60446:3145 72.92904:308256 73.87888:64288 76.00683:16700 78.94949:34887 80.00404:29500 81.12901:21414 82.94106:26287 84.03753:1291 85.9799:8353 91.81949:2897 93.86578:13231 95.09029:28844 97.91547:7337 99.0846:1395 100.02469:6599 101.03722:4755 102.98023:45149 106.0…	80597.2	91969.2	87875.6	21994.5	62471.4	91600.7	52928.2	118247	127464	115307	125514	135004	28777.1	111480	2649261	3338385	931550	1382940	3699460
439	20.909	1217.84	156.12	Unknown	null	null	null		null	2.45	54.92133:39821 55.98385:6348 56.96143:35459 58.9238:11830 60.92374:20221 62.14506:14030 62.82985:3488 64.90858:14457 67.93329:23439 72.1463:15798 74.87365:303166 76.90373:39145 78.99976:7419 80.94257:420 83.10863:2233 84.97484:56854 91.04508:9663 92.92553:44977 95.57109:11419 98.1562:1853 99.8987:6240 107.37106:10461 112.0973:5332 115.74952:22794 117.09952:2972 118.38499:15273 129.06094:1645 133.…	132684	88155.6	102257	95913.7	107674	96560.5	240124	211275	87671.2	123438	97334.1	115383	63869.8	107360	401204	394055	288933	339600	161068
440	20.929	1218.28	165.01	Unknown	null	null	null		null	4.52	54.96517:28489 56.90451:38050 57.90624:10021 59.97586:50491 60.93199:29027 65.88979:14928 76.95834:56289 78.0205:42712 80.0486:19440 85.09281:19233 86.05147:19983 86.95648:7344 88.18761:465 90.0047:11021 92.94733:6969 96.02068:29521 101.00536:11155 103.02642:77339 107.73394:5610 109.17715:1141 111.19924:1603 112.20564:28822 114.00578:1472 116.29946:999 117.93307:6122 121.94682:9222 122.84804:1254…	105490	264710	263058	343987	338432	356660	767016	457625	470358	672378	1110735	999948	56466	119141	166643	152610	143205	164792	162552
441	20.957	1218.87	126.98	Unknown	null	null	null		null	1.43	50.15982:7881 50.94564:14971 53.85315:7638 58.96203:13241 59.97749:9217 61.68359:800 65.87382:2166 67.90182:4700 68.91238:8003 70.03191:22508 71.95908:5562 73.91136:22297 74.92718:100355 76.96248:21223 78.89307:43832 82.81952:21033 83.58718:14635 88.15282:6819 88.99454:10508 89.99842:15005 91.57249:13694 92.99129:6250 95.00333:3285 97.00904:15454 104.96231:4917 106.65729:1172 109.0218:8410 111.11…	468891	58506.3	86503.2	58015.6	95084.6	92746.2	87328.3	62634.5	96171.3	96211.4	89747.1	42191.8	46995.2	52888.6	88729.7	79133.4	68577.6	52135.1	124761
442	20.978	1219.34	165.029	Unknown	null	null	null		null	2.88	50.18576:1866 54.05308:3912 54.97688:23659 57.00038:4804 57.90472:79906 59.88158:20202 60.90461:15568 61.92962:7813 63.848:2656 65.85165:6675 67.1331:1401 67.8873:38811 68.85841:8391 69.96396:7385 71.01678:16512 71.88134:8731 72.92191:15706 77.98827:194525 81.10201:27604 83.2287:32998 83.95908:10922 84.84238:15876 91.0369:16551 93.1003:13331 94.02187:12075 94.97026:3150 96.11291:9386 100.99963:80…	152732	533980	404569	375496	409147	401201	839543	474700	967795	878722	507872	945681	144936	261229	394744	216328	274922	211779	151665
443	21.004	1219.92	139.062	Unknown	null	null	null		null	2.33	50.24782:2245 51.03602:48905 51.97691:25371 52.85468:11714 54.98417:22388 56.91929:37302 57.91229:15421 61.88791:18983 62.89858:14624 64.84718:16801 67.01739:27210 68.88084:178211 69.96133:54321 70.989:6045 72.55849:153091 74.07156:112388 76.95038:110315 77.98916:20351 79.03609:1248 79.86652:18829 80.84021:11787 82.99894:36886 84.10515:26881 84.9436:9627 85.98691:8343 87.58891:7921 88.33295:3837 …	505954	73514.7	56472.3	65391.7	70609.6	104300	72242.4	60691.4	127454	99852.7	155673	87354.7	32215.4	43269.1	59125.2	57620.3	70442.6	42946.5	38417.6
444	21.031	1220.45	127.056	Unknown	null	null	null		null	2.28	51.97996:83031 52.9489:27822 55.88508:2590 62.76612:25079 64.986:9812 65.90821:15658 71.02366:13273 71.92135:40909 77.92507:232 78.9491:4916 82.37624:11479 83.13975:5969 86.93532:31285 87.87879:4632 88.89005:8352 90.46457:20738 91.10016:25967 92.0724:10084 93.99404:12770 94.96508:22138 104.14557:4700 106.98801:1287 107.62949:8638 108.44718:3888 109.25669:18621 112.08514:7448 113.00101:4418 113.97…	382740	79830.3	89559.4	39990	97307.9	101360	68450.8	98825.5	71629.1	70596.1	85653.8	32530	49000.1	54868.5	104744	87844.3	53962	53742.6	86280.1
445	21.037	1220.64	165.009	Unknown	null	null	null		null	1.99	50.82308:16258 54.3537:7592 57.93416:46985 59.96756:6966 66.56561:5279 67.89229:5441 71.85547:21907 77.95461:10710 80.03208:576 80.97862:13591 82.01099:17105 82.96622:10816 83.94642:2172 85.63306:5142 86.15425:6738 87.87791:9817 90.96983:7355 92.96598:24141 94.21865:17109 95.02058:13100 96.12922:388 98.3632:8290 101.09689:13286 102.0946:4541 105.51762:14396 107.04475:15433 109.94476:41689 111.148…	277232	203645	395428	374557	358470	466744	744152	601245	1003154	1156908	1218138	1067518	111991	342249	271622	291637	275307	162967	165178
446	21.103	1222.07	69.9084	Unknown	null	null	null		null	2.54	50.99104:32097 51.93146:33750 54.94166:4347 57.84197:26298 61.8814:6272 62.80086:4003 66.01712:8576 68.89645:14934 70.03176:14631 72.91732:135162 76.00369:41490 77.90951:4722 78.95651:11797 81.12594:735 82.20152:7863 83.63123:3318 88.08214:5781 90.03104:5380 94.09515:4174 95.89528:1776 96.95416:11008 98.10092:2791 107.94946:908 109.04783:4979 112.13192:10653 113.91586:6280 118.13846:4451 120.3438…	100712	87138.2	96933.2	82492	76214.8	63568.8	797402	758386	1911663	2966482	1898684	1295109	44923.6	1084546	811278	859388	780472	934379	454378
447	21.112	1222.25	216.15	Unknown	null	null	null		null	3.07	51.05335:12524 52.90046:9393 53.85996:10092 54.95059:46487 57.93829:40126 60.22618:1844 61.00444:16787 62.90457:2695 63.82008:16173 64.93605:22637 66.81543:924 67.75621:16654 72.04655:22205 73.93929:62772 76.01978:24798 77.99935:16716 79.89551:39100 85.65588:4252 87.97238:7137 89.04948:17158 90.03514:6157 91.69937:9557 92.89381:30473 93.95316:861 94.92555:31292 95.97139:1315 98.01714:6722 101.029…	98085.4	53913.5	60936.2	62315.9	44324.4	51865.9	18195.9	44815.6	92705.9	47346.3	33392.4	86526.3	6240.9	14922	56980.4	135419	38333.7	27827.6	25416.6
448	21.119	1222.42	72.9379	Unknown	null	null	null		null	3.02	50.51741:5618 53.01915:1825 56.43971:2493 57.28799:21014 62.50646:2198 70.59418:11776 71.09827:26376 71.90414:5389 72.93786:308459 74.86993:214925 76.98613:11824 78.92428:18183 85.02188:9847 87.03475:6351 92.32039:10964 93.92701:8727 95.81424:1208 98.35301:6505 100.07725:29308 102.88242:32523 109.00228:5889 110.96373:2141 113.24264:11113 114.11221:16785 116.22645:4153 117.03806:20371 119.78044:46…	1175671	1018838	1138408	878067	1292685	1284392	1225605	1591580	1818312	2299106	1945719	1973667	388690	1357948	1910160	6974781	2584802	468301	6246398
449	21.128	1222.6	165.019	Unknown	null	null	null		null	2.82	50.93885:8155 51.95338:37987 58.91701:120841 59.91761:32531 62.0003:3341 65.02282:25053 65.98113:18786 67.77531:6357 73.81411:29440 76.93604:25627 77.94277:28833 79.95373:28581 81.59876:25273 88.37204:6657 89.03602:1797 92.89377:12540 94.95719:24394 96.02657:6131 96.91123:8706 98.12984:8181 98.98664:5211 100.99743:10640 101.87349:6826 102.39047:11467 105.99756:1434 107.1294:370 108.20426:1647 109…	104095	199710	354953	189314	433993	494281	607228	435742	874468	980085	612889	943456	54535.2	162723	116697	81312.9	119309	178686	134148
450	21.129	1222.6	74.882	Unknown	null	null	null		null	13.56	50.13129:6359 50.95104:3849 51.91716:6782 53.92356:24022 55.02078:70053 60.91894:53017 69.99397:24029 71.99574:55453 74.88199:171362 76.11869:103974 78.06757:25944 79.06198:46796 81.05057:14000 82.9215:14221 86.91275:5112 88.06255:8304 88.94442:4484 90.77453:525 93.1127:33117 95.00349:15189 98.96948:18484 100.02764:1076 101.08839:14826 102.04361:5568 106.08078:948 106.86861:7541 114.01395:13104 1…	704646	694948	870760	684509	601541	728225	2049340	2528233	2279181	2301887	1731573	2258530	215012	3184830	3505313	3129511	1651143	2989572	2275251
451	21.16	1223.26	88.96	Unknown	null	null	null		null	2.67	51.07222:5655 52.92258:8454 53.91456:10990 54.89117:3869 57.02986:59082 60.94847:32385 62.23725:2327 62.92073:5445 63.87895:27626 66.81796:30698 67.7049:13619 70.98048:8011 71.88892:5288 74.87788:55761 76.94914:5160 78.95119:53841 81.00545:1811 82.00897:5669 85.03059:374 85.97406:9195 86.98204:2768 88.95996:43307 90.16556:9267 92.12238:5248 95.1716:17288 97.42181:21297 99.06673:8974 103.72853:361…	171573	121600	127252	136846	137666	87599.8	107050	120424	106036	82575.6	167274	118620	31165.7	72631.7	303553	280933	158792	111305	311418
452	21.162	1223.36	189.04	Unknown	null	null	null		null	2.1	51.26869:21352 52.99859:19142 56.00782:2175 58.86779:40590 65.02309:5168 65.93362:16953 68.07593:11862 70.84355:23037 71.83864:48012 73.8993:68019 76.03891:11806 81.96147:37338 83.98226:9280 84.58668:3832 85.08824:10986 86.07472:7746 89.98612:4559 92.99783:36460 94.05293:6297 94.99274:7206 97.87704:25862 101.01306:14321 102.08122:3903 104.00549:15328 105.21074:5652 106.08965:4577 107.96825:1095 1…	101339	86662.5	45820.4	80997.7	105055	56406.8	82448.4	79397.7	108099	46741.8	20507.2	96404.5	8645.98	123181	212784	270178	108236	124387	149453
453	21.201	1224.24	131.09	Unknown	null	null	null		null	1.98	51.9239:35168 55.86832:27188 57.02826:77491 57.98141:39523 59.95226:13654 61.88617:10690 63.01289:20356 64.98223:8471 65.8697:19892 68.9425:6175 70.10134:3470 71.00424:20225 71.89029:12456 74.00698:37379 74.94772:130719 76.07919:20091 78.04658:8263 78.96281:20275 79.9202:5305 85.99613:10031 90.79456:6664 91.33407:19547 92.4632:67443 96.16106:935 98.21769:7393 100.92304:17603 101.63847:3005 102.93…	171179	42123.9	109057	123738	140965	120766	16077230	234718	245106	200531	123867	182740	76316.1	4463645	6630363	15298940	247341	18939950	2275181
454	21.247	1225.17	72.9038	L-Valine; GC-EI-TOF; MS; 2 TMS; BP	Valine and derivatives	KZSNJWFQEVHDMF-BYPYZUCNSA-N	CC(C)[C@H](N)C(O)=O		70.9	10.5	50.74309:93639 52.95525:477566 53.9095:126868 54.92507:679744 56.9246:255797 57.9738:1116810 59.99939:95222 60.92496:194284 63.88594:86976 67.95588:147313 68.88417:55139 69.96361:39793 70.99355:1491496 72.90376:21309446 74.03715:4645439 74.95064:1920725 79.13163:121523 84.01312:351593 85.02306:147389 87.05587:57087 87.94157:51447 90.05661:70084 93.08055:99072 97.0163:140679 99.96162:851563 101.97…	126888	204624	209378	225941	214680	244067	846789800	2806855	351734	448442	372599	290288	158672	1230015000	711245600	832190500	446386400	973111000	568975900
455	21.247	1225.21	147.098	Unknown	null	null	null		null	146.98	52.87426:611372 53.85519:758826 54.89823:3872895 55.9354:1511588 56.93164:4114356 57.94046:4746116 58.91679:21644666 59.94672:3533044 60.90861:3169508 66.01116:3072328 67.95718:701016 68.91588:1333684 69.96008:5253382 70.95179:2344751 72.89552:354767424 73.99689:32445122 74.94184:29303662 76.04307:1885900 76.99513:724803 79.29565:564570 80.17243:1686822 80.70384:1453513 81.93453:2374176 83.04645:…	177304	86257.7	177931	129806	116744	150330	165572900	702603	466423	217199	427095	360711	39579.7	299794800	155300200	165987000	87194210	198858500	115075700
456	21.249	1225.19	72.9014	L-Norvaline; GC-EI-TOF; MS; 4 TMS; BP	L-alpha-amino acids	SNDPXSYFESPGGJ-BYPYZUCNSA-N	CCC[C@H](N)C(O)=O		89.3	359.37	52.93808:1204929 54.92407:10942743 55.9773:2144674 56.92527:5960700 57.94124:10281653 58.92385:11927505 59.96627:6800456 60.94388:2759790 68.94237:3312604 69.97389:4925296 70.96136:2581703 72.92064:825825920 74.06113:68843264 74.98518:12258092 76.03477:3468766 76.95019:1575510 81.96155:3242782 83.03918:3597862 84.00275:3029755 84.99679:1307565 85.98578:11960802 87.97638:2177586 96.01901:1211952 9…	126888	204624	209378	225941	214680	244067	846789800	2806855	351734	448442	372599	393835	155865	1230015000	709925800	832190500	446386400	973111000	568744100
457	21.251	1225.33	218.156	Valine_2TMS	Valine and derivatives	KZSNJWFQEVHDMF-UHFFFAOYSA-N	CC(C)C(N)C(O)=O		91.7	5831.4	53.87585:253969 54.8961:83936 55.93687:195202 56.91214:226493 58.90794:198702 59.97467:138958 60.92442:125693 62.94867:27908 65.94733:171107 67.90817:97527 69.94338:266722 70.92448:404908 72.87308:2409512 74.0025:1485104 74.96178:1752939 76.93855:253649 80.78716:137440 83.99812:118045 85.9809:498160 87.0145:107629 87.99094:119411 92.8615:29073 97.9847:113178 99.96346:1356393 101.09943:245978 102.…	7986.13	6535.19	12906.1	3014.8	7497.33	12458.4	273463900	717090	7622.52	5784.86	11422.5	82508.2	3844.74	450865000	219310500	259512000	131407600	299815100	184350400
458	21.25	1225.44	142.13	Unknown	null	null	null		null	10.86	50.35715:3143 57.91711:919664 64.8969:307479 67.01671:38856 67.99287:211591 91.03869:36137 92.27477:30108 93.10232:319775 94.68314:82737 95.31586:138631 102.02717:283467 106.0238:44807 115.99556:328202 121.07784:9600 136.95346:36661 138.18851:87906 142.12566:145492 148.15581:990624 153.366:21799 161.11714:10115 162.04779:62279 164.25972:172346 167.023:87480 167.92853:1309 169.16093:27715 170.1459…	27978.8	16842	16065.6	15281.1	24639.1	34823.4	8313356	101942	60315.7	59566.8	41472.9	84006.2	13055.7	13163290	3158466	7984976	4023277	9403553	5500935
459	21.273	1225.77	164.989	Unknown	null	null	null		null	1.87	50.35083:11614 52.107:8962 54.89356:9353 55.85053:1859 57.85555:8758 58.88642:33001 60.05128:3201 62.89248:21877 64.8868:28346 65.90749:4897 67.08834:9350 71.03742:4887 73.91154:4674 76.94648:34292 77.91132:4924 79.94588:454 83.96845:23799 85.7166:11706 87.08996:28843 88.1879:1543 89.92181:1341 94.1534:32376 95.96125:13619 96.8755:5924 98.51184:12633 99.21356:9367 103.04762:16997 103.98086:1781 1…	100569	272804	349550	324120	270480	392926	1354224	450106	404660	639325	1135959	907515	60578.1	512246	265339	341044	177816	390514	278282
460	21.304	1226.46	128.129	Unknown	null	null	null		null	1.52	50.18708:13365 50.94134:9803 52.93002:13296 53.59103:9620 54.8375:69585 56.92065:105209 58.77212:25002 59.85924:10807 60.87886:35184 62.9561:17047 63.84087:32388 66.93346:14769 67.92637:28809 68.92752:7112 70.80283:22229 73.92738:40877 74.92265:171929 77.95905:91044 80.07414:796 80.87023:12948 81.40465:11430 82.04855:11193 82.70186:7374 83.75577:213 84.43365:6179 86.99146:82482 89.326:7951 92.021…	193683	161766	201020	220700	146113	213614	25903150	235699	273923	230974	309824	193094	225021	22864970	21939410	1845170	3933230	29402300	2777844
461	21.307	1226.51	249	Unknown	null	null	null		null	1.98	50.96858:28446 51.94605:116 54.93998:32946 55.96075:9954 58.87143:11197 60.89512:29993 61.85464:3404 66.91285:23621 67.88237:38284 68.92265:40051 71.06492:50016 83.10873:7258 84.16985:15792 86.18548:8394 87.96875:2464 89.26637:2279 94.03429:23305 96.08834:19338 98.06471:3805 99.24738:11296 100.05523:8368 101.80539:5479 105.17743:15077 106.13058:2177 109.2814:766 111.21114:12455 116.23042:428 117.…	55460.5	22201.8	9210.05	25744.3	66508.1	43927.2	53288.9	175892	21394.1	138920	170550	30828.9	26802.4	116514	75544.9	255110	36422.6	174907	93052.5
462	21.31	1226.57	143.882	Unknown	null	null	null		null	3.12	52.96961:225823 53.89606:85283 54.89865:1026941 55.92848:498937 56.90569:483911 57.91009:4484000 59.96968:1597234 60.92169:315198 65.99174:643184 67.95995:198894 68.87338:198958 69.93703:1205803 72.89663:82910400 74.01799:8771238 74.9826:6610188 76.0246:597230 76.95078:203816 81.93572:283947 83.02235:611221 84.00877:345770 84.9957:864910 86.00187:1197091 87.94942:269013 88.95416:104562 93.74829:2…	24258.7	34169.7	33715.3	20818.2	32628.4	26711	1091157000	57902.1	24291.5	98894.2	102514	69705.7	22306.3	1067826000	52064850	1146568000	19068140	1005938000	3190414
463	21.314	1226.59	167.111	Unknown	null	null	null		null	1.91	51.17422:20908 52.01604:8536 57.89796:64561 60.03977:6550 60.8656:8661 62.34295:14466 70.00472:8131 71.36343:103583 79.95297:3427 81.94561:417 82.81698:9759 85.05015:33153 86.20621:24288 87.97813:30135 91.02748:13652 92.89044:55034 94.97958:4098 96.04679:3081 101.05529:5175 104.09696:29716 106.05676:11158 106.95532:4920 108.10231:31668 108.99815:954 109.86147:153 110.40869:5663 111.52926:9402 112…	36757.3	63724.8	72580.8	90458.1	44758.9	112836	187307	96288.2	166874	96612.5	129434	208655	7773.98	90016.8	113456	69353.7	74474.6	81228.4	85456.8
464	21.375	1227.96	206.5	Unknown	null	null	null		null	6.09	50.38562:30898 51.01022:10191 51.90486:25625 52.69019:2772 56.00983:5501 57.02881:11836 60.06607:7281 63.1404:11668 66.57658:21467 68.89945:24836 69.96827:147 71.06744:5813 71.87447:30435 72.93132:94449 77.83093:29498 78.55881:51279 79.14354:66675 81.4071:2720 82.03224:5824 84.17015:19057 87.69486:2542 88.72327:402 90.60703:8114 93.04434:17821 97.3522:8353 98.31525:3222 99.97557:5319 104.04521:43…	57386.6	36407.6	83158.9	74392.9	20834.9	64598	93964.3	50112	68800.1	67483.2	32687	27144	14570.3	12086.3	52117.5	54940.1	89786.8	95692.6	24611
465	21.391	1228.35	74.924	Unknown	null	null	null		null	2.7	50.35867:26908 51.03482:55950 52.94907:22688 56.92064:17674 62.76131:31187 68.89825:30185 71.00624:11982 71.75378:25944 74.02084:255280 74.92401:421227 78.03804:30873 82.07141:4188 82.81536:24295 84.07352:14156 87.6322:12577 89.05155:13052 91.82715:1820 92.90588:24171 93.92497:8819 94.90263:38021 95.97733:17886 97.22952:23426 97.98128:1863 99.59402:14665 105.742:4951 109.02143:22284 110.02822:611…	725516	1221213	273539	997447	724023	715790	3111611	2062888	1613088	2005151	1947352	2217665	302051	2721627	2239982	1112993	1930718	2258397	1266288
466	21.417	1228.89	75.99	Unknown	null	null	null		null	2.42	50.993:22930 52.96363:10667 54.85854:19966 55.95219:24249 57.20463:15699 58.89616:56712 60.12878:9553 62.90218:28993 63.85946:20286 67.09399:6017 68.11452:18688 68.97329:380 69.93653:17963 71.91083:45756 75.9938:161933 76.9829:56997 82.65582:19792 83.31819:11969 84.17667:5691 84.86903:12022 92.30785:21352 94.89531:27984 96.01981:8917 98.40758:8339 100.28707:1695 101.00298:4173 106.14634:4999 108.…	261688	182393	183401	193598	168057	151004	479359	322080	213333	441307	330533	325861	53295.8	488112	449400	297766	307275	274676	354480
467	21.432	1229.22	72.9141	Unknown	null	null	null		null	6.27	51.07648:30415 51.94567:59479 52.93721:12887 53.85609:5046 59.97468:10052 60.9492:14251 61.78857:15060 62.80338:24530 63.97487:3135 66.91783:9019 70.9295:45672 72.92394:126442 74.87926:657541 76.02179:92748 76.99276:39107 78.96555:29143 80.96648:23820 86.14184:12281 88.11317:17129 90.02342:6060 90.92379:25727 92.97349:61847 94.29695:13073 95.8848:757 96.88434:1335 98.09418:16044 102.11665:59827 1…	2421274	9326623	3037998	4333919	1764662	1617358	2364540	2003324	1830686	2518919	2002557	2067107	543524	1747984	1751576	2702655	3953299	2611468	1509020
468	21.439	1229.37	165.04	Unknown	null	null	null		null	2.61	50.406:6769 51.89148:8552 56.96939:35987 59.92548:3870 63.87432:37412 65.22964:11650 65.98057:28871 67.92814:21210 68.91657:34830 70.08755:1343 71.93172:62788 73.83813:10319 75.98692:56089 77.0528:29107 81.06014:13504 83.06235:2958 86.25637:16427 90.12381:2256 90.99667:12437 95.00596:24494 98.83325:13880 99.48393:8627 105.07612:3886 107.11569:12089 110.82737:2104 112.11178:12056 116.52928:16730 1…	140072	330136	171062	332238	285856	385649	941226	455416	665948	894211	984268	694739	58828.4	125050	89789	132264	111289	153538	168534
469	21.442	1229.47	103.03	Unknown	null	null	null		null	4.35	50.41493:24679 51.74067:8448 54.90824:14057 56.85532:27668 58.89263:59153 60.8815:38623 64.95769:15457 65.92457:19276 66.79026:15535 69.89916:9664 70.83802:10213 71.80485:15190 72.93845:753264 74.87567:402315 78.02895:19451 79.94671:8063 86.3955:14400 88.39298:14964 89.07718:3344 90.04539:907 91.54181:22835 95.04977:16275 96.89192:5714 97.40485:7581 98.23431:17165 99.12314:6256 100.03214:26580 10…	1032950	4153465	1198692	2063681	742073	615790	533262	443288	293223	449745	438911	345923	175594	355378	628050	1855041	1448759	1631788	629069
470	21.444	1229.51	128.9	Unknown	null	null	null		null	1.83	53.96342:40389 54.99579:42229 57.01989:9199 57.94526:13039 58.8872:16612 59.90316:9805 60.8604:11587 63.8221:13528 64.92947:3890 73.87347:51844 76.98508:13284 83.82492:2661 84.36292:4190 85.02828:13973 86.92716:17503 87.83973:16903 90.75404:7231 96.0757:3925 99.08338:10826 101.03806:7578 102.02918:9829 102.99688:19928 105.13061:1948 106.85236:17201 107.96702:5948 114.666:12198 115.44086:8962 116.…	109249	498133	177090	258030	66821.3	101778	89865	63893.9	71828	87765.6	65266	68989.6	25208.5	96478.6	66144.7	57529.9	49406.3	42925.5	53776.1
471	21.464	1229.95	74.9316	Unknown	null	null	null		null	2.45	50.88201:15674 51.95046:1074 53.78204:2673 60.88948:2661 63.91922:28803 64.91377:3929 67.88718:3324 70.03584:3223 71.90668:19238 74.00942:39737 74.93164:281997 76.04153:20103 79.97623:1429 81.03114:2423 82.03088:4209 85.00391:9865 86.2133:15064 87.93935:26946 95.43433:21237 97.96316:12967 99.68503:648 106.5239:6057 109.97936:3232 114.19169:2430 115.06197:47944 116.80994:694 117.94324:2330 124.046…	1415027	1755104	1097797	1220454	1120884	1078555	2426526	2682530	1769100	2284482	1166317	1685672	382831	2901317	2785089	1590756	1869521	3003400	1183939
472	21.54	1231.63	145.1	Unknown	null	null	null		null	2.65	52.04699:16091 56.97672:1377 57.98385:34370 58.87559:109061 59.96056:19836 61.92257:7014 67.72208:9997 69.95888:26059 71.10746:23287 72.02212:38082 73.88528:5072 78.94757:12225 80.84263:6674 83.02477:16822 84.33187:2556 85.08604:15678 86.02462:33461 89.8019:7334 92.8782:7332 94.97655:6906 95.87447:5222 96.73392:12474 98.08158:9313 99.09321:5068 101.70565:11515 102.21713:6773 104.07555:3247 104.99…	154239	170904	100688	106401	126865	142452	162272	159971	174105	186650	203760	143766	43302.2	199452	229413	206635	210896	236996	228648
473	21.586	1232.61	328.99	Unknown	null	null	null		null	1.75	54.90862:36382 55.88753:6948 56.89261:30544 57.91204:37045 64.86916:8935 65.66164:45914 66.37405:977 68.20432:5665 71.02583:18700 71.98475:24382 73.91123:27958 74.92121:46062 76.97646:6901 83.83262:4338 86.22201:9722 87.00991:282 89.68326:8468 90.56593:10753 91.2318:2276 92.9624:24787 95.14077:5304 97.18398:11140 99.95902:20992 101.38194:6834 101.94417:32558 103.57518:8212 104.11947:7420 105.2922…	21971.2	4004.18	13823	3003.04	3562.73	11576.7	8330.96	4996.9	6919.09	12918.6	5671.14	6565.6	1228.08	13892	15088.4	4468.89	1856.77	4700.42	1917.1
474	21.588	1232.6	101.932	Unknown	null	null	null		null	2.01	50.26488:15525 51.85831:37552 57.00311:5803 57.91058:4028 59.94:6458 60.90524:14834 62.90572:16055 65.00207:7933 65.90258:16650 70.00308:27772 71.92364:4142 74.85407:117526 77.91189:49620 79.97599:8108 80.98019:15331 81.94559:11743 85.03439:16507 85.70654:288 86.91302:18739 90.86385:14729 91.63567:12109 92.8753:18205 93.71157:10163 95.9707:20077 96.91457:7114 97.88941:4486 99.2253:2793 100.00847:…	114549	22799.6	130896	65928.5	113434	45881.3	126453	86090.2	210038	103269	133139	216176	17039.6	137093	96614.7	113170	110510	194376	113572
475	21.607	1233.04	89.67	Unknown	null	null	null		null	1.46	50.13042:9856 50.93187:50812 51.85164:4067 53.88302:800 55.98156:17695 57.82903:64254 60.97108:21771 62.97862:24024 65.88958:35669 67.87659:9855 69.89639:2634 71.89677:14689 76.9352:46830 78.01197:11766 78.98111:38181 82.05167:9019 83.85979:6617 85.77996:3685 87.00201:15087 87.78976:5852 88.83256:9090 89.66637:20896 90.40102:7576 92.90805:1580 94.07847:4307 97.70457:17169 99.07562:2591 100.90794:…	29952.2	41885.7	22417.5	33087	25990.5	35059	80723.6	76772.3	39393.6	96822.7	67586.5	69594.8	10631.7	132400	71800.2	68998.7	93221.3	77785.1	27321.8
476	21.648	1233.97	165.018	Unknown	null	null	null		null	1.49	50.28896:19959 51.11172:41699 51.93298:4475 54.03133:28141 58.894:90165 59.9459:46621 60.89344:38892 61.7166:5801 63.84583:40958 66.1604:23985 69.94315:301331 71.09466:34916 74.90375:517625 76.9676:21974 80.94806:11579 81.91353:19955 83.54607:10861 86.01228:6121 87.22385:18234 90.98354:8987 92.97504:29018 94.91803:22652 96.04205:17387 97.148:3713 103.00419:17586 107.03114:2251 107.98503:15010 114…	131738	361363	280529	440027	374673	372815	688038	543155	727400	930424	750280	800222	55730.8	129563	119669	129744	107557	122909	116399
477	21.695	1234.99	69.9001	Unknown	null	null	null		null	2.02	53.95066:20083 54.55354:18854 55.0541:9224 56.6485:11371 58.02336:91257 66.97734:54073 69.9001:131468 71.03801:13182 72.92763:298809 75.98668:167027 84.98415:43595 85.99119:28602 89.73285:16604 92.02491:18574 92.9312:26786 97.31046:1025 101.01109:13906 104.73198:3619 110.0803:3752 111.00407:7822 112.00418:3126 113.03517:26491 114.08292:25554 115.14404:23364 116.16306:23430 118.20293:9800 123.0749…	41878.6	71806.5	38178.2	76111.1	52679.4	54251.6	444716	410323	830934	947456	1138674	457796	44465.2	412065	588043	608484	539051	606748	344698
478	21.755	1236.25	165.036	Unknown	null	null	null		null	2.48	56.06716:34889 56.9451:22410 58.87023:40799 62.0801:10236 63.84223:19354 64.93382:22664 68.88245:44123 69.9365:16265 71.01035:24199 72.0086:122709 73.82465:58349 76.04639:41953 80.0214:10126 80.846:2854 81.88403:23956 82.59992:3693 84.35248:9522 88.23364:13425 90.1255:11275 90.93044:19961 98.57274:7235 100.03573:22656 105.008:10800 106.02731:4033 106.94464:5236 114.129:1989 115.39667:12830 116.09…	96484.1	234148	366536	558097	352141	312928	777993	345443	770753	907440	887682	794467	64278.7	104965	137788	120086	139030	86048.3	113664
479	21.779	1236.8	74.8665	Unknown	null	null	null		null	1.79	51.91449:16439 52.95896:27872 54.99179:31345 55.62818:52155 56.15545:37502 57.97955:20880 60.03072:15158 60.93177:37161 61.92586:14171 65.00871:3036 69.93156:31483 70.66558:9298 71.48431:1909 74.86654:486303 77.98796:27057 80.0941:8910 81.23367:12496 83.3237:2187 84.02518:2344 86.9913:14667 88.09445:11928 92.04878:3165 92.93211:22855 94.0687:9502 94.62049:2822 95.14187:19899 96.02372:17159 96.711…	2199030	1185785	1410170	1272384	1830705	1018554	1841643	2296908	1436795	2611378	1929203	2286641	150690	2695115	1909886	1328944	948835	2036767	1263554
480	21.937	1240.19	163.086	Unknown	null	null	null		null	8.89	52.82646:29902 56.96758:31234 70.99931:678 82.89835:7217 84.87134:29512 90.97444:1790 92.95825:9057 96.40589:10268 107.03518:4010 108.1593:2825 109.05604:1558 109.7683:4958 112.12507:4729 118.09667:10097 120.06499:2241 122.08889:2272 123.09612:7878 124.30528:5683 125.98958:5479 135.85313:2678 140.20396:2400 142.01503:427 144.29724:13215 152.04482:1541 155.22519:5138 156.11958:4093 158.16602:1699 …	507182	981433	975222	25913.8	1039190	1089019	1350391	2015081	1375159	1566342	1586816	557457	1130199	4444699	7866783	7453345	4412298	4725145	7257110
481	21.944	1240.38	165.019	Unknown	null	null	null		null	3.71	53.86671:6235 57.85623:127206 62.10841:37243 63.84308:14895 64.60289:1559 82.92858:50122 84.77116:37718 91.89965:13959 96.06609:1495 98.36074:2004 98.93436:36895 108.99574:5889 121.77399:6971 123.00242:5160 125.04047:1372 138.22971:14670 142.67749:5361 143.17856:10670 150.12196:27401 152.2648:7411 156.08888:13095 159.18083:16523 165.01865:119286 168.31183:1649 169.85204:8878 172.99178:50990 178.1…	140246	317719	390931	536387	424429	429936	1091207	527949	923802	1257994	745015	937632	167712	358841	791766	675606	396449	424484	560408
482	21.951	1240.48	189.17	Unknown	null	null	null		null	3.61	50.943:22610 52.92634:9949 53.80804:27494 56.88963:76432 63.89592:10987 81.1103:6134 82.10558:5833 83.01472:2461 91.00323:21200 92.94727:12965 94.47466:13278 97.62102:7761 109.79275:463 111.99696:22040 122.09187:2844 128.83299:12434 136.06844:1966 136.9306:14654 139.04358:475 140.08179:10318 142.26054:12396 142.78593:1538 153.11861:10300 154.99597:432 156.03246:7194 156.57294:4751 161.93921:24845…	969674	1099051	1495771	1102367	1408466	1274015	417206	1011051	1809649	1476173	1826420	1658197	6485.83	1002476	1589849	1622062	1131432	1254637	1798193
483	21.975	1241.05	174.141	Ethanolamine; GC-EI-TOF; MS; 3 TMS; BP	1,2-aminoalcohols	HZAXFHJVJLSVMW-UHFFFAOYSA-N	NCCO		89.3	2300.8	50.11771:213595 52.95709:181774 53.96675:147461 54.88861:137678 55.89663:122075 56.91712:665449 58.87176:9352255 60.90394:2270966 65.92944:698381 66.88997:517306 68.90683:279169 69.92687:792110 71.02461:901492 74.9136:27947678 79.72276:148524 80.56094:114485 84.19304:301345 85.9435:12147394 87.07226:3589330 89.02468:902695 90.91148:276607 94.40478:215022 99.00431:335783 100.01907:7338298 102.0301…	61598830	99560910	119779900	98761690	114610800	113035400	56007170	163172400	157462200	169337900	164563500	153064000	31795660	96121240	191075600	175512100	110115500	119068800	180889200
484	21.976	1241.07	130.02	Unknown	null	null	null		null	4.88	50.43941:29174 51.93265:26835 54.40137:41518 56.96531:29221 57.9284:346219 58.90567:251512 60.0108:13837 60.91842:20162 62.90086:20281 65.90509:39265 67.91677:44701 68.88871:82331 69.89448:87491 70.92047:24505 72.91082:4678747 74.90929:996610 76.04144:88851 77.95762:246807 79.09367:94758 85.91351:1360388 88.09167:72077 89.0888:31740 97.05562:16632 99.98695:189800 102.01672:107726 102.99448:28667 …	5991654	9147384	9705178	8295321	9598970	9623099	4665852	13389590	13485220	13092670	13789180	12737610	2549444	7563969	15792040	14055160	9007728	9186251	15292730
485	22.091	1243.59	165.018	Unknown	null	null	null		null	2.6	50.28983:17543 52.60128:11533 55.0076:19112 57.02872:36123 58.05174:81155 60.83468:10198 61.78869:1958 62.719:945 68.07254:4166 72.12672:15970 73.885:118877 76.98927:30869 79.0335:18686 81.09646:19394 83.21658:24615 84.0929:1469 88.89784:22513 89.82001:7953 92.08746:264 94.90864:13160 96.04231:28915 96.82166:8660 97.7113:18655 98.21569:7115 99.10976:22280 99.98212:20658 102.01855:822 103.83887:53…	114287	344448	335478	362972	405056	414322	939694	345849	795299	1064585	936123	541342	25418.5	196181	93627.7	106051	56750.4	175062	144747
486	22.095	1243.71	74.9089	Unknown	null	null	null		null	2.24	51.88843:16288 52.91126:12606 53.98458:6273 54.71005:18889 59.96146:28844 60.99606:31114 62.72424:36517 65.00589:1854 65.93737:38467 71.9632:34921 74.90762:397308 76.98003:114064 78.95901:23026 82.10246:3975 85.16054:1367 86.07636:6224 89.02634:20964 92.36978:44815 94.54424:23942 95.09003:17048 95.98941:16242 100.22902:1550 101.07789:14259 102.03628:13812 103.04487:37583 104.13712:22334 105.13504…	1033381	1024840	842632	722345	1096552	1196944	924929	2513887	1795704	948842	1134682	2047638	287210	1596771	1734852	2232867	1735055	1643221	1235456
487	22.146	1244.78	165.031	Unknown	null	null	null		null	1.69	51.96711:14503 53.87293:14622 54.8888:14140 55.89811:27464 56.91398:2804 57.84888:5527 60.02004:38040 60.94282:7686 62.45089:5065 66.01802:10584 68.8922:7632 70.98699:7458 71.86446:12710 74.89575:58689 76.95853:48086 80.16723:10813 80.91514:15741 86.0024:4786 87.10022:9628 88.88866:17392 92.97851:9431 94.05685:3144 97.21414:6615 102.26704:3656 102.94398:26938 103.94118:11608 110.02828:15284 110.9…	119092	282532	357232	345516	471308	255681	1100533	500479	512356	1068240	556966	549118	81160	94533.1	89129.6	111466	71042.1	134806	125776
488	22.161	1245.14	74.8611	Unknown	null	null	null		null	2.11	51.92798:10492 54.95953:3530 62.23774:18039 62.99286:32561 63.81116:12521 65.99403:37419 69.7701:2010 71.14683:12580 71.97741:6278 74.91092:282761 76.02583:20839 78.95125:54096 81.04221:24943 82.07005:7937 84.61682:22378 85.14027:8474 89.96671:11156 92.24013:10314 93.89048:1953 94.93128:9956 102.00838:3225 104.17463:2395 105.57534:8528 108.2224:5589 110.1705:3288 112.38372:909 115.57016:4224 120.…	555330	788360	629988	703542	738552	537062	2524207	2760291	2248807	1516530	1824496	2204184	319167	1967708	1882996	1642646	2839433	3417773	683654
489	22.171	1245.36	371.288	Unknown	null	null	null		null	5.73	50.42936:66158 51.31645:2319 52.08494:19626 55.05024:85704 59.98838:39859 62.85944:16637 63.88143:48271 71.02145:1743 76.03088:57375 76.98858:1818 80.11827:20792 83.0025:31481 84.16454:20652 88.10089:8599 89.03518:32022 90.0614:23103 92.18459:6854 93.76465:4151 94.97475:11287 95.82564:24218 96.83237:2232 100.12755:28671 102.93598:41844 104.15992:19000 107.65446:17505 108.18025:5501 109.24157:4923…	15084.1	29051.1	22662.2	27331.2	48125.3	40326.2	28964.5	35705.2	116474	127253	92235.8	201183	30938.5	13163.1	39314.1	176898	971557	815372	23998.9
490	22.181	1245.5	248.91	Unknown	null	null	null		null	2.13	50.66309:45512 53.80282:16180 58.92321:25863 60.81538:4621 63.84941:88653 64.98817:2430 66.86273:7345 67.68604:1342 71.17341:12619 72.16393:118275 72.98976:24882 74.8809:274195 76.9885:42618 79.98067:8076 80.95445:10088 83.05584:6584 83.99597:13170 85.05112:16975 90.22722:9203 90.99606:7227 91.9057:20772 95.98197:16450 100.13362:24624 101.12502:5527 104.02175:26334 104.97065:7217 106.69756:22004 …	62233.2	94945.5	80104.4	49884	101476	107052	86094.3	422278	147501	362302	288626	54726.8	61042.2	185812	159064	511266	2342744	1817830	150674
491	22.201	1245.89	147.068	Unknown	null	null	null		null	7.24	53.86912:8270 56.7745:26475 60.91272:17734 65.83356:18807 66.91452:1959 68.66336:2206 72.98355:24850 78.98588:52393 81.08743:2940 85.73614:21379 90.04496:22516 90.95358:7619 91.81544:12833 99.37235:11502 100.02312:12899 102.3997:9455 104.15141:12228 106.03366:12461 109.97598:4606 111.94479:11975 114.74238:6865 115.26337:4173 116.07545:7446 121.16756:1247 126.04507:3087 127.00822:4136 127.55417:26…	640006	756942	1189062	628501	1021561	1137211	1446208	5806927	3610546	6664430	3295990	5405546	784034	2508637	2307053	6227126	24660790	23096160	1106075
492	22.201	1245.98	265.13	Unknown	null	null	null		null	10.35	52.87721:10909 53.7863:8097 56.91257:24930 57.86118:27006 58.85417:9379 59.88881:16321 60.91553:37854 61.90551:1024 62.98446:45577 65.90837:31807 66.96728:17302 69.88818:2855 72.93443:15722 74.03413:71994 76.06491:28973 77.95888:48849 80.89732:18449 81.96967:7739 83.06382:10857 83.97435:16082 85.70644:16946 86.73764:7406 87.92282:3879 88.98196:2703 89.98908:24090 91.02235:2303 93.00533:56466 96.0…	80586.2	75200.3	140612	134949	75548.8	75461.2	109540	599252	341281	716321	309003	602744	81196.4	234594	254777	679341	2974500	2509206	162840
493	22.202	1246.04	72.9283	Unknown	null	null	null		null	20.63	50.87814:6965 52.9805:15646 54.94894:10122 55.82589:50333 56.95206:4398 57.94257:24710 58.85141:35569 60.06779:4927 67.69604:12409 68.25114:18836 68.95398:3738 70.81068:9322 71.93323:11175 72.97945:90583 76.01105:38986 78.07352:10126 79.96235:4986 80.93918:4666 85.99712:14864 87.01218:26089 89.28597:13537 90.1545:1063 91.05218:15433 92.88903:13769 94.94291:1402 96.776:1827 99.05846:4537 100.07286…	618515	779443	1006408	911807	1070511	1243978	1356089	5047589	3364490	6632967	2998718	5631327	767614	3504564	2379092	5095818	23535850	21586630	1646927
494	22.205	1246.15	281.145	Unknown	null	null	null		null	39.89	51.89146:23652 52.94572:17581 53.77143:3285 60.84753:928 62.82557:18322 67.9596:14851 69.98678:1049 71.18433:3401 72.94623:146156 74.90046:234096 75.98802:30354 80.20663:11147 82.16446:4542 83.13097:13172 86.76925:9175 88.36494:3481 88.95937:11467 91.15738:34004 94.09363:18519 94.97922:15384 95.90676:9934 97.0929:11317 98.11632:9640 100.82403:11329 104.03607:6749 107.0557:13259 107.97108:382 108.…	555187	599837	1069622	893810	1080964	1066429	1153181	4963987	2854176	5395335	2889985	5294615	713850	2163018	2297311	5343457	23820850	20678200	1227802
495	22.208	1246.2	282.195	Unknown	null	null	null		null	6.9	50.14908:15165 50.83018:9167 52.87919:38517 57.95612:43817 58.85986:57759 60.14315:17523 60.98145:32781 64.90566:9402 68.47028:8476 69.00372:14652 69.99957:6087 72.92991:43205 73.83422:18205 79.99416:16204 81.10843:35256 86.0435:9134 87.0635:6551 87.94638:8691 90.18105:11420 90.98957:15487 93.65037:8988 95.04707:6594 98.51733:30208 99.20333:11778 100.04027:15028 100.99059:7189 102.92671:18804 103…	178478	179998	277989	331263	196872	302135	334998	1360233	841596	1648373	830435	1332744	174848	637571	541810	1439378	6490349	5684714	389725
496	22.213	1246.26	207.077	Unknown	null	null	null		null	4.42	51.13785:27269 53.70821:4773 55.92381:1571 56.98264:1746 57.93762:36466 58.95542:13906 60.06842:32612 61.73782:10879 65.08093:9608 67.81395:8899 69.74272:15963 70.97758:2689 71.98436:45787 74.90775:206078 76.06592:25414 81.30124:763 82.91125:2787 84.26974:431 85.6865:21350 86.65847:11150 88.33791:17706 90.08275:991 91.83219:2325 92.92259:13291 95.06187:10043 96.10078:18067 98.64583:10454 100.9740…	157819	139979	157936	179965	222876	143781	259270	719083	611118	799018	186027	703359	86549.8	226032	400622	778766	3195172	2664908	206574
497	22.224	1246.52	369.259	Unknown	null	null	null		null	6.74	50.06274:27269 52.94535:12716 54.93523:35353 61.70609:589 62.90384:16944 65.88543:12599 68.9234:13898 71.95833:59954 73.97983:130790 75.98666:18260 76.9118:10851 82.12523:1850 83.29472:14013 86.02715:10460 89.99655:13601 93.9764:4811 98.04218:7616 101.02918:41590 104.99804:19381 106.13864:2058 108.97199:17904 110.10259:3590 113.25716:2261 115.88604:12226 119.97011:9828 121.19513:3416 121.81265:95…	110142	91626.6	204551	150353	102331	106698	141425	718122	479126	851199	407574	925828	119927	155090	389190	932972	3730200	3402186	216470
498	22.225	1246.59	283.19	Unknown	null	null	null		null	4.9	51.98138:21278 54.01644:13329 54.94072:14550 56.98064:60088 57.93021:7490 58.8942:50950 59.94787:22224 68.96712:25190 69.96419:35515 70.90749:2169 71.84578:54239 73.77749:57319 74.89377:268334 76.0727:26612 78.01227:2688 82.0536:5562 83.12642:11864 84.18607:9219 85.01173:42499 85.98143:21819 90.13319:11653 91.01095:5266 92.9097:28061 93.95592:11450 96.96193:8914 99.40132:966 101.01157:13889 102.0…	121268	98920.1	123572	116460	70471.8	27511.5	182894	766079	490569	536613	200214	580070	66732.3	330734	332493	793532	1196654	3378279	174880
499	22.235	1246.68	72.2717	Unknown	null	null	null		null	1.51	51.83694:4466 52.91002:2251 53.6869:4166 54.28548:15096 56.94621:17754 65.79684:17365 68.99534:5645 72.27175:23078 76.0729:7921 78.03433:16375 79.00546:5930 79.98743:3673 91.01614:18150 93.00138:10204 93.77911:809 94.28254:861 96.09505:6253 97.13173:11590 98.97359:6082 102.60626:5431 104.11149:1990 112.23259:2107 121.83163:2147 124.15048:2408 127.48253:1419 128.2518:1164 129.19583:4929 133.095:52…	161039	269460	186646	135045	312341	377164	763083	617361	255071	298925	399560	813238	148554	522963	285929	289592	53073.6	318554	312743
500	22.236	1246.7	58.9075	Unknown	null	null	null		null	1.56	53.90897:6001 56.9885:31885 58.90754:183956 60.91728:123583 62.03364:14084 67.85978:7952 69.94482:492958 71.89658:12579 77.01429:117984 78.91967:27747 80.05158:47679 82.10002:33232 82.98984:3323 86.02351:10151 91.24994:1977 92.95711:3747 94.9771:12253 95.94417:9803 96.96556:17707 97.85928:562 99.08667:22929 99.9212:1341 101.04708:30211 102.99722:2697 104.08388:6608 105.0995:6246 105.98383:14730 1…	97831.2	162268	103670	114672	179948	177116	393079	230230	453230	486955	183663	432093	20668.9	296986	126397	296254	1299737	912468	144102
501	22.27	1247.45	165.021	Unknown	null	null	null		null	1.5	50.10384:14071 53.84169:3325 54.96532:6323 56.04764:15643 58.93245:21411 61.60331:767 62.35197:6009 65.15081:28614 65.95728:2931 67.9538:2535 68.94766:20426 70.07086:22966 71.14824:7965 72.07366:6511 74.9095:78162 80.07555:8417 82.96237:24679 84.96918:28872 90.66615:4261 91.16754:17234 92.99308:18992 94.84449:11238 97.72704:4820 100.12762:37207 102.19414:16960 105.0228:22571 107.32378:7006 109.71…	103422	395394	385236	320860	292714	404838	944709	284773	742931	1094999	735218	544926	56398.7	91095.6	137725	110068	77346.6	122555	162086
502	22.28	1247.72	69.9358	Unknown	null	null	null		null	0.88	52.91017:23576 56.83929:11508 60.92202:17722 63.82148:21862 65.90834:926 66.43752:33572 68.13471:6964 70.0014:14385 73.91695:62247 77.95746:36589 80.87373:5340 83.0724:16081 84.50684:15365 85.04378:25104 87.10119:1740 88.22231:9709 89.77509:8587 91.05679:11426 92.95532:13366 94.11346:1013 96.5044:11999 97.74464:3598 98.32953:3359 99.21977:9711 101.69624:687 104.1064:1675 108.1179:1472 111.08633:6…	58791.9	60574.8	81481.1	98495.7	84741.6	69921.4	639674	652266	637653	704346	899143	1919878	26424.2	720090	318577	488517	325321	241622	335147
503	22.352	1249.27	165.03	Unknown	null	null	null		null	1.83	51.20631:1512 51.96286:20282 58.92618:9318 59.9933:16928 61.81926:17108 65.07481:728 67.05714:23574 68.85947:28280 71.04008:3942 74.84371:431470 76.05354:57942 77.01232:70032 78.21469:33023 80.78519:14293 82.09576:2449 84.00262:18236 86.97179:5050 91.18483:13482 92.91374:14350 96.11012:497 101.02821:12682 102.11989:11951 104.09078:37911 105.69715:10703 106.21595:9834 108.74067:1499 110.21188:6563…	110405	357891	262975	322494	225260	234646	653246	304182	937083	915940	1017002	624912	42693.2	89201.7	101846	129318	55934.3	112840	144100
504	22.366	1249.59	174.13	Unknown	null	null	null		null	2.95	50.10876:6673 57.90771:20599 61.82664:1293 63.8107:43723 69.96532:2195 71.83437:56065 73.91534:48266 76.96968:86452 79.98994:3579 82.12533:4335 83.87445:27635 92.01415:9980 94.74873:35891 97.12417:3613 103.92194:239 106.04952:1065 106.95434:11161 107.98063:6204 108.49445:309 109.05544:9361 110.16406:4050 111.04378:5307 120.9252:381 124.16442:4181 126.31736:23341 131.79802:17282 132.93382:5595 136…	8616.36	59847.2	42932.4	55748.5	81456.6	27381.8	20920.8	223246	243352	329056	204845	196061	12072.4	17663	40592.8	61526.7	112086	83855.3	25452.5
505	22.385	1250.02	74.9416	Unknown	null	null	null		null	1.34	50.38242:20804 61.88529:3578 63.79433:33375 74.9416:269183 82.30135:9212 84.17877:1449 90.02268:17725 98.04672:3150 106.10145:2013 107.17718:389 109.21394:2628 110.31322:629 112.74524:1463 113.3116:4447 122.22788:1703 128.04056:5463 130.35938:6002 132.35907:2480 134.03536:14498 135.20756:1275 140.6978:2336 150.03981:3888 150.95808:3151 154.16475:5709 155.29658:13820 159.18491:574 160.19611:1377 1…	813008	1068767	835201	1224846	676760	1193091	2001878	2399496	1516725	2443543	1871220	2269060	337053	2553350	2466243	1870181	2057857	3061315	1292486
506	22.398	1250.29	85.51	Unknown	null	null	null		null	1.92	50.17359:8248 50.88457:3454 52.24163:24811 53.10409:4607 55.91635:40218 56.95722:19913 61.93663:13277 62.96275:852 64.52828:11102 70.04191:10585 71.83538:30652 76.30059:390 77.00864:47615 78.924:23340 83.02093:15070 84.91145:1856 86.11226:25071 91.0302:37221 92.811:15976 93.47937:28031 95.20682:742 97.01827:19126 98.98222:58096 106.93039:6643 114.10642:3645 115.14967:30874 122.87308:359 124.03825…	77909.9	157704	266479	121695	338616	120505	1151680	276021	312547	567030	511081	305182	109113	728793	380414	118434	214443	291932	37432.5
507	22.444	1251.26	74.9241	Unknown	null	null	null		null	2.38	50.12695:12204 54.9688:14072 57.92192:66247 60.80136:6257 62.83595:44993 63.83618:10087 64.91769:56960 66.82217:67163 71.8055:16160 74.9241:608821 76.01622:13843 77.94125:33250 78.96019:29930 84.02396:3374 85.04124:29988 90.063:13128 100.07365:102542 102.29957:77237 104.07374:33804 107.17606:10197 108.173:3222 112.68572:16021 113.39565:1353 121.18423:16552 124.71431:14569 128.05652:58713 129.0794…	1879128	2127370	2588904	1925323	2760019	2710923	4169781	4126558	4841057	4431065	3623186	4479814	712586	4318004	4064793	5166165	3225641	5720967	4260631
508	22.522	1252.99	165.03	Unknown	null	null	null		null	1.59	50.16876:19309 53.81124:7303 56.01369:17573 57.02307:11815 58.88621:14698 63.15058:31081 64.93401:59375 67.75436:5351 71.07823:14233 71.95579:64132 78.049:10055 82.88079:30048 84.0173:3722 84.9497:33668 86.14976:10782 88.04688:1533 92.1336:31528 94.98934:25215 99.01422:17704 100.05544:37143 102.05668:64782 107.03352:1167 108.0243:23688 109.01102:2704 110.92752:6776 111.51568:13621 112.04914:31995…	155045	303339	293020	237544	372791	409661	568692	260069	633751	1067287	806066	661976	61546.1	152168	183632	112175	69663	122268	95040.5
509	22.593	1254.55	231.833	Unknown	null	null	null		null	3.24	53.07876:1169 54.85436:46966 56.02706:11123 57.00363:7826 57.95541:34881 61.80541:5397 63.28093:62043 65.89586:36949 66.98841:14977 67.8662:17685 68.84229:28990 71.98163:45420 73.66839:36703 74.9001:315788 76.94957:752 78.97306:15370 80.08041:29200 80.9269:7175 81.9924:23786 85.00404:10099 85.91768:9180 87.65652:7434 88.27043:952 91.82679:7896 92.93982:7906 94.36227:1518 96.02208:4437 97.12724:40…	25939.3	53715.1	31581.6	49821.8	2656.63	25353.1	36673.5	9795.61	23657.4	4711.67	10400.3	22085.9	10239.6	71074.5	39993.6	26393	5953.6	21829.7	20229.8
510	22.747	1257.85	228.16	Unknown	null	null	null		null	1.82	50.2363:17214 52.82179:35116 54.95234:29373 60.90213:19056 63.85715:24606 66.88696:4021 67.89317:18478 70.03329:8237 71.90534:29770 72.9427:128842 73.87019:10842 74.92197:228252 76.99491:17624 78.09273:31449 82.46741:7801 83.70695:6015 85.74876:8065 86.52206:17214 87.70418:1932 88.2365:3311 89.71607:7813 92.92148:100100 93.84581:9217 95.84487:7116 102.0538:3983 103.10563:29352 104.99498:7241 106.…	152907	7759.79	115074	207973	76667.1	6447.96	22000.4	120406	35360.2	38985.8	9749.77	73903.7	419.531	105834	106588	40088.4	5986.55	92016.8	106840
511	22.76	1258.14	224.88	Unknown	null	null	null		null	1.73	50.89059:27294 52.95632:13126 53.95863:13792 54.95222:5241 55.97435:28281 59.01269:53742 60.8283:2113 70.64745:4354 75.98619:49201 76.99255:96 78.02983:30210 84.09966:12009 84.91746:5111 86.9505:6570 95.06107:12009 98.64923:537 99.85154:22468 100.43488:8788 104.01502:4840 106.04154:2307 107.04868:2974 112.01752:4059 115.10668:2079 116.0336:5531 118.2327:4156 123.56818:1313 124.42304:1204 131.0575…	34907.4	4907.07	964.468	10346.2	2062.49	13404.6	11558.2	5388.16	9774.41	3287.23	2982.82	5341.09	4578.45	11017.3	16388.7	4303.63	3389.02	16903.6	5408.65
512	22.829	1259.69	282.25	Unknown	null	null	null		null	1.88	50.95534:21520 52.95488:21834 55.02308:56213 55.92125:5220 56.86002:10973 57.99486:20275 59.98216:8557 61.78226:13426 62.48742:25840 63.0105:14378 64.0499:29300 65.90746:13484 67.003:4764 68.64006:32550 69.44375:21303 74.9484:57473 79.00431:45915 80.05647:1876 80.89947:5573 84.57585:11748 85.12456:12581 88.28926:2775 89.03984:6480 90.14314:10473 90.68062:8605 93.07155:19067 95.01563:15949 96.1739…	31604.6	15068.8	28752.3	8177.26	10318.9	21710.5	29624.1	35198.4	18594.3	22334.6	24012.7	18682.6	3485.78	34580.8	22675.6	25930.2	32406.1	20988.8	31772.2
513	22.925	1261.81	141.02	Unknown	null	null	null		null	1.85	51.89031:1179 53.04882:383 54.27017:31462 54.94071:24255 55.8766:4915 56.90715:36857 59.91908:35034 60.86886:40513 66.98482:18295 70.30867:2937 71.89359:33954 73.99186:55720 75.9744:10866 76.92528:23387 77.98713:7465 78.99139:26006 81.11786:11267 81.96854:24074 84.32529:9953 88.90973:6439 89.96339:7132 92.87514:10749 96.01037:16003 103.23122:1600 103.79554:6564 104.31618:9768 105.03112:2696 105.9…	40281.8	33633.5	45787.2	33645.8	40757	65836.1	47228.3	87246.5	99931.1	37767.9	48716.9	57028.7	14264.1	93359.4	21999.9	97470.6	36010.4	28059.7	24984.2
514	23.007	1263.57	120.1	Unknown	null	null	null		null	1.87	50.64919:2010 51.86363:9963 53.87043:2505 54.44888:35537 54.9787:241 56.90928:31379 58.94391:31481 61.99647:10109 65.8542:15653 67.63892:3447 68.38234:36859 73.79283:26334 79.94302:2419 83.88234:4800 85.74458:5194 89.11089:3922 90.29006:2508 100.14723:50118 101.10751:32836 103.03104:16860 105.0675:4727 108.21398:7252 109.02926:20337 109.98968:8282 113.96095:21302 116.98679:68835 117.99468:9036 12…	21822.2	45629.5	21588.8	25926.3	23855.2	13766	28200.4	33391	211093	342152	207966	23399.2	14222.5	1487.92	34780.4	56066.2	191474	43526.9	61420.9
515	23.013	1263.67	191.24	Unknown	null	null	null		null	2.46	50.52328:3301 51.04218:12418 54.02598:10432 55.02486:49663 57.92219:23133 58.91663:71 60.00383:10953 63.01675:50995 65.91875:10610 66.93697:16733 67.87512:4005 71.95686:22592 73.80694:22164 76.91245:67211 78.01092:13009 78.99633:26245 79.93169:11253 84.00996:1231 84.94259:10132 85.99829:24532 86.96155:12288 89.87556:5184 90.8081:17037 91.36362:3387 91.86945:361 92.9799:26032 94.11623:3108 95.9839…	75059.4	95958.5	144595	97804.9	105671	133541	127095	245021	231511	413935	278216	363809	21999.5	48904.4	51953.7	127533	46370.9	1129546	821796
516	23.029	1264	79.79	Unknown	null	null	null		null	3.73	50.16941:8456 51.88114:20201 56.04288:61790 61.86782:389 63.87486:28640 65.86649:20293 68.00567:7650 70.85013:6998 71.78136:49633 73.95474:25172 79.79254:31710 80.48525:36698 85.86449:2265 86.84296:2020 87.90861:18150 88.79906:24032 94.01787:17470 94.96986:21476 97.23952:5907 98.19829:17239 101.02271:23773 101.92192:7376 105.82018:4653 107.28822:21991 109.91094:3549 115.11797:18147 121.0719:4614 …	72221.9	72833.4	115797	86068.5	96528.7	62845.7	324391	2187726	0	0	132886	33062.6	19418	376342	603124	1271955	1336722	123238	497476
517	23.034	1264.2	81.4796	Unknown	null	null	null		null	2.92	50.29136:11954 51.84613:24672 53.97081:18706 57.98619:61200 59.94949:2169 60.88775:560 62.06353:7722 62.92269:19540 63.81671:50195 65.71452:19474 68.50504:96946 69.87952:14246 72.08204:30186 72.96397:68709 73.80404:12194 76.05589:80750 80.91996:11855 81.94645:60046 83.93038:11289 85.86675:24174 88.84344:16001 92.31474:55480 94.09006:17800 95.02127:47004 95.91892:28157 96.8946:17919 97.68758:3289 …	146405	75701.9	112533	203726	89508.1	112050	452127	2110958	687502	1864707	1306643	1042259	79094.7	951001	1186143	492538	514564	848733	173027
518	23.056	1264.54	101.943	Unknown	null	null	null		null	5.42	50.44208:333831 51.10988:142813 51.90465:45186 53.84815:127788 57.98115:347630 58.89376:9477059 61.98182:64345 62.84895:60788 72.89312:1929894 74.02948:1002389 74.94642:522630 76.02723:263640 76.96762:28672 84.08194:83687 89.02187:25410 90.97681:365381 92.96639:65812 94.17128:85858 101.9432:1710395 105.01936:313034 105.99633:119341 107.20778:30227 108.08277:12106 109.16817:149306 110.4342:35217 1…	28488.5	44981.8	42227	38666.4	35574.4	36497.3	1864325	7717558	3327389	9898002	3126327	6469835	39434	11510950	10787430	15618880	14257660	7908351	18519770
519	23.061	1264.73	99.93	Unknown	null	null	null		null	10.37	53.67912:19225 54.94572:28953 55.93211:4739 56.9256:40375 60.9315:26138 61.83804:2678 67.84217:16333 68.84193:86539 70.01188:6180 72.96135:37587 74.89699:220269 75.85799:73270 78.92136:45018 80.02491:18657 82.48126:65232 87.05126:10435 89.97052:19701 96.00963:25266 97.22008:5927 99.11857:2083 99.93389:49379 101.07668:10871 102.19197:20306 104.13922:8216 108.97734:33335 110.64656:4697 117.03142:25…	167682	177739	166006	85928.8	128485	155708	4692962	20134170	5890916	23660620	16368560	19655980	162585	27916840	19886890	36743970	28729690	78759350	17103570
520	23.065	1264.79	181.08	Unknown	null	null	null		null	7.39	50.16626:2251 51.9641:16963 54.9111:10658 56.00566:22411 56.59769:32250 57.9507:23665 59.8863:50483 62.20773:13170 63.84533:94049 65.00282:7229 67.99829:27383 68.926:19157 70.89499:21607 72.94391:91160 73.92831:121228 76.01061:58156 76.96931:48154 79.01908:37093 81.21802:32162 82.0222:41188 83.05809:10009 84.02118:30126 85.00065:15710 85.92864:4786 87.30227:5343 90.12053:4287 91.00342:21503 94.97…	8089.21	20366.5	21960.2	44201.1	31528.8	24982.1	27197.2	21846.1	32152.2	27580.1	28661.9	25524.4	585.338	33185.4	47679.2	39484.4	28050	62370.8	35182.1
521	23.073	1265.03	74.9368	Unknown	null	null	null		null	54.98	50.22573:3179 52.96312:18375 54.96561:40377 57.06093:19436 58.94798:14776 59.85379:4353 60.887:13649 62.71777:4520 63.97:7125 66.43212:10648 67.23413:12698 68.05691:10654 69.50465:51271 70.95474:1801 71.89708:1994 74.89318:149450 75.98959:30477 76.94021:40227 78.07401:3832 79.01932:18418 81.11028:2006 82.85876:17755 87.71287:2427 88.46754:13139 89.75396:3450 94.14189:8272 96.09264:13373 102.18245…	650297	749069	534277	442041	1022903	900617	25071220	92268760	57907670	103022400	67291580	88213140	567383	234196100	178123400	281075500	278505700	279321000	184690000
522	23.075	1265.04	116.01	Unknown	null	null	null		null	674.8	50.84621:203307 53.82618:231623 54.84627:1321218 56.85774:16434647 58.01922:4755449 58.94552:3685745 59.9988:1704490 60.95034:3728975 61.97614:526108 62.91359:284145 66.4588:1223844 67.82552:536290 69.92818:3168278 71.00711:1162260 74.0732:4220458 74.96828:17752808 76.00409:5122689 77.00707:1505710 80.5762:3512262 83.90688:564225 84.95895:264965 85.99006:3448964 87.03292:2203145 88.02451:1492082 …	185985	33797.8	54707.2	47919.6	68275.7	39336.8	65262440	295656400	194850900	345752900	231912600	267992200	678454	805386500	668505200	1035723000	988949900	1135561000	640937900
523	23.074	1265.03	132.021	Serine_2TMS_minor	Serine and derivatives	MTCFGRXMJLQNBG-UHFFFAOYSA-N	NC(CO)C(O)=O		91.2	4169.26	50.57064:1229894 52.82868:1649446 54.84135:10295275 56.83446:182741424 57.96981:23805980 58.8907:53763984 59.98032:14677729 60.92405:31274102 61.93029:2591668 62.91996:1307643 66.45675:45587472 68.89092:8465162 69.95687:15728524 70.93591:6327408 72.90364:1090458112 74.02624:132812144 74.94611:267002048 76.02851:21999116 76.94604:11735940 80.54486:126258288 83.96609:2772229 84.9949:5477987 86.0051…	108849	21720.1	38453.2	28580.4	36366.7	67603.7	52139430	244041600	165045200	292306700	196128200	230152800	525442	725761300	590175300	929808700	847377300	957153600	541443200
524	23.088	1265.39	207.39	Unknown	null	null	null		null	9.09	50.88666:31118 56.04495:20723 58.02203:23927 60.5689:9784 62.04678:6940 62.81775:2714 63.88271:50164 65.87742:40560 68.60568:55152 69.11893:60736 78.92941:79706 80.6748:30345 81.39134:23575 82.96719:26539 84.9416:36884 89.07916:15481 94.98494:9243 97.1379:3038 102.10267:12009 103.03577:21071 106.14907:2949 108.17929:16786 112.10055:3032 114.41744:20966 121.02805:6846 121.90556:6701 122.41199:1249…	75068.7	84380.4	94558.3	79628.7	78805	103743	239355	450937	303953	659340	458398	708680	96911	802640	1024461	1105483	1383129	1360177	470795
525	23.091	1265.33	71.0064	Unknown	null	null	null		null	17.94	50.5053:133769 51.53535:326311 52.13306:144081 67.63721:417517 71.00639:529483 101.97361:295826 110.65945:2193 114.00767:387776 122.96689:7601 123.67532:10899 124.17958:12047 138.19649:6683 139.0847:26485 140.26428:4819 145.10686:616533 152.34393:26170 156.22871:9754 157.73628:7637 165.08615:19821 168.18516:25882 170.04959:19458 177.09318:23677 179.21126:15890 183.10117:13697 184.04901:3732 185.3…	52578.8	41323.2	83965.3	87250.3	70674.7	76375.4	758744	2303011	1754634	2969164	1937244	2519474	49114	4949971	4494473	4375896	3904757	8522766	1632160
526	23.098	1265.61	176.14	Unknown	null	null	null		null	5.38	51.96809:21668 54.17977:5929 56.95393:11145 57.88452:57331 60.01293:32166 62.09006:13771 66.23984:14092 67.16544:14848 67.92155:3160 75.99841:16232 78.03519:14279 78.972:24148 80.02144:13619 81.09325:5195 82.03063:9525 82.73872:4373 84.11964:14216 85.86817:11971 87.08343:6974 88.04671:4733 92.94752:55919 94.04258:28145 94.89006:2169 96.1692:33969 99.04266:12568 104.05597:4502 106.98425:2905 109.8…	11068.8	4516.91	6769.88	36689.9	25319.7	35379.1	83055.6	67610.2	130919	58552.2	211094	211796	19752.5	747604	499885	855823	806907	715440	57899.9
527	23.118	1265.98	150.12	Unknown	null	null	null		null	3.39	50.85106:7030 52.8901:4313 57.03511:354 57.9665:36005 61.915:17834 70.04656:8056 71.2057:39168 72.00466:19230 73.87614:64977 79.01375:4613 80.06197:23157 81.99536:13595 87.89842:455 92.0623:40049 92.98134:22958 94.97176:17296 97.9593:3734 99.92594:3989 101.08553:7027 102.02762:4521 104.05026:17621 106.03806:7257 110.19814:4356 112.10623:10269 119.02248:9704 122.98884:11781 124.01166:1203 126.2031…	21127.8	91698.7	115760	113056	126081	68711.3	207877	377741	364507	560684	602588	337156	59961.4	1743295	335372	234510	284153	2931888	1538621
528	23.121	1266.03	77.9999	Unknown	null	null	null		null	3.06	54.06659:44380 55.98328:18181 56.94016:23189 57.90313:6888 60.06418:31835 60.9158:15486 63.1943:7024 65.05411:1358 69.01572:10968 69.93468:13073 76.01044:27717 76.95024:9910 77.9565:15452 78.94209:66668 80.9603:2509 83.06558:18426 91.04499:18336 91.98467:18826 92.94813:12560 95.02926:16389 98.60354:6569 99.30184:10073 100.15506:485 100.92886:12559 102.04988:13867 103.0387:18648 106.12894:13884 10…	170863	238830	215795	209413	315569	252479	305188	482153	438961	373346	457096	457573	102630	257536	608164	859512	935521	310450	581797
529	23.123	1266.04	73.954	Unknown	null	null	null		null	2.94	57.84192:7115 58.8755:78657 62.1102:8671 62.87318:25047 64.92928:1533 65.46356:24206 67.02196:39145 68.08189:12121 69.06043:45905 69.97065:10603 71.91974:38330 73.98965:83999 79.88099:11716 84.02323:7954 84.95292:31998 90.43745:8116 91.17596:7174 92.86882:9147 93.871:43752 94.96032:23417 99.04632:13270 103.09566:32549 103.90812:14279 106.08008:1827 107.98375:28322 110.20705:2072 112.96194:1701 11…	94868.2	162806	223955	224863	264114	324523	5336474	40907380	13090810	5995322	35813430	8320216	244212	109973300	96640860	140605400	123076900	149199700	4065474
530	23.148	1266.61	74.7923	Octanoic acid; GC-EI-TOF; MS; n TMS; RT	Medium-chain fatty acids	WWZKQHOCKIZLMA-UHFFFAOYSA-N	CCCCCCCC(O)=O	remove	80.8	19.12	50.18869:14716 50.84451:12594 51.89969:10002 54.19563:19048 54.97176:158944 56.74208:25702 57.47017:69343 60.54324:16630 61.07753:95766 63.03682:73765 63.85194:31218 65.16713:7251 65.79082:22451 66.94938:73853 68.9589:52347 71.03704:10850 71.89078:32933 72.93278:1287892 74.9062:1538030 76.05791:15053 76.97637:38148 77.98112:66962 80.0923:31640 80.89751:18380 84.92181:15262 85.99871:15108 86.9128:…	2136749	2135377	2456568	1971427	2580840	1712307	11672050	12444390	21599940	18544270	24151700	33605070	1787816	18244600	13950940	22086830	21828480	135186100	13496020
531	23.15	1266.7	165.024	Unknown	null	null	null		null	5.41	50.30695:25962 51.91073:8362 56.95183:31034 59.96257:29791 61.93762:3672 67.46279:22441 69.98386:10309 70.96642:11275 76.04224:12961 77.91045:7458 78.99007:22056 80.10438:36137 82.01914:2589 85.04328:11767 88.09647:2582 90.87642:19795 91.58082:9543 92.2346:5009 94.20976:13573 97.18763:959 104.48312:19856 105.21806:5326 106.25592:19536 108.72642:3196 110.32794:2649 111.33293:21650 114.24635:723 11…	94054.8	318618	272831	219541	288807	360747	964062	436966	776605	778550	799873	943077	35118.2	252273	185774	137778	88960.6	180509	148145
532	23.166	1267.08	174.33	Unknown	null	null	null		null	1.93	53.59181:5531 54.09722:9893 58.90247:24084 59.78357:9692 60.30533:723 66.04863:19977 66.87727:13178 67.7769:9974 68.94607:76006 71.06499:5538 72.01678:10689 74.18086:88732 74.96538:192825 76.95548:24940 80.92906:10702 81.99571:2545 87.12532:1236 90.99485:13231 91.54627:10904 92.34904:30116 94.98322:20402 96.18728:18367 98.16334:1749 100.94868:2446 102.17411:3505 102.99092:16352 106.0924:14420 107…	42535.9	12783.9	21599.6	152371	1482038	289774	122951	3914755	1906953	2123330	337554	294415	12027.5	288774	295595	1079975	423712	417975	240474
533	23.167	1267.06	131.08	Unknown	null	null	null		null	6.49	50.96055:16486 52.06127:2434 53.08854:20563 56.84414:55183 57.6513:55163 58.89694:21114 61.88391:7013 62.7866:13343 63.42085:58972 63.97266:13100 65.77567:17995 66.95709:25655 71.87286:10768 72.92053:198511 74.86993:366222 76.03906:107807 78.92065:4425 80.01011:525 81.08292:13837 84.99903:53004 89.99735:20193 94.03052:21192 94.95982:793 97.87669:1732 101.06713:2008 104.53635:5958 106.0096:13563 1…	172746	238218	214478	247891	206357	259892	965963	2141262	2469518	1504599	2515372	1587391	84855.9	1319508	861793	1687700	2150186	1967757	1221175
534	23.17	1267.09	116.024	Unknown	null	null	null		null	22.31	51.02117:38175 52.00181:8112 54.16611:21983 54.93733:24974 55.9751:50121 56.94358:52943 59.8846:10612 61.92609:9170 62.57014:6660 63.08598:14066 63.85929:39651 65.89072:21255 70.96448:20674 73.9769:84314 76.0087:7826 77.96366:32679 81.00217:8386 82.5666:6208 83.35616:26520 84.95532:42605 87.88623:2850 90.19212:2412 92.94948:32396 95.04752:21751 97.09029:22828 100.99699:31053 103.00024:8784 105.02…	136532	111606	121234	134049	95613.1	121935	15324860	26234700	66329800	25423850	55499950	20673180	240939	54386520	25762080	1045837000	999388600	33678460	13501880
535	23.173	1267.18	60.833	Unknown	null	null	null		null	0.34	51.9434:21674 52.86113:3241 53.96991:35442 54.94032:18284 56.99517:37758 60.93944:64256 62.32203:6808 63.8141:50544 66.90239:4864 74.01454:93151 78.01573:12183 79.01267:3901 80.00539:49864 83.92232:4189 90.92912:8243 92.96919:30398 95.02654:8454 96.98653:18536 98.24567:6407 99.95964:20401 100.98344:30550 107.09267:263 108.20062:15293 110.99673:4198 116.05005:21193 119.89471:1060 120.96756:12439 1…	135313	138429	159544	156122	174130	116903	964425	1497628	3042146	1404765	2552094	1317568	93722.2	1775593	1294505	1353750	1235953	1648197	1280881
536	23.184	1267.4	59.9731	Unknown	null	null	null		null	1.35	52.85949:8669 53.99904:8651 55.96279:11247 56.94847:49763 58.98024:16646 60.27097:27965 61.89164:16794 63.84449:29615 64.99931:18642 65.94974:1391 69.98079:35125 70.79734:3392 80.88621:7199 83.05307:3252 83.98382:1026 85.5442:39357 86.08475:12257 89.93942:4694 92.12179:13397 95.02893:9867 96.02734:5335 98.01266:2918 102.18098:3784 103.88948:10520 106.12058:11218 108.25778:12415 112.25753:216 112.…	73122	84372.5	74374.6	98718.9	121028	97691.3	369116	838949	1293730	566608	1211358	594976	32742.4	859438	540984	1213452	878492	1009771	509471
537	23.191	1267.63	118.37	Unknown	null	null	null		null	9.86	50.16009:9986 51.55621:32561 52.10725:21078 53.0205:18362 53.99005:12996 61.85373:3387 65.09563:35332 68.1215:19019 73.72164:19346 75.97392:18088 76.92014:4628 78.00226:4798 78.97505:14853 81.04398:2832 83.69941:18072 84.48294:4457 86.73566:10196 89.05122:1910 90.53342:642 94.11603:27842 95.97934:8096 100.03709:15368 102.9892:4866 105.9728:8292 106.87977:8449 109.21021:2174 112.04466:13903 113.08…	78063.2	69095.2	47357.4	31106.8	61740.2	44562	556918	1102376	3132291	1063814	2585251	838714	93170.8	1947252	711663	1726957	1459683	751815	127761
538	23.202	1267.81	73.9211	Unknown	null	null	null		null	3.07	52.03168:47062 54.11533:11636 56.86733:18970 57.90956:65642 58.89039:35753 59.91195:2267 63.84468:31860 65.93066:11895 71.92675:4662 72.92872:133794 73.98444:141423 75.99032:34701 76.96058:39355 77.99495:45520 84.2492:9663 85.00146:3765 86.75875:9724 87.30394:8800 88.0488:2468 89.86852:1433 91.06271:2734 96.02496:15071 96.9917:1674 100.96829:230 103.03426:12045 104.18794:10298 111.029:7620 113.09…	231184	161639	186752	151833	467394	62070.6	3983733	4488903	12523260	5752198	11260880	4786280	151219	9207999	4785264	5753168	6536254	6382234	4065474
539	23.204	1267.84	165.039	Unknown	null	null	null		null	7.8	51.04543:20004 51.93831:50931 52.99749:6879 54.08369:1740 55.9002:74097 60.86512:30978 61.91293:736 64.94735:35540 74.91898:182233 78.93724:642 81.81239:12349 83.06484:2286 84.01919:13928 85.01202:10436 86.83926:9282 87.90826:16104 89.01396:24966 91.01596:9925 92.07712:18430 96.00266:4392 96.85258:36440 100.0816:17239 101.01787:32598 102.95791:110771 104.93426:1916 107.95739:15111 110.23427:8828 …	153927	249641	366936	455587	448942	456154	730975	177679	997324	1242594	1054695	1422159	78756.7	170416	128859	133043	115556	203384	138803
540	23.209	1267.93	72.8685	Unknown	null	null	null		null	2.4	50.87068:10850 51.88701:28895 53.8359:6617 55.95247:15909 56.99308:17968 58.88081:105369 61.67862:5238 64.92693:10049 70.00141:1145 70.97508:21240 72.86855:160131 74.89541:134438 76.08619:22040 78.66296:16192 81.07404:8982 83.95304:85399 87.09663:4553 87.92072:9891 88.94696:2044 89.95029:9251 90.97268:16243 91.86269:12740 92.86198:8243 94.12112:15098 96.26957:8008 99.05778:29193 102.04514:13039 1…	285535	2111501	968316	537600	2546605	863179	18456390	40093430	91345900	16778000	68625080	35933170	237003	37230220	92093.8	31763990	8268793	33926470	2016419
541	23.209	1267.98	175.2	Unknown	null	null	null		null	9.24	50.82809:19518 51.65833:17624 58.87006:136530 59.7893:18114 61.977:11915 62.79674:8609 63.9567:2425 66.0677:23756 67.87055:2987 68.42226:50819 69.96365:19864 72.95408:178510 73.87708:46501 76.01029:68816 76.97124:10921 78.94183:32571 80.03101:26118 84.06525:84434 86.1782:2592 86.94688:25590 90.15736:446 91.75234:7814 92.60603:7240 95.02431:4503 95.92928:1184 97.95699:9685 99.12842:13642 101.937:5…	12090.7	170468	78539.7	41589.2	247669	53867.8	39309.4	765571	757295	938980	566301	797066	4663.91	72942.4	32535.3	143536	218419	169710	70588.8
542	23.216	1268.04	201.24	Unknown	null	null	null		null	20.95	50.22766:34901 50.94748:4806 52.82321:25318 53.84056:17086 57.03554:99653 58.92438:76574 60.86948:1055 63.85874:7206 65.01842:34340 65.86228:32006 66.9695:53705 67.97816:49208 69.97849:8563 72.9166:343167 76.00179:12124 77.98051:54863 84.33464:22722 85.06417:30717 86.02676:7155 87.0791:12758 88.35241:15869 90.93912:2772 94.4635:56341 98.69051:3618 99.29028:30412 100.34627:22722 101.07739:40042 10…	11917.5	20278.7	6919.73	808907	29996.9	24736.7	11165.9	383481	336238	57907.6	25347.1	11849.2	67929.5	348415	181582	42858.6	40553.7	34353.4	17790.3
543	23.221	1268.24	231.18	Unknown	null	null	null		null	7.19	50.26583:16563 51.95814:5969 53.4851:14610 54.35508:3011 55.98841:11134 57.85137:20367 58.84832:41424 63.51573:6885 64.02491:37248 64.93984:19506 66.9677:7915 67.78178:25300 68.90919:31619 70.83589:8534 72.95296:264358 74.09766:64344 83.97184:49455 86.11436:9076 87.67896:21732 88.27822:30522 89.05641:41930 90.98492:38096 94.0121:2375 97.10363:7454 98.02315:14043 99.94651:19800 101.00644:26920 102…	3647.76	128083	61557.1	40972.6	136131	27954.8	8609.76	496166	480841	522069	358821	497014	4222.88	44652	47891.1	65678	162940	91014.6	43041.2
544	23.23	1268.4	74.9284	Unknown	null	null	null		null	2.92	51.95196:20299 52.95876:15815 54.90594:21735 57.28224:44134 58.20184:73733 59.96994:21911 60.96576:40972 63.21337:32629 64.81724:12354 66.86011:13902 68.91164:4777 71.84814:45516 73.92712:30218 74.92841:422544 77.93362:11870 78.94199:63599 81.51254:2392 84.00752:23508 88.90176:20412 90.09366:14043 91.04524:13566 92.97848:11536 93.89219:19862 94.95321:20335 96.86256:10875 100.20534:10606 103.0895:…	969271	1146071	886628	819472	1198701	972427	6321242	4073202	16657460	3959197	22754620	2151122	367014	8033184	2282751	3070362	12882850	3077969	1392808
545	23.233	1268.47	232.13	Unknown	null	null	null		null	3.72	50.18272:10544 52.94538:18058 54.05457:9364 56.92184:31225 57.88905:7154 58.91184:66424 59.90535:4600 60.8128:14123 62.39014:31422 63.91958:96 67.06644:35151 67.90877:8452 70.03332:19111 74.88036:24600 75.98241:48545 77.99193:40815 82.40758:2163 84.82947:20628 87.97118:5655 90.07593:12648 92.86171:30358 95.63673:7203 99.15107:22912 101.05265:41361 102.30905:21559 105.08552:12098 107.142:30911 108…	813.963	44624.7	15700	28024	45048	8778.27	40783.2	191297	88975.2	117850	33254.5	160502	6174.94	51824.7	58068.4	30729.5	32010	50845.7	23531.7
546	23.241	1268.68	132.044	Unknown	null	null	null		null	42.18	51.0708:7716 51.95202:87039 54.92682:69332 56.15017:128820 59.95288:121358 65.07929:5264 65.83719:67636 67.8579:84262 69.93332:210730 78.05186:51645 87.08128:31365 88.02077:16756 92.97764:17184 97.11558:6668 98.09193:6930 101.06385:42646 102.86334:458756 104.09101:74320 106.50465:5334 107.24521:4503 116.01598:906787 118.10438:109180 125.04289:46261 125.84019:75013 129.12236:112808 132.0705:194345…	59831.6	30788.8	71024.9	49502.6	51304	46154.3	12948450	3240205	15190320	2214657	8966200	2079300	120257	30151840	1107435	25076860	371650	33436960	11701070
547	23.248	1268.84	231.03	Unknown	null	null	null		null	2.74	50.36351:7122 52.78841:7571 53.49668:4848 54.86804:270 57.95952:66292 61.8287:4211 68.00835:1066 69.97843:3389 73.70862:33435 74.87529:77349 76.90706:85262 78.14749:1398 79.00825:35241 81.49442:24516 82.99851:19542 89.10087:33087 90.11736:737 90.96269:18734 91.8952:17320 92.91435:23463 94.14639:10104 94.89182:29545 95.70473:15867 100.00958:4599 103.99145:3726 109.21651:4812 111.1001:1206 112.1028…	4060.28	16712.7	60266.1	11778.3	94604.6	10940.2	5805.44	23557.4	426506	144467	126125	498413	4222.88	12475.8	28636	32363.9	13647.4	110044	45660.2
548	23.249	1268.88	76.95	Unknown	null	null	null		null	1.02	50.94588:1026 51.93086:21875 54.0654:1720 54.97821:26548 57.92199:26958 60.86639:30473 61.8961:2816 63.0388:29071 63.85422:1385 67.07024:18882 69.85556:8292 76.95002:93113 78.03097:2560 80.93967:14807 81.92495:5017 86.1582:5765 88.10986:3876 92.06689:12974 100.08684:19735 104.08865:5052 108.06499:4468 109.20581:15429 110.16524:3870 112.03137:905 112.75931:8303 114.06206:3450 115.60796:18541 118.9…	171568	251310	180328	143910	137895	113000	503621	698655	252126	268352	920024	592647	105991	1118416	802921	1046349	905431	198344	582831
549	23.275	1269.37	115.999	Unknown	null	null	null		null	11.15	51.00515:41681 51.9036:25942 54.08865:8529 56.95504:20893 58.95164:2671 60.86246:21583 65.7446:28147 67.80075:8844 76.06585:23965 79.0002:39747 79.98914:19632 83.93774:10293 85.01701:383 85.99006:15183 92.92603:19084 94.10154:8547 94.9709:6994 98.78204:13221 101.72965:2153 104.00417:15782 106.27544:3817 106.8866:2988 108.01409:10440 108.82551:3977 109.43691:11916 110.85715:944 113.07507:4489 115.…	70821.8	42343.1	67566.7	49558.6	45836.9	53060.1	2278013	2918765	0	2306914	6694826	2880680	148671	7733657	2968968	3253389	2447252	4660641	1824921
550	23.28	1269.49	69.9557	Unknown	null	null	null		null	6.47	51.2429:62175 52.02158:2787 53.88346:23459 54.92496:4716 55.79004:160421 58.06264:44410 58.91401:10319 59.95464:14514 60.90063:202571 62.1187:8442 63.29658:98437 69.92909:432977 70.98226:63616 72.91128:830364 76.99938:171683 81.43671:94972 82.11996:8977 86.05823:44631 89.01428:71743 90.04098:21898 92.93939:46167 95.04187:97066 96.26073:22191 98.97641:76675 100.01727:15852 101.87481:39583 102.9539…	50488.7	72817.1	83159.3	72972.2	67254.9	71531.7	836978	789406	1809611	943977	559796	1290558	55309	264632	698050	346131	455969	682165	278117
551	23.286	1269.65	165.049	Unknown	null	null	null		null	1.08	50.38377:15823 51.28211:6173 53.02668:2039 53.86835:16399 54.67972:17846 56.90416:2039 58.9068:18293 59.87557:11676 65.09806:32012 65.95245:15550 68.96549:12908 70.02915:17969 71.06026:31717 78.00135:12914 79.94454:5481 84.96736:35607 89.96684:25863 90.97355:732 96.96333:37007 98.26346:3011 103.06117:12824 103.88085:4687 107.13466:6625 111.48086:16221 115.15028:6867 117.94286:1485 118.99855:11528…	131035	216110	244992	332450	418377	314126	1203109	371764	1059011	635473	996150	1065679	75547.8	208254	177762	123922	138618	167414	183809
552	23.307	1270.15	114.971	Unknown	null	null	null		null	10.19	52.04459:8529 52.86086:14262 54.89152:52384 59.97811:59518 60.90746:23885 63.85614:23643 69.9473:151990 71.10606:42372 74.04005:922642 76.95571:195277 78.01199:24759 78.82847:63935 81.96788:10028 83.92184:37062 86.02094:7022 88.93111:39553 90.01597:9307 90.97122:13211 92.05874:13144 92.86944:29043 94.10941:37362 99.98773:24023 102.07217:37724 107.05508:11756 111.27346:18141 112.24272:19591 114.08…	39015.7	57056.4	62104	72785.1	56473.8	71245.6	299178	77378.5	354962	101399	218136	197523	49425.7	127238	245357	328211	185081	196565	152540
553	23.317	1270.31	133.04	Unknown	null	null	null		null	2.43	52.04734:27876 53.92435:9521 56.05423:29711 59.99616:15808 60.98598:22337 62.05555:16655 62.95259:24929 64.83647:25219 70.94029:34098 71.99181:79207 74.90242:192826 76.04092:71500 76.9645:45972 79.03679:39700 81.94391:11817 84.82948:9985 85.33839:10260 86.29503:30924 87.06895:10313 94.27569:10440 95.97227:3706 97.95683:14384 99.04635:16310 104.07667:3504 105.3995:1148 107.07685:5883 111.48332:192…	43653.2	65061.9	61781.7	61390.5	51863.4	66804.3	865933	462366	98761.1	229892	156556	444993	72959.4	1376112	302909	355602	353360	487974	511721
554	23.328	1270.51	268.45	Unknown	null	null	null		null	8.39	52.89153:18458 53.97464:26103 55.00072:2470 55.9754:19203 57.85268:6378 58.89539:52819 60.87091:13821 64.97414:21045 66.7984:12323 69.98896:7925 71.00421:5104 72.43842:189310 76.11288:46092 77.00353:49443 78.98337:55574 79.97787:9181 83.84865:8897 86.96998:10364 89.03892:29733 91.98077:13767 94.8522:23210 96.0219:5102 96.99171:10700 97.98971:20891 98.99487:39681 103.06254:20451 104.09731:10045 10…	9875.07	9783.85	15247.4	23522.6	3904.08	2620.3	2372.45	5029.42	4995.39	10295.3	19716.4	8759.56	1064.97	11210	20445.5	16130.6	9963.72	19043.7	16034.3
555	23.412	1272.43	74.9157	Unknown	null	null	null		null	8.86	50.09713:5945 50.88227:85363 52.92982:34011 54.99721:39719 60.23692:21377 62.88139:8166 65.88908:20079 68.95378:24046 72.94004:70555 73.96258:12891 74.91566:527210 77.07896:18029 78.99689:66675 79.96664:6765 80.97113:3429 83.94846:12975 84.47155:14351 98.06494:5689 101.52873:1677 102.3376:10636 105.982:9118 109.03974:3308 111.11118:13098 111.90976:2397 114.04684:3307 114.72327:12050 115.3055:2861…	1124078	561950	839908	1070498	1318022	937822	4649954	2687591	2804133	2697402	1486677	4129780	360291	4790927	2558194	2682283	2778300	3075637	1616925
556	23.422	1272.57	73.9815	Unknown	null	null	null		null	4.93	52.93504:19054 53.85354:12344 56.84612:380826 58.02028:80837 59.93415:103342 62.74702:12591 63.94176:25457 68.87375:88174 69.95374:93721 72.94029:1206884 73.99715:1267970 76.00974:55666 78.98713:35173 79.83474:9664 80.6056:72808 83.08582:22919 86.05411:44987 88.007:12213 89.02634:41741 90.13254:38615 93.99091:43704 97.49992:20882 99.0305:10613 101.06535:46579 102.05282:169610 105.11868:10221 107.…	304614	150951	143452	160873	96490.8	147821	1800844	2655486	1151441	1574705	2868740	2398948	199337	3743165	636400	1749286	963233	2511844	869850
557	23.453	1273.34	116.02	Unknown	null	null	null		null	5.31	51.98959:10403 52.87367:3547 53.97916:33474 57.03788:33315 58.90426:43986 60.89816:27793 62.32553:5861 64.99624:20100 65.87659:10974 67.97008:14420 70.03598:3837 71.12706:18706 72.86697:116396 74.87546:174623 75.96307:55594 76.95387:11008 80.06747:2190 85.06696:16338 87.97656:7685 88.93653:1167 90.99515:15804 91.5954:28012 92.94333:866 94.199:14513 96.94309:2167 98.15767:10229 99.07316:2144 103.0…	38273.5	71732.4	77702.2	49367.8	42311	42803.9	1945670	1913496	2226048	1668329	2053523	1141006	76566	1660339	426506	1498451	485723	1749077	486368
558	23.463	1273.51	315.1	Unknown	null	null	null		null	4.48	50.87862:32135 57.00057:25407 58.93379:8408 59.91599:17201 60.88852:3053 61.91412:6573 63.05046:41393 63.84852:5712 64.95686:9130 67.82088:29546 70.05611:7135 72.10463:34490 73.90008:126 74.92328:102153 78.97428:3912 79.88147:5908 83.00568:391 84.01179:19073 85.08398:31730 92.31786:31687 92.98792:3112 94.99372:23111 95.89861:1093 96.7382:3064 98.45068:3249 102.24287:4396 103.13754:15632 108.10184…	23470.7	4319.91	9825.84	7733.81	7839.61	23991.6	18547	21802.5	19222.1	21364.1	15280.5	19448.4	4692.92	25723.7	11201.4	39277.1	13282.1	11052	27095.8
559	23.477	1273.85	165.022	Unknown	null	null	null		null	2.48	52.92187:5303 55.90441:19507 59.96281:22424 63.82298:59407 66.85349:4671 67.85591:15051 75.9854:41825 78.95868:2838 81.88246:5217 83.91664:31962 85.00636:1461 87.08041:21141 92.95539:13907 95.07973:9438 97.91175:3432 100.68767:2754 101.28343:966 105.13661:19992 109.99629:9977 110.90612:13114 115.58639:12807 117.80331:14033 121.17047:661 122.11572:10737 124.04577:2275 126.22442:3864 127.07194:9958…	134623	281153	365720	404494	349796	331500	541436	343566	671169	785331	1090741	1028087	97622.9	210830	181508	126196	147444	186767	134417
560	23.479	1273.76	180	Unknown	null	null	null		null	3.15	50.96952:12942 51.93039:8674 52.94871:9434 53.89942:15397 55.96917:18223 58.99425:10667 60.06468:6844 60.86252:3525 63.80172:20993 67.98038:16703 72.94969:86198 73.7284:6366 76.05171:39105 78.90266:81106 81.74744:1467 85.07181:7182 90.01314:24753 97.81747:7616 103.77908:12860 108.19115:8252 109.19534:470 114.18276:8397 115.73869:9807 121.15987:6433 122.07379:8329 124.18377:1341 125.27927:25700 12…	61068.8	104629	76466.9	83329.8	69805	149630	57139.7	49416	68783.8	94511	108937	89335.2	84283.3	258968	137940	88075.2	124024	648621	99050.9
561	23.5	1274.21	131.052	Unknown	null	null	null		null	4.4	52.86472:30633 55.86566:35504 58.87675:248710 59.89571:20612 61.97862:29348 63.8341:50060 64.96227:8540 66.27825:9453 69.83257:313434 78.70563:39806 79.216:43739 81.99081:83320 84.16442:51169 87.06655:17832 88.95716:13962 92.93897:94866 93.97878:25556 95.80271:45084 96.30873:26432 99.06532:38374 102.06245:60744 108.94935:10653 110.31438:15653 114.87278:20649 121.26196:14004 124.41202:7321 125.384…	41320.4	29515	47410	41314	48437.2	47966.8	423216	744406	429248	578434	589522	417086	31426.2	787124	419702	588267	473034	595023	297210
562	23.505	1274.4	161.8	Unknown	null	null	null		null	4.82	52.91798:3339 53.84661:4665 55.90644:31996 60.03017:644 60.91337:18223 61.94118:24702 63.88246:114828 67.28708:23804 71.155:31320 73.82326:71226 80.00613:18108 85.96107:24975 87.92253:809 88.98391:1040 89.95944:2028 90.96658:23068 92.89622:58855 94.06047:14606 94.95008:17484 96.03806:40420 100.09395:13345 100.96915:13266 104.91112:205 107.01192:10277 108.12946:973 108.98264:8863 112.87194:2807 11…	6754.23	22568.8	18657.2	26291.5	24105.4	40956	27154.8	67211.5	42472.4	32584.6	26446	26455.6	4545.99	34119.7	15973.6	20280.2	17109.3	22279.2	30470.2
563	23.513	1274.63	174.21	Unknown	null	null	null		null	4.82	53.99614:13800 54.97617:26773 56.94046:49470 63.77358:66321 67.93283:37595 70.55163:1971 71.12575:893 74.88294:292705 76.05933:22845 76.97588:31448 77.94113:59883 78.95758:24290 80.98673:7890 81.82091:8290 83.20608:14098 83.76875:9362 87.86565:12993 90.49135:16222 92.16045:26671 92.91276:12525 93.61556:4631 96.12801:8531 97.9064:11033 99.84891:8022 103.92293:7768 109.03834:5830 110.99387:5660 113…	175038	115271	101346	52389.2	28498.9	27352.6	150430	1843461	1345276	1440749	1639292	89570.6	19308.1	98959.3	552297	953474	97222.6	167391	590054
564	23.531	1274.94	73.981	Unknown	null	null	null		null	3.12	50.26238:26509 50.90575:18031 51.74736:41967 52.27152:82079 59.91853:19104 63.0725:51279 65.51795:893 68.02112:6122 73.85934:32430 76.08115:23616 78.61307:15151 80.93895:15199 83.13628:3737 88.41901:19473 91.128:17123 92.95317:48608 93.97112:21492 95.07214:86 97.00698:17825 98.89536:25630 100.06634:14335 102.25446:26112 103.11281:10172 103.96385:4087 107.13162:7309 108.71822:4198 110.73241:5921 1…	72414.9	145149	135134	132008	151994	124647	2169115	1866601	1711229	1647318	2474530	1559914	76728.2	2490711	624089	1142302	973725	957605	655162
565	23.55	1275.4	174.118	Ethanolamine; GC-EI-TOF; MS; 3 TMS; BP	1,2-aminoalcohols	HZAXFHJVJLSVMW-UHFFFAOYSA-N	NCCO		73.7	12.23	50.14227:22969 52.92105:2972 54.91484:79839 55.95092:133582 58.90119:187224 63.01755:47795 64.87711:18466 66.49616:220698 67.93648:62739 69.94769:202568 71.09224:65808 72.92405:832123 74.82809:734161 76.9398:43998 78.93453:8727 82.10073:27990 82.99693:23051 83.9175:17992 86.0841:295144 87.00757:191451 89.00128:292990 90.98196:14060 92.91785:18419 93.90814:3459 95.96758:17425 97.03398:119835 98.02…	167624	168836	117798	46314.2	70133	32252.8	1999454	1844602	1583472	1723388	1642062	1620019	30537	1318335	747945	1031925	1005554	976845	673757
566	23.58	1276.07	116.023	Unknown	null	null	null		null	3.27	50.9786:14814 51.91491:13394 52.87701:35993 53.94424:35577 54.8779:36967 55.83741:56449 57.99289:78166 58.93957:27227 59.91254:43165 63.84956:4164 64.98736:47544 67.99782:1163 69.88722:133146 71.78017:88816 77.00456:3200 80.43028:149621 81.35936:90778 83.18016:27404 84.0488:9183 89.98554:2968 92.00013:16509 94.11618:6275 95.03159:5612 100.04047:6336 102.99948:248582 104.11513:14311 105.00851:2885…	42233	53576.8	54268.3	39804.2	43652.9	53233.7	1882035	334891	1672864	1439666	1380879	1403333	20447.4	1101289	268906	1074972	398000	422230	466346
567	23.605	1276.57	73.9835	Unknown	null	null	null		null	2.76	52.85915:21470 53.93667:7989 56.96397:895 59.0171:8656 60.91198:55467 63.2379:65614 64.84741:1490 67.88062:905 71.88905:34798 73.96143:110943 74.93212:14006 76.85817:37064 77.97283:16704 81.98997:10643 83.87212:2873 84.90312:6089 86.05825:20176 87.78223:3815 90.08129:1542 92.8623:3318 93.93602:2385 94.84186:14919 96.32966:5074 98.51034:6785 101.05762:10472 101.98878:7815 103.03568:23115 104.14907…	16895	160510	129110	182264	94828.8	201236	2080185	1526851	1200605	1728080	764743	1578526	93360.2	1656220	865855	834148	780980	388791	367339
568	23.61	1276.72	188.108	Unknown	null	null	null		null	1.69	54.97704:66107 56.87294:119666 59.92938:7100 60.91363:6434 61.92427:1244 64.97369:55873 69.91698:183509 72.91005:139695 74.00453:223598 78.94132:30713 81.5781:57954 85.02039:71704 85.96015:26854 88.07955:42830 91.02602:28264 92.99748:46430 94.9462:13705 95.69417:15327 98.02119:5227 98.98737:92715 101.03227:2579 105.09247:35151 107.97662:13514 109.098:5208 111.93012:1590 119.07483:17918 120.10613:…	1312.27	12630.5	10135	9275.21	19083.2	12522.9	139942	128665	182469	118772	112064	157016	4013.53	186083	47746.9	51281.2	93259.3	43536.1	57184.5
569	23.637	1277.27	50.3624	Unknown	null	null	null		null	1.77	50.11637:29656 50.81998:19803 52.97663:7624 56.97338:46793 62.04422:2952 63.08971:9621 65.05623:36018 65.91373:13525 69.00902:1407 69.88933:6508 71.10497:31752 71.94:2437 72.96298:29295 74.90404:63074 77.00956:25424 78.10148:13603 80.01512:24684 80.86425:1313 83.75812:5552 84.94877:17581 86.55891:3975 87.88729:1996 91.09919:2636 92.02614:1709 92.97263:14310 93.9398:3806 95.97727:15879 97.42004:14…	83763.3	48891.3	59122.5	102242	39649.8	87696	111280	95940.1	62205	65359	179731	56718.9	25833	76128.5	86277	63984.4	111569	45464.6	42829.6
570	23.639	1277.33	74.8006	Unknown	null	null	null		null	2.16	56.84872:286290 59.96389:49044 60.94958:5532 63.87175:20317 64.8876:8771 65.44076:37730 65.95388:42613 66.59486:76120 68.17083:1138 69.91371:78041 74.80063:698391 76.04133:102914 76.98216:2186 79.99304:558755 80.64513:158384 81.8494:33726 83.09394:24159 84.12881:29683 86.00066:44366 89.99622:12732 91.95201:21650 94.96866:15275 97.03404:3583 98.17221:2946 101.17276:48248 105.11284:2574 106.78393:5…	857034	749121	956338	731698	590029	815632	3896187	2412412	3314313	2414721	2554777	3627590	228051	1792398	2266460	2138093	1600592	2138200	1965338
571	23.662	1277.82	72.9192	Unknown	null	null	null		null	1.06	50.8845:31798 54.69825:26652 55.67739:5357 56.2182:20078 56.95402:251 57.92285:17378 58.92596:37611 60.10719:22389 61.00377:12663 61.91034:5872 63.06092:22560 65.79541:3458 67.82645:26897 72.92018:34116 76.04835:2983 77.00088:131 78.95219:38532 81.06946:13163 82.13114:1881 83.07031:11905 84.0065:25535 88.65414:5019 89.6581:6088 94.34358:13508 95.64554:1463 99.15514:9546 102.42526:8892 103.13844:9…	149467	203432	206072	214709	249353	235282	1272159	1705283	2422140	1509396	1783604	1534724	97845.3	2116522	809338	1038595	1537854	1029126	823812
572	23.663	1277.87	102.96	Unknown	null	null	null		null	2.48	50.17148:19983 51.98738:55493 57.989:17847 59.97134:4963 60.91617:7452 61.99714:3951 62.722:947 64.82834:9491 66.63741:6126 68.88105:99735 71.0621:17858 74.87654:301751 76.01087:92876 76.94925:95620 78.98182:36043 82.19415:9577 84.10425:22596 92.46542:32116 93.04554:4534 95.55978:1075 96.96678:2350 100.02238:26798 101.87232:22638 102.96021:149132 104.13957:43235 105.11938:9297 109.14685:686 111.8…	63447.6	63057.6	71023	68738.3	71891.3	56457.7	306630	333362	403137	405563	445042	330966	18831	545220	279579	447259	251494	395565	291646
573	23.672	1278.05	132.052	Unknown	null	null	null		null	6.55	51.26758:22951 52.06168:28065 52.95406:39628 54.86517:4566 56.89231:240204 57.92984:35000 59.98398:77203 60.90844:6660 61.83383:22977 62.62584:23132 63.89463:19001 66.91069:54365 68.9375:7309 71.70005:103900 74.83928:1160768 78.06352:18586 84.96373:46245 85.4969:283133 86.09117:76322 88.06532:25873 90.94981:83747 91.82325:25446 93.93465:20285 95.81457:16718 96.34467:4707 98.28636:47868 102.95432:…	31578.6	42327.4	45548.2	28586.8	31155.2	48216.9	1620351	2391247	913824	1111047	1059891	545026	18688.4	932690	770968	470002	559976	879877	540688
574	23.683	1278.26	165.009	Unknown	null	null	null		null	1.8	50.14674:4579 50.88113:12042 51.45778:26625 51.97006:19615 52.90102:14662 59.94033:24261 62.71498:1214 66.75958:11288 67.91702:17591 76.98371:35550 77.98242:3521 79.96266:11704 83.86797:21158 88.01074:9040 89.90379:6150 92.03101:7348 94.00959:22308 102.86044:14312 112.0657:9979 112.57652:5096 113.32756:4987 115.22909:18833 116.13844:7570 116.98798:9355 117.76067:26569 118.33601:1174 119.11097:890…	91591.2	204398	328744	285517	366720	367862	699919	404012	959245	781768	624752	826446	39422.1	153320	139944	123286	91769.8	103805	129921
575	23.7	1278.64	85.9703	Unknown	null	null	null		null	1.65	50.14368:37589 50.79178:13373 51.73836:27137 52.40501:52017 54.92813:49755 55.94786:44234 57.94112:35049 60.86621:93642 62.88401:25277 65.57543:11459 66.47774:152755 68.70925:56131 69.9055:43298 71.59427:255489 76.039:31184 76.99731:51967 77.99007:20182 78.9773:41565 81.39295:62720 82.09126:28676 83.88937:19368 85.97031:120111 87.99346:49459 88.95412:13659 90.9894:36792 91.99096:19318 99.63308:10…	33382.7	50983.4	86043	66140.5	68626.2	61263.6	254819	194262	207215	208606	109064	97662.4	9528.42	255641	199031	168206	96985.4	147076	174472
576	23.709	1278.87	74.3665	Unknown	null	null	null		null	2.97	50.22756:3069 52.98158:6282 54.18518:15543 56.95024:3323 58.94241:1643 61.92196:3889 62.83035:2563 65.93594:13032 66.62054:17435 67.19334:27576 68.9361:3566 70.86676:23258 72.9871:98348 74.36646:220587 85.03148:38504 86.00116:10361 90.53062:15452 91.8488:3193 94.0089:2213 99.36217:11330 100.19717:1816 101.69933:6762 104.89284:12604 107.29816:3872 108.84699:5366 113.10777:4491 114.95356:1046 116.0…	312618	207398	81591.4	132369	643252	1324335	12355140	15118690	17970040	18326120	8806756	8325911	105915	19868700	3611684	16313130	14027240	8807404	2969980
577	23.74	1279.51	165.017	Unknown	null	null	null		null	1.88	51.79023:654 52.8978:12405 53.91452:26305 54.95797:26614 55.93758:3572 56.97218:63013 59.9459:3143 60.85117:24970 64.99229:13673 66.02918:4373 67.90434:23769 71.96622:42315 74.94254:33424 76.01136:44837 76.95062:66220 78.96012:7606 79.94456:30283 83.01748:12885 86.01978:4454 88.09235:2245 90.1639:8912 91.08115:15030 92.3064:17019 95.64215:11720 96.18111:33931 97.13799:16584 98.04649:48737 108.010…	135417	254274	374704	353680	293635	337658	576811	347308	973454	750468	717299	821514	91264.5	80885.7	63831.5	102260	102801	94977.3	85356.4
578	23.764	1280.1	103.01	Unknown	null	null	null		null	1.7	52.19563:34131 53.95431:1906 56.28055:28314 62.95833:14719 63.88792:16677 64.81557:9131 68.92602:68575 69.95342:114097 72.89485:539783 74.91187:63548 77.95397:6033 79.53777:39099 80.44206:12481 83.0398:13526 84.34994:36924 88.00372:22176 88.94778:20423 89.97944:26352 94.05428:8213 94.98442:20238 99.20738:31461 101.04027:1460 103.00954:102495 104.09878:14311 106.0575:17345 109.02931:3546 110.98298…	22607.2	48971.2	36291.8	47382.2	52838.7	62764.7	483697	417261	436753	267676	553953	703586	21109.8	293394	258380	192378	301230	314262	241911
579	23.779	1280.39	103.73	1,2-BENZENEDICARBOXYLIC ANHYDRIDE; EI-B; MS	Phthalic anhydrides	LGRFSURHDFAFJT-UHFFFAOYSA-N	O=c(o1)c(c2)c(ccc2)c(=O)1		82.2	0.98	54.88412:93667 58.92466:94151 76.05093:37705 87.83633:31706 88.34778:34479 103.72976:30783124 110.05531:31423 147.03717:142425 148.13263:37260 166.0918:98405	34834.5	45785.4	66892.5	57660.7	69120.8	61539.9	120646	213271	186900	187121	119781	217197	22626.3	66820.5	141903	156873	125072	156186	192665
580	23.799	1280.78	146.085	Unknown	null	null	null		null	2.35	50.1519:2758 50.99453:20620 52.87265:6911 54.89735:16117 55.91391:8538 57.96228:38737 60.05368:6739 61.92698:2955 64.02466:11019 64.95872:17881 65.76308:2640 67.01341:19132 70.00756:5799 70.98218:17791 74.88653:94232 76.06167:3032 77.94367:18274 78.96304:5254 82.0554:22034 84.77106:35646 86.21564:25099 91.92609:10049 93.75584:4961 94.26258:3898 101.04742:8886 103.98404:6129 111.22375:1437 112.127…	24791.4	27999	22752	25706.6	42502.9	51147.4	887653	195034	305770	347507	315351	414951	22858.8	880066	478566	450007	297770	295883	324171
581	23.808	1280.99	155.083	Unknown	null	null	null		null	1.68	50.66322:12488 58.92046:766 60.90413:5856 62.18137:8105 64.9382:13991 68.02374:21505 68.974:20263 69.98949:4939 71.0219:44574 71.96041:40111 73.94737:54253 76.01997:57479 76.95676:62116 78.01407:47809 80.00452:9072 80.63351:14146 85.04816:30175 90.94665:2695 92.36432:13740 93.06778:6696 103.90015:2204 107.09341:1624 108.08013:16929 110.33661:12110 112.13053:14620 113.11974:7296 114.11627:6405 116…	116864	54302.5	57506.7	61186.4	61511.9	48395	153222	58158.5	48338.2	69804	64512.7	75427.3	53366.7	189149	139446	98442.3	143429	146360	278705
582	23.811	1281.07	218.31	Unknown	null	null	null		null	0.97	55.97716:55119 58.00598:38651 58.9327:18472 62.47001:40110 65.36673:21403 72.96182:93737 76.93035:14218 78.96358:14812 82.85326:13514 84.96151:7619 85.97342:11964 87.57254:1926 89.10686:6849 90.48844:4275 91.23209:3193 92.11269:15817 94.30107:25226 95.94249:5492 96.96178:7915 98.17754:23082 102.03932:894 109.38254:7147 115.19338:6337 115.74021:4768 116.28635:5306 118.8986:18829 129.6635:23755 130…	11853.3	52913.5	29752.9	51971.2	51775.9	37270.4	56540100	105587	78445.9	68912.7	86884.3	66590.8	1809.64	141924	38708490	14319040	62325.7	1368605	24911620
583	23.833	1281.57	109.96	Unknown	null	null	null		null	4.22	61.94123:2085 63.7936:6299 67.70309:5725 71.73888:8968 76.93135:138470 77.95958:19465 80.00736:1937 81.02062:3672 83.09105:5545 85.87962:2757 87.92267:3993 88.80405:6293 89.7133:3514 90.91717:12312 91.77879:7519 92.95528:9721 99.8874:12940 103.88837:11200 105.99756:1308 109.95793:44483 111.63144:14393 113.01182:12127 115.36691:13222 117.10865:4315 119.87387:525 122.96642:9074 125.18118:2399 129.1…	65697.9	57804.3	80579.1	81580.7	112127	112289	663840	77573.3	100578	90967.6	84463.2	108643	75645.4	76454.6	828337	284395	52189	159374	158418
584	23.858	1282.09	82.99	Unknown	null	null	null		null	2.72	50.35456:10824 55.86662:9453 59.94549:521 67.11767:20759 72.01791:21474 74.9444:11285 78.98323:15259 79.90803:1013 80.97938:3824 82.99423:77281 87.925:14730 90.95748:13679 92.04264:985 92.90402:2742 94.65582:17315 95.27446:20950 98.20068:8082 101.15804:2522 104.09768:10824 110.01144:7301 111.0962:2206 115.13271:6791 118.99808:12658 122.26562:11351 124.11207:3638 125.14353:5312 126.09605:22676 128…	149274	88826.2	113656	90644.4	78588.8	100089	1941575	158654	188889	147119	159680	116542	56216.5	2606854	1085834	480345	182378	330892	746456
585	23.861	1282.21	160.21	Unknown	null	null	null		null	21.66	51.26528:41633 53.9196:83274 57.90529:26963 66.66232:344393 68.97698:86739 85.07793:433289 88.97034:38989 93.89051:155407 95.49567:116461 97.04496:218434 98.9726:2371442 101.05953:3238288 105.01143:357166 109.16671:27033 111.03378:58926 121.05157:38100 126.83376:15426 136.13142:24776 139.06166:36123 140.96692:33319 150.17271:75122 153.04872:16100 160.21037:3952691 165.00557:234747 166.04294:43515…	17978.3	13238.7	24946.8	16933.7	32362.3	18381.3	46733390	63550.3	71000.9	45945.3	71404.4	63109.6	11024.9	55807030	38917820	14912220	275428	6417447	13343130
586	23.863	1282.22	167.09	Unknown	null	null	null		null	18.37	51.19622:13402 54.58995:24966 55.13374:15202 55.97909:22105 57.04362:30662 58.89397:2775 60.11251:42774 62.04779:3125 62.97327:14007 65.94411:20768 72.01034:4647 76.09836:98752 77.93698:33707 79.0085:9452 80.1041:10820 80.93098:14037 85.07681:26874 86.04443:21367 86.79131:18209 90.00435:11854 90.89684:1451 93.84282:33665 98.21413:8936 99.13176:12538 102.16936:2565 102.9207:9218 104.14587:15038 10…	33034.6	64386.7	63870.6	82368	66642.6	65441.5	143198	87673.1	152057	182710	99643.5	161907	13669.7	107429	83507.2	66966.3	57752.3	71372.5	45745.1
587	23.863	1282.12	158.118	L-Isoleucine; GC-EI-TOF; MS; 2 TMS; BP	Isoleucine and derivatives	AGPKZVBTJJNPAG-WHFBIAKZSA-N	CC[C@H](C)[C@H](N)C(O)=O		94.8	3356.48	54.88168:2967330 55.96654:1835273 56.9329:5601000 57.79745:3356565 58.83003:23644298 59.97356:3780998 60.92958:2879196 65.89819:2041210 68.00085:766400 68.95765:1843099 69.94465:3566632 70.98078:796499 72.89575:361433312 74.04932:26954538 74.95689:27107074 76.03009:1805338 76.9713:965938 79.41563:1240738 80.22038:659975 81.94054:910201 82.95468:768287 83.96999:3085648 84.98373:1626637 85.98441:54…	9590.39	13590.6	16001.8	11803.1	21609.5	14466.8	1208011000	93804.8	83436.9	71086.1	89620.8	53898.2	9057	1631687000	1063805000	391433200	4976765	288616200	675198600
588	23.878	1282.5	158.14	Leucine_2TMS	Leucine and derivatives	ROHFNLRQFUQHCH-UHFFFAOYSA-N	CC(C)CC(N)C(O)=O		94.2	2310.69	54.89246:2001900 55.93393:1238560 56.91475:8416572 57.88067:2787875 58.88792:34394748 59.95145:1734546 60.90398:3271881 66.87332:721617 69.01864:2035185 69.98337:4718956 71.0303:1667219 74.03379:26414156 74.96578:28156426 76.03046:2490936 76.98698:1542604 79.4333:1720585 80.84373:1848650 81.98138:1167509 83.98816:3702273 85.96421:8288526 87.04289:2350712 96.03496:1404431 97.9478:1799360 99.89629:…	4842.57	10508.2	15084.2	16286.1	9517.88	19730.8	1208011000	96285.9	57283.8	49124	83515.4	60350.3	4704.62	1631682000	1063805000	391427100	4976765	288616200	675198600
589	23.877	1282.43	147.03	isoleucine	Isoleucine and derivatives	AGPKZVBTJJNPAG-WHFBIAKZSA-N	CC[C@H](C)[C@H](N)C(O)=O		94.7	188.86	54.86117:1372231 55.93578:1504075 56.93955:2002325 58.89848:8073849 59.94234:3469408 60.89725:2206238 66.89146:852581 69.97654:854467 70.95066:1573632 72.91874:9094828 74.0453:27425050 74.97045:27166630 76.03845:1712022 83.04638:821575 83.99127:1701899 85.97218:5999198 87.01672:664063 96.03468:947752 98.00169:1123015 98.94579:1281627 99.99362:28418250 103.10923:10949038 104.11009:2394380 105.0220…	105559	71554.8	112111	171741	100633	124748	164169000	483325	577304	468960	551137	622606	28342.8	352850400	102711800	38381150	785346	28972860	65745930
590	23.878	1282.59	66.39	Unknown	null	null	null		null	32.43	50.99972:36821 51.97011:10600 63.81197:2849 66.39362:31204 76.99656:141133 80.1211:34066 90.05345:11223 91.90911:10988 92.95782:1386 93.70849:42412 104.95457:45681 105.95111:19035 107.99885:5024 120.9661:20084 124.02056:14696 124.96875:9929 127.16024:81178 136.11883:1109 137.15173:6006 141.04529:9117 152.36612:19619 153.04216:3971 153.7424:12975 155.18851:6725 156.76562:45871 162.25885:1502 163.2…	103876	123886	164259	135464	126614	101732	4568761	600939	494382	499026	460421	602216	52040.4	6008896	2385326	1349500	474327	953574	1640393
591	23.904	1283.06	299.161	Unknown	null	null	null		null	218.9	50.95059:22876 53.927:22213 56.03504:35323 57.92195:103151 59.91338:123379 61.94834:31805 62.86825:25798 64.91147:29110 65.92924:11357 67.88866:7354 69.93234:15582 70.98183:28496 76.94665:239051 81.92821:22078 84.93812:83547 91.74915:9535 95.02268:17367 96.01671:57669 98.99982:34783 102.93444:83824 106.03906:23281 108.22:9874 110.1275:7547 111.05065:16708 112.01983:12237 113.93345:31147 117.0118:…	20356	13445.7	11561.5	17729.8	16683.4	19310.5	83667.1	35549.4	53803.3	35656.2	46812.4	17930.3	4761.57	57621.8	26762.8	9240.45	27685.7	28671.4	7114.48
592	23.911	1283.25	131.091	Unknown	null	null	null		null	6.78	50.30331:22022 52.90389:11568 54.19251:5874 54.93248:8786 55.58357:34863 61.7914:21403 63.44224:11138 65.02522:16755 65.90728:22653 68.91728:45960 72.85704:93845 73.80257:14087 76.91389:3927 78.97871:42786 79.9388:4172 86.28912:6390 87.04164:14860 88.02415:11223 89.03719:14728 89.68358:9210 90.19441:14916 90.99464:9418 91.91909:11065 94.911:3412 98.99958:20289 100.98727:10805 102.46785:40389 103.…	162917	405770	234304	448802	285775	506235	3261677	597252	667418	769797	582032	554552	380176	1944528	484382	4174445	497358	1055452	2187135
593	23.911	1283.26	141.24	Unknown	null	null	null		null	2.88	50.23947:11563 52.91032:10767 53.9405:8465 58.97744:61563 60.75017:19002 63.85548:12679 65.28391:9218 65.96215:8896 66.85079:6647 68.86862:17932 76.03034:87840 77.99168:5650 83.84915:7251 84.93052:29403 86.1495:7111 88.92808:15199 89.86059:5165 91.96874:754 92.99471:32551 96.20111:1970 98.4866:16368 100.12569:27107 101.07147:14382 102.29169:14964 103.1321:7260 104.02175:575 105.17083:22759 109.27…	11926.4	24133.8	27358.4	53747.1	16508.8	17356.8	119307	20412.3	29875.7	31819.2	75982.8	85329.5	21425.1	177243	97858.5	254669	67364.3	69995.9	56487.9
594	23.912	1283.24	300.145	Unknown	null	null	null		null	9.5	51.83111:891 52.95747:55514 54.07045:3787 61.98353:13914 62.84892:5208 63.82233:13728 68.03656:3773 76.93435:17946 94.00431:26611 106.148:20781 106.83478:34601 107.76041:46254 109.25503:20964 121.13083:4233 122.05866:6849 122.92838:1551 124.11124:4777 126.97451:46716 132.08995:66286 134.15984:45319 138.46404:18894 145.14841:4160 152.98254:21047 156.92743:92122 164.17979:257 165.06673:35156 167.04…	4834.38	7801.58	9387.5	18024.5	10766.7	8357.8	40817.5	21520.9	28799.7	21446.2	17342.8	13849.1	3294.64	23767.5	6388.93	16948.7	18203.6	45771.6	34637.1
595	23.918	1283.38	218.25	Unknown	null	null	null		null	6.47	50.84121:35696 52.0035:4240 55.03414:15565 57.97096:6345 58.86576:37262 59.77021:146 60.27162:14807 61.97138:1604 62.85335:7007 63.86097:28051 65.99487:18655 68.0255:26415 68.97597:5433 72.0433:32823 73.82469:4647 74.90752:86721 76.10239:12252 77.97345:31806 78.97917:10839 80.96368:9136 81.90205:26940 82.89972:12250 83.87028:41956 84.9218:14820 86.86648:15510 90.45039:20195 93.98337:20875 95.8897…	6202.91	24752.4	21793.6	43489.8	20634.6	26271.8	103762	89779.1	47117.6	112816	81546.8	42002.5	6007.7	115052600	3988595	7203186	48686.8	170404	64092.8
596	23.928	1283.65	165.064	Unknown	null	null	null		null	2.25	50.3383:17609 51.06346:4021 52.90461:16581 59.90396:8349 61.86925:13392 62.97709:37241 65.85564:5426 71.27335:20722 72.09728:6411 73.92171:96518 74.93282:90118 76.13223:37056 77.9504:20232 80.0382:17989 84.9707:37046 87.90303:14994 98.24635:2794 101.06946:27508 102.93613:4066 103.83077:5991 106.03616:8830 109.09034:4498 110.7104:13590 112.15458:17414 116.17068:9105 119.94315:2689 121.0945:4436 12…	65902	203820	139983	272801	351247	253252	1428575	339698	824572	771131	775680	746910	64033.7	194332	120816	126358	83176.9	322246	162848
597	23.931	1283.77	314.187	Unknown	null	null	null		null	34.66	50.88872:15014 55.9047:50131 57.8846:156190 63.88659:32110 66.88916:8035 68.96081:6901 74.93088:866705 76.03168:92831 80.06743:37921 81.99155:30184 83.05869:19678 94.94146:64414 96.12768:25268 99.08905:28776 101.04926:78473 106.92402:17070 107.95818:9486 111.2109:4502 112.19894:13891 125.17801:37704 128.16806:15750 129.06149:18290 130.09934:21621 136.94363:126226 140.15129:3547 142.09769:19909 15…	98304040	14488820	40670790	313.021	1107.18	4875.22	5048.68	18953.4	29498.1	14452.1	25866.5	10091.7	5358.5	12805.4	11216.9	16553.5	5037.38	17737	17068.4
598	23.938	1283.9	116	Unknown	null	null	null		null	3.26	51.88719:8181 52.86472:16789 53.93181:7221 55.97148:27652 62.96952:2084 64.95106:9903 66.07584:114101 66.83546:20738 69.07892:24419 76.97144:10523 79.88876:69630 80.51174:9696 81.22323:68168 83.11199:3664 87.96761:16759 90.15146:19718 91.94644:10911 92.94295:9144 93.89571:3815 97.05555:6515 98.9975:15292 103.99942:10228 106.97451:10023 107.52228:5892 109.17934:6785 110.11834:937 110.62032:807 114…	66192.1	72437.4	75336.1	73727.9	68871.2	95662.1	16006.8	681164	579470	1175369	1493087	969653	85213.3	71606630	496339	368601	472654	128237	762401
599	23.962	1284.33	74.8523	Unknown	null	null	null		null	3.41	50.85:9768 62.06662:7855 63.1017:7920 63.94406:29532 69.72552:7675 74.90975:298532 76.9283:14635 77.95087:25763 78.96226:19971 80.86625:2246 84.31831:912 84.93764:12832 88.90363:2606 92.89407:17650 93.94419:9191 98.36923:11725 99.46687:4417 100.1778:9485 100.94859:9952 102.18852:7426 107.83733:4473 108.54053:5673 109.09092:1968 114.3519:13751 116.94608:6814 124.06101:1894 125.19973:3385 130.08118…	154753	757850	840900	1677668	1273498	1251622	2843581	3206689	2209392	3246198	3658100	2517469	184414	4452505	3488615	4457839	1949369	5289817	2699932
600	23.966	1284.36	86.95	Unknown	null	null	null		null	2.84	50.93741:3024 52.9055:13273 53.91947:12922 54.73441:7662 55.44336:30040 57.13266:44016 58.88847:18353 59.88169:2927 62.25912:4150 63.25037:20659 64.99605:28445 66.00068:5190 66.94606:6370 68.83922:16905 70.03804:18924 70.95853:28144 71.80276:4797 73.95098:32551 76.02419:44154 78.94772:30268 80.07616:432 81.84005:4897 85.0973:55479 86.95235:35378 87.87893:65 89.85726:18435 92.0191:4934 92.97988:28…	39507	29056	23140.9	88095.4	59847.5	209707	110069	124107	307835	311516	403721	138853	156009	7259746	447076	215970	357220	159216	609006
601	23.991	1285.01	63.85	Unknown	null	null	null		null	5.88	50.9817:8656 53.92424:24620 55.87733:45287 63.85212:42082 66.86906:11493 69.11635:15875 76.05519:58956 81.07755:19287 86.01002:27551 113.79404:3015 144.05959:12332 155.22841:24307 156.30702:4076 157.25011:216 158.99654:192 172.50914:6505 200.78867:6874 223.94952:29527 242.28758:2752 247.20548:132 248.17543:2936 248.96135:3822 261.14377:715 263.83209:2249 270.92242:23364 274.97974:2922 277.12149:8…	177931	210143	216495	162685	245110	145321	163675	208874	230765	189985	197869	232204	61399.3	220896	247188	167449	155784	194317	125398
602	23.993	1284.91	87.07	Unknown	null	null	null		null	3.2	53.95507:580 62.69013:26907 65.00752:19166 65.88522:21714 67.85358:26700 68.93701:7025 78.96637:31686 83.03352:19519 84.01207:13371 87.06506:20093 92.94118:69853 98.04187:12428 100.15028:5483 105.79646:2422 108.22042:12503 109.05869:20087 111.35592:3599 118.3259:63133 123.702:2159 128.18997:26897 132.12273:140810 138.24225:3941 141.0965:29396 142.68578:3813 143.23979:13972 144.05591:2231 154.0815…	3923770	373478	854043	311324	541312	161283	110393	361871	292792	374618	373832	429163	174003	2812021	603653	606244	379583	845170	609006
603	24.005	1285.27	81.9657	Unknown	null	null	null		null	53.59	51.24898:5889 52.90507:4123 66.05054:20690 68.93888:6861 80.02668:14599 80.9456:1109 81.96574:33069 83.01402:14414 87.86015:7600 93.93983:3506 95.98187:2398 97.96062:1642 99.12746:2125 100.0968:2661 109.98206:1390 118.05402:8032 121.9172:6804 127.89105:2722 142.35082:2095 158.07341:1126 160.29352:1727 169.01028:12215 170.20541:4267 171.0585:3536 187.41925:286 188.22256:10409 199.76508:236 200.275…	216788	76717.2	110562	77608.2	129653	59310.4	224072	117385	198626	104235	162738	125937	32660.9	156961	105663	121208	63189.8	88969.1	147566
604	24.011	1285.42	136.1	Unknown	null	null	null		null	5.4	53.80874:32262 55.98172:129028 57.88016:391656 63.8518:24016 66.84864:30073 75.96968:115014 82.42567:48078 84.00056:174585 86.07689:13494 94.08655:74101 100.08744:16223 101.99419:303913 122.0871:92046 123.98372:53835 136.0954:135646 139.95314:22808 150.07056:108807 153.99243:16491 155.00195:41752 158.19089:5842 163.94663:31528 170.00809:3744 180.01956:185813 182.03856:218635 187.1165:21287 187.93…	2133521	287402	1124059	184881	160882	65573.6	1228023	86813.2	64803.8	67330.3	48404.6	65968.1	6631.26	2351875	405503	410306	31367	458448	401016
605	24.014	1285.55	299.155	Unknown	null	null	null		null	714.44	60.84926:731523 65.92348:494185 70.97883:1858523 74.9563:12086424 84.98438:902219 86.99098:1653798 88.06449:380282 88.93649:1087837 89.78249:463978 90.59887:623472 91.11737:665472 102.93895:385661 103.98768:387833 104.93249:2804390 106.93785:527928 116.05582:1476053 117.02534:1262336 118.94779:2109124 120.92485:3424743 122.03809:478484 130.97844:8760946 132.96964:32186258 134.10112:1247140 134.99…	146568400	100121200	327298700	51414460	26422010	4534740	380863600	17106210	6594109	6664446	4396320	5487506	694209	68648500	108292000	104571300	7268626	138509900	97639600
606	24.02	1285.59	72.9172	Phosphate	Non-metal phosphates	NBIIXXVUZAFLBC-UHFFFAOYSA-N	OP(O)(O)=O		94.7	3624.92	56.89199:389499 57.95456:305666 58.90706:1606262 60.06166:120015 60.92419:595666 65.99493:109123 69.95393:280307 71.08552:546820 72.90952:46793620 74.04242:3345856 74.95252:3100871 76.05473:149500 76.96358:1178975 85.05584:235886 87.0232:548735 89.0403:431770 90.01168:126277 90.94715:220306 100.07766:155473 102.96237:1186544 104.05469:217509 104.95886:848364 105.94927:118698 106.88985:435127 114.…	448695400	61091890	178154200	28432230	43425720	6028994	222087400	10653440	10589010	4396181	7624813	4075319	972481	333286800	57192700	51667230	4167205	77371480	51556060
607	24.02	1285.66	300.23	phosphate	Non-metal phosphates	NBIIXXVUZAFLBC-UHFFFAOYSA-N	OP(O)(O)=O		84.4	628.54	50.1093:33546 54.94494:20471 55.92996:24026 57.96974:158216 60.00546:58574 62.90924:38323 65.00085:110745 65.95339:52648 69.84798:360129 74.9556:6214610 76.01208:100566 80.50486:154382 84.95066:186317 86.98301:190911 88.94066:24707 89.87466:220078 94.94881:59795 95.94819:32670 96.71944:21124 97.22973:45342 102.91565:626277 104.97286:18385 105.97756:247141 106.92632:261662 108.08484:46835 113.1686…	172469900	21917160	72429620	11459420	18591620	2216476	79017670	3668238	1738308	1382886	1347781	1281329	263110	150077600	21680680	22852050	1639238	30442110	21118170
608	24.032	1285.84	118.026	Unknown	null	null	null		null	2.62	51.0221:4439 51.86862:14951 52.84534:23531 53.88422:46510 86.15405:99634 97.8526:14093 113.78245:47257 118.02589:164850 128.3738:23559 129.81845:10048 140.88309:36530 142.54634:55508 154.10413:11733 154.99277:26306 160.27875:19529 171.16914:2905 185.9968:7306 198.02042:8684 219.60925:21932 233.06924:2942 234.96077:1250 240.15033:19918 241.68933:7222 244.24321:6325 246.17035:5327 250.77939:2525 26…	779043	165901	293725	138843	192255	54730.5	962443	214745	247196	169716	387068	116652	14853.3	1088857	179159	268253	99602.8	340749	198694
609	24.051	1286.36	224.01	Unknown	null	null	null		null	3.8	50.20158:20642 53.56382:33011 75.95537:27186 81.06335:53554 85.98216:40882 88.00915:76297 92.08222:76607 112.07738:7237 113.7653:16782 127.63581:29538 130.06599:42223 144.10994:13542 145.8529:41992 170.05035:6547 185.6162:3809 188.26614:25615 190.01834:82050 224.01303:70100 230.18103:7224 233.25665:2552 243.07336:2670 246.16093:2045 247.25255:3014 249.09666:5059 257.96155:5009 259.58084:1086 271.…	194330	65980.9	58385.7	2131.42	32173.4	9642.6	82227.5	9566.95	11154.5	10385.1	6400.26	8324.66	1406.21	103744	43195.9	67254.8	12477.3	88481.9	24894.2
610	24.052	1286.28	74.8527	Unknown	null	null	null		null	0	51.94218:17718 56.11004:43297 59.94714:25858 64.85323:4357 65.85433:22464 74.85268:948516 76.99463:68287 78.04168:13124 84.03261:14196 87.99566:2971 90.23618:1662 92.42808:36083 95.86054:6731 100.99793:29195 104.04844:3362 104.88044:17038 106.0314:33706 106.99609:10400 108.23637:12125 110.12199:6176 114.97886:86712 126.98607:2996 128.04025:25408 130.10109:52260 132.03032:20749 134.04947:17703 136…	28176950	5252228	12961710	1634361	2158231	1052813	11425530	3601767	6798703	2523341	4406031	2474231	164311	19640910	3953740	3751323	2414988	5492528	3223472
611	24.054	1286.33	146.153	Unknown	null	null	null		null	5.38	51.88948:11051 52.49157:85378 53.98701:12828 56.0148:18521 57.95849:81233 68.42326:43605 75.97425:47241 80.122:17761 83.67199:42759 84.18362:2165 85.00375:42695 86.21008:15544 88.24121:36747 88.96708:15722 94.30292:34239 95.30686:11915 97.09709:2678 98.97511:51447 102.2678:93641 110.0504:2219 111.20914:14350 118.28566:64378 124.05352:15410 126.57309:10999 127.08849:18588 138.94537:34142 139.49693…	125747	71586.5	91236.1	50856.8	39596.7	19477.4	1032591	219277	1447755	366407	860261	603823	20787.8	542000	364090	211162	323726	471580	479459
612	24.086	1287.1	298.11	Unknown	null	null	null		null	3.6	50.98836:21344 51.93095:3447 53.76183:9634 56.9375:11033 58.8764:43232 60.89738:8581 62.87118:6375 63.84413:3912 67.87807:29880 68.9341:25033 74.86496:186069 78.03242:4660 81.93758:13280 82.72048:6939 84.1256:7810 85.00358:15272 90.13168:4202 92.972:2711 94.94062:32174 96.67253:7020 100.95802:6091 101.89255:10635 103.86219:9034 104.40813:13497 109.17478:6086 110.14938:3503 112.01209:8948 112.9975…	150494	35852.7	47522.1	49585	56124.8	28456.1	105911	17246.5	14682.4	17061.3	16208.9	15712.2	390.472	99236.1	19822	40419.5	4264.33	20569.1	38360
613	24.086	1287.01	209.851	Unknown	null	null	null		null	5.74	50.31017:26369 53.88339:53875 57.89832:129082 63.85745:82194 67.91071:28160 85.88905:32250 87.86408:13529 91.89973:5257 94.73703:108042 97.94327:7068 113.80541:7455 128.33861:44121 140.9715:18395 142.25545:14558 152.16998:99011 154.046:16252 155.01898:2072 156.36281:42359 156.97319:12356 158.15691:27740 159.95634:9896 160.45914:23264 162.14568:27421 172.22546:8326 174.06662:35588 180.02681:108042…	471204	31693.4	67153.9	24571.1	16583.5	4188.03	82242.7	6996.28	4386.08	6732.73	16273.3	8850.32	5678.06	120871	88239.9	9257.35	23386	52383.1	63197.6
614	24.094	1287.23	116.019	Unknown	null	null	null		null	4.76	51.83804:25775 54.32164:3607 56.89048:7940 58.92286:52838 59.98277:32522 62.22843:25350 63.83454:36160 68.88806:79638 71.02321:18364 72.87073:483800 73.84467:58829 74.90402:145367 76.04188:222114 78.00105:53955 80.26034:75104 82.48961:34814 84.9756:3026 86.0257:44941 88.98154:30206 92.96242:26431 95.07672:15351 97.12579:4521 99.14552:31882 101.0228:59488 104.07649:12571 105.88274:14140 107.07279:…	144364	80861.8	114731	72555.9	69986.5	95477	1055679	1116100	12704200	1089907	6733700	1068242	15826.1	245485	209927	432914	397062	655571	762081
615	24.116	1287.64	76.0136	Unknown	null	null	null		null	1.55	50.38484:46808 53.85101:16137 71.51451:47237 76.01364:98962 83.03165:21421 97.0577:8639 110.03371:13867 131.94586:7615 155.01386:7572 170.16426:5142 185.18747:12518 187.8627:587 200.08543:3359 216.4966:13200 217.2036:7665 220.51317:10913 231.21187:873 232.21114:697 242.90556:2371 248.64903:5725 263.14798:3553 290.22513:4920 293.10873:1504 293.73148:1770 305.16306:3173 306.7872:111 312.60715:11758…	405675	159441	223615	186273	164974	217592	359745	312941	670350	375877	528457	488770	85190.7	111314	361821	286028	228514	502050	292825
616	24.133	1288.1	134.99	Unknown	null	null	null		null	2.88	50.9367:57493 52.00664:19275 57.88657:23117 78.03958:51370 81.05999:8818 83.12884:15310 84.97593:25044 86.10981:21591 87.06403:8019 87.97103:3050 90.0621:5915 92.89119:6015 97.06657:16963 98.10722:2153 101.85187:5878 105.06955:18305 110.40266:9283 112.20904:9456 114.55521:42813 116.04628:17250 123.01998:11415 124.87529:3491 125.69678:3264 126.25111:115 127.03126:9396 131.05306:16239 133.00295:279…	262714	102037	144265	59158.1	88419.8	69719.5	123150	75550.5	186393	92027.9	74900.9	101280	24388	19866	41859.8	65100.1	65896.5	79731.1	46897.2
617	24.135	1288.13	147.067	Unknown	null	null	null		null	3.89	50.38224:20217 51.90994:17071 54.0334:34634 56.02983:41295 58.89903:97783 60.93331:24432 65.4309:35353 66.97118:41135 67.87238:31860 72.9383:667398 77.99426:100023 79.01045:84403 79.9065:1549 86.06191:5596 88.02538:7308 91.11768:11365 93.00735:34493 94.90857:6681 95.91443:53217 101.03353:29240 101.78161:8813 103.03426:30387 107.04755:4533 109.43032:17654 111.20268:16982 113.04948:7968 114.01683:2…	2156379	657929	1079008	732301	740997	1089875	399100	3761529	6921924	4352007	4545949	3698884	273362	416362	614982	588858	2687082	1736616	670124
618	24.145	1288.39	205.148	Glycerol	Sugar alcohols	PEDCQBHIVMGVHV-UHFFFAOYSA-N	OCC(O)CO		83.5	10.41	50.45398:17208 51.84908:38689 56.15346:52385 56.91373:76015 57.90354:35206 58.8813:197433 60.07464:138843 63.79138:100003 64.90962:13662 66.82947:31788 67.92064:24367 71.08897:91874 72.93371:2401378 76.03994:10149 76.95945:71417 77.95889:35930 78.92265:18662 80.15469:47357 80.68009:24064 83.97452:31185 87.08535:19702 88.91812:46106 91.91841:76226 93.99495:6510 95.72379:47332 96.34354:12552 98.257…	1175609	333009	480673	387540	425776	639361	574404	2032631	2917627	2592659	1860621	2437201	205175	556348	430701	799142	1533135	1628800	403915
619	24.149	1288.43	103.012	Unknown	null	null	null		null	4.11	51.88109:88199 57.98776:26691 64.863:1262 65.95687:36013 69.53149:3455 70.04816:10757 74.03114:244368 75.95536:15498 76.92266:97569 80.7792:4442 81.45491:8504 82.93651:12500 85.15278:6338 85.96619:9320 86.83277:7070 88.0942:5161 89.04522:37782 90.13528:26852 92.12237:21317 100.99392:32212 103.01219:260342 104.19234:22654 105.07515:21182 106.06319:11105 108.2957:2066 111.88975:3808 113.12922:5865 …	858372	147526	420004	272759	254706	363800	270949	1510017	3641460	1827389	2439160	1295982	101968	362803	421600	453604	1044880	960353	386820
620	24.165	1288.77	299.192	Unknown	null	null	null		null	2.03	50.19548:18660 50.98493:9679 52.88725:35515 54.88577:98 55.88804:23300 56.8652:11746 57.94346:28383 60.95218:46697 61.8658:20222 63.8779:30359 67.08079:15638 70.98547:19667 73.67031:19691 74.85376:27505 76.06461:6368 78.89481:37892 79.91339:26599 81.08721:13820 81.98022:20249 83.08478:2142 84.01717:6964 86.99883:938 87.96078:9334 89.87047:27252 91.38719:5132 92.86527:28220 97.57812:10041 101.0285…	1882983	1365197	360796	1120991	1407636	439377	1223819	148394	113664	117167	104332	99943.3	19120.6	94778.5	232178	251883	53774.4	389989	225035
621	24.167	1288.84	283.089	Unknown	null	null	null		null	4.53	50.35275:24969 51.1139:21703 53.7837:13407 55.94366:15571 57.97147:20434 62.84735:227 63.83579:14715 67.76247:42934 74.12943:85476 79.06812:14391 82.08166:14357 83.1651:20045 84.03494:10209 85.78524:7646 90.96208:12173 91.98085:73681 94.41589:13184 95.00499:2991 96.97884:4669 98.24622:17337 99.11121:6171 100.00673:9894 104.0322:1355 106.17944:11086 107.03715:12108 116.00246:22671 118.02113:924 11…	41233.2	61476.3	160680	106447	77144.1	15658.1	116348	24039.9	21519	27962.8	16804.5	10731.1	7194.05	93893.6	16267.1	45735.8	21641.1	65208.6	32082
622	24.175	1289.06	297.64	Unknown	null	null	null		null	3.07	50.129:11017 55.93952:9297 58.99394:8988 59.87743:6981 62.95473:16277 67.92718:30778 68.96478:22716 70.87879:5251 74.90441:66192 76.9015:25795 79.99875:12596 81.09334:682 81.99796:19935 82.90299:10879 86.16501:2920 87.15321:3103 90.9827:10115 94.11288:42648 94.94596:33928 96.08314:24191 97.17528:16339 103.50005:12810 106.07201:21169 106.90285:9780 109.12624:10276 111.0939:5858 118.21646:5055 120.…	23166.5	4739.9	15418.7	1306.2	22838.5	2046.75	7926.11	2219.58	9930.87	5680.51	2451.25	0.346379	7706.87	27331.5	3647.97	8981.57	2724.71	5814.48	7356.18
623	24.18	1289.11	301.18	Unknown	null	null	null		null	2.84	51.86505:14105 53.86408:1923 54.9026:11367 56.0113:56161 58.00112:10431 60.89876:46564 65.9394:17711 66.94465:22868 69.9989:4379 72.96299:216083 79.01559:53387 82.08427:36427 83.9873:6949 86.97022:1820 88.01003:16302 88.7808:12463 91.90997:13892 92.85148:59866 94.02889:16938 96.00181:3325 97.13705:2709 99.0461:39548 100.00832:321 101.03871:10558 105.96026:17606 107.09593:15469 108.25045:17334 109…	268708	160872	150829	143109	158405	60247.3	190261	37352.3	22487.5	20018.4	22018.6	9683.5	889.844	120589	12435	46643.4	11455.4	55303	45193.1
624	24.183	1289.23	74.8906	Unknown	null	null	null		null	1.89	52.97561:480 55.81598:10513 60.46722:11545 61.08236:11441 62.93036:7663 63.84398:46434 65.88241:34458 66.97195:12480 67.95796:19550 74.89056:218283 76.03024:61207 78.97759:13203 79.93949:3275 83.89664:14477 85.02946:24708 92.00884:5907 92.96274:44506 93.98991:12140 95.92009:5773 96.8753:7270 100.11755:18702 101.07373:22123 106.05206:4792 108.08939:6332 111.19639:15275 112.02579:353 113.89768:279 …	1529282	1008127	1419199	1033232	933357	899832	3004498	3016701	5791296	3194950	3385415	3602032	295976	1490446	1930049	1829767	1873993	2942165	1934566
625	24.197	1289.46	72.9224	Unknown	null	null	null		null	2.19	51.89172:32634 54.87404:18502 55.90626:8679 56.87384:25741 58.91317:96 64.95134:22770 68.01948:20833 69.89466:41370 72.0283:26788 72.94576:62036 73.7629:28626 80.88778:16540 81.78774:7986 82.92058:9874 83.59927:17513 84.1467:14502 91.04349:28659 92.99024:41079 94.1013:22607 95.11623:14768 96.11262:2515 97.8732:7513 98.97454:40840 99.88681:14481 104.06546:5235 105.03796:20706 107.87692:281 109.923…	1110291	216186	490932	84715.5	1155018	304338	1078367	2197481	7284143	3232839	2227385	2619155	249203	474669	736584	859249	4289902	461335	758541
626	24.204	1289.68	315.25	Unknown	null	null	null		null	3.59	50.15338:9843 50.8441:30304 51.8653:23151 54.0093:28683 54.92119:2932 55.97396:607 56.98558:5673 57.90563:26299 60.84929:30894 62.7699:20231 63.82115:3802 66.83528:2432 69.94679:27658 71.95435:18029 74.94567:127450 76.94919:104388 77.96898:18857 78.9765:52878 81.16966:14934 82.04363:30988 82.98943:1296 83.71429:14373 84.23849:9741 85.00518:26131 87.01903:4779 91.12123:28611 92.96627:61568 93.9197…	77598.9	53018.8	49196.7	43509	44851.8	17748	32864.6	14598.3	9298.83	4848.48	13224.8	13034.1	0.03106	42346.4	17710.7	6744.85	5650.43	17037.9	9663.42
627	24.206	1289.69	59.93	Unknown	null	null	null		null	2.71	50.44075:16846 51.10631:18917 55.07236:19867 56.05653:329 59.92968:57648 60.78562:6259 61.7949:10841 65.85371:22219 68.88946:7094 70.32119:22925 72.96062:22407 74.908:129810 76.95282:28003 78.03187:21749 78.95665:7856 86.09678:12038 87.04046:959 88.99076:4910 90.03142:12228 92.89288:29312 94.92674:3966 96.01884:17704 97.91715:11465 99.06335:5108 100.09017:16738 102.02165:8388 102.87953:7833 106.9…	119117	39376.5	90188.7	106276	50572.6	68423.2	241384	166639	218925	127079	194431	141485	27908.4	222336	91596.2	170403	155324	165758	100320
628	24.21	1289.77	299.182	Unknown	null	null	null		null	3.48	51.9344:20916 52.79935:9033 53.58234:6756 54.09269:10299 56.93414:28164 57.98245:5565 59.9485:9689 60.83902:3051 65.92901:20872 66.86338:19055 67.79852:7088 68.71101:21190 69.33073:27330 70.20134:29155 76.91533:11097 78.99478:41520 81.13791:3869 83.61081:9408 84.21981:3814 88.04068:507 89.02426:12933 94.96639:50608 96.14016:2746 97.11153:6753 99.6204:10662 104.92408:23152 109.01233:7931 111.08931…	321185	294128	492255	775886	205176	135306	193561	155611	20148.6	83279.6	69637.2	41049.5	8110.4	295246	154294	218144	29479.3	154909	60655.8
629	24.244	1290.53	115.993	Unknown	null	null	null		null	3.04	51.07714:8471 51.93269:23768 52.87642:14032 54.87581:7555 57.9931:32267 60.85656:26274 62.02893:4101 62.88163:8505 65.06091:2723 66.02734:27143 67.26768:668 67.94566:17538 72.00176:14200 72.95442:55109 78.02351:42893 78.95552:32186 80.83902:26494 82.12674:937 84.10711:13293 86.01546:13511 88.06461:588 89.95048:20012 97.01089:15798 97.99126:15732 98.9686:32763 101.05602:14854 103.02389:31798 104.0…	35982.3	45566.9	40878.2	35246.6	63979.8	61824.3	644761	651178	4204749	1678641	1504707	791131	11003.9	1018700	299316	431580	519466	247377	806062
630	24.272	1291.09	74.8905	Unknown	null	null	null		null	3	50.16074:27899 55.96773:35601 58.87909:41903 59.97641:15058 60.95911:41631 63.06262:47476 63.87033:11454 65.98591:8798 67.98199:7347 69.93539:19048 72.87925:48486 74.89053:229889 76.93179:77733 78.94214:2486 80.73194:6324 84.16998:19556 87.33847:12646 87.9998:4904 92.71256:11547 95.03292:18595 96.15776:12777 97.07645:1565 98.47825:1612 99.94252:4677 102.96757:35355 104.73328:20092 105.33366:17838…	978336	1022487	1144125	625474	756296	1060845	2054166	3080753	2660114	3458485	3284572	3107286	116387	1288016	1013243	2056094	2007020	2237303	2174947
631	24.285	1291.39	164.994	Unknown	null	null	null		null	2.87	50.91325:29482 51.88594:562 59.95773:1211 61.8537:4130 62.88229:12884 63.87796:3324 71.12307:16634 74.9194:38647 76.90005:112645 81.44728:11275 82.12564:7222 85.96417:3272 87.7898:1061 91.98226:9313 92.97762:21223 94.10203:4675 98.14284:7922 99.02753:4430 100.07262:4213 102.99372:22416 105.08798:1201 106.92849:308 109.12794:6232 112.11746:6150 114.24169:3710 117.06161:6981 118.75974:7615 119.7121…	107961	177767	368719	373384	337761	430228	785545	118095	666738	1087981	858457	963462	56907.2	161574	132224	72636.8	103565	112068	127566
632	24.287	1291.42	302.04	Unknown	null	null	null		null	2.65	51.86922:16260 53.21628:880 53.85295:22306 56.63448:32841 57.22341:19267 58.89228:48669 66.94627:29674 67.89461:17656 68.71395:15974 72.04841:16806 72.95617:109594 73.99107:138110 78.10683:68934 79.86973:8531 83.01016:8030 86.15108:12994 88.24831:6320 90.03135:2832 91.01869:33596 92.44409:49021 93.80053:9417 94.37266:16190 99.17589:17822 102.10426:23071 103.04434:5139 109.22483:15288 111.47552:10…	40085.8	37047.6	25627	21101.7	10333.6	4805.74	30211.5	7255.99	1068.6	5161.97	2324.71	2574.38	3610.82	14492.6	3949.15	4398.06	0.109116	546.156	2558.39
633	24.315	1292.03	299.196	Unknown	null	null	null		null	2.93	55.01876:11802 55.95911:5670 56.95696:17865 61.94606:15257 63.84791:34181 64.9575:6959 68.21485:5305 68.97545:13720 73.72198:27540 83.34984:5111 86.99953:40312 88.91555:7192 90.42786:3154 91.97296:1589 95.07693:20259 99.40596:5211 100.22978:7177 101.09979:10516 103.40608:20580 105.13984:11667 106.06038:3615 109.08022:9304 110.0856:8807 116.94301:7181 119.15506:10663 124.37017:795 126.04693:22229 …	226774	191293	253053	136165	365306	84144.1	236501	47338.6	45515.3	59680.8	58697.1	32262.5	7270.07	148768	57408.6	60749.2	30101.5	78102.7	68702.9
634	24.317	1292.1	74.9174	Unknown	null	null	null		null	2.18	50.20048:19458 52.95836:1226 55.90002:16397 57.97813:17978 60.81304:11637 69.38961:7240 70.92642:13541 73.95507:46327 74.91736:236474 82.27744:4992 86.89482:16462 87.85902:3821 88.99568:13404 90.03468:9815 98.11204:25330 98.9792:3467 102.40434:14514 102.92743:5385 104.21006:15960 105.45084:19172 109.06077:4805 109.90712:7646 113.1247:4137 114.13026:1223 115.01868:10833 116.18493:21145 117.09477:1…	776938	857794	1181007	625474	816691	794728	2020692	1925981	2567198	2785720	2588977	1896556	119523	2576806	1843403	1912092	1822336	1821060	1868381
635	24.345	1292.67	165.019	Unknown	null	null	null		null	1.05	53.53809:19750 55.88707:30571 57.95382:6216 58.88741:14909 63.83856:22066 68.58999:20458 69.11603:28333 70.97969:7254 74.95607:28557 79.93396:1753 83.0314:6437 85.09859:10671 87.88693:4090 90.16148:4499 92.30681:36649 95.97195:24701 98.1543:5795 99.98657:17976 101.99995:11425 102.97496:6324 105.45018:18353 106.90382:10575 109.29676:3532 109.94022:25381 111.11725:4330 114.30041:3630 115.05211:3083…	94059.1	218942	300740	408969	287433	494096	701566	363457	923029	871596	706157	1000061	81345.2	118782	144738	94146	111862	84661.1	142921
636	24.376	1293.38	223.08	Unknown	null	null	null		null	2.87	50.8845:17781 52.86742:16126 56.96128:5939 58.01336:45022 60.93401:43440 64.87668:22571 65.93282:5899 66.84608:3588 67.80099:25374 69.00298:27119 70.09906:354 73.89574:2713 75.95898:14991 76.97552:61859 78.90357:9370 80.07069:7016 81.07766:14324 83.12883:33047 84.01636:1688 86.02812:10842 86.97501:3513 88.17715:12354 89.15823:27780 93.60917:25377 95.88376:8983 97.83756:2591 99.02088:3426 101.0569…	28459.6	3947.24	11649	7371.25	8971.34	2729.95	8947.88	19481.8	11391.8	10338.8	21769.6	25798.5	4772.62	10567.3	10747.9	15498.2	29040.6	39468.2	12866.5
637	24.383	1293.61	136.043	Unknown	null	null	null		null	2.97	50.11811:59287 50.87827:84242 51.92985:20736 53.82645:16135 56.35429:23709 62.72706:13198 65.90389:21144 67.05495:1848 70.02219:9857 71.03774:11299 72.01976:76928 74.88477:290471 76.00975:776 76.95122:84223 77.9805:161391 79.00299:26301 82.32954:39364 84.02937:7662 85.05906:8555 87.01807:12652 88.10297:4461 88.6788:21809 89.21392:5110 90.116:29089 91.0148:4515 92.06352:12332 92.97382:14814 98.320…	1805331	51495.9	50543.4	32556	54248.9	63107.9	24251	218382	134095	141142	134751	173241	46647.1	1532572	410900	610644	461390	704710	536334
638	24.397	1293.79	107.044	Unknown	null	null	null		null	3.77	50.92203:95495 51.90627:2345 52.86026:22238 53.84025:9087 56.89602:18062 58.84402:27203 59.95528:18315 60.87922:26728 61.8865:10638 65.97439:2271 67.01631:8783 68.02341:17150 71.92721:71231 72.93465:32495 75.9875:94833 77.96638:203494 79.01643:39013 82.02006:39851 82.83076:22904 83.86858:9013 84.98843:8675 85.81705:17214 88.04114:1708 94.05382:15243 95.99448:15236 98.06669:5541 98.92304:18915 101…	120974	33254.8	23975.6	30143.2	40998.7	26128.4	99655.3	72144.4	43253.2	56049.1	45252.4	50689.1	12876	53608.4	49096.5	89884.5	54843.3	66811.6	61842.6
639	24.399	1293.9	74.894	Unknown	null	null	null		null	3.23	50.12539:2990 50.88066:28405 53.72673:15347 54.78803:27297 55.86121:46655 56.94109:16579 57.95927:4941 58.93352:32218 62.07747:2308 63.85616:3804 64.80097:39757 65.81055:4514 66.71684:18414 70.474:5269 71.83597:4377 72.88564:49534 74.91804:165684 76.91835:26713 78.02738:11791 81.27769:7552 82.13361:8973 86.02286:1796 86.79295:2133 87.65956:13107 95.07658:2866 96.2423:21835 97.07855:18733 97.59508…	988054	829691	983451	838333	868818	999329	2949502	3295102	2401931	3173446	2003890	3254684	223489	2747116	1591004	2017807	1671795	2178702	1942546
640	24.408	1294.08	137.127	Nicotinic acid; GC-EI-TOF; MS; 1 TMS; BP	Pyridinecarboxylic acids	PVNIIMVLHYAWGP-UHFFFAOYSA-N	OC(=O)c(c1)cncc1	remove	90	18.86	50.32268:104268 50.99042:99053 51.885:58842 55.42181:80877 59.03482:15459 59.89307:14345 61.9151:6998 63.8637:20788 64.99167:11066 66.84106:15431 67.87432:1913 69.01419:45926 71.18095:38068 72.90459:234138 74.87794:236054 76.94634:66714 77.95326:581702 79.98059:15480 81.03875:23738 83.81876:3364 85.10637:30250 86.91076:7060 88.06144:8622 89.7187:1519 90.38615:18922 92.94609:30079 93.92425:9768 95…	290800	27630.3	45943.9	17603.5	26603.5	19614.7	160128	29323.2	45053.8	55447	38560.7	38602.7	3926.96	230001	89667.1	101985	63404	41159.7	97781.8
641	24.42	1294.38	132.097	Unknown	null	null	null		null	3.09	50.12105:71876 50.90837:31701 51.98688:7332 54.85391:30885 57.98862:92809 60.89879:1972 62.93236:15191 63.84759:77449 65.85674:10893 67.63454:6215 68.4214:79580 69.98653:24702 70.77978:734 71.79331:72659 73.8456:145436 76.06519:18230 77.00031:113330 79.05597:57181 81.05531:13948 81.97115:13419 84.05437:19719 86.93383:10830 87.87835:2376 91.06053:13748 95.91325:2149 97.71667:16654 99.94461:1366 10…	36987.3	37397.6	49086.4	59592.8	27092.9	37162	762896	437477	1271511	512104	487959	909362	11516.4	345305	587312	351119	458379	527468	616698
642	24.434	1294.65	146.97	Unknown	null	null	null		null	2.3	53.88621:2073 56.9939:7243 58.02772:28123 60.0369:19473 62.0132:1220 66.64758:4912 69.01321:1054 69.93244:10394 72.01527:21122 72.95023:41494 76.03876:23452 76.93011:29370 77.91853:1513 79.88113:14355 82.02673:5831 85.0211:36035 86.04191:6645 87.20984:5440 88.79656:26179 89.58947:3129 90.1907:7426 93.98932:9782 96.08493:24917 97.16519:17444 100.96509:13726 105.11285:598 109.1106:5484 110.1831:986…	75602.8	111814	93558.9	148999	83285.1	186154	431926	215274	769458	517505	703010	376355	23962.7	913424	415977	655803	728206	875781	285591
643	24.438	1294.75	73.9694	Unknown	null	null	null		null	1.23	50.95772:37315 52.85559:24928 55.83442:20552 57.90154:55006 60.9977:19853 61.81515:13692 62.72936:2702 64.91367:22700 65.87843:33266 66.92017:4224 67.82689:8816 68.8922:44187 69.99218:44395 71.0072:27885 72.96501:103540 73.72861:53227 79.98614:22571 81.26417:5958 82.89936:10361 87.96662:963 88.99975:12798 90.88257:10723 92.89547:117397 94.90623:60667 96.91677:5218 102.95258:11925 103.5163:17197 1…	149904	105255	113042	116196	156561	70461.2	1131146	372562	733859	486358	750332	692149	52757.5	589990	348699	346078	222791	425037	438691
644	24.466	1295.35	74.9238	Unknown	null	null	null		null	2.18	50.35727:23167 52.91028:4919 53.99092:17720 57.97091:42636 59.00253:20953 61.7676:5396 65.79008:8208 66.64802:12919 68.80147:30620 72.10696:29474 72.9389:68667 74.92383:188500 76.05972:11961 79.02499:40805 79.95654:7906 82.89713:24815 87.93539:1013 92.04649:14256 95.03247:20907 95.82574:10981 97.1122:1643 100.72627:7812 102.90255:2151 112.08403:3759 112.87583:3003 114.82479:24363 117.98843:3645 1…	582570	1137450	839788	696849	779451	775211	2728767	1830268	2482798	2693174	1930194	3053533	229197	2829620	1656787	2276465	1597974	1633867	2045768
[truncated: 4,571 more rows]

## Sheet: S2b
Table S2b. Filtered list of compounds detected in liquid media inoculated with Histoplasma for 24 hours.
				Glucose Normalized Intensity (Arbitrary Units)						Glucose + AA Normalized Intensity (Arbitrary Units)						AA Normalized Intensity (Arbitrary Units)
[truncated: 75 more rows]
