# Supplementary material for: Revealing pathogenesis-associated metabolites in Histoplasma capsulatum through comprehensive metabolic profiling
Source: mSystems. 2025 Feb 27;10(3):e00186-25. doi: 10.1128/msystems.00186-25 (PMC11915866; doi:10.1128/msystems.00186-25)
Supplement: Table S3 — Comparison of differentially expressed genes in Histoplasma with amino acid versus glucose supplementation. [file msystems.00186-25-s0006.xlsx]

## Sheet: Table S3
Table S3. Comparison of differentially expressed genes in Histoplasma with amino acid versus glucose supplementation.
Transcript ID	Description	Saccharomyces Entrez ID	log2FC	log10CPM	PValue	FDR		Appendix
Histo217_06340.t1.path1	carbonic anhydrase	855692	-8.28792	8.7774	6.23969e-46	1.08608e-42		Transcript ID	Unique identifying number of transcript from RNAseq data
Histo217_02876.t1.path1	sulfate permease	852597	-6.78366	10.3228	4.37357e-49	9.5158e-46		Description	Description of BLASTx result
Histo217_06447.t1.path1	choline sulfatase		-6.33861	8.67568	2.73472e-30	9.15396e-28		Saccharomyces Entrez ID	Entrez ID of matching gene name between Saccharomyces and Histoplasma in the National Center for Biotechnology Information Gene database
Histo217_01976.t1.path1	arsenate reductase Arc2		-5.51263	7.66205	4.76984e-24	6.10469e-22
Histo217_03995.t1.path1	O-acetyl homoserine sulfhydrylase; Methionine and cysteine biosynthesis	851010	-5.31417	9.02434	2.55532e-35	1.38993e-32		Abbreviations
Histo217_03067.t1.path1	benzoate 4-monooxygenase cytochrome P450		-5.27537	8.30306	2.08877e-24	2.8404e-22		FC	Fold-change
Histo217_03722.t1.path1	sulfite reductase alpha subunit (flavoprotein component)	850588	-5.18292	9.53338	3.23445e-30	1.00534e-27		CPM	Counts per million
Histo217_02386.t1.path1	peptidase S8 and S53		-5.15444	7.70942	1.69162e-32	6.69188e-30		FDR	False discovery rate q-value
Histo217_00916.t1.path1	general amino acid permease (sim to Gap1, Agp1, Bab2/3, Tat1) OR high affinity permease for basic amino acids		-5.06622	11.3915	1.66793e-33	7.258e-31
Histo217_07698.t1.path1	glutamate decarboxylase-like protein	855291	-4.98639	7.72132	3.67349e-35	1.77613e-32
Histo217_05603.t1.path1	endoglucanase		-4.90312	9.70266	2.48171e-20	2.04554e-18
Histo217_01981.t1.path1	ATP-dependent bile acid permease		-4.59731	7.38629	4.38873e-38	3.81951e-35
Histo217_03934.t1.path1	exo-beta-1,3-glucanase		-4.58012	7.89886	8.16549e-26	1.36662e-23
Histo217_06693.t1.path1	ABC drug exporter AtrF		-4.5334	9.29025	1.27544e-25	2.05559e-23
Histo217_02689.t1.path1	glyoxalase/bleomycin resistance protein/dioxygenase		-4.39255	8.39398	1.71075e-20	1.45967e-18
Histo217_09349.t1.path1	adenylylsulfate kinase (2nd step sulfate assimilation)	853869	-4.03641	8.72689	1.81399e-24	2.50605e-22
Histo217_00866.t1.path1	sulfite reductase beta subunit	853602	-3.88667	8.65265	1.15223e-24	1.69963e-22
Histo217_01979.t1.path1	YeeE/YedE family integral membrane protein		-3.87629	6.12097	1.54455e-28	3.95358e-26
Histo217_02491.t1.path1	ATP sulfurylase (1st step sulfate assimilation) OR sulfate adenylyltransferase	853466	-3.8055	9.16032	3.59111e-21	3.32484e-19
Histo217_08292.t1.path1	cAMP-mediated signaling protein Sok1	851569	-3.75139	3.21478	1.65456e-18	9.66417e-17
Histo217_06427.t1.path1	NmrA family protein		-3.69079	5.1403	4.43574e-15	1.49935e-13
Histo217_02496.t1.path1	3'-phosphoadenylsulfate reductase (3rd step sulfate assimilation)	856296	-3.62701	8.83991	2.16865e-20	1.81479e-18
Histo217_07168.t1.path1	monocarboxylate permease-like protein		-3.55141	4.67395	3.74902e-20	2.99337e-18
Histo217_05849.t1.path1	C2H2 zinc finger domain-containing protein		-3.44922	4.41942	6.44148e-16	2.55983e-14
Histo217_01381.t1.path1	arginyl-tRNA synthetase (tentative)	851942	-3.30431	6.43291	7.63575e-15	2.46126e-13
Histo217_02007.t1.path1	peroxiredoxin (thiol-specific antioxidant)	852215	-3.20724	10.4677	3.8634e-14	1.09992e-12
Histo217_04416.t1.path1	Methionyl-tRNA synthetase	853181	-3.16716	7.41618	2.23435e-21	2.16062e-19
Histo217_07626.t1.path1	hydrophobin 1		-3.12053	4.96583	1.05731e-18	6.48013e-17
Histo217_03502.t1.path1	aspartic proteinase		-3.11049	2.01346	1.25231e-08	1.20032e-07
Histo217_09045.t1.path1	TIM-barrel enzyme family protein		-3.08417	4.9466	1.2118e-12	2.71813e-11
Histo217_05475.t1.path1	SAM and PH domain-containing protein		-3.07149	3.12461	2.21105e-15	7.95156e-14
Histo217_04398.t1.path1	uracil permease	852309	-3.0241	4.85328	7.21224e-19	4.58161e-17
Histo217_07598.t1.path1	alkaline serine protease		-3.01066	2.36652	1.19278e-10	1.79288e-09
Histo217_01604.t1.path1	sulfite oxidase		-2.97625	8.61108	3.06341e-16	1.30691e-14
Histo217_06762.t1.path1	NDT80/PhoG like DNA-binding family protein	856524	-2.94518	4.84945	3.33679e-16	1.40971e-14
Histo217_02421.t1.path1	phospholipase A2 group XIII		-2.88008	3.47433	6.21454e-14	1.70616e-12
Histo217_00198.t1.path1	3-dehydroshikimate dehydratase		-2.8225	2.28292	1.50298e-11	2.68591e-10
Histo217_02503.t1.path1	uroporphyrin methyltransferase	853943	-2.79266	8.58573	1.80461e-14	5.39707e-13
Histo217_07553.t1.path1	general amino acid permease (paralog with 07552)		-2.78253	7.1471	8.53718e-20	6.46079e-18
Histo217_08117.t1.path1	CRT10 superfamily domain-containing protein		-2.73998	6.81703	2.82281e-14	8.21637e-13
Histo217_05477.t1.path1	tyrosyl-DNA phosphodiesterase	852525	-2.73188	4.72878	4.54692e-16	1.84915e-14
Histo217_07082.t1.path1	tetratricopeptide repeat protein		-2.71649	5.60117	1.23712e-13	3.26263e-12
Histo217_00102.t1.path1	parasitic phase-specific protein PSP-1		-2.71612	1.53437	2.14341e-09	2.43844e-08
Histo217_07916.t1.path1	PLAC8 family protein		-2.68886	3.90875	1.33441e-13	3.50857e-12
Histo217_04961.t1.path1	long chain fatty acid acyl-CoA ligase SID4 (siderophore biosynthesis cluster protein?)		-2.68677	9.29224	5.91322e-10	7.61284e-09
Histo217_03612.t1.path1	carboxylase: pyruvate/acetyl-coA/propionyl-CoA		-2.67992	3.42462	6.08852e-09	6.30064e-08
Histo217_02173.t1.path1	beta-1,3-glucanase		-2.66874	2.93702	2.1937e-12	4.65653e-11
Histo217_07962.t1.path1	Pro41 protein		-2.66173	2.70838	1.21864e-09	1.47099e-08
Histo217_01353.t1.path1	laccase		-2.65332	4.08996	5.69209e-13	1.34615e-11
Histo217_00417.t1.path1	siderochrome-iron transporter MirB		-2.64905	10.487	8.34311e-12	1.58613e-10
Histo217_06858.t1.path1	prephenate dehydrogenase	852464	-2.64829	7.43046	2.42619e-16	1.0453e-14
Histo217_05490.t1.path1	phosphoribulokinase/uridine kinase family protein		-2.62104	4.72981	1.6214e-10	2.36366e-09
Histo217_06474.t1.path1	calcium/calmodulin dependent protein kinase	850568	-2.61354	6.27861	8.44412e-21	7.49889e-19
Histo217_07886.t1.path1	HHE domain-containing protein		-2.60993	5.82896	6.27158e-08	4.98918e-07
Histo217_07565.t1.path1	ribosomal biogenesis protein Gar2		-2.60232	8.23425	9.73007e-09	9.55765e-08
Histo217_03102.t1.path1	SANT superfamily domain-containing protein		-2.60111	3.12623	3.32694e-12	6.76504e-11
Histo217_07054.t1.path1	SH3 domain-containing protein		-2.57988	4.04563	3.33941e-13	8.09552e-12
Histo217_07259.t1.path1	triacylglycerol lipase	852503	-2.56775	4.77685	6.63217e-11	1.05328e-09
Histo217_03698.t1.path1	dynamin family protein, interferon-induced GTP-binding protein Mx2		-2.56187	5.36558	1.41645e-14	4.28034e-13
Histo217_09121.t1.path1	mitochondrial 2-oxodicarboxylate	855969	-2.55415	2.27014	1.96858e-10	2.79487e-09
Histo217_03492.t1.path1	parasitic phase-specific protein PSP-1		-2.54897	3.21518	8.9765e-12	1.69096e-10
Histo217_00629.t1.path1	HAD-superfamily hydrolase		-2.53654	5.40418	4.0903e-08	3.39674e-07
Histo217_02886.t1.path1	transcription factor tfiiia		-2.51815	4.95476	2.64862e-11	4.53758e-10
Histo217_01603.t1.path1	mitochondrial import inner membrane translocase subunit TIM22	851309	-2.51246	5.82966	3.72618e-16	1.54423e-14
Histo217_01386.t1.path1	protein phosphatase regulatory subunit Gac1	854350	-2.50928	6.17432	1.25354e-14	3.85498e-13
Histo217_06411.t1.path1	RNAi, RNA interference and gene silencing protein (Qde2) protein family		-2.50537	2.79299	3.13141e-08	2.69295e-07
Histo217_01292.t1.path1	acetylornithine aminotransferase	854025	-2.48507	7.68587	6.40321e-13	1.50208e-11
Histo217_03369.t1.path1	RNA-3'-phosphate cyclase		-2.48295	5.27838	5.36071e-15	1.76054e-13
Histo217_05586.t1.path1	cupin domain-containing protein		-2.47255	3.86793	2.74528e-10	3.76255e-09
Histo217_03874.t1.path1	extracellular chitinase		-2.47088	2.01655	1.16644e-09	1.41386e-08
Histo217_07258.t1.path1	triacylglycerol lipase	852503	-2.4704	5.65536	5.93888e-12	1.14858e-10
Histo217_06448.t1.path1	zuotin	853202	-2.44888	5.88608	1.36179e-13	3.56978e-12
Histo217_04561.t1.path1	GABA permease family transporter (choline transporter Hnm1)	852803	-2.44471	3.79557	9.89026e-11	1.5154e-09
Histo217_05058.t1.path1	WD domain-containing protein, vegetative incompatibility protein HET-E-1		-2.44318	6.74748	2.93558e-13	7.2375e-12
Histo217_03362.t1.path1	glucose-methanol-choline oxidoreductase		-2.44301	3.76712	1.70785e-10	2.48137e-09
Histo217_06151.t1.path1	D-3-phosphoglycerate dehydrogenase	856814	-2.42774	5.92284	1.37818e-16	6.15092e-15
Histo217_06396.t1.path1	arabinan endo-1,5-alpha-L-arabinosidase A		-2.42073	5.90348	1.58311e-15	5.81341e-14
Histo217_05343.t1.path1	U3 small nucleolar ribonucleoprotein Lcp5	856864	-2.41832	6.28232	3.03939e-12	6.20934e-11
Histo217_09262.t1.path1	HMG-box transcription factor		-2.40373	4.62011	4.19782e-12	8.47648e-11
Histo217_08935.t1.path1	protein kinase		-2.39878	0.276459	7.80293e-06	3.91406e-05
Histo217_06827.t1.path1	NMRa famiy transcriptional regulator		-2.39493	7.28905	5.85642e-12	1.13515e-10
Histo217_08261.t1.path1	NUDIX domain-containing protein		-2.39156	-0.35952	1.07103e-05	5.14416e-05
Histo217_03778.t1.path1	deuterolysin metalloprotease		-2.36461	3.03021	2.26047e-09	2.545e-08
Histo217_00850.t1.path1	peptidase family S64 domain-containing protein		-2.3646	6.42767	4.44481e-15	1.49935e-13
Histo217_07370.t1.path1	ABC transporter CDR4		-2.35199	6.56971	1.91399e-14	5.7046e-13
Histo217_03450.t1.path1	nonribosomal peptide synthetase		-2.34486	5.12327	1.10462e-13	2.94892e-12
Histo217_02945.t1.path1	MYND domain-containing protein		-2.33088	5.25861	5.6219e-12	1.09932e-10
Histo217_04215.t1.path1	Dit2 protein	852011	-2.31078	2.9472	1.81546e-07	1.29934e-06
Histo217_06023.t1.path1	RNA-binding protein NOB1	854221	-2.3106	5.87381	1.08644e-15	4.14704e-14
Histo217_06472.t1.path1	MARVEL superfamily domain-containing protein		-2.30874	4.44828	9.48775e-07	5.88538e-06
Histo217_08959.t1.path1	glutamine amidotransferase subunit of GGT (glucosamine 6-phosphate synthetase)	855530	-2.30817	8.69711	8.95161e-10	1.10819e-08
Histo217_09343.t1.path1	CCAAT-box binding transcription factor		-2.30562	6.13592	1.06358e-15	4.07768e-14
Histo217_04888.t1.path1	phospholipase D	853902	-2.2951	3.68778	1.86466e-09	2.15228e-08
Histo217_08857.t1.path1	3-hydroxyisobutyrate dehydrogenase		-2.28382	5.80721	3.80444e-13	9.13707e-12
Histo217_03504.t1.path1	ribosome assembly protein SQT1	854829	-2.27815	7.38332	1.72956e-10	2.50431e-09
Histo217_04241.t1.path1	Eukaryotic ribosome biogenesis protein		-2.26189	6.21457	1.33052e-14	4.04877e-13
Histo217_01997.t1.path1	GlgB 1,4-alpha-glucan branching enzyme domain		-2.26125	4.51355	5.95876e-11	9.498e-10
Histo217_09019.t1.path1	DUF3237 domain-containing protein		-2.25934	3.88255	1.19712e-08	1.15249e-07
Histo217_04606.t1.path1	lysyl oxidase		-2.24634	3.09521	2.32979e-09	2.61628e-08
Histo217_05739.t1.path1	class II aminotransferase/8-amino-7-oxononanoate synthase	855795	-2.24549	7.16884	9.4695e-15	2.96663e-13
Histo217_04432.t1.path1	MOSC domain-containing protein		-2.24009	6.48159	2.51223e-13	6.28274e-12
Histo217_06021.t1.path1	tRNA-splicing endonuclease subunit SEN2	850795	-2.23666	5.20603	4.99804e-10	6.57069e-09
Histo217_01600.t1.path1	benzoate 4-monooxygenase cytochrome P450		-2.22549	6.05684	5.18485e-15	1.72228e-13
Histo217_02288.t1.path1	quinic acid utilization activator		-2.2186	4.60517	3.45242e-11	5.72313e-10
Histo217_01944.t1.path1	2-hydroxychromene-2-carboxylate isomerase		-2.21128	5.5272	1.89492e-09	2.18431e-08
Histo217_05894.t1.path1	secreted dipeptidyl peptidase DppV		-2.20812	5.12733	4.71563e-12	9.45625e-11
Histo217_07236.t1.path1	GTP-binding protein EsdC		-2.20697	3.93801	5.19514e-08	4.1903e-07
Histo217_03901.t1.path1	sulphydryl oxidase Sox		-2.20496	0.441427	2.24125e-06	1.26989e-05
Histo217_06982.t1.path1	homeobox and C2H2 transcription factor		-2.20352	6.5796	2.27765e-10	3.16652e-09
Histo217_08077.t1.path1	cytochrome d8-PA		-2.19808	4.35031	2.35937e-10	3.2593e-09
Histo217_02623.t1.path1	nucleoside-diphosphate-sugar epimerase		-2.19631	4.80169	1.48089e-08	1.39331e-07
Histo217_07192.t1.path1	cytochrome P450 sterol 14 alpha-demethylase	856398	-2.19546	5.77506	4.07311e-07	2.71821e-06
Histo217_02351.t1.path1	GTP cyclohydrolase I	853183	-2.19477	6.63334	8.52824e-15	2.69896e-13
Histo217_06979.t1.path1	polyamine transporter 3	855854	-2.18673	3.37185	4.9652e-06	2.59065e-05
Histo217_05829.t1.path1	dicer-like protein		-2.17446	2.48562	1.01548e-07	7.63892e-07
Histo217_03837.t1.path1	putative NAD dependent epimerase/dehydratase		-2.1694	5.94779	5.67344e-12	1.10461e-10
Histo217_01241.t1.path1	serine/threonine-protein kinase cbk1	855561	-2.16222	4.84046	4.50752e-11	7.26462e-10
Histo217_08869.t1.path1	phospho-2-dehydro-3-deoxyheptonate aldolase		-2.1589	6.65593	3.7511e-14	1.07387e-12
Histo217_05676.t1.path1	mRNA turnover protein		-2.12945	5.54174	1.12899e-11	2.07292e-10
Histo217_09345.t1.path1	neutral amino acid permease		-2.12464	3.83267	2.16546e-07	1.52847e-06
Histo217_01728.t1.path1	ATP-dependent RNA helicase HAS1	855335	-2.12237	7.52005	1.14069e-10	1.72351e-09
Histo217_06384.t1.path1	U3 small nucleolar RNA-associated protein OR beta transducin		-2.12023	9.15347	2.13363e-08	1.90843e-07
Histo217_04073.t1.path1	meiosis protein MEI2		-2.1194	3.78965	4.49197e-09	4.82637e-08
Histo217_07011.t1.path1	histidinol-phosphate aminotransferase	854690	-2.10875	8.19505	3.26748e-09	3.5996e-08
Histo217_08068.t1.path1	protein tyrosine/serine phosphatase domain-containing protein		-2.09924	2.63568	6.00541e-06	3.08895e-05
Histo217_09047.t1.path1	MFS amine transporter		-2.09204	4.1196	5.84797e-09	6.08063e-08
Histo217_00060.t1.path1	class I alpha-mannosidase	852721	-2.08934	4.54863	2.12889e-07	1.5051e-06
Histo217_08179.t1.path1	Rad21/Rec8 N terminal domain-containing protein	856115	-2.079	5.55422	1.95888e-10	2.78564e-09
Histo217_02483.t1.path1	glycerol-3-phosphate dehydrogenase	851539	-2.06621	4.4664	3.19985e-07	2.16381e-06
Histo217_09269.t1.path1	fatty acid oxygenase		-2.06585	5.37944	7.22931e-10	9.14487e-09
Histo217_01208.t1.path1	Pof7 F-box protein		-2.06153	6.45207	1.20629e-12	2.71813e-11
Histo217_03759.t1.path1	exoglucanase		-2.05515	4.435	1.1735e-08	1.13226e-07
Histo217_08608.t1.path1	aspartokinase	856778	-2.05279	8.0077	1.80442e-09	2.08986e-08
Histo217_02098.t1.path1	Gal4 superdfamily domain-containing protein		-2.04996	3.32556	2.73438e-08	2.3845e-07
Histo217_02903.t1.path1	endo-1,3(4)-beta-glucanase	850836	-2.0467	4.94205	1.34917e-09	1.60847e-08
Histo217_01182.t1.path1	arginine N-methyltransferase		-2.04288	6.59703	1.10987e-12	2.51542e-11
Histo217_05137.t1.path1	brix domain-containing protein c		-2.03651	5.88478	5.63365e-12	1.09932e-10
Histo217_05440.t1.path1	thioesterase		-2.03591	1.49904	3.07052e-05	0.000132619
Histo217_00617.t1.path1	proline-specific permease		-2.0338	5.37317	3.98777e-11	6.54821e-10
Histo217_07500.t1.path1	ribosomal RNA-processing protein		-2.03122	6.13209	8.34711e-12	1.58613e-10
Histo217_07176.t1.path1	GMP synthase	855257	-2.03093	8.42851	1.86666e-08	1.7011e-07
Histo217_06984.t1.path1	GTP-binding protein Obg		-2.02609	5.64357	5.24485e-09	5.53284e-08
Histo217_02395.t1.path1	apoptosis-inducing factor 1		-2.02417	5.20632	5.44294e-08	4.37396e-07
Histo217_08943.t1.path1	GDSL lipase/acylhydrolase		-2.02088	1.88376	7.8258e-06	3.92327e-05
Histo217_00200.t1.path1	General amino acid permease GAP1	853912	-2.02086	4.04205	1.10924e-05	5.31887e-05
Histo217_00724.t1.path1	tRNA-splicing endonuclease subunit sen34	851267	-2.01559	5.98688	8.65821e-09	8.64133e-08
Histo217_08981.t1.path1	GNAT family N-acetyltransferase		-2.01107	6.2249	2.93348e-12	6.04978e-11
Histo217_06246.t1.path1	lactate dehydrogenase or UNKNOWN		-2.00892	2.10627	1.80389e-06	1.04383e-05
Histo217_06876.t1.path1	adenosine deaminase	852608	-2.00448	5.13961	2.87766e-08	2.49445e-07
Histo217_01172.t1.path1	tyrosinase		-2.00323	5.88491	9.7423e-09	9.55888e-08
Histo217_05188.t1.path1	C2H2 transcription factor		-2.00161	6.68995	2.86028e-11	4.84299e-10
Histo217_01165.t1.path1	Hexokinase	850614	2.00029	7.45089	8.34089e-10	1.03998e-08
Histo217_04656.t1.path1	ubiquitin carboxyl-terminal hydrolase		2.00141	7.44566	5.44958e-10	7.09996e-09
Histo217_00752.t1.path1	DNA replication licensing factor mcm6		2.00474	7.40902	1.06201e-05	5.10361e-05
Histo217_00762.t1.path1	SH3 domain-containing protein		2.00937	6.13521	1.13911e-11	2.08271e-10
Histo217_05453.t1.path1	Ornithine aminotransferase (Arginine catabolism)	851158	2.00973	7.18077	4.57154e-12	9.18849e-11
Histo217_08670.t1.path1	RNA polymerase 2 transcription elongation factor Rtf1P	852607	2.01154	6.97693	2.00257e-11	3.54956e-10
Histo217_02518.t1.path1	Rho3 GTPase	854688	2.01757	7.21836	2.31517e-11	4.03786e-10
Histo217_01759.t1.path1	cytochrome c peroxidase	853940	2.0202	9.34998	2.89668e-08	2.50844e-07
Histo217_01507.t1.path1	carbamoyl-phosphate synthase	854479	2.02598	5.58884	6.87561e-11	1.08995e-09
Histo217_04029.t1.path1	long-chain-fatty-acid-CoA ligase	854495	2.02601	8.59536	1.19071e-07	8.84946e-07
Histo217_06650.t1.path1	xanthine dehydrogenase		2.02685	8.28177	7.56368e-07	4.80137e-06
Histo217_05494.t1.path1	extracellular cellulase, proline-rich		2.02779	8.22102	0.00149397	0.004031
Histo217_01733.t1.path1	chromatin remodeling complex ATPase chain ISW1	852547	2.02856	8.92335	3.264e-08	2.78223e-07
Histo217_02186.t1.path1	UV-damage endonuclease		2.02945	7.65242	1.13227e-09	1.38013e-08
Histo217_00474.t1.path1	DNA replication initiation factor Cdc45	850793	2.03692	7.5286	2.52282e-09	2.8185e-08
Histo217_06961.t1.path1	Heat shock protein (Hsp104 A. fumigatus) (CLPA)	850633	2.03758	8.61143	6.37427e-08	5.06161e-07
Histo217_05660.t1.path1	transmembrane GTPase fzo1	852477	2.04533	6.80692	1.58646e-13	4.12149e-12
Histo217_05717.t1.path1	GATA transcription factor		2.05318	8.03903	6.96376e-09	7.11333e-08
Histo217_08722.t1.path1	mitotic spindle checkpoint component mad2	853422	2.05635	7.73776	5.10921e-09	5.41602e-08
Histo217_04026.t1.path1	hsp60-like protein	850963	2.05688	9.66755	7.86831e-09	7.92569e-08
Histo217_04833.t1.path1	enoyl-CoA hydratase/isomerase		2.06596	6.84697	1.10367e-10	1.67631e-09
Histo217_02997.t1.path1	ATP-dependent molecular chaperone HSC82	855836	2.07967	10.665	9.87458e-09	9.66687e-08
Histo217_02411.t1.path1	enoyl-CoA hydratase	853348	2.08045	4.94146	1.05853e-06	6.48762e-06
Histo217_08398.t1.path1	DNA mismatch repair protein msh-2	854063	2.08124	7.66827	1.29853e-07	9.59346e-07
Histo217_08663.t1.path1	formamidase		2.08727	6.2199	8.12448e-09	8.1554e-08
Histo217_08445.t1.path1	AT hook domain-containing protein		2.09301	6.58925	4.15423e-08	3.43999e-07
Histo217_03250.t1.path1	chitin synthase 2	852326	2.09543	9.98385	6.30563e-06	3.21864e-05
Histo217_01975.t1.path1	DNA mismatch repair protein msh6	851671	2.09667	7.82984	2.63687e-08	2.31104e-07
Histo217_08251.t1.path1	RAD52 DNA repair protein RADC		2.10741	7.45186	1.29602e-10	1.92606e-09
Histo217_06896.t1.path1	acetoacetyl-CoA reductase		2.10913	8.08699	3.53675e-10	4.75739e-09
Histo217_01337.t1.path1	transcription factor Tos4	850880	2.11023	7.82331	8.00676e-08	6.22168e-07
Histo217_07877.t1.path1	aconitase	851013	2.11111	9.31826	5.46677e-09	5.73191e-08
Histo217_08807.t1.path1	SPX domain-containing protein		2.12002	8.16668	1.0955e-08	1.06053e-07
Histo217_04845.t1.path1	autophagy-related protein 11		2.1358	9.16656	2.85446e-09	3.16866e-08
Histo217_02239.t1.path1	inosine-uridine preferring nucleoside hydrolase	852009	2.14445	7.16427	6.23632e-12	1.19812e-10
Histo217_08833.t1.path1	caffeine resistance protein		2.14796	4.47965	4.05796e-07	2.71039e-06
Histo217_05066.t1.path1	stress response protein ish1, conidia-enriched transcript		2.15547	7.55701	2.85552e-06	1.57414e-05
Histo217_06030.t1.path1	succinate dehydrogenase cytochrome b560 subunit	853716	2.16066	6.64327	1.14524e-13	3.03872e-12
Histo217_09130.t1.path1	G2/mitotic specific cyclin B		2.16111	8.8737	5.66666e-07	3.68037e-06
Histo217_05600.t1.path1	ADP-ribosylation factor	856859	2.16565	8.36802	4.5973e-09	4.92132e-08
Histo217_02835.t1.path1	Sin3p binding protein		2.16652	7.26727	1.46502e-11	2.63701e-10
Histo217_02474.t1.path1	aquaporin	856322	2.16985	6.682	6.07343e-10	7.79603e-09
Histo217_02145.t1.path1	arrestin domain-containing protein		2.17168	7.17684	6.14531e-13	1.44939e-11
Histo217_05234.t1.path1	DNA-directed DNA polymerase alpha	855621	2.19898	8.20645	1.96044e-08	1.77726e-07
Histo217_06783.t1.path1	SMC domain-containing protein		2.20232	8.91949	1.35401e-07	9.94164e-07
Histo217_04735.t1.path1	SMC domain-containing protein		2.20322	7.23795	8.29134e-13	1.91914e-11
Histo217_07966.t1.path1	hydrolase		2.20448	6.67502	6.40946e-15	2.0892e-13
Histo217_06345.t1.path1	tachykinin family protein		2.21367	7.72383	8.07444e-08	6.25751e-07
Histo217_04579.t1.path1	PI-PLCc_GDPD_SF superfamily domain-containing protein		2.21454	7.15238	6.49553e-14	1.77769e-12
Histo217_04743.t1.path1	serine/threonine-protein kinase Eg2		2.22235	7.60831	1.05744e-05	5.09291e-05
Histo217_02410.t1.path1	ribokinase	850402	2.22309	5.18422	2.2673e-12	4.7778e-11
Histo217_04278.t1.path1	kinetochore protein spc25	856738	2.23163	7.63151	1.42615e-08	1.34764e-07
Histo217_06852.t1.path1	iron-sulfur cluster assembly 2		2.24129	5.22211	7.18994e-11	1.13359e-09
Histo217_03852.t1.path1	exoglucanase (beta-glucosidase)	851848	2.24543	4.99997	6.13982e-05	0.00024433
Histo217_03096.t1.path1	MYB DNA-binding domain-containing protein		2.25069	7.62171	7.8486e-11	1.22194e-09
Histo217_07022.t1.path1	zinc finger, C3HC4 type (RING finger) domain-containing protein		2.2573	8.12727	2.11838e-09	2.41946e-08
Histo217_01811.t1.path1	translin		2.25759	7.00594	7.57245e-14	2.05305e-12
Histo217_00589.t1.path1	MeaB protein		2.26214	6.97869	8.25821e-11	1.28341e-09
Histo217_04578.t1.path1	urease accessory protein UreD		2.27439	6.92774	8.06582e-16	3.13379e-14
Histo217_05634.t1.path1	DNA binding regulatory protein AmdX		2.29734	6.55438	2.11235e-11	3.70641e-10
Histo217_07200.t1.path1	heat shock protein STI1	854192	2.29882	9.23478	2.24006e-10	3.12424e-09
Histo217_02878.t1.path1	mitochondrial import protein MAS5		2.30521	8.2666	2.928e-10	3.98785e-09
Histo217_08917.t1.path1	C6 zinc finger domain-containing protein		2.3168	6.89974	1.39915e-14	4.24279e-13
Histo217_03991.t1.path1	tubulin alpha-1 subunit	854889	2.32032	10.5037	1.03767e-08	1.01003e-07
Histo217_01802.t1.path1	myosin regulatory light chain cdc4		2.32058	10.0754	1.48476e-08	1.39545e-07
Histo217_06537.t1.path1	fumarate reductase flavoprotein subunit	853709	2.32448	8.26735	2.07595e-11	3.64989e-10
Histo217_00945.t1.path1	DNA replication licensing factor mcm2		2.32874	7.83887	2.23498e-06	1.26717e-05
Histo217_07724.t1.path1	di/tri peptide transporter 2	853968	2.36659	7.98892	1.08093e-08	1.04876e-07
Histo217_08658.t1.path1	condensin subunit		2.37387	10.0876	3.21189e-08	2.74858e-07
Histo217_08606.t1.path1	forkhead box protein L2		2.39261	8.07164	2.44319e-11	4.22796e-10
Histo217_07146.t1.path1	proline utilization (second copy of PUT1) (Proline oxidase PrnD)	850833	2.39594	7.5382	1.41879e-10	2.08225e-09
Histo217_00123.t1.path1	G2/mitotic-specific cyclin cdc13		2.39981	7.19917	1.0907e-11	2.00684e-10
Histo217_04013.t1.path1	plasma membrane ATPase	852876	2.40196	8.89904	9.37498e-11	1.44664e-09
Histo217_01571.t1.path1	SIN component scaffold protein Cdc11		2.40202	8.8478	4.707e-08	3.84205e-07
Histo217_07526.t1.path1	prolidase		2.40648	7.48093	1.83246e-13	4.69056e-12
Histo217_07456.t1.path1	mevalonate kinase	855248	2.41204	7.17214	6.5336e-16	2.58389e-14
Histo217_05493.t1.path1	ribonucleoside-diphosphate reductase subunit large	856801	2.43862	8.95835	2.7705e-09	3.08127e-08
Histo217_07853.t1.path1	glucan synthase (1,3-beta glucan?)	851055	2.44702	8.41117	1.13557e-11	2.0806e-10
Histo217_04014.t1.path1	clock-controlled gene-9 protein		2.45559	7.08393	1.12126e-16	5.08247e-15
Histo217_04175.t1.path1	methylated-DNA-protein-cysteine methyltransferase	851327	2.45869	5.67311	1.16318e-14	3.58978e-13
Histo217_08830.t1.path1	thiol oxidase	852916	2.46612	8.52904	1.77368e-08	1.63694e-07
Histo217_08928.t1.path1	MADS box transcription factor Mcm1	855060	2.48389	8.26051	2.03371e-11	3.59014e-10
Histo217_06056.t1.path1	spindle pole body associated protein SnaD		2.48581	8.34583	3.17308e-08	2.7234e-07
Histo217_06920.t1.path1	acyl-coenzyme A:Isopenicillin N acyltransferase		2.49727	4.13314	2.7964e-12	5.79454e-11
Histo217_06375.t1.path1	creatine transporter		2.51898	8.45102	1.00528e-11	1.86943e-10
Histo217_06538.t1.path1	fructose-1,6-bisphosphatase	851092	2.55433	6.92694	3.86735e-14	1.09992e-12
Histo217_03752.t1.path1	2-oxoisovalerate dehydrogenase alpha subunit		2.55485	8.12148	4.05338e-08	3.3693e-07
Histo217_09083.t1.path1	peptidase inhibitor I78 family protein, nitrosative stress induced transcript		2.56041	9.11257	2.21741e-10	3.09761e-09
Histo217_02019.t1.path1	phytase		2.56057	7.68871	6.0875e-09	6.30064e-08
Histo217_00963.t1.path1	GATA-type sexual development transcription factor NsdD		2.58577	8.36909	1.1315e-13	3.01145e-12
Histo217_05588.t1.path1	glutamyl-tRNA amidotransferase subunit A	855338	2.59067	7.25975	5.7858e-11	9.23923e-10
Histo217_05073.t1.path1	DNA Topoisomerase, subtype IA domain containing protein	854156	2.59459	7.28569	3.68762e-17	1.83391e-15
Histo217_02532.t1.path1	sister chromatid cohesion acetyltransferase Eco1	850584	2.6114	8.90533	1.02005e-12	2.31789e-11
Histo217_04133.t1.path1	Cut12 superfamily domain-containing protein		2.61443	7.68473	8.96865e-12	1.69096e-10
Histo217_03202.t1.path1	G1/S-specific cyclin CLN1	855239	2.62467	8.15161	1.86277e-10	2.6736e-09
Histo217_07100.t1.path1	crossover junction endonuclease mus81	851994	2.64028	6.93896	1.64069e-17	8.7601e-16
Histo217_01902.t1.path1	G2-specific protein kinase nimA		2.64205	7.70422	4.05036e-08	3.3693e-07
Histo217_07600.t1.path1	acetolactate synthase	855135	2.6452	8.59287	1.46619e-13	3.83191e-12
Histo217_08832.t1.path1	caffeine resistance protein, MFS transporter		2.68358	3.41592	1.93306e-08	1.7561e-07
Histo217_07599.t1.path1	IQ calmodulin-binding domain-containing protein		2.69115	7.38259	5.33376e-13	1.2683e-11
Histo217_02742.t1.path1	heat shock protein	850385	2.69289	11.3802	4.19863e-11	6.84283e-10
Histo217_00894.t1.path1	Rho3 GTPase	854688	2.71247	7.35769	1.31941e-09	1.57731e-08
Histo217_02775.t1.path1	FK506 suppressor Sfk1		2.71586	8.36855	4.70749e-14	1.31734e-12
Histo217_08657.t1.path1	Fig1 superfamily		2.71705	8.92799	8.14233e-09	8.1639e-08
Histo217_01339.t1.path1	beta-glucosidase OR cell wall synthesis protein		2.73654	10.9001	9.60293e-07	5.94835e-06
Histo217_04482.t1.path1	trehalose transporter	853207	2.73899	8.128	3.07889e-14	8.90218e-13
Histo217_09065.t1.path1	3-oxoacyl-(Acyl-carrier-protein) reductase	853810	2.748	6.78971	3.93076e-20	3.08193e-18
Histo217_09144.t1.path1	dihydrolipoamide branched chain transacylase E2		2.75289	6.89268	7.371e-11	1.16003e-09
Histo217_02579.t1.path1	mucin		2.77697	7.6971	5.32411e-16	2.12549e-14
Histo217_05635.t1.path1	cell cycle inhibitor Nif1		2.78188	3.39413	4.47342e-11	7.22304e-10
Histo217_02971.t1.path1	cell cycle inhibitor Nif1		2.78465	8.08266	2.72096e-12	5.65166e-11
Histo217_01081.t1.path1	fumarylacetoacetase		2.84153	8.55886	1.18826e-10	1.78917e-09
Histo217_07721.t1.path1	chitinase	851977	2.84245	10.3118	1.14721e-09	1.3925e-08
Histo217_01496.t1.path1	aldehyde dehydrogenase	854556	2.85465	9.3059	4.4045e-11	7.15156e-10
Histo217_08228.t1.path1	cysteine dioxygenase (cysteine catabolism)		2.86075	9.76257	1.77764e-13	4.56366e-12
Histo217_08481.t1.path1	ferrochelatase	854347	2.86223	6.25986	2.89166e-15	1.01069e-13
Histo217_06897.t1.path1	uridine/cytidine kinase	855746	2.88057	5.34332	2.83555e-19	1.95855e-17
Histo217_04975.t1.path1	HLH transcription factor		2.88895	6.74119	2.80714e-22	2.97933e-20
Histo217_04056.t1.path1	NADH-ubiquinone oxidoreductase	854919	2.92521	7.65151	2.44356e-16	1.0476e-14
Histo217_05711.t1.path1	Chitin transglycosylase (transfer of chitin to beta-glucans) OR extracellular cell wall glucanase Crf1	856671	2.93333	9.09181	2.94848e-14	8.55354e-13
Histo217_07840.t1.path1	DNA methyltransferase Dim-2		2.94286	6.81822	2.8749e-17	1.48049e-15
Histo217_07185.t1.path1	hydroxy-methylglutaryl (HMG) CoA reductase	854900	2.94803	9.01273	1.14826e-15	4.3449e-14
Histo217_05579.t1.path1	senescence superfamily domain-containing protein		2.97668	4.92843	1.21413e-16	5.4467e-15
Histo217_06654.t1.path1	Arp2/3 complex subunit Arc16		3.00257	7.4782	9.40694e-21	8.26956e-19
Histo217_01735.t1.path1	aldehyde dehydrogenase		3.03272	9.25068	4.75626e-12	9.51579e-11
Histo217_04843.t1.path1	HMG-family nucleosome remodeling protein OR non-histone chromosomal protein 6		3.04461	11.1963	4.04411e-16	1.66018e-14
Histo217_06004.t1.path1	(dicarboxylic) amino acid permease	855863	3.05075	8.77522	8.11291e-15	2.58632e-13
Histo217_07043.t1.path1	histone 3/4 locus	852294	3.08538	12.822	8.44853e-10	1.0519e-08
Histo217_09229.t1.path1	spore development regulator RYP2		3.08629	10.9124	6.56142e-16	2.58389e-14
Histo217_08864.t1.path1	succinate dehydrogenase iron-sulfur protein	850685	3.10938	7.07052	2.47595e-23	3.07832e-21
Histo217_08997.t1.path1	succinate dehydrogenase cytochrome b560 subunit	853716	3.12236	4.37713	1.20184e-18	7.31439e-17
Histo217_07248.t1.path1	indoleamine 2,3-dioxygenase	853541	3.1359	7.98363	9.48339e-09	9.36822e-08
Histo217_01490.t1.path1	proline utilization (in cluster with PUT1A / 01491.t1) (delta-1-pyrroline-5-carboxylate dehydrogenase)	856432	3.13628	8.22974	4.8727e-16	1.97242e-14
Histo217_03807.t1.path1	M-phase inducer phosphatase	855052	3.17254	8.6753	6.66828e-17	3.12011e-15
Histo217_08056.t1.path1	actin cortical patch protein Sur7		3.18079	8.60523	9.63864e-16	3.72822e-14
Histo217_07044.t1.path1	histone 3 locus	852295	3.18584	13.4183	3.07743e-13	7.54447e-12
Histo217_04465.t1.path1	Pi-transporter A-1		3.19625	10.1177	9.93733e-17	4.55182e-15
Histo217_07454.t1.path1	serine dehydratase		3.22671	8.41527	3.77793e-16	1.55826e-14
Histo217_00842.t1.path1	aquaporin	856322	3.23018	6.96343	1.11449e-21	1.10221e-19
Histo217_06655.t1.path1	FAD binding domain-containing protein		3.27152	7.86434	4.50184e-19	2.9908e-17
Histo217_08635.t1.path1	histone 2A	851811	3.28333	12.8218	6.56473e-10	8.35275e-09
Histo217_03167.t1.path1	zinc transporter	850821	3.28516	8.02133	5.51461e-17	2.6226e-15
Histo217_09368.t1.path1	proline utilization second PUT2 gene (delta 1 pyrroline 5 carboxylate dehydrogenase PrnC)	856432	3.29146	7.71802	3.33009e-16	1.40971e-14
Histo217_04918.t1.path1	succinate dehydrogenase	853709	3.34563	7.89054	2.84208e-21	2.68855e-19
Histo217_03554.t1.path1	(beta)-glycosidase (glycosyl hydrolase catalytic core domain-containing protein)		3.40683	9.85677	6.91583e-08	5.44692e-07
Histo217_04176.t1.path1	(neutral) amino acid permease		3.41457	10.727	9.81708e-16	3.78045e-14
Histo217_06692.t1.path1	ryp1		3.43039	8.21921	4.42272e-19	2.96084e-17
Histo217_05901.t1.path1	alpha 1,6 mannosyltransferase	852845	3.44252	8.56621	8.17338e-19	5.15456e-17
Histo217_06649.t1.path1	C2H2 finger domain transcription factor		3.45469	7.87377	8.18876e-23	9.25542e-21
Histo217_08636.t1.path1	histone 2B	851810	3.46439	12.9221	9.2646e-12	1.73771e-10
Histo217_03707.t1.path1	homogentisate 1,2-dioxygenase		3.48042	8.69484	5.49093e-17	2.6226e-15
Histo217_04488.t1.path1	myo-inositol phosphate synthase (inositol-3-phosphate synthase)	853288	3.50037	10.7511	5.21974e-15	1.72728e-13
Histo217_03652.t1.path1	glycerophosphoinositol permease		3.61178	9.41421	5.00215e-14	1.39085e-12
Histo217_07081.t1.path1	KxDL superfamily domain-containing protein		3.61415	5.86781	9.85397e-26	1.6181e-23
Histo217_06652.t1.path1	acetamidase		3.65498	7.64471	2.00134e-25	3.16685e-23
Histo217_04306.t1.path1	F1 F0-ATP synthase regulatory factor Stf2, nitrosative stress-induced transcript	852891	3.6567	10.2538	3.44426e-16	1.44809e-14
Histo217_02732.t1.path1	Asp F4-like protein (allergen)		3.77967	13.5752	1.56785e-17	8.42285e-16
Histo217_02554.t1.path1	histone	855976	3.79359	11.8062	2.40403e-13	6.06801e-12
Histo217_01491.t1.path1	proline utilization (part of cluster with PUT2A / 01491.t1) (proline oxidase)	850833	3.82374	8.98035	1.16097e-19	8.56265e-18
Histo217_03655.t1.path1	PEP carboxykinase	853972	3.86074	8.27222	4.93628e-22	4.9954e-20
Histo217_01179.t1.path1	vacuolar transporter chaperone 4		3.89307	9.43064	8.95771e-24	1.12984e-21
Histo217_08741.t1.path1	phosphate-repressible phosphate permease	850403	3.96457	8.54575	1.57436e-18	9.25788e-17
Histo217_06594.t1.path1	calcium binding protein		4.17045	13.3075	1.34612e-15	5.0497e-14
Histo217_09066.t1.path1	zinc responsiveness transcriptional factor		4.72371	8.30287	1.39718e-29	4.05322e-27
Histo217_03706.t1.path1	4-hydroxyphenylpyruvate dioxygenase or t-cell reactive protein		4.76839	9.77218	2.64909e-23	3.24719e-21
Histo217_06870.t1.path1	catalase isozyme P	851843	4.92952	9.49441	2.53162e-27	5.50817e-25
Histo217_04198.t1.path1	alcohol dehydrogenase	854068	5.21449	11.0032	4.42569e-26	8.02432e-24
Histo217_05736.t1.path1	pyruvate decarboxylase		5.9544	8.07957	3.282e-43	3.57041e-40
Histo217_02241.t1.path1	phenylacetate 2-hydroxylase		6.19502	10.9644	4.17794e-39	4.04007e-36
