# Supplementary material for: Revealing pathogenesis-associated metabolites in Histoplasma capsulatum through comprehensive metabolic profiling
Source: mSystems. 2025 Feb 27;10(3):e00186-25. doi: 10.1128/msystems.00186-25 (PMC11915866; doi:10.1128/msystems.00186-25)
Supplement: Table S4 — Compounds quantified in Histoplasma using LC–MS/MS. [file msystems.00186-25-s0007.xlsx]

## Sheet: Table S4
Table S4. List of compounds quantified in Histoplasma using LC-MS/MS. Values represented are in nanomoles per milligram dry weight. ND represents metabolites under the limit of quantification.
Amino Acids		Glucose		Glucose + Amino Acids		Amino Acids		Phagocytized Histoplasma
	Metabolite	Average	SD	Average	SD	Average	SD	Average	SD
	Alanine	51.1919	1.53109	76.4007	13.6713	57.3883	3.53746	4.46612	0.47343
	Arginine	32.3267	6.82918	96.111	28.5499	36.9024	10.4573	44.2054	9.8599
	Asparagine	12.9125	0.946775	9.53444	1.24614	5.89121	0.400821	3.95503	0.844203
	Aspartate	12.6831	2.50024	13.8954	2.29728	4.08756	0.93655	5.67899	0.90706
	Citrulline	0.387574	0.0613593	0.169935	0.0374191	0.20274	0.095502	0.102228	0.0465393
	Cystine	0.0367617	0.00629356	0.00892421	0.00126162	0.0396814	0.0265505	0.718935	0.0968783
	GABA	21.9911	2.11827	14.2087	2.49833	20.9413	6.42038	0.224434	0.163442
	Glutamate	156.074	7.40651	142.453	8.71469	127.924	15.4342	47.3639	5.83737
	Glutamine	31.9269	2.21024	7.32841	1.61959	6.83609	5.27969	6.1774	2.08939
	Glycine	3.15181	0.29574	4.05232	0.802527	8.78473	1.84262	2.83523	0.889515
	Histidine	5.34323	1.16187	27.7496	4.98498	36.6289	18.8217	6.08585	1.55073
	Homoserine	3.88186	0.717881	2.67663	0.283858	2.51349	0.871624	0.0272669	0.00981779
	Hydroxyproline	0.291357	0.242152	0.349755	0.193823	0.591945	0.365926	0.113184	0.0194994
	Isoleucine	1.77759	0.0689555	0.878059	0.0605424	1.01094	0.106544	0.529558	0.122682
	Leucine	1.48514	0.173341	0.866585	0.0727609	1.22811	0.121684	1.19632	0.147821
	Lysine	26.4547	5.40303	28.4226	8.09561	12.0107	4.62877	12.632	2.85683
	Methionine	0.309954	0.0209894	0.330102	0.0433583	2.00318	1.0783	0.465128	0.108181
	Nicotinamide	0.587497	0.0411385	0.445512	0.0245103	0.669694	0.0765888	0.608755	0.0546266
	Ornithine	11.3614	2.61032	11.3113	3.30917	9.92503	3.88756	4.68755	1.71467
	Phenylalanine	1.11415	0.0634825	0.902081	0.0638679	0.88866	0.160956	2.51218	0.519533
	Proline	4.10878	0.38338	55.1936	5.1653	51.0578	21.4573	4.7383	0.956312
	Serine	11.7004	0.880126	11.2534	0.845845	14.097	7.92814	8.27963	1.97898
	Threonine	26.0414	2.97284	11.2114	0.589445	21.2055	8.45722	3.87106	0.605666
	Tryptophan	0.336662	0.0324504	0.844271	0.106076	2.41177	1.73387	0.26423	0.0981251
	Tyrosine	1.89122	0.292976	1.7134	0.506232	10.9562	6.17499	1.6219	0.519029
	Valine	6.59776	0.699084	2.45696	0.170016	4.0951	0.818384	1.23245	0.174089
	Total Amino Acids	425.965	39.6697	520.769	83.9538	440.292	121.121	164.593	32.6443
Sugars	Arabinose	1.03023	0.10001	0.722419	0.111347	0.788338	0.191453	0.902921	0.211017
	Arabitol	6.16032	0.791322	15.6024	4.97807	5.32074	0.873643	0.448481	0.0578489
	Erythritol/Threitol	0.683157	0.0904173	2.14486	0.791799	0.437413	0.109677	0.457984	0.086846
	Fructose	0.947388	0.0754081	4.77493	1.70364	1.5497	0.301854	0.464029	0.325382
	Galactinol	0.398476	0.0341293	0.350836	0.0579006	0.357286	0.0275169	ND	ND
	Glucose	5.68468	0.705349	2.17825	0.171015	1.5719	0.436627	3.60153	0.749369
	myo-Inositol	125.751	10.8743	74.1018	7.44588	71.4016	10.2613	23.5955	4.8208
	Maltose	0.115775	0.0164937	0.332507	0.0673512	0.0813132	0.0231974	ND	ND
	Mannitol	662.453	58.7813	645.796	48.3888	354.839	14.6584	63.6657	9.69939
	Ribose	0.482368	0.0590169	0.636602	0.0479191	1.77952	0.245575	ND	ND
	Turanose	0.0360163	0.015361	0.101351	0.149033	0.0382113	0.0129146	ND	ND
	Xylose	0.352272	0.0631195	0.641652	0.145287	0.314405	0.0890904	ND	ND
	Total Sugars	804.095	71.6062	747.383	64.0581	438.479	27.2312	93.1361	15.9507
Organic Acids/Phosphorylated Compounds	2-Ketoglutarate	0.378498	0.0613103	0.429109	0.0538965	0.808064	0.301101	0.381367	0.0819144
	2&3-Phosphoglycerate	0.228696	0.0189788	0.350663	0.111156	0.372956	0.136243	0.230303	0.0635746
	6-Phosphogluconate	0.374139	0.106365	0.154504	0.103447	0.0914611	0.0736317	0.0119979	0.00189034
	ADP	2.57208	0.204662	1.48515	0.353253	3.13096	0.782035	1.43173	0.273994
	AMP	0.427788	0.0374122	0.346419	0.0976926	1.06448	0.238914	0.201753	0.0612106
	ATP	1.90167	0.292724	0.655038	0.193621	0.827611	0.41772	1.45193	0.302119
	CDP	1.2917	0.148481	1.01	0.277265	1.36924	0.363437	0.244442	0.0537819
	cis-Aconitate	0.138646	0.0183082	0.312222	0.0742971	0.32923	0.146936	0.0559434	0.0167749
	Citrate	35.8461	3.73973	37.0184	7.29126	25.4827	6.18911	8.48413	1.8166
	CMP	0.173098	0.0264748	0.228871	0.0730403	0.400354	0.072755	0.281009	0.09446
	CTP	0.176931	0.0279171	0.0899951	0.0319617	0.0893653	0.0364067	0.0458567	0.00966252
	Deoxyxylulose 5-P	0.00476078	0.000873096	0.0047128	0.00103397	0.00582778	0.00159302	0.00347037	0.00114804
	Erythrose 4-P	1.08926	0.374507	0.744055	0.417679	0.596427	0.349641	0.393546	0.228091
	Fructose 6-P	0.548088	0.0351288	0.262141	0.039749	0.152785	0.0484951	0.200447	0.0516359
	Fructose-1,6-bisP	0.158202	0.059289	0.06108	0.0316637	0.00860665	0.00578152	0.00791461	0.00561181
	Fumarate	3.97718	0.196078	3.02838	0.577831	3.88772	0.99491	2.17031	0.24736
	Galactose 1-P	1.25812	0.16877	1.54814	0.28155	1.54882	0.355134	0.482645	0.0898334
	GDP	0.745091	0.0734585	0.401274	0.107354	0.825048	0.192038	0.62898	0.0898803
	GDP-Mannose	0.332302	0.0281907	0.09324	0.0214587	0.178242	0.0489795	0.0911184	0.0207329
	Glucosamine 1-P	0.00234043	0.000429874	0.0124616	0.00148716	0.186641	0.0333276	0.11104	0.0249234
	Glucosamine 6-P	0.010267	0.0086351	0.00693602	0.00163512	0.0392449	0.0140053	0.0943437	0.0113142
	Glucose 1-P/Mannose 1-P	0.308917	0.0170826	0.134947	0.0187306	0.120064	0.0337792	0.193568	0.0408658
	Glucose 6-P	0.728431	0.159604	0.229849	0.110552	0.157321	0.0512656	0.627609	0.154398
	Glycerol-Ps	2.36155	0.174933	6.16384	1.74062	1.31042	0.365848	0.367714	0.0705091
	GMP	0.48938	0.0559173	0.527703	0.152487	1.18315	0.285368	0.170025	0.0590394
	GTP	0.619288	0.112727	0.223342	0.0583371	0.344375	0.119576	0.402327	0.0920735
	IMP	0.145174	0.00841551	0.278664	0.092511	0.407985	0.108289	0.010278	0.00324574
	Isocitrate	0.0717781	0.0202692	0.139009	0.0371737	0.205491	0.0692759	0.132858	0.0237957
	Malate	16.0091	0.544499	13.0618	2.75978	10.4623	2.24306	2.54103	0.335588
	Mannose 6-P	0.4963	0.0382457	0.252911	0.0433787	0.202008	0.0781813	0.167383	0.0362702
	N-acetylglucosamine 1-P	0.0586364	0.00936953	0.0182973	0.00433251	0.027168	0.0126806	0.0231398	0.00468994
	N-acetylglucosamine 6-P	0.391876	0.120449	0.388305	0.0735405	0.775079	0.229751	0.262801	0.0472093
	Phosphoenolpyruvate	0.277751	0.0450029	0.384861	0.147459	0.362121	0.122909	0.269644	0.0634891
	Ribose 1-P	0.060547	0.00545802	0.0712617	0.0171515	0.0776722	0.0279313	0.0327434	0.00597937
	Ribulose 5-P/Ribose 5-P	0.67028	0.0623738	0.990718	0.220807	0.5236	0.138596	0.852501	0.218606
	Sedoheptulose 7-P	0.292925	0.0148332	0.222003	0.0494074	0.122268	0.0491181	0.087515	0.0196312
	Trehalose 6-P	0.00776763	0.000785989	0.0274657	0.0109656	0.00417397	0.00114625	0.00633927	0.00114932
	UDP	0.768263	0.0726032	0.615001	0.17706	1.25257	0.292626	0.0556416	0.0143313
	UDP-galactose	0.83573	0.0844792	0.229995	0.0572747	0.493381	0.10763	0.0219657	0.00274683
	UDP-acetylglucosamine	3.91085	0.28539	1.03767	0.21516	2.0229	0.69465	0.262595	0.0601554
	UDP-glucose	2.57026	0.198035	0.388937	0.127963	0.649298	0.21109	0.0893953	0.01651
	UMP	0.332119	0.0154222	0.148399	0.0400207	0.404309	0.0740127	0.0313322	0.0103625
	UTP	0.523728	0.0514335	0.263264	0.0804792	0.329335	0.131004	0.0270962	0.0068094
	Total OA/PCs	83.5656	7.72505	74.0411	16.3775	62.8327	16.25	23.6398	4.83397
Metabolites from Untargeted Metabolomics	2-Isopropylmalate	6.50448	0.453446	0.312557	0.101385	0.254125	0.225286	0.0349753	0.00890589
	2-Methylcitrate	1.19825	0.0641385	0.196725	0.0185616	0.740343	0.148774	0.202389	0.0416547
	4-Imidazoleacetate	0.254606	0.0205205	0.115706	0.0133608	0.482616	0.145263	0.060432	0.0142063
	5-Methylthioadenosine	0.174553	0.014814	0.373721	0.034313	0.669703	0.259378	0.0953591	0.0192866
	Acetyl-Histidine	0.00476169	0.00182996	0.0380661	0.00459531	0.0469165	0.0084664	0.000474467	0.000284003
	Acetyl-Methionine	0.00549375	0.000550911	0.251241	0.0333289	0.275699	0.172689	0.00552715	0.00143579
	Acetyl-Ornithine	0.641769	0.0523003	0.923646	0.319361	0.365639	0.156134	0.177983	0.0460375
	CDP-Ethanolamine	43.6455	7.68422	22.0332	3.61674	20.3377	3.29585	5.3621	1.04308
	Cystathionine	0.0701366	0.00864711	0.77219	0.32881	3.78006	1.99352	0.0982294	0.0132547
	Hypoxanthine	0.6191	0.349518	0.454082	0.0561377	1.82984	0.258376	0.0306431	0.0114168
	Maltotriose	0.08125	0.0340442	0.243379	0.0555502	0.0633127	0.0287233	ND	ND
	N6-Threonylcarbamoyladenosine	0.0648165	0.00704926	0.0119481	0.00121778	0.0116414	0.000720682	0.00698138	0.0013937
	Ophthalmate	0.178272	0.020835	0.0552751	0.00833795	0.073829	0.0153584	0.0469502	0.012583
	Pyroglutamate	2.08022	0.160768	1.34074	0.118539	2.53219	0.728064	1.25671	0.335304
	S-Adenosylhomocysteine	0.0608112	0.00411592	0.214417	0.0361369	0.262486	0.0560479	0.015901	0.0018113
	Saccharopine	0.778697	0.0629828	4.80379	0.883722	3.23195	0.344677	0.161079	0.0346423
	Succinyladenosine	0.212013	0.0376121	0.208825	0.0438194	0.47307	0.077162	0.0565743	0.0133114
	Thiamine	0.0354762	0.00403555	0.00848615	0.00162665	0.0148262	0.00089603	0.00976065	0.00256244
	Thiamine pyrophosphate	0.279508	0.0291072	0.10092	0.0138684	0.203568	0.0601055	0.0766696	0.0209726
	Xanthosine	0.017048	0.0153743	0.0351977	0.00677486	0.0325815	0.00561919	0.0089408	0.00203442
	Total Other	56.9068	9.02591	32.4941	5.69618	35.6821	7.98111	7.70767	1.62418
