# Supplementary material for: Revealing pathogenesis-associated metabolites in Histoplasma capsulatum through comprehensive metabolic profiling
Source: mSystems. 2025 Feb 27;10(3):e00186-25. doi: 10.1128/msystems.00186-25 (PMC11915866; doi:10.1128/msystems.00186-25)
Supplement: Table S5 — Electrospray ionization source and MS parameters for negative and positive polarities using SWATH-MS scan survey. [file msystems.00186-25-s0008.xlsx]

## Sheet: Table S5
Table S5. Electrospray ionization source and MS parameters for negative and positive polarities using SWATH-MS scan survey.
Parameters	HILIC Negative	HILIC Positive	RP Negative	RP Positive
Curtain Gas (psi)	35	35	35	35
IonSpray Voltage (V)	-3500	3500	-4500	5000
Temperature (°C)	600	600	550	550
Nebulizing Gas (psi)	55	50	55	60
Heating Gas (psi)	80	80	60	80
Declustering Potential (V)	-50	50	-50	50
Collision Energy Potential (V)	-35	35	-35	35
Collision Energy Spread (V)	10	10	10	10
