# Supplementary material for: Revealing pathogenesis-associated metabolites in Histoplasma capsulatum through comprehensive metabolic profiling
Source: mSystems. 2025 Feb 27;10(3):e00186-25. doi: 10.1128/msystems.00186-25 (PMC11915866; doi:10.1128/msystems.00186-25)
Supplement: Table S6 — MS-DIAL parameters for untargeted metabolomic data processing using GC–MS and LC–MS/MS. [file msystems.00186-25-s0009.xlsx]

## Sheet: Table S6
Table S6. MS-DIAL parameters for untargeted metabolomic data processing using GC-MS and LC-MS/MS.
GC-MS MS-DIAL Parameters
Data Collection
Mass Range Begin	50
Mass Range End	1000
Retention Time Begin	11 for Intracellular UTM or 10 for Extracellular UTM
Retention Time End	80 for Intracellular UTM or 60 for Extracellular UTM
Number of Threads	10
Peak Detection
Minimum Peak Height	20000
Accurate MS	TRUE
Mass Slice Width	0.5
Mass Accuracy for Centroiding	0.5
Smoothing Method	Linear Weighted Moving Average
Smoothing Level	20
Average Peak Width	100
MS1Dec
Sigma Window Value	0.5
Amplitude Cut Off	10
Identification
RI or RT	RI
Index Type	Alkanes
MSP File	GCMS DB-Public-KovatsRI-VS3.msp
Retention Index Tolerance	200
Retention Time Tolerance	0.5
m/z Tolerance	0.5
EI Similarity Cut Off	70
Identification Score Cut Off	70
Use Retention Information for Scoring	TRUE
Use Retention Information for Filtering	FALSE
Use Quant Masses Defined in MSP Format File	FALSE
Only Report the Top Hit	TRUE
Alignment
Reference File	Specify QC in Middle of Sequence
RI or RT	RT
Retention Time Tolerance	0.1
EI Similarity Tolerance	70
Retention Time Factor	0.5
EI Similarity Factor	0.5
Identification After Alignment	FALSE
Gap Filling By Compulsion	TRUE
Choose Base Peak’s m/z for Rep. Quant Mass	FALSE
Filtering
Peak Count Filter	0
N% Detected in at Least One Group	0
Remove Feature Based on Blank Information	TRUE
Sample Max / Blank Average	5
Keep ‘Reference Matched’ Metabolite Features	FALSE
Keep Removable Features and Assign the Tag	FALSE
LC-MS MS-DIAL Parameters
Data Collection
MS1 Tolerance	0.01
MS2 Tolerance	0.025
Retention Time Begin	1
Retention Time Range End	12 (HILIC) or 25 (RP)
MS1 Mass Range Begin	70
MS1 Mass Range End	1250
MS/MS Mass Range Begin	50
MS/MS Mass Range End	1250
Execute Retention Time Corrections	TRUE
Maximum Charged Number	2
Consider Cl and Br Elements	FALSE
Number of Threads	12
Peak Detection
Minimum Peak Height	1000
Mass Slice Width	0.1
Smoothing Method	Linear Weighted Moving Average
Smoothing Level	3
Minimum Peak Width	5
Deconvolution Parameters
Sigma Window Value	0.5
MS/MS Abundance Cut Off	0
Exclude After Precursor Ion	TRUE
Keep the Isotopic Ions Until	0.5
Keep the Isotopic Ions w/o MS2Dec	FALSE
Identification
Database Type	Msp
Database Path	In-house, MoNA, GNPS, In-Silico libraries for statistical analysis / In-house and MoNA for extraction comparison
Accurate Mass Tolerance (MS1)	0.01
Accurate Mass Tolerance (MS2)	0.025
Retention Time Tolerance	1 minute with in-house library 100 minutes with public library
Spectrum Amplitude Cutoff (Relative)	0
Spectrum Amplitude Cutoff (Absolute)	0
Mass Range Begin	50
Mass Range End	1250
Dot Product Score	0.5
Weighted Dot Product Score	0.5
Reverse Dot Product Score	0.5
Matched Spectrum Percentage	20
Minimum Number of Matched Spectrum	1
Use Retention Time for Scoring	TRUE
Use Retention Time for Filtering	FALSE
Adduct Ion
If Data is in Positive Mode:	[M+H]+ [M+Na]+ [M+K]+ [M+H-H2O]+ [M+H-2H2O]+ [2M+H]+
If Data is in Negative Mode:	[M-H]- [M-H2O-H]- [M+Na-2H]- [M+FA-H]- [2M-H]- [2M+FA-H]-
Alignment Parameters
Reference File	Specify QC in Middle of Sequence
Retention Time Tolerance	0.1
MS1 Tolerance	0.015
Retention Time Factor	0.5
MS1 Factor	0.5
Peak Count Filter	0
N% Detected in at Least One Group	0
Removed Features Based on Blank Information	TRUE
Sample Max / Blank Average	5
Keep ‘Referenced Matched’ Metabolite Features	TRUE
Keep ‘Suggested (w/o MS2)’ Metabolite Features	FALSE
Keep Removable Features and Assign the Tag	FALSE
Gap Filling by Compulsion	TRUE
